# Supplementary material for: Protein prediction models support widespread post-transcriptional regulation of protein abundance by interacting partners
Source: PLoS Comput Biol. 2022 Nov 10;18(11):e1010702. doi: 10.1371/journal.pcbi.1010702 (PMC9681107; doi:10.1371/journal.pcbi.1010702)
Supplement: S1 Table — (TSV) [file pcbi.1010702.s010.tsv]

data	method	feature	measure	corr_train	corr_test	r2_train	r2_test	num_obs	num_features	nrmse	baseline_nrmse
CPTAC_2	forest	single	count	10230	10230	10230	10230	10230	10230	10230	10230
CPTAC_2	forest	single	mean	0.7005165355555998	0.3075927096446666	0.4589103223013896	0.0045242337474506	153.44125122189638	1	0.4202136711650257	0.4396221992647533
CPTAC_2	forest	single	std	0.1194254930950257	0.2492895452608346	0.1407497285551089	0.3735450846070446	41.95501060013408	0	0.1370968187631171	0.1338957970837162
CPTAC_2	forest	single	min	-2.0411544414284046e-16	-0.7132977544475174	-1.423036740704e-4	-14.448590444613489	40	1	0.1735842603236818	0.1845026540434989
CPTAC_2	forest	single	25%	0.656411781430691	0.1301320859038651	0.3663641997184431	-0.1197094948933564	136	1	0.3275243604840826	0.3470839753854763
CPTAC_2	forest	single	50%	0.7074371313155634	0.3246583438229944	0.4542695375667592	0.0255880414578815	180	1	0.3898253169926978	0.409210840758757
CPTAC_2	forest	single	75%	0.7641299909328156	0.4944531591678904	0.5503920842347292	0.1839958256630061	180	1	0.4760692592534847	0.5003347076341431
CPTAC_2	forest	single	max	0.987602517301823	0.9702721595539214	0.926712421054708	0.8921445735199262	180	1	2.068050206936966	1.311672781939255
CPTAC_2	forest	corum	count	10269	10269	10269	10269	10269	10269	10269	10269
CPTAC_2	forest	corum	mean	0.7409145562596826	0.3360503639278776	0.5087327845152929	0.0335141156486345	153.45486415425066	7.586133021715844	0.414627963892	0.4396698807793062
CPTAC_2	forest	corum	std	0.1247521253080862	0.2475823733994736	0.1492648448193359	0.3712236076468886	41.95634467800234	23.23094002277711	0.138666884429945	0.1341916523892758
CPTAC_2	forest	corum	min	-2.3997897378138463e-16	-0.6486097473988948	-1.423036740704e-4	-14.448590444613489	40	1	0.148732201897427	0.1845026540434989
CPTAC_2	forest	corum	25%	0.6833025746174922	0.168810883420526	0.4096495354903146	-0.0912387780032697	137	1	0.3210631323909215	0.3469149710405576
CPTAC_2	forest	corum	50%	0.7479918942178211	0.3587856719966669	0.5097977901336451	0.0565252635772821	180	1	0.3837415570975728	0.4092008944478052
CPTAC_2	forest	corum	75%	0.8178624443834879	0.5213762966089057	0.6138444159064333	0.2154243146268686	180	2	0.4731019669501836	0.5004217193367999
CPTAC_2	forest	corum	max	0.987602517301823	0.9702721595539214	0.926712421054708	0.8921445735199262	180	263	2.068050206936966	1.311672781939255
CPTAC_2	forest	string	count	10519	10519	10519	10519	10519	10519	10519	10519
CPTAC_2	forest	string	mean	0.915035927888458	0.4453469069288664	0.7394189641636794	0.1695001755680988	152.755014735241	293.52172259720504	0.3863941484350436	0.4424059351302788
CPTAC_2	forest	string	std	0.0542141834054988	0.2494288953762944	0.0975890532398104	0.2654682304734682	42.40968802557696	208.8982081761265	0.1292742722474188	0.1361900400753397
CPTAC_2	forest	string	min	-5.755325518530839e-17	-0.7597094837675245	-1.4985752624152582e-5	-5.326600814428706	40	1	0.1568965504453855	0.1845026540434989
CPTAC_2	forest	string	25%	0.90629737850383	0.2881022046587704	0.6881810001137478	0.0304678782260036	132	134	0.2988758455646336	0.3480777351771147
CPTAC_2	forest	string	50%	0.9266741711575432	0.4824049328884653	0.7494106545171785	0.1740874292124327	180	240	0.3555009404992352	0.411149032275398
CPTAC_2	forest	string	75%	0.9423315253902632	0.6347125854556626	0.8051070968539913	0.3352354292885322	180	408.5	0.4360798835559211	0.505493365799854
CPTAC_2	forest	string	max	0.9940173077778264	0.9633970504949924	0.9608581499848295	0.900603161076633	180	900	1.409709692377618	1.311672781939255
CPTAC_2	forest	string_800	count	10453	10453	10453	10453	10453	10453	10453	10453
CPTAC_2	forest	string_800	mean	0.8329206587414844	0.3928373364076385	0.6243108208660343	0.102632687144367	153.06419209796232	40.35415670142543	0.4007550962500834	0.44144132841537
CPTAC_2	forest	string_800	std	0.1025988071566712	0.2526231571463867	0.1430482280761732	0.3332691466174557	42.19318682055289	62.029861233467685	0.1376157885233833	0.1352474923032751
CPTAC_2	forest	string_800	min	-9.883281007417099e-17	-0.6486097473988947	-9.101759847629508e-5	-10.16509188458301	40	1	0.1583660855664324	0.1845026540434989
CPTAC_2	forest	string_800	25%	0.7814303183221102	0.2297526292486588	0.5349459321606285	-0.0313888862212021	133	2	0.3078355724245675	0.3475951254298646
CPTAC_2	forest	string_800	50%	0.8590291843727694	0.420605110796397	0.6435523209950658	0.1220287169409163	180	12	0.3679304605022011	0.4106026825007994
CPTAC_2	forest	string_800	75%	0.9032515659805724	0.5840200081655514	0.7282554283261441	0.2858886583753386	180	53	0.4566222483162221	0.5038441942020425
CPTAC_2	forest	string_800	max	0.9844113656187732	0.9476149175758576	0.9390979741647384	0.8921445735199262	180	812	2.2684573551363303	1.311672781939255
CPTAC_2	forest	transcriptome	count	10536	10536	10536	10536	10536	10536	10536	10536
CPTAC_2	forest	transcriptome	mean	0.9442408160431154	0.4554536598012862	0.7949586298143623	0.1790919422549481	152.6929574791192	10576	0.3852043721785577	0.4425226378507407
CPTAC_2	forest	transcriptome	std	0.0395501986706523	0.2447123754485548	0.0744004017472349	0.2321837116762347	42.44001178854414	0	0.1262077033660423	0.1362668089728452
CPTAC_2	forest	transcriptome	min	0.5076772751759879	-0.6237116745251633	0.2326902469499661	-3.66895396140054	40	10576	0.1547038003915077	0.1845026540434989
CPTAC_2	forest	transcriptome	25%	0.9406002861998312	0.3083916031889408	0.7591179612882782	0.0455246512401562	132	10576	0.2996035232359318	0.3481550364130831
CPTAC_2	forest	transcriptome	50%	0.95175725114058	0.4916198830663149	0.8035194664096332	0.1789567038988	180	10576	0.3558014045550046	0.4112059538852782
CPTAC_2	forest	transcriptome	75%	0.9616518045295788	0.6401032640719839	0.844383702446311	0.3263867808559553	180	10576	0.4355265526431802	0.5056217446862289
CPTAC_2	forest	transcriptome	max	0.994984655787176	0.9429670342753936	0.965651464726458	0.8135979475419314	180	10576	1.2030694158872692	1.311672781939255
CPTAC_2	elastic	single	count	10230	10230	10230	10230	10230	10230	10230	10230
CPTAC_2	elastic	single	mean	0.3445590500049462	0.3200481706340885	0.0825788255660472	-0.014826345470818	153.44125122189638	1	0.4231798567753552	0.4396221992647533
CPTAC_2	elastic	single	std	0.2138228430516925	0.2522771417083686	0.5317410218764373	1.1938053480819213	41.95501060013408	0	0.1600549288061134	0.1338957970837162
CPTAC_2	elastic	single	min	-0.5050314820867181	-0.6208287734136182	-45.05376070754144	-103.55277600559305	40	1	0.1685851141987295	0.1845026540434989
CPTAC_2	elastic	single	25%	0.183893994875404	0.104381216682662	-0.0038445455157365	-0.0755906533118604	136	1	0.327693261730892	0.3470839753854763
CPTAC_2	elastic	single	50%	0.3541476074175426	0.34528020893624	0.0789077897559917	0.0208138022957548	180	1	0.3856812325726294	0.409210840758757
CPTAC_2	elastic	single	75%	0.5163202016450994	0.5193512706924532	0.2126707931413789	0.1675640035776928	180	1	0.4745540185524789	0.5003347076341431
CPTAC_2	elastic	single	max	0.897153529398376	0.9350023893569172	0.798020159958582	0.8267968755018001	180	1	3.048117539953733	1.311672781939255
CPTAC_2	elastic	corum	count	10269	10269	10269	10269	10269	10269	10269	10269
CPTAC_2	elastic	corum	mean	0.3847122957510828	0.3321014749830517	0.108491666670969	-0.0088232543161591	153.45486415425066	7.586133021715844	0.4221749939812405	0.4396698807793062
CPTAC_2	elastic	corum	std	0.2140503561342402	0.2485785249416907	0.5338837137999826	1.191524108378798	41.95634467800234	23.23094002277711	0.160755326650496	0.1341916523892758
CPTAC_2	elastic	corum	min	-0.5050314820867181	-0.6250981838500408	-45.05376070754144	-103.55277600559305	40	1	0.1535416531741939	0.1845026540434989
CPTAC_2	elastic	corum	25%	0.2344239104221478	0.1373326216534072	0.0010603453842952	-0.0712376475715053	137	1	0.3254951474229693	0.3469149710405576
CPTAC_2	elastic	corum	50%	0.404514023789538	0.3591618607286087	0.1084396962177363	0.029844870160356	180	1	0.3848914338460799	0.4092008944478052
CPTAC_2	elastic	corum	75%	0.5516107003685103	0.5256521754455792	0.2479869310012304	0.1749634442467235	180	2	0.4742966739342187	0.5004217193367999
CPTAC_2	elastic	corum	max	0.9026248534452452	0.9350023893569172	0.798020159958582	0.8267968755018001	180	263	3.048117539953733	1.311672781939255
CPTAC_2	elastic	string	count	10519	10519	10519	10519	10519	10519	10519	10519
CPTAC_2	elastic	string	mean	0.6728397203471821	0.3770699520064414	0.3987366829801678	0.0223224081100039	152.755014735241	293.52172259720504	0.4166371944586497	0.4424059351302788
CPTAC_2	elastic	string	std	0.2269580173597106	0.2511688912070957	0.5414000159014242	1.224295178411087	42.40968802557696	208.8982081761265	0.1682044869913488	0.1361900400753397
CPTAC_2	elastic	string	min	-0.0370886383082172	-0.6611168426963571	-45.05376070754144	-103.55277600559305	40	1	0.1521506780562454	0.1845026540434989
CPTAC_2	elastic	string	25%	0.5873513429811974	0.2066152000319984	0.2204176979188815	-0.0517633035214389	132	134	0.3157405747098417	0.3480777351771147
CPTAC_2	elastic	string	50%	0.7337237027327921	0.4135383442902642	0.4410002001506545	0.0812659558141536	180	240	0.3770412895568912	0.411149032275398
CPTAC_2	elastic	string	75%	0.831585304682397	0.5721584846355223	0.6180444543232324	0.2432929018418353	180	408.5	0.4687073538126348	0.505493365799854
CPTAC_2	elastic	string	max	0.999992226886628	0.955270558347986	0.9999595914159242	0.8759259749265158	180	900	2.771295015633719	1.311672781939255
CPTAC_2	elastic	string_800	count	10453	10453	10453	10453	10453	10453	10453	10453
CPTAC_2	elastic	string_800	mean	0.4841678699108382	0.3515223737980059	0.1907240271441488	-0.0020070679193184	153.06419209796232	40.35415670142543	0.421577496249936	0.44144132841537
CPTAC_2	elastic	string_800	std	0.2251550510142354	0.2459410455137833	0.5453218469270492	1.2285962866709703	42.19318682055289	62.029861233467685	0.1670629607018275	0.1352474923032751
CPTAC_2	elastic	string_800	min	-0.0648306206211747	-0.6787398265164999	-45.05376070754144	-103.55277600559305	40	1	0.1442289599651144	0.1845026540434989
CPTAC_2	elastic	string_800	25%	0.341056141931006	0.1757913679843764	0.0491735194429343	-0.0639699517914587	133	2	0.3228729070952089	0.3475951254298646
CPTAC_2	elastic	string_800	50%	0.5189024597664404	0.3825231818120284	0.1978628621014453	0.047116382969917	180	12	0.3822101143136087	0.4106026825007994
CPTAC_2	elastic	string_800	75%	0.6582972935268893	0.5407122494747427	0.3655701019839139	0.1958087103400532	180	53	0.4733995038685298	0.5038441942020425
CPTAC_2	elastic	string_800	max	0.9680887002236388	0.9447972559120416	0.9043861275855416	0.8120254376805175	180	812	3.048117539953733	1.311672781939255
CPTAC_2	elastic	transcriptome	count	10536	10536	10536	10536	10536	10536	10536	10536
CPTAC_2	elastic	transcriptome	mean	0.7911502068213402	0.3594405702976236	0.6081277300129864	0.051294988140617	152.6929574791192	10576	0.4112101196052184	0.4425226378507407
CPTAC_2	elastic	transcriptome	std	0.2582250754550577	0.2680123050542249	0.408855117568017	0.9139039100737828	42.44001178854414	0	0.1531037334917801	0.1362668089728452
CPTAC_2	elastic	transcriptome	min	-0.019685688718671	-0.6584672818350621	-22.68580099062182	-75.65821890636998	40	10576	0.1623284385758432	0.1845026540434989
CPTAC_2	elastic	transcriptome	25%	0.7547293253304765	0.1701805697002453	0.4190956364535049	-0.0480079297744978	132	10576	0.3140954562590022	0.3481550364130831
CPTAC_2	elastic	transcriptome	50%	0.8921071648150132	0.3979603780317926	0.7066783795143309	0.087670312045203	180	10576	0.3740127338251663	0.4112059538852782
CPTAC_2	elastic	transcriptome	75%	0.9568636869491456	0.5725090617216739	0.8804887258813463	0.2638254223642509	180	10576	0.4633484326445837	0.5056217446862289
CPTAC_2	elastic	transcriptome	max	0.9999990322384832	0.9408859733764066	0.9999936968706672	0.8779529020096302	180	10576	2.246850799471693	1.311672781939255
CPTAC_2	linreg	single	count	10230	10230	10230	10230	10230	10230	10230	10230
CPTAC_2	linreg	single	mean	0.3533886895873792	0.3284709788947682	0.1655394506262975	0.0853127838733938	153.44125122189638	1	0.4054964092528059	0.4396221992647533
CPTAC_2	linreg	single	std	0.2016429003679797	0.2545528106815724	0.1497326711415139	0.2099957706294382	41.95501060013408	0	0.1255177063999958	0.1338957970837162
CPTAC_2	linreg	single	min	-2.3997897378138463e-16	-0.7651757253027854	0	-3.724863476108373	40	1	0.1638854305747199	0.1845026540434989
CPTAC_2	linreg	single	25%	0.187911371346296	0.1523224597576234	0.0353106878555422	-0.0254361692003308	136	1	0.319294942305133	0.3470839753854763
CPTAC_2	linreg	single	50%	0.3547750618172159	0.3554498765224909	0.1258653469786084	0.062678227234515	180	1	0.3767161156088578	0.409210840758757
CPTAC_2	linreg	single	75%	0.5168119980371386	0.5225216743701732	0.2670946427390376	0.2089618436413431	180	1	0.4618085070139004	0.5003347076341431
CPTAC_2	linreg	single	max	0.897153529398376	0.9350023893569172	0.8048844553119625	0.8333594971441762	180	1	1.487180264765285	1.311672781939255
CPTAC_2	linreg	corum	count	10269	10269	10269	10269	10269	10269	10269	10269
CPTAC_2	linreg	corum	mean	0.412455215749255	0.3352470091442964	0.2167780264733115	-5462428128806801e8	153.45486415425066	7.586133021715844	8583320001.191611	0.4396698807793062
CPTAC_2	linreg	corum	std	0.2165340188343758	0.2508498682407791	0.1910437514847102	2284232668358489e10	41.95634467800234	23.23094002277711	198076136169.21097	0.1341916523892758
CPTAC_2	linreg	corum	min	-2.3997897378138463e-16	-0.7651757253027854	-2.047574347369945	-14412165850381255e11	40	1	0.160091225892749	0.1845026540434989
CPTAC_2	linreg	corum	25%	0.2509828280803354	0.1664753089699883	0.0629668017556502	-0.0446593211052046	137	1	0.3238559178518807	0.3469149710405576
CPTAC_2	linreg	corum	50%	0.4184479062903599	0.3615294524341923	0.1749976723926922	0.0607620283540769	180	1	0.3842393343734808	0.4092008944478052
CPTAC_2	linreg	corum	75%	0.5717135992836142	0.5245186835736423	0.3268564396058248	0.2117011055122533	180	2	0.4741892744990245	0.5004217193367999
CPTAC_2	linreg	corum	max	1	0.9350023893569172	1	0.8333594971441762	180	263	12145130137125.09	1.311672781939255
CPTAC_2	linreg	string	count	10519	10519	10519	10519	10519	10519	10519	10519
CPTAC_2	linreg	string	mean	0.9286930879140566	0.0665601869316964	0.87996094111248	-3205248973858398e10	152.755014735241	293.52172259720504	539986045686.2152	0.4424059351302788
CPTAC_2	linreg	string	std	0.1376498551971161	0.2327336282322468	0.2204492828907594	13924643396589465e11	42.40968802557696	208.8982081761265	1930484984279.104	0.1361900400753397
CPTAC_2	linreg	string	min	-5.755325518530839e-17	-0.7366737534661516	-9.27164811691152	-13537276570798387e13	40	1	0.2307201492543634	0.1845026540434989
CPTAC_2	linreg	string	25%	0.9266167910996314	-0.0942312455346648	0.858563997021465	-1324647739482448e9	132	134	1.0516824735580697	0.3480777351771147
CPTAC_2	linreg	string	50%	0.9853711597638964	0.054486753884895	0.970956317458725	-67343270721129326e6	180	240	105130923809.07324	0.411149032275398
CPTAC_2	linreg	string	75%	0.9940878534507376	0.2152056732767379	0.9882083906430156	-3.75283574904506	180	408.5	452676313540.433	0.505493365799854
CPTAC_2	linreg	string	max	1	0.9264836105827448	1	0.8421479062408537	180	900	112697894205667.77	1.311672781939255
CPTAC_2	linreg	string_800	count	10453	10453	10453	10453	10453	10453	10453	10453
CPTAC_2	linreg	string_800	mean	0.5816994885608299	0.3041357350672787	0.3994524983655841	-40327210368826256e8	153.06419209796232	40.35415670142543	75230460422.57677	0.44144132841537
CPTAC_2	linreg	string_800	std	0.2508776241782799	0.2551888943747448	0.2982746293598884	11246911462537973e10	42.19318682055289	62.029861233467685	641669846057.8582	0.1352474923032751
CPTAC_2	linreg	string_800	min	-5.97126459453932e-17	-0.7116271840842378	-6.14670431544446	-1007267391881618e13	40	1	0.1628137995156356	0.1845026540434989
CPTAC_2	linreg	string_800	25%	0.3993058406551693	0.1275635262053985	0.1591801905372	-0.3804764652020656	133	2	0.3477291975282175	0.3475951254298646
CPTAC_2	linreg	string_800	50%	0.5951611881460904	0.3265819994536607	0.3537751202584028	-0.0113526638404088	180	12	0.4283538979297348	0.4106026825007994
CPTAC_2	linreg	string_800	75%	0.7715344898763081	0.4973921743569193	0.5950586543679902	0.1644989086355373	180	53	0.5831943899332763	0.5038441942020425
CPTAC_2	linreg	string_800	max	1	0.9511277956216452	1	0.838340476380072	180	812	33519144254084.76	1.311672781939255
CPTAC_2	linreg	transcriptome	count	10536	10536	10536	10536	10536	10536	10536	10536
CPTAC_2	linreg	transcriptome	mean	0.9747068588986082	0.0317049026114741	0.9517527389593988	-32296670044000503e9	152.6929574791192	10576	444489141086.4839	0.4425226378507407
CPTAC_2	linreg	transcriptome	std	0.0511415566129176	0.2063779277202695	0.0942223271176991	24460387494656663e10	42.44001178854414	0	1802719877631.3755	0.1362668089728452
CPTAC_2	linreg	transcriptome	min	0.4866291806496247	-0.8349991798320049	-0.0154268818265115	-6539242223164035e12	40	10576	0.2311974100533706	0.1845026540434989
CPTAC_2	linreg	transcriptome	25%	0.9804867195424064	-0.1049379744264919	0.961354112058945	-4896934169918347e7	132	10576	12811233830.850382	0.3481550364130831
CPTAC_2	linreg	transcriptome	50%	0.9904034354734113	0.0204204169335034	0.9808989269366172	-9474018462458823e6	180	10576	37666656268.28941	0.4112059538852782
CPTAC_2	linreg	transcriptome	75%	0.9955597373216776	0.1487303761298162	0.9911391573548874	-10160709377643868e5	180	10576	88265365773.4354	0.5056217446862289
CPTAC_2	linreg	transcriptome	max	1	0.9483405384126588	1	0.8802949555738648	180	10576	25492025411220.23	1.311672781939255
CPTAC_3	forest	single	count	11264	11264	11264	11264	11264	11264	11264	11264
CPTAC_3	forest	single	mean	0.6560072170875826	0.3329120195724902	0.4039541914351883	0.0733392515260151	239.62846235795453	1	0.3787892361685237	0.407482141676991
CPTAC_3	forest	single	std	0.1111220219321219	0.2438854074404903	0.140236138834123	0.4540085410970934	80.79684505542758	0	0.1273188845656001	0.1252800778501244
CPTAC_3	forest	single	min	-2.3997897378138463e-16	-0.8264869229975423	-9.94810527135126e-5	-36.54167171769215	40	1	0.149284185812836	0.1663526436476059
CPTAC_3	forest	single	25%	0.5972259210374435	0.1598573421278277	0.3045175135773903	-0.0417346813539805	196	1	0.2995588267287569	0.3234656307000086
CPTAC_3	forest	single	50%	0.6570344211393915	0.3416045101105963	0.3945957343190499	0.0762359373245338	295	1	0.3495493537152241	0.3788283579549342
CPTAC_3	forest	single	75%	0.7234183572901656	0.519768873724654	0.4953529476666657	0.2343431152845881	295	1	0.4199267172298503	0.4587277208445051
CPTAC_3	forest	single	max	0.9876025173018228	0.9702721595539214	0.9181562417439818	0.8928424186220469	295	1	2.9097509893402806	1.5570022579307417
CPTAC_3	forest	corum	count	11324	11324	11324	11324	11324	11324	11324	11324
CPTAC_3	forest	corum	mean	0.6931548828259064	0.3548477189861053	0.4451856908076502	0.0946185102658048	239.29715648180851	7.2626280466266335	0.3749524734812096	0.4071423924815157
CPTAC_3	forest	corum	std	0.1166375309659456	0.2421820192544454	0.1425251381912874	0.2882396632884092	80.90397217024652	22.84388060798661	0.1254614538948328	0.125333116583389
CPTAC_3	forest	corum	min	-2.3997897378138463e-16	-0.8264869229975423	-9.94810527135126e-5	-5.0119180376943655	40	1	0.149284185812836	0.1663526436476059
CPTAC_3	forest	corum	25%	0.628596783060805	0.1881067374917961	0.3480010669865648	-0.0254432647845636	194	1	0.2952489249304181	0.3230754964704981
CPTAC_3	forest	corum	50%	0.6994738707119573	0.3720225725388082	0.4433798913625157	0.1008711993504783	295	1	0.3462360102547016	0.3785586994401252
CPTAC_3	forest	corum	75%	0.7712487392982811	0.5390092701610716	0.5419145458070682	0.252679405936887	295	2	0.4180271657178095	0.4581970063925895
CPTAC_3	forest	corum	max	0.987602517301823	0.9702721595539214	0.9181562417439818	0.8928424186220469	295	265	2.068050206936966	1.5570022579307417
CPTAC_3	forest	string	count	11595	11595	11595	11595	11595	11595	11595	11595
CPTAC_3	forest	string	mean	0.8720389873727429	0.4458312989498052	0.6587666277404443	0.1814586989439517	237.877964639931	302.75144458818454	0.3561383779103131	0.4076393012692485
CPTAC_3	forest	string	std	0.0551497061718415	0.2371417763079834	0.1056658910522972	0.2527720089858233	81.61409164566031	217.45957445609068	0.1168018769572641	0.12578524292747
CPTAC_3	forest	string	min	0	-0.7656025453531526	-1.1860826353737863e-5	-5.8639096545093246	40	1	0.1498854497485414	0.1663526436476059
CPTAC_3	forest	string	25%	0.8497966599352272	0.2993979974188501	0.5885068648009988	0.0555048181827805	191	137	0.281740398877079	0.3233323122775636
CPTAC_3	forest	string	50%	0.8779338072447874	0.4804478642853635	0.6609703512197052	0.1841675005657586	295	246	0.328224500729155	0.3789418203652629
CPTAC_3	forest	string	75%	0.9019628106707008	0.6230831348500896	0.7335686913545261	0.3338891739161579	295	420	0.3951822282950955	0.4587653086250974
CPTAC_3	forest	string	max	0.9932775304393894	0.9670144652958668	0.9437903561521096	0.8634540150831944	295	929	1.3196400625089713	1.5570022579307417
CPTAC_3	forest	string_800	count	11493	11493	11493	11493	11493	11493	11493	11493
CPTAC_3	forest	string_800	mean	0.7835814360410327	0.3994446479749007	0.5484642189711801	0.1323995986437775	238.7012964413121	40.4628904550596	0.3660911329381208	0.4072103927929628
CPTAC_3	forest	string_800	std	0.1010186418539452	0.241176304977433	0.1390736275566177	0.3738208267989306	81.1083902368856	63.74692271107827	0.1248873417920476	0.1254112617903309
CPTAC_3	forest	string_800	min	-5.708365967684413e-17	-0.8264869229975423	-9.08081154171736e-5	-22.335230130646515	40	1	0.1589064892482678	0.1663526436476059
CPTAC_3	forest	string_800	25%	0.7314937493359805	0.2424935495885752	0.4570750512414532	0.0093679900596215	192	2	0.288364640894649	0.3231369138063719
CPTAC_3	forest	string_800	50%	0.8036049732081667	0.4262481248502409	0.5560027506351297	0.1454746032913091	295	11	0.337673058062707	0.378740218307722
CPTAC_3	forest	string_800	75%	0.8532734545730717	0.580057477534957	0.6468342434260322	0.2969049554504809	295	52	0.4066872716430214	0.458128435094737
CPTAC_3	forest	string_800	max	0.9870656353819428	0.9358639461712618	0.9398047197080056	0.8273201197310863	295	849	2.294061544106843	1.5570022579307417
CPTAC_3	forest	transcriptome	count	11629	11629	11629	11629	11629	11629	11629	11629
CPTAC_3	forest	transcriptome	mean	0.911828454138481	0.476596455873701	0.7282450009228836	0.207428715079874	237.50012898787517	11869	0.3510972719256821	0.4080867340360846
CPTAC_3	forest	transcriptome	std	0.0399339963914803	0.2295317093969682	0.084564341836268	0.2206843769357982	81.83978893835769	0	0.1138031234204298	0.1262657259653026
CPTAC_3	forest	transcriptome	min	0.5404671220714707	-0.6549918799710724	0.263513253252406	-3.252029038977409	40	11869	0.1461096760466034	0.1663526436476059
CPTAC_3	forest	transcriptome	25%	0.8961689198104915	0.338395390874609	0.6704926106566416	0.0763569347488475	190	11869	0.2785974934304506	0.3234762592002675
CPTAC_3	forest	transcriptome	50%	0.9157187498715358	0.5065605673555947	0.729655022432752	0.1966767944798177	295	11869	0.3240660493809131	0.379296217025673
CPTAC_3	forest	transcriptome	75%	0.9329153257450326	0.6481273023891571	0.7894177502007377	0.3478745166619426	295	11869	0.3895347125861245	0.4591386612054444
CPTAC_3	forest	transcriptome	max	0.9959782869446911	0.9426902893421448	0.9569750381162668	0.8283427774360894	295	11869	1.3177413627977783	1.5570022579307417
CPTAC_3	elastic	single	count	11264	11264	11264	11264	11264	11264	11264	11264
CPTAC_3	elastic	single	mean	0.3395541944077369	0.3460604728546105	0.1087313347027452	0.0739835049404682	239.62846235795453	1	0.3807691996731984	0.407482141676991
CPTAC_3	elastic	single	std	0.1970771924932469	0.241909235623069	0.2656791849257791	0.6025594810250652	80.79684505542758	0	0.149954098859133	0.1252800778501244
CPTAC_3	elastic	single	min	-0.5050314820867181	-0.8354553571111216	-6.405885546997941	-24.165224613600163	40	1	0.1473493125250424	0.1663526436476059
CPTAC_3	elastic	single	25%	0.1928113504481914	0.1670696293830484	0.0104614999366461	-0.0107654073939859	196	1	0.2971611335935075	0.3234656307000086
CPTAC_3	elastic	single	50%	0.3499499377237562	0.3685175612396421	0.0944700390603967	0.0797499014547306	295	1	0.3464355489575732	0.3788283579549342
CPTAC_3	elastic	single	75%	0.4939419742716783	0.5358697202192845	0.2147798945612483	0.2261910131890493	295	1	0.4179273486431065	0.4587277208445051
CPTAC_3	elastic	single	max	0.8930240655678657	0.9208748410576432	0.7884939918578121	0.7445009753445191	295	1	3.048117539953733	1.5570022579307417
CPTAC_3	elastic	corum	count	11324	11324	11324	11324	11324	11324	11324	11324
CPTAC_3	elastic	corum	mean	0.3729085012866688	0.3608650393331533	0.1289680976023411	0.0817672270145107	239.29715648180851	7.2626280466266335	0.3791068805767533	0.4071423924815157
CPTAC_3	elastic	corum	std	0.1945126785053794	0.2376216450164797	0.2686085155779116	0.6016390141777521	80.90397217024652	22.84388060798661	0.1505232961605522	0.125333116583389
CPTAC_3	elastic	corum	min	-0.5050314820867181	-0.8354553571111216	-6.405885546997941	-24.165224613600163	40	1	0.1473493125250424	0.1663526436476059
CPTAC_3	elastic	corum	25%	0.2398844228826007	0.1917378596546637	0.0259562892513249	-0.0072099992037298	194	1	0.2946692082599741	0.3230754964704981
CPTAC_3	elastic	corum	50%	0.3899236016503944	0.3857292533446705	0.1210560172172026	0.0917396417018447	295	1	0.3451010142783904	0.3785586994401252
CPTAC_3	elastic	corum	75%	0.5215029009197102	0.5458429158812453	0.2409611544190702	0.2354173511036261	295	2	0.4170696053510336	0.4581970063925895
CPTAC_3	elastic	corum	max	0.8930240655678657	0.9208748410576432	0.7884939918578121	0.7445009753445191	295	265	3.048117539953733	1.5570022579307417
CPTAC_3	elastic	string	count	11595	11595	11595	11595	11595	11595	11595	11595
CPTAC_3	elastic	string	mean	0.6398623463578325	0.4237948717841923	0.3758040191650325	0.1291726742244299	237.877964639931	302.75144458818454	0.3687399249826564	0.4076393012692485
CPTAC_3	elastic	string	std	0.200416566868344	0.2393015422512426	0.2592910956225019	0.585717290102974	81.61409164566031	217.45957445609068	0.1507499575892051	0.12578524292747
CPTAC_3	elastic	string	min	-0.0370886383082172	-0.763374549804606	-5.807100028298634	-24.099269293435857	40	1	0.1580521595773396	0.1663526436476059
CPTAC_3	elastic	string	25%	0.5567667638591935	0.2771963088027733	0.2228977139305127	0.0146115772289122	191	137	0.2821149543287031	0.3233323122775636
CPTAC_3	elastic	string	50%	0.6817530444375612	0.4605545180201625	0.3911256477991713	0.1547370126336351	295	246	0.3340853289066818	0.3789418203652629
CPTAC_3	elastic	string	75%	0.7789946467285711	0.6055556376587882	0.5499041576022012	0.3104686319910195	295	420	0.4074232653852579	0.4587653086250974
CPTAC_3	elastic	string	max	0.9999924931042524	0.9498647407464552	0.999973172538866	0.8484852564823849	295	929	2.801398547679733	1.5570022579307417
CPTAC_3	elastic	string_800	count	11493	11493	11493	11493	11493	11493	11493	11493
CPTAC_3	elastic	string_800	mean	0.4628946053564874	0.3902463451936646	0.2002315788334249	0.0997170981496624	238.7012964413121	40.4628904550596	0.3751903620972104	0.4072103927929628
CPTAC_3	elastic	string_800	std	0.2004389520059034	0.2348346465387715	0.2602173346420894	0.6102558972590167	81.1083902368856	63.74692271107827	0.1515367900377365	0.1254112617903309
CPTAC_3	elastic	string_800	min	-0.0261504020008509	-0.7719350820101412	-6.192118488057468	-26.86372681986869	40	1	0.1617481414965279	0.1663526436476059
CPTAC_3	elastic	string_800	25%	0.3359976304679047	0.2361153884441653	0.0730660789247925	-3.787676601174e-4	192	2	0.2911918292666619	0.3231369138063719
CPTAC_3	elastic	string_800	50%	0.4884593791140082	0.4200785880399917	0.1957380694953312	0.1171095186760887	295	11	0.341056517790208	0.378740218307722
CPTAC_3	elastic	string_800	75%	0.6141204887965835	0.5716591164400059	0.3357540686709901	0.2624898761146518	295	52	0.4131548868101928	0.458128435094737
CPTAC_3	elastic	string_800	max	0.9474184203332022	0.9084615081125051	0.893395065596864	0.7631808272013971	295	849	3.0341666633705984	1.5570022579307417
CPTAC_3	elastic	transcriptome	count	11629	11629	11629	11629	11629	11629	11629	11629
CPTAC_3	elastic	transcriptome	mean	0.7840564575955113	0.4176864234779195	0.5891350110885164	0.1433533475805186	237.50012898787517	11869	0.36550634331545	0.4080867340360846
CPTAC_3	elastic	transcriptome	std	0.2235341126869433	0.2533340578959144	0.3005479003214202	0.494368400996488	81.83978893835769	0	0.1389981993861368	0.1262657259653026
CPTAC_3	elastic	transcriptome	min	0	-0.668990989345863	-2.960881198043983	-16.976179765906167	40	11869	0.1575863411573698	0.1663526436476059
CPTAC_3	elastic	transcriptome	25%	0.7384715950725822	0.2634663413006959	0.422699416708205	0.0064528889019424	190	11869	0.280917637939397	0.3234762592002675
CPTAC_3	elastic	transcriptome	50%	0.8560540902405813	0.4631039450359807	0.6542875027248848	0.1693376363031195	295	11869	0.3334085693333534	0.379296217025673
CPTAC_3	elastic	transcriptome	75%	0.926876215403049	0.6101636377729136	0.8182933834601475	0.3282653303099869	295	11869	0.4070021909279043	0.4591386612054444
CPTAC_3	elastic	transcriptome	max	0.9999986034337028	0.9463489590577032	0.9999927035890986	0.8554462550137769	295	11869	1.84251068685689	1.5570022579307417
CPTAC_3	linreg	single	count	11264	11264	11264	11264	11264	11264	11264	11264
CPTAC_3	linreg	single	mean	0.3460503075235258	0.3526346410520471	0.1549301725336369	0.1254495450734041	239.62846235795453	1	0.3704093373858595	0.407482141676991
CPTAC_3	linreg	single	std	0.1875699353339156	0.241202375325299	0.1351946289860445	0.1980319182434164	80.79684505542758	0	0.1162236745414058	0.1252800778501244
CPTAC_3	linreg	single	min	-2.3997897378138463e-16	-0.8354553571111217	0	-3.724863476108373	40	1	0.1514071851408131	0.1663526436476059
CPTAC_3	linreg	single	25%	0.1945787558307878	0.1916828034079276	0.0378608923303262	0.0026146540923392	196	1	0.2939067430343392	0.3234656307000086
CPTAC_3	linreg	single	50%	0.3503541252184321	0.372005873783683	0.1227480130669187	0.0982366089600177	295	1	0.343384624021354	0.3788283579549342
CPTAC_3	linreg	single	75%	0.4941953533685383	0.5371186211586594	0.244229048740079	0.24714567127034	295	1	0.4107854777439836	0.4587277208445051
CPTAC_3	linreg	single	max	0.8930240655678662	0.9208748410576428	0.7974919816833606	0.7923735162997093	295	1	1.487180264765285	1.5570022579307417
CPTAC_3	linreg	corum	count	11324	11324	11324	11324	11324	11324	11324	11324
CPTAC_3	linreg	corum	mean	0.3930673407678816	0.3617111168076576	0.1921453296028413	-6750229166861095e7	239.29715648180851	7.2626280466266335	1208676122.0924697	0.4071423924815157
CPTAC_3	linreg	corum	std	0.1940276371743269	0.2367809798843318	0.1577505893154531	5496633848829059e9	80.90397217024652	22.84388060798661	58181308896.90273	0.125333116583389
CPTAC_3	linreg	corum	min	-2.3997897378138463e-16	-0.8354553571111217	0	-5690747454650464e11	40	1	0.1514071851408131	0.1663526436476059
CPTAC_3	linreg	corum	25%	0.250356640128195	0.202438696159359	0.0626784550686059	-0.0035071698492226	194	1	0.2956708310999952	0.3230754964704981
CPTAC_3	linreg	corum	50%	0.4011280069220665	0.3823331125884187	0.1609036780863639	0.1032920320573854	295	1	0.3463001309587598	0.3785586994401252
CPTAC_3	linreg	corum	75%	0.5379355276237268	0.5420032884572525	0.2893746319781599	0.2511628885625522	295	2	0.4158633002079444	0.4581970063925895
CPTAC_3	linreg	corum	max	1	0.9208748410576428	1	0.7923735162997093	295	265	5294290351801.769	1.5570022579307417
CPTAC_3	linreg	string	count	11595	11595	11595	11595	11595	11595	11595	11595
CPTAC_3	linreg	string	mean	0.8932855883770389	0.1057754545299472	0.8175885904882131	-1989795183389357e10	237.877964639931	302.75144458818454	467557022046.0376	0.4076393012692485
CPTAC_3	linreg	string	std	0.1414172018856057	0.2268365773258655	0.2038920344945247	3310485773284409e11	81.61409164566031	217.45957445609068	1432345204221.6665	0.12578524292747
CPTAC_3	linreg	string	min	-4.2770545501881135e-18	-0.7803218373591335	-2.9656020214515304	-2136577059623391e13	40	1	0.2013577386542504	0.1663526436476059
CPTAC_3	linreg	string	25%	0.8628526398178229	-0.0505710564093168	0.744438605643092	-5284352237609654e8	191	137	0.6229603988177375	0.3233323122775636
CPTAC_3	linreg	string	50%	0.9502233282530358	0.0842530321019498	0.9029242692283552	-6790660605484566e6	295	246	31492795096.152058	0.3789418203652629
CPTAC_3	linreg	string	75%	0.9770428411192044	0.2472895430717206	0.9546127078407212	-1.24601376780569	295	420	274781423176.88712	0.4587653086250974
CPTAC_3	linreg	string	max	1	0.9150754754951488	1	0.7913603772542714	295	929	42821251995945.55	1.5570022579307417
CPTAC_3	linreg	string_800	count	11493	11493	11493	11493	11493	11493	11493	11493
CPTAC_3	linreg	string_800	mean	0.5401445553151176	0.3491332390650573	0.3442124735765483	-22990376991052076e8	238.7012964413121	40.4628904550596	38486195845.24888	0.4072103927929628
CPTAC_3	linreg	string_800	std	0.2290455777633236	0.2394743792289928	0.2481188668093056	7397840416861643e10	81.1083902368856	63.74692271107827	533333841223.0867	0.1254112617903309
CPTAC_3	linreg	string_800	min	-4.062203438886286e-17	-0.7740693241868957	0	-5723635813144459e12	40	1	0.1747364781847967	0.1663526436476059
CPTAC_3	linreg	string_800	25%	0.3767411458733125	0.19025992929924	0.1419338909939367	-0.1247169811827817	192	2	0.3066934017264792	0.3231369138063719
CPTAC_3	linreg	string_800	50%	0.5498881918500014	0.3683944941980635	0.3023770235360636	0.0614665517610121	295	11	0.3670486472043239	0.378740218307722
CPTAC_3	linreg	string_800	75%	0.7079310659269736	0.5301969488791848	0.5011663941045016	0.2343249979660623	295	52	0.4672863281397525	0.458128435094737
CPTAC_3	linreg	string_800	max	1	0.918927786615196	1	0.8159822846747893	295	849	23294454872645.37	1.5570022579307417
CPTAC_3	linreg	transcriptome	count	11629	11629	11629	11629	11629	11629	11629	11629
CPTAC_3	linreg	transcriptome	mean	0.951200138541168	0.0090478097968012	0.9046786882711182	-6186742487410985e9	237.50012898787517	11869	364029867214.4404	0.4080867340360846
CPTAC_3	linreg	transcriptome	std	0.0492856585568584	0.1716176355844672	0.0990201986877842	5492260718859242e10	81.83978893835769	0	857863020632.9155	0.1262657259653026
CPTAC_3	linreg	transcriptome	min	0.3421393800744609	-0.8011235688001864	-2.095123809740964	-20703881964233289e11	40	11869	0.2804317498183425	0.1663526436476059
CPTAC_3	linreg	transcriptome	25%	0.9390973968087776	-0.094493247598442	0.880723612515149	-9907188423595589e8	190	11869	58287035815.32637	0.3234762592002675
CPTAC_3	linreg	transcriptome	50%	0.9658616500739068	2.542165880253e-4	0.9326529161197008	-2006082733970088e8	295	11869	163951118388.9038	0.379296217025673
CPTAC_3	linreg	transcriptome	75%	0.980716310297108	0.1013662816852094	0.9617653010079228	-23637032348235533e6	295	11869	361150230628.40704	0.4591386612054444
CPTAC_3	linreg	transcriptome	max	1	0.8855275891507083	1	0.7822438223432131	295	11869	20511268666905.53	1.5570022579307417
CPTAC_4	forest	single	count	11356	11356	11356	11356	11356	11356	11356	11356
CPTAC_4	forest	single	mean	0.6256136347645961	0.3282543487243909	0.3710914244837443	0.0752944176286144	326.04543853469534	1	0.3534719594112434	0.3785358451602763
CPTAC_4	forest	single	std	0.1182350502359862	0.2317281886604885	0.14000660899767	0.4354618575513843	136.64921408697182	0	0.1278206622341887	0.1257170198945617
CPTAC_4	forest	single	min	-2.3997897378138463e-16	-0.7971774594883559	-1.704902057586e-4	-36.54167171769215	40	1	0.1433687622146414	0.1683485118276969
CPTAC_4	forest	single	25%	0.560650350901701	0.1665095398655679	0.2742655734780478	-0.0278177726163231	220	1	0.2735826188300759	0.2942771501690389
CPTAC_4	forest	single	50%	0.6267319110923129	0.3406802325345652	0.3591930764305402	0.07992796110723	374	1	0.3237867897166526	0.3491846667076248
CPTAC_4	forest	single	75%	0.698900811800538	0.5026553581164833	0.4601766342169521	0.2223076992189883	452	1	0.3951945251985884	0.4276648774677449
CPTAC_4	forest	single	max	0.987602517301823	0.9702721595539214	0.9181562417439818	0.8162507088422352	452	1	2.9097509893402806	1.875077159365926
CPTAC_4	forest	corum	count	11401	11401	11401	11401	11401	11401	11401	11401
CPTAC_4	forest	corum	mean	0.6616284261771569	0.348479911804258	0.4083205815051023	0.0939852595147469	325.6140689413209	7.263485659152706	0.3507527642739113	0.3786879763927858
CPTAC_4	forest	corum	std	0.1216795889620059	0.229699485189924	0.1421517521379986	0.2647455990762108	136.79490920536358	22.90352475953249	0.1262273538370115	0.1260960849092515
CPTAC_4	forest	corum	min	-5.566107535260668e-17	-0.7971774594883557	-9.49272580983429e-5	-5.0119180376943655	40	1	0.1433687622146414	0.1683485118276969
CPTAC_4	forest	corum	25%	0.5934214748165443	0.1944309568582211	0.312222669520395	-0.0148934830630202	219	1	0.2704172077399801	0.2941939013843591
CPTAC_4	forest	corum	50%	0.669137489950905	0.3666692634206608	0.4026301080261447	0.1014148225615303	373	1	0.3214067628492894	0.3491505275409804
CPTAC_4	forest	corum	75%	0.7429582448799331	0.5199047905703716	0.50082040381338	0.2388635798685042	452	2	0.3935767366222759	0.4280983127252908
CPTAC_4	forest	corum	max	0.987602517301823	0.9702721595539212	0.9181562417439818	0.8162507088422352	452	267	2.068050206936966	1.875077159365926
CPTAC_4	forest	string	count	11722	11722	11722	11722	11722	11722	11722	11722
CPTAC_4	forest	string	mean	0.8424323211374645	0.4357234602292811	0.6121023778084974	0.1740488399467581	321.6417846783825	302.62941477563555	0.3358867248123499	0.3810214777351232
CPTAC_4	forest	string	std	0.0646726463559105	0.2276025995334807	0.1166907072266866	0.2358476117963908	138.69256374357926	217.8236850441504	0.1183299794374955	0.1280124160153679
CPTAC_4	forest	string	min	-2.8489038854342287e-18	-0.7526702637868684	-3.250605464466538e-5	-5.855716674149844	40	1	0.1408582508084955	0.1683485118276969
CPTAC_4	forest	string	25%	0.8115091974421308	0.2987576939015561	0.5327921213590747	0.0548626132667894	206	137	0.2593606585801186	0.2947624729476486
CPTAC_4	forest	string	50%	0.8448253561206325	0.4669409178849963	0.6109978964945438	0.1746320543424029	366	246	0.3084936991134601	0.3508967816929558
CPTAC_4	forest	string	75%	0.8781990055594228	0.6074355056459233	0.6909130712091742	0.318965423091371	452	420	0.3745343528575923	0.4311831574329978
CPTAC_4	forest	string	max	0.9900878713232	0.9667879084726247	0.9440887672107487	0.8727137459518405	452	929	1.347419404916514	1.875077159365926
CPTAC_4	forest	string_800	count	11624	11624	11624	11624	11624	11624	11624	11624
CPTAC_4	forest	string_800	mean	0.7517719244777414	0.3897847397453854	0.5053728307300709	0.1278748536404579	323.29387474191327	40.11261183757743	0.3444554858865429	0.380027312733194
CPTAC_4	forest	string_800	std	0.1057025531125751	0.2295857352092253	0.1400943551430964	0.351346053882361	137.83604087955948	63.5007559234392	0.1258630877326871	0.1269525264931587
CPTAC_4	forest	string_800	min	-5.708365967684413e-17	-0.6570203204684448	-9.080811541739564e-5	-22.425082812362184	40	1	0.1426864865131053	0.1683485118276969
CPTAC_4	forest	string_800	25%	0.69674193136678	0.2449598951019785	0.4115569764555764	0.0173463992641053	212	2	0.2650395926942122	0.2945212013482093
CPTAC_4	forest	string_800	50%	0.7678876142924997	0.4132456520648417	0.5061040086689624	0.1391630337098593	367	11	0.3161592936458506	0.3503279861123686
CPTAC_4	forest	string_800	75%	0.8204897827769351	0.5608295638823527	0.6002190502207982	0.2803334879521839	452	51	0.386249160935162	0.4297561683933723
CPTAC_4	forest	string_800	max	0.984490370432034	0.9358639461712618	0.9399496945683182	0.8162507088422352	452	851	2.2984739612398384	1.875077159365926
CPTAC_4	forest	transcriptome	count	11769	11769	11769	11769	11769	11769	11769	11769
CPTAC_4	forest	transcriptome	mean	0.885367795450897	0.4664659635577135	0.6817884981949471	0.1975785339869379	320.8827427988784	11933	0.3319060893841682	0.3816932077510092
CPTAC_4	forest	transcriptome	std	0.050132425301281	0.2217733880032054	0.0993188639640904	0.2064077706072671	139.0668474190596	0	0.1157413435702455	0.1286616504504423
CPTAC_4	forest	transcriptome	min	0.5256165086138442	-0.6473588240195912	0.2454154449691264	-3.423763188259185	40	11933	0.1372575245753989	0.1683485118276969
CPTAC_4	forest	transcriptome	25%	0.8586007774141681	0.3347280074220699	0.61377183864852	0.07579705177797	205	11933	0.2576156841002449	0.2948902402301263
CPTAC_4	forest	transcriptome	50%	0.8860641272154862	0.495984726819226	0.6805860932890616	0.1876267555087687	363	11933	0.3050722234366125	0.3514180694051359
CPTAC_4	forest	transcriptome	75%	0.9147730925531654	0.6311272004635617	0.7499379430692013	0.3299027300547852	452	11933	0.3705033461667439	0.4323959832469132
CPTAC_4	forest	transcriptome	max	0.9962527390719074	0.9327919896471788	0.9582279889825328	0.8230295701259338	452	11933	1.3126347732485313	1.875077159365926
CPTAC_4	elastic	single	count	11356	11356	11356	11356	11356	11356	11356	11356
CPTAC_4	elastic	single	mean	0.3194992136029344	0.3283358201996779	0.0998228195069417	0.0677646378236593	326.04543853469534	1	0.356724085933928	0.3785358451602763
CPTAC_4	elastic	single	std	0.1849784776176369	0.2259683974907995	0.232247974111497	0.5528793903049966	136.64921408697182	0	0.1443084710685398	0.1257170198945617
CPTAC_4	elastic	single	min	-0.5050314820867181	-0.8354553571111216	-6.405885546997941	-24.165224613600163	40	1	0.1473493125250424	0.1683485118276969
CPTAC_4	elastic	single	25%	0.1813064078528269	0.1646484186958323	0.0120825618308793	-0.0092164886560645	220	1	0.2733080304360941	0.2942771501690389
CPTAC_4	elastic	single	50%	0.3252346355814126	0.3493397357908113	0.0844875438781986	0.0710959146467941	374	1	0.3232098995473273	0.3491846667076248
CPTAC_4	elastic	single	75%	0.4614853715447038	0.5019978313996296	0.1896785708530311	0.1993940068291565	452	1	0.3958033332352982	0.4276648774677449
CPTAC_4	elastic	single	max	0.8930240655678657	0.9208748410576432	0.7884939918578121	0.7445009753445191	452	1	3.048117539953733	1.875077159365926
CPTAC_4	elastic	corum	count	11401	11401	11401	11401	11401	11401	11401	11401
CPTAC_4	elastic	corum	mean	0.3518480262361456	0.3439785354960503	0.1176232763057725	0.0760889916760341	325.6140689413209	7.263485659152706	0.3555656694346105	0.3786879763927858
CPTAC_4	elastic	corum	std	0.181025522471305	0.2214482685787821	0.2344204028497772	0.5526372097424763	136.79490920536358	22.90352475953249	0.1452595122591455	0.1260960849092515
CPTAC_4	elastic	corum	min	-0.5050314820867181	-0.8354553571111216	-6.405885546997941	-24.165224613600163	40	1	0.1473493125250424	0.1683485118276969
CPTAC_4	elastic	corum	25%	0.2286694514772488	0.1906199703127669	0.0269743371864211	-0.0056258384855061	219	1	0.2713085626784071	0.2941939013843591
CPTAC_4	elastic	corum	50%	0.3647537460138148	0.3697994943184545	0.1073796429737317	0.0845402492979857	373	1	0.3218396989978148	0.3491505275409804
CPTAC_4	elastic	corum	75%	0.4880913319735988	0.5117460382020323	0.2127936369822453	0.2093073486097153	452	2	0.3958079722264061	0.4280983127252908
CPTAC_4	elastic	corum	max	0.8930240655678657	0.9208748410576432	0.7884939918578121	0.7445009753445191	452	267	3.048117539953733	1.875077159365926
CPTAC_4	elastic	string	count	11722	11722	11722	11722	11722	11722	11722	11722
CPTAC_4	elastic	string	mean	0.6114921719130711	0.4067071016877446	0.3423889065295005	0.1195030317335957	321.6417846783825	302.62941477563555	0.3486312516102829	0.3810214777351232
CPTAC_4	elastic	string	std	0.1915325340714142	0.22669608694197	0.2317924287458113	0.5626882582418047	138.69256374357926	217.8236850441504	0.1494612379596846	0.1280124160153679
CPTAC_4	elastic	string	min	-0.0370886383082172	-0.7633813443972987	-5.154973265932631	-23.83771735952385	40	1	0.1517675087804639	0.1683485118276969
CPTAC_4	elastic	string	25%	0.5304673352392424	0.2718526042345464	0.2037833363861884	0.0173624459185168	206	137	0.2602194275621223	0.2947624729476486
CPTAC_4	elastic	string	50%	0.647820489297178	0.4417574466636997	0.3539192326326587	0.146262456591722	366	246	0.3136952540713211	0.3508967816929558
CPTAC_4	elastic	string	75%	0.7415228709224522	0.577570586835274	0.493380212245546	0.2837293577374445	452	420	0.3897236721215896	0.4311831574329978
CPTAC_4	elastic	string	max	0.9996431919582244	0.9491287116517672	0.9985497949283404	0.8447420161593551	452	929	2.8161288433812586	1.875077159365926
CPTAC_4	elastic	string_800	count	11624	11624	11624	11624	11624	11624	11624	11624
CPTAC_4	elastic	string_800	mean	0.4369982033746971	0.3713225796933284	0.1798319135561814	0.0899157534078222	323.29387474191327	40.11261183757743	0.3538996018948978	0.380027312733194
CPTAC_4	elastic	string_800	std	0.1890855460685765	0.2202015110894336	0.2397791710795856	0.5859838492276723	137.83604087955948	63.5007559234392	0.1494213200121851	0.1269525264931587
CPTAC_4	elastic	string_800	min	-0.0261504020008509	-0.7734932663621826	-6.405885546997941	-24.165224613600163	40	1	0.1597796827527979	0.1683485118276969
CPTAC_4	elastic	string_800	25%	0.3165290699837473	0.2311739134036851	0.0674303296879617	0.0014931957081438	212	2	0.2676196661439959	0.2945212013482093
CPTAC_4	elastic	string_800	50%	0.4589423877670986	0.3987567574458815	0.1733686338993026	0.1092806728049737	367	11	0.3198901981737421	0.3503279861123686
CPTAC_4	elastic	string_800	75%	0.5784788437672542	0.5365109077853136	0.2982260395315311	0.2344081050035546	452	51	0.3940100730483593	0.4297561683933723
CPTAC_4	elastic	string_800	max	0.9473910828455576	0.9051068336803066	0.8933166130179587	0.7631808272013971	452	851	3.034166669083182	1.875077159365926
CPTAC_4	elastic	transcriptome	count	11769	11769	11769	11769	11769	11769	11769	11769
CPTAC_4	elastic	transcriptome	mean	0.7587192641077598	0.4015063891211947	0.5464575430724182	0.1318358808641509	320.8827427988784	11933	0.3461813263674083	0.3816932077510092
CPTAC_4	elastic	transcriptome	std	0.2162908795446975	0.2435530835185521	0.2834125015406543	0.4863548540550576	139.0668474190596	0	0.1406884997996749	0.1286616504504423
CPTAC_4	elastic	transcriptome	min	0	-0.6827518139010795	-3.0809038474363986	-16.278819448445496	40	11933	0.1429587325871092	0.1683485118276969
CPTAC_4	elastic	transcriptome	25%	0.707068416965774	0.2571930893610813	0.3893586409225175	0.0090391586552126	205	11933	0.2584592033052721	0.2948902402301263
CPTAC_4	elastic	transcriptome	50%	0.8221308663135979	0.4449421160530078	0.5945711540180881	0.1532249738841475	363	11933	0.3126781696857548	0.3514180694051359
CPTAC_4	elastic	transcriptome	75%	0.8962742487742584	0.5854495442773855	0.7545245405086698	0.3025883698698507	452	11933	0.3886585985522708	0.4323959832469132
CPTAC_4	elastic	transcriptome	max	0.9999985164200036	0.9414401325369818	0.9999928370200156	0.8479991757914896	452	11933	1.8647569781474629	1.875077159365926
CPTAC_4	linreg	single	count	11356	11356	11356	11356	11356	11356	11356	11356
CPTAC_4	linreg	single	mean	0.3250006608579117	0.3331678700180666	0.1369579064749249	0.1104845500495338	326.04543853469534	1	0.3485078478405381	0.3785358451602763
CPTAC_4	linreg	single	std	0.1770176157107652	0.227026358788591	0.1221714244202853	0.1770485906309364	136.64921408697182	0	0.1169245048430746	0.1257170198945617
CPTAC_4	linreg	single	min	-2.3997897378138463e-16	-0.8354553571111217	0	-3.724863476108373	40	1	0.1514071851408131	0.1683485118276969
CPTAC_4	linreg	single	25%	0.1832803059672856	0.184515742478733	0.0335916705556783	0.0027365856806527	220	1	0.2717759047197789	0.2942771501690389
CPTAC_4	linreg	single	50%	0.3256496218322138	0.3532920506466997	0.1060476770578561	0.0887536379671626	374	1	0.3208859747042412	0.3491846667076248
CPTAC_4	linreg	single	75%	0.4616769286108006	0.5029537463344075	0.2131455864123373	0.2156550670831241	452	1	0.3901849445381586	0.4276648774677449
CPTAC_4	linreg	single	max	0.8930240655678662	0.9208748410576428	0.7974919816833606	0.7923735162997093	452	1	1.5221045839289595	1.875077159365926
CPTAC_4	linreg	corum	count	11401	11401	11401	11401	11401	11401	11401	11401
CPTAC_4	linreg	corum	mean	0.3680999662627782	0.3441932460241548	0.1680488731117251	-17027968552429866e5	325.6140689413209	7.263485659152706	185467630.4873016	0.3786879763927858
CPTAC_4	linreg	corum	std	0.1804276683069069	0.2221701120326312	0.1380435990589147	11146648907859816e7	136.79490920536358	22.90352475953249	9861539185.086231	0.1260960849092515
CPTAC_4	linreg	corum	min	-2.3997897378138463e-16	-0.8354553571111217	0	-8526704391642618e9	40	1	0.1514071851408131	0.1683485118276969
CPTAC_4	linreg	corum	25%	0.2370391272898173	0.1990017962423179	0.0561875478663181	-3.301630927610155e-5	219	1	0.2727981415210965	0.2941939013843591
CPTAC_4	linreg	corum	50%	0.373145844701775	0.3671049158623177	0.1392378214182011	0.0969509640865907	373	1	0.3225798340616346	0.3491505275409804
CPTAC_4	linreg	corum	75%	0.5011691057892028	0.508756735444122	0.2511704725975495	0.2221907187768562	452	2	0.3919831365196944	0.4280983127252908
CPTAC_4	linreg	corum	max	1	0.9208748410576428	1	0.7923735162997093	452	267	712249289749.6577	1.875077159365926
CPTAC_4	linreg	string	count	11722	11722	11722	11722	11722	11722	11722	11722
CPTAC_4	linreg	string	mean	0.8641949814913005	0.1226000911039778	0.7677017218477086	-4685932111997329e10	321.6417846783825	302.62941477563555	767338205140.8623	0.3810214777351232
CPTAC_4	linreg	string	std	0.145292344518198	0.2243732426264786	0.2055673787447092	7672608423230909e11	138.69256374357926	217.8236850441504	2311497302240.1006	0.1280124160153679
CPTAC_4	linreg	string	min	0	-0.706530425586433	-1.15001547261216	-6290144224262823e13	40	1	0.1797729560293696	0.1683485118276969
CPTAC_4	linreg	string	25%	0.8178931217629208	-0.0316451112481472	0.6688244538996052	-12104068593802227e8	206	137	0.4877697744783678	0.2947624729476486
CPTAC_4	linreg	string	50%	0.9148502880132868	0.1045548902930554	0.8369477386147722	-40.8853829625113	366	246	2.538708042285662	0.3508967816929558
CPTAC_4	linreg	string	75%	0.957402575970436	0.2745074439793161	0.9166155253670394	-0.7322503404052347	452	420	397759795865.97	0.4311831574329978
CPTAC_4	linreg	string	max	1	0.8989381378388788	1	0.7808945560822502	452	929	73473441390976.89	1.875077159365926
CPTAC_4	linreg	string_800	count	11624	11624	11624	11624	11624	11624	11624	11624
CPTAC_4	linreg	string_800	mean	0.5058446872244944	0.3397804017502256	0.3024201573541933	-20414397782356357e8	323.29387474191327	40.11261183757743	33710361431.816963	0.380027312733194
CPTAC_4	linreg	string_800	std	0.215761163290537	0.2224035764850344	0.2225603257930276	5860060006329628e10	137.83604087955948	63.5007559234392	572195540373.6573	0.1269525264931587
CPTAC_4	linreg	string_800	min	-1.4257092317760058e-16	-0.7740693241868957	0	-4422231601806873e12	40	1	0.1537613565411637	0.1683485118276969
CPTAC_4	linreg	string_800	25%	0.3541893041781591	0.1972802957740682	0.1254500645338705	-0.081564240059399	212	2	0.2820280677562049	0.2945212013482093
CPTAC_4	linreg	string_800	50%	0.5098294812708537	0.3606061814971055	0.2599260999730655	0.0659366875071247	367	11	0.3362228800655223	0.3503279861123686
CPTAC_4	linreg	string_800	75%	0.6598043994042108	0.5041694005393245	0.4353418503059746	0.2099658593790913	452	51	0.4258516927643184	0.4297561683933723
CPTAC_4	linreg	string_800	max	1	0.9051068336803064	1	0.7938022359707155	452	851	24268214900710.777	1.875077159365926
CPTAC_4	linreg	transcriptome	count	11769	11769	11769	11769	11769	11769	11769	11769
CPTAC_4	linreg	transcriptome	mean	0.938896022769801	0.0197948889482081	0.8801453313329977	-7556793462168538e9	320.8827427988784	11933	581163873461.8605	0.3816932077510092
CPTAC_4	linreg	transcriptome	std	0.0550529010867397	0.1731349539575766	0.1882560571327543	34131585067645328e9	139.0668474190596	0	809592508922.4102	0.1286616504504423
CPTAC_4	linreg	transcriptome	min	0.2036636014651493	-0.6919427654586753	-13.055236090918214	-2177300337786016e12	40	11933	0.2792844944301753	0.1683485118276969
CPTAC_4	linreg	transcriptome	25%	0.9237841045792384	-0.0917871094870751	0.8530277354291742	-6124021170907506e9	205	11933	82910118766.73125	0.2948902402301263
CPTAC_4	linreg	transcriptome	50%	0.9520790404455648	0.0147558159339016	0.906303789498276	-10095238509479394e8	363	11933	341639438017.93	0.3514180694051359
CPTAC_4	linreg	transcriptome	75%	0.971964087894042	0.1237932802822544	0.9446956638589228	-4911839733506705e7	452	11933	813779576471.6998	0.4323959832469132
CPTAC_4	linreg	transcriptome	max	1	0.8993948168035524	1	0.7218200732642659	452	11933	24661475237473.035	1.875077159365926
CPTAC_5	forest	single	count	12028	12028	12028	12028	12028	12028	12028	12028
CPTAC_5	forest	single	mean	0.6132479696920822	0.3584089413696268	0.3615277940899136	0.1194246612578462	441.3679747256402	1	0.3780551528179994	0.4139794491106394
CPTAC_5	forest	single	std	0.1202314536736082	0.234079310168054	0.1486114310526134	0.2531772820537558	191.9409283487433	0	0.1356256762873035	0.1418299384747622
CPTAC_5	forest	single	min	-1.080457531582353e-16	-0.7971774594883557	-1.01968686526e-4	-4.357828246035453	40	1	0.149284185812836	0.1683485118276969
CPTAC_5	forest	single	25%	0.5322311520922285	0.1909316462746713	0.2471738730757968	-0.0039922378983509	288	1	0.2893129684209591	0.3174178831077844
CPTAC_5	forest	single	50%	0.6115379290270054	0.3740503155127987	0.3459607609023881	0.1125535796397788	501	1	0.3438155429662449	0.3776082850157878
CPTAC_5	forest	single	75%	0.6950001303639326	0.5407368028312983	0.4599293094489736	0.2702326617005326	621	1	0.427310458636583	0.4747168237554813
CPTAC_5	forest	single	max	0.9675003035080888	0.9702721595539214	0.9359285834914648	0.8913011150449177	621	1	1.5681432203292962	1.4593466622793088
CPTAC_5	forest	corum	count	12057	12057	12057	12057	12057	12057	12057	12057
CPTAC_5	forest	corum	mean	0.6508541789481388	0.3856498496204569	0.4019123702086406	0.1412892311375573	441.0116115119847	6.985236791905117	0.3738661036872442	0.4139390085166309
CPTAC_5	forest	corum	std	0.1233688174182825	0.2326194810038534	0.15241447224112	0.2521509488958386	191.946469390156	22.416118382024443	0.1366379190888828	0.1418206439906826
CPTAC_5	forest	corum	min	-1.080457531582353e-16	-0.7971774594883558	-1.01968686526e-4	-4.357828246035454	40	1	0.1467907197398797	0.1683485118276969
CPTAC_5	forest	corum	25%	0.5707307770573595	0.2266586329372659	0.2894125286535578	0.012548834013059	287	1	0.2841877165449447	0.3173577648572613
CPTAC_5	forest	corum	50%	0.6569201012186264	0.4116197280567119	0.3930328056996801	0.1420112785006161	500	1	0.3404726374153295	0.3776322961739415
CPTAC_5	forest	corum	75%	0.7368811669616876	0.5661443218089668	0.5056019574074464	0.2973914632334281	621	2	0.4242704321965903	0.4744751498256312
CPTAC_5	forest	corum	max	0.9675003035080888	0.9702721595539214	0.9359285834914648	0.8913011150449177	621	268	1.5681432203292962	1.4593466622793088
CPTAC_5	forest	string	count	12293	12293	12293	12293	12293	12293	12293	12293
CPTAC_5	forest	string	mean	0.8422778946358008	0.4990396189524996	0.6261418297340509	0.2509862458931424	437.3972992760108	306.87716586675344	0.3476655324627172	0.4157036207674105
CPTAC_5	forest	string	std	0.0694938385191876	0.2259339734271067	0.1314965130212576	0.2370473846136621	192.9838794000496	221.30070050124397	0.1248820188092701	0.1431720601870597
CPTAC_5	forest	string	min	-1.080457531582353e-16	-0.7477414405743175	-7.493126604352085e-5	-2.3582905475926603	40	1	0.1281305725141915	0.1683485118276969
CPTAC_5	forest	string	25%	0.8071549726206112	0.3628799370329777	0.5335476267859033	0.103219655239337	282	139	0.2647104322366164	0.3181458969025628
CPTAC_5	forest	string	50%	0.8458962302709553	0.5365401461343444	0.6320481652822939	0.2521007447950201	493	249	0.317268331180268	0.3790422996922753
CPTAC_5	forest	string	75%	0.8843192546223423	0.6699547757056339	0.7208305004536095	0.4155105671974548	621	425	0.393610708680406	0.4778354252063332
CPTAC_5	forest	string	max	0.9900316435707198	0.9683355766690056	0.977410581079302	0.9194538620607438	621	942	1.600973700594265	1.4593466622793088
CPTAC_5	forest	string_800	count	12204	12204	12204	12204	12204	12204	12204	12204
CPTAC_5	forest	string_800	mean	0.7439607890127229	0.4430155706674645	0.507075029104532	0.1940995309007809	439.0495739101934	39.88823336610948	0.3613384994530665	0.414764821739976
CPTAC_5	forest	string_800	std	0.1124340434229126	0.2320482638899271	0.1553906128508936	0.26209179683226	192.39631782595876	63.895903746926	0.1322893473915901	0.1423756491892377
CPTAC_5	forest	string_800	min	-1.080457531582353e-16	-0.6486097473988948	-1.01968686526e-4	-6.970781564483142	40	1	0.1414620912504069	0.1683485118276969
CPTAC_5	forest	string_800	25%	0.6825148803515737	0.2931263401610198	0.397733795586413	0.0526891849743056	284	2	0.2745008023323784	0.3178193113269853
CPTAC_5	forest	string_800	50%	0.7616181542681648	0.478048435804973	0.5088214483734808	0.1998063508382134	498.5	11	0.3300612864451634	0.3781394278769797
CPTAC_5	forest	string_800	75%	0.8219027821994901	0.6208126489919417	0.619303350356778	0.3593431131310493	621	49	0.4078952930621213	0.4757436364102254
CPTAC_5	forest	string_800	max	0.9894337003132176	0.9504017589689014	0.9769626936900816	0.8999724200352236	621	862	1.7110258413967754	1.4593466622793088
CPTAC_5	forest	transcriptome	count	12351	12351	12351	12351	12351	12351	12351	12351
CPTAC_5	forest	transcriptome	mean	0.8910810102548873	0.5261511642629972	0.7007102803791285	0.275823016393495	436.0820986154967	12521	0.3422930596225648	0.4164346890545755
CPTAC_5	forest	transcriptome	std	0.0470996821579791	0.2206261684566305	0.1121595101671135	0.2252585697216836	193.64398251359376	0	0.1235559507421543	0.1437739470248591
CPTAC_5	forest	transcriptome	min	0.5261357156821742	-0.6178500315064557	0.245914676701266	-1.774760838234258	40	12521	0.11522873198996	0.1683485118276969
CPTAC_5	forest	transcriptome	25%	0.8634418475572749	0.3959817110528849	0.6199059990109969	0.1206648986458622	277	12521	0.2602010556368732	0.3183366713258875
CPTAC_5	forest	transcriptome	50%	0.8905726689334721	0.5630304036369864	0.7064308758093301	0.2699199400546858	492	12521	0.3122290471468885	0.3796059627533635
CPTAC_5	forest	transcriptome	75%	0.9210456437035596	0.6931082554976575	0.7843953109146587	0.4391668101117204	621	12521	0.3879227291265389	0.4786843075385317
CPTAC_5	forest	transcriptome	max	0.9957140495220448	0.9679578527811532	0.98069781860179	0.9331882781376808	621	12521	1.5241138903730953	1.4593466622793088
CPTAC_5	elastic	single	count	12028	12028	12028	12028	12028	12028	12028	12028
CPTAC_5	elastic	single	mean	0.3527913856674763	0.3551558229126488	0.1265541113612457	0.0999423928530897	441.3679747256402	1	0.3838433159333179	0.4139794491106394
CPTAC_5	elastic	single	std	0.1978980457319036	0.2287876356925352	0.2292028374525905	0.5142465395640232	191.9409283487433	0	0.1521812961183039	0.1418299384747622
CPTAC_5	elastic	single	min	-0.5050314820867181	-0.8354553571111216	-6.405885546997941	-24.165224613600163	40	1	0.1473493125250424	0.1683485118276969
CPTAC_5	elastic	single	25%	0.2010561934174338	0.1915731936687386	0.0200147155288528	-0.0012360739064766	288	1	0.2909756374619848	0.3174178831077844
CPTAC_5	elastic	single	50%	0.3686872355201342	0.3824226477689381	0.1089339356257348	0.0957484644736488	501	1	0.3456297989836376	0.3776082850157878
CPTAC_5	elastic	single	75%	0.5070508320277928	0.5307525776357473	0.2306574234561419	0.2355358730072032	621	1	0.4327409932502851	0.4747168237554813
CPTAC_5	elastic	single	max	0.9375402819656536	0.93858768132975	0.8388731442764391	0.8517188791575969	621	1	3.048117539953733	1.4593466622793088
CPTAC_5	elastic	corum	count	12057	12057	12057	12057	12057	12057	12057	12057
CPTAC_5	elastic	corum	mean	0.3879911176684615	0.378096016636163	0.1498345614690878	0.1142534966840201	441.0116115119847	6.985236791905117	0.3812411110574489	0.4139390085166309
CPTAC_5	elastic	corum	std	0.196178398947324	0.2243178041176943	0.2336372071810216	0.5149969089071446	191.946469390156	22.416118382024443	0.153223497673945	0.1418206439906826
CPTAC_5	elastic	corum	min	-0.5050314820867181	-0.8354553571111216	-6.405885546997941	-24.165224613600163	40	1	0.1473493125250424	0.1683485118276969
CPTAC_5	elastic	corum	25%	0.2504368105308023	0.2295579011440513	0.0383383121471975	0.0072255243311191	287	1	0.2876318493950877	0.3173577648572613
CPTAC_5	elastic	corum	50%	0.4092391229202203	0.4106002925571885	0.139759615743926	0.1191391710701786	500	1	0.3435815477877684	0.3776322961739415
CPTAC_5	elastic	corum	75%	0.5373580274153091	0.5484407395045185	0.2600667407355602	0.2522575204552734	621	2	0.4312450597006377	0.4744751498256312
CPTAC_5	elastic	corum	max	0.9375402819656536	0.93858768132975	0.8388731442764391	0.8517188791575969	621	268	3.048117539953733	1.4593466622793088
CPTAC_5	elastic	string	count	12293	12293	12293	12293	12293	12293	12293	12293
CPTAC_5	elastic	string	mean	0.6518737689826303	0.4789408280397973	0.4018759950665631	0.2034549283655281	437.3972992760108	306.87716586675344	0.3607296409743023	0.4157036207674105
CPTAC_5	elastic	string	std	0.1822512446849719	0.2273422501708328	0.2266500500722164	0.4987190039754982	192.9838794000496	221.30070050124397	0.1513395801406282	0.1431720601870597
CPTAC_5	elastic	string	min	0	-0.763399693036126	-4.1279688941095145	-23.158993661015344	40	1	0.1439915669341373	0.1683485118276969
CPTAC_5	elastic	string	25%	0.5659658693895959	0.345968062232978	0.2538559677138196	0.0706378645997244	282	139	0.2676615050923736	0.3181458969025628
CPTAC_5	elastic	string	50%	0.6888721859791197	0.5215634578734698	0.4193945597838998	0.2259041366057774	493	249	0.3237489319345227	0.3790422996922753
CPTAC_5	elastic	string	75%	0.7806918399886289	0.6505905796588741	0.5672794941242735	0.3817498673164807	621	425	0.4075080226901004	0.4778354252063332
CPTAC_5	elastic	string	max	0.9966268314786848	0.949321692668484	0.9868187028541374	0.8997922777615218	621	942	2.8137730186367733	1.4593466622793088
CPTAC_5	elastic	string_800	count	12204	12204	12204	12204	12204	12204	12204	12204
CPTAC_5	elastic	string_800	mean	0.4796590254362213	0.4227506169582755	0.2258265627863483	0.1482070632892795	439.0495739101934	39.88823336610948	0.3739251367663561	0.414764821739976
CPTAC_5	elastic	string_800	std	0.1989983857229207	0.2236557064344895	0.2353034262713239	0.5283897903943958	192.39631782595876	63.895903746926	0.1540114131696267	0.1423756491892377
CPTAC_5	elastic	string_800	min	-0.0765351714213875	-0.7720824107018414	-6.192118488057468	-26.86372681986869	40	1	0.1462699414792882	0.1683485118276969
CPTAC_5	elastic	string_800	25%	0.3546308354032434	0.2837406493111533	0.0918712201170214	0.0304226560194893	284	2	0.2816726346842373	0.3178193113269853
CPTAC_5	elastic	string_800	50%	0.5063827140733548	0.4602085603333681	0.2190990797293639	0.1622926797203676	498.5	11	0.336622611855596	0.3781394278769797
CPTAC_5	elastic	string_800	75%	0.6319199332860419	0.5931310379503217	0.3633976101821683	0.3014306633496658	621	49	0.4225848180650502	0.4757436364102254
CPTAC_5	elastic	string_800	max	0.9503788989839616	0.93858768132975	0.8988327609712519	0.8548058049021134	621	862	3.0341666633705984	1.4593466622793088
CPTAC_5	elastic	transcriptome	count	12351	12351	12351	12351	12351	12351	12351	12351
CPTAC_5	elastic	transcriptome	mean	0.7909308665766053	0.49643980883809	0.5937391773489067	0.2388676822849366	436.0820986154967	12521	0.3525544318214194	0.4164346890545755
CPTAC_5	elastic	transcriptome	std	0.1843684436044714	0.2392565271643493	0.2479058688825091	0.4011005065645966	193.64398251359376	0	0.1431826048542564	0.1437739470248591
CPTAC_5	elastic	transcriptome	min	-0.0621357791073067	-0.634833597667964	-2.567595021578676	-16.864213769757626	40	12521	0.1379087009470253	0.1683485118276969
CPTAC_5	elastic	transcriptome	25%	0.7419574441840944	0.36131999602806	0.4539067287494805	0.0860188452528387	277	12521	0.2588543943188206	0.3183366713258875
CPTAC_5	elastic	transcriptome	50%	0.8410686562555615	0.544538537746637	0.6434525784714392	0.260430053121507	492	12521	0.3173673316980134	0.3796059627533635
CPTAC_5	elastic	transcriptome	75%	0.9052320297175328	0.6790345319394396	0.7805202911604434	0.4270272207833756	621	12521	0.4032525361861245	0.4786843075385317
CPTAC_5	elastic	transcriptome	max	0.9999985006594366	0.9659411351655646	0.9999925965327812	0.9277526005976826	621	12521	1.8254355391535733	1.4593466622793088
CPTAC_5	linreg	single	count	12028	12028	12028	12028	12028	12028	12028	12028
CPTAC_5	linreg	single	mean	0.3571853204188028	0.358625649059588	0.1641281510327206	0.1410851803679602	441.3679747256402	1	0.3749932786449218	0.4139794491106394
CPTAC_5	linreg	single	std	0.1911801157008471	0.2297478417691906	0.1406627245272014	0.1793968271902322	191.9409283487433	0	0.1292299162519992	0.1418299384747622
CPTAC_5	linreg	single	min	-1.4257092317760058e-16	-0.8354553571111217	0	-2.897182240859003	40	1	0.1514071851408131	0.1683485118276969
CPTAC_5	linreg	single	25%	0.2026474862061174	0.2045212621554288	0.0410660037111069	0.0144334217231755	288	1	0.2876255627102577	0.3174178831077844
CPTAC_5	linreg	single	50%	0.3688388608540279	0.3844523161501543	0.1360421054002794	0.1176940565477716	501	1	0.3419997157668635	0.3776082850157878
CPTAC_5	linreg	single	75%	0.5071327082240813	0.5312977313441606	0.2571835876143872	0.2567254770286016	621	1	0.4276219717746651	0.4747168237554813
CPTAC_5	linreg	single	max	0.937540281965655	0.9385876813297506	0.8789817803082394	0.8805131099432627	621	1	1.5568191865679626	1.4593466622793088
CPTAC_5	linreg	corum	count	12057	12057	12057	12057	12057	12057	12057	12057
CPTAC_5	linreg	corum	mean	0.3980612073957586	0.3778603615284689	0.1956281333065471	-33063585997948983e6	441.0116115119847	6.985236791905117	609945130.4172616	0.4139390085166309
CPTAC_5	linreg	corum	std	0.1928297110178413	0.2249495707241638	0.1533332272849951	27360344402781856e8	191.946469390156	22.416118382024443	46740870893.72691	0.1418206439906826
CPTAC_5	linreg	corum	min	-1.4257092317760058e-16	-0.8354553571111217	0	-27319153540843148e10	40	1	0.1514071851408131	0.1683485118276969
CPTAC_5	linreg	corum	25%	0.2559031377210316	0.2334782861488515	0.0654864158954693	0.0204934441230908	287	1	0.2857190431215008	0.3173577648572613
CPTAC_5	linreg	corum	50%	0.4143879793414768	0.4074622789424258	0.1717173974227118	0.1340614681336824	500	1	0.3412686823442658	0.3776322961739415
CPTAC_5	linreg	corum	75%	0.5438950203108072	0.5454251331298876	0.2958217931188932	0.2701329589286229	621	2	0.4272790093969714	0.4744751498256312
CPTAC_5	linreg	corum	max	1	0.9385876813297506	1	0.8805131099432627	621	268	4338462075622.212	1.4593466622793088
CPTAC_5	linreg	string	count	12293	12293	12293	12293	12293	12293	12293	12293
CPTAC_5	linreg	string	mean	0.8542269275988303	0.2287300881502191	0.7524595687638719	-1304588855344446e10	437.3972992760108	306.87716586675344	246557407793.1184	0.4157036207674105
CPTAC_5	linreg	string	std	0.1538747124045732	0.2502901967648032	0.2386349259393771	20622357115004048e10	192.9838794000496	221.30070050124397	1347578991822.2468	0.1431720601870597
CPTAC_5	linreg	string	min	-1.3515761932799063e-17	-0.7412843808985593	-8.8156253366313	-1141303783177403e13	40	1	0.1797729560293696	0.1683485118276969
CPTAC_5	linreg	string	25%	0.787865996049512	0.03613188723665	0.6207328277310895	-29357422106879973e5	282	139	0.3998001263655705	0.3181458969025628
CPTAC_5	linreg	string	50%	0.8987261605264829	0.2201987734523692	0.8077087116146744	-1.3980682441773291	493	249	0.6695986040894967	0.3790422996922753
CPTAC_5	linreg	string	75%	0.9713228573060424	0.4224001704306395	0.9434680931251732	-0.1043208348937905	621	425	19880059692.20301	0.4778354252063332
CPTAC_5	linreg	string	max	1	0.8989381378388788	1	0.7818724443343666	621	942	49477116951912.336	1.4593466622793088
CPTAC_5	linreg	string_800	count	12204	12204	12204	12204	12204	12204	12204	12204
CPTAC_5	linreg	string_800	mean	0.5243857748747598	0.3998589622992519	0.3193407449809545	-2042581338671456e9	439.0495739101934	39.88823336610948	20317360342.915817	0.414764821739976
CPTAC_5	linreg	string_800	std	0.2106371783134074	0.2262503813694201	0.2145120516005895	1089445509715909e11	192.39631782595876	63.895903746926	558087249521.3884	0.1423756491892377
CPTAC_5	linreg	string_800	min	-1.4257092317760058e-16	-0.7740693241868957	0	-9141322100663186e12	40	1	0.1661133452281117	0.1683485118276969
CPTAC_5	linreg	string_800	25%	0.380245784390181	0.2555074629521524	0.1445868582634709	-0.0060041436963965	284	2	0.2882034316933469	0.3178193113269853
CPTAC_5	linreg	string_800	50%	0.5436601354455534	0.4342149729835601	0.2955663432236829	0.1385954857013232	498.5	11	0.3457102391130963	0.3781394278769797
CPTAC_5	linreg	string_800	75%	0.6801884017013973	0.5704215768406915	0.4626562620284339	0.2922904538455658	621	49	0.4389454344181442	0.4757436364102254
CPTAC_5	linreg	string_800	max	1	0.9385876813297506	1	0.8805131099432627	621	862	39316346543725.72	1.4593466622793088
CPTAC_5	linreg	transcriptome	count	12351	12351	12351	12351	12351	12351	12351	12351
CPTAC_5	linreg	transcriptome	mean	0.9682028768489036	0.0262655791180623	0.9373450474309168	-2280935231249865e9	436.0820986154967	12521	150898605379.51056	0.4164346890545755
CPTAC_5	linreg	transcriptome	std	0.0450959871607248	0.171586855143756	0.1004623981446284	924363753083502e11	193.64398251359376	0	516702146784.4728	0.1437739470248591
CPTAC_5	linreg	transcriptome	min	0.3828414618962624	-0.8427607793906919	-1.7722921873303212	-10038597374633756e12	40	12521	0.20653985464162	0.1683485118276969
CPTAC_5	linreg	transcriptome	25%	0.9667568207336944	-0.0744758352123683	0.9345600561551152	-6845984759307916e7	277	12521	7503783371.972608	0.3183366713258875
CPTAC_5	linreg	transcriptome	50%	0.9804747013305865	0.0088680320101563	0.9613268235588972	-4560932560090464e6	492	12521	24453908506.84141	0.3796059627533635
CPTAC_5	linreg	transcriptome	75%	0.9898425442877764	0.0985848806601847	0.9797813786345064	-4280538448583712e5	621	12521	103000883018.7442	0.4786843075385317
CPTAC_5	linreg	transcriptome	max	1	0.9494874164822816	1	0.8977185440745964	621	12521	31733342234934.613	1.4593466622793088
CPTAC_6	forest	single	count	12437	12437	12437	12437	12437	12437	12437	12437
CPTAC_6	forest	single	mean	0.5998706402956013	0.35790359033138	0.3477157872468098	0.1207578524932652	534.8733617431857	1	0.3556164035548319	0.3898521890010519
CPTAC_6	forest	single	std	0.1250766475906251	0.2276880018800801	0.1543176148612637	0.2567638951324393	251.34885771522087	0	0.1322232212335656	0.1384460224821125
CPTAC_6	forest	single	min	-2.328727661284132e-16	-0.7758325561869657	-4.101485220044e-4	-4.707626110813144	40	1	0.1353380971339483	0.1528763795590516
CPTAC_6	forest	single	25%	0.5132854953007605	0.1966026676548367	0.2312382165230572	0.0037393470968662	311	1	0.2701349199111709	0.2957821989567666
CPTAC_6	forest	single	50%	0.5950702782328943	0.3685652457642981	0.3275297363214476	0.1108910023385995	619	1	0.3222257333249564	0.3539076290627449
CPTAC_6	forest	single	75%	0.6815204575522924	0.5282365154929248	0.4415100066184665	0.2610893522630773	776	1	0.4014389637302881	0.4479244767512091
CPTAC_6	forest	single	max	0.979904905792958	0.9702721595539214	0.9601216019010228	0.909988879983938	776	1	1.5537996347421597	1.4593466622793088
CPTAC_6	forest	corum	count	12465	12465	12465	12465	12465	12465	12465	12465
CPTAC_6	forest	corum	mean	0.63585965292449	0.3841713912676449	0.385064814265267	0.1408482254426774	534.672121941436	6.81837144003209	0.351748563503594	0.3896969947175886
CPTAC_6	forest	corum	std	0.125557236819271	0.226223860684207	0.1553609130429127	0.2836565457481561	251.1934704099024	22.110127401448835	0.1334049662365902	0.1384203875856832
CPTAC_6	forest	corum	min	-6.856883325485174e-17	-0.7758325561869658	-4.101485220044e-4	-12.058801739051304	40	1	0.1268201755558349	0.1528763795590516
CPTAC_6	forest	corum	25%	0.5518926561405869	0.2330586190917594	0.2711609884603421	0.0197458685666493	311	1	0.2651533278869585	0.2956010990629975
CPTAC_6	forest	corum	50%	0.6391131488437696	0.4042792859528994	0.3718738379510086	0.1390339088432911	619	1	0.318428395198269	0.3537950805244367
CPTAC_6	forest	corum	75%	0.720293216561135	0.5532236700067631	0.4844653337848271	0.2885035527236926	776	1	0.3986041202079693	0.4477120005873281
CPTAC_6	forest	corum	max	0.9799049057929576	0.9702721595539214	0.9601216019010228	0.906371698642016	776	268	1.5537996347421594	1.4593466622793088
CPTAC_6	forest	string	count	12700	12700	12700	12700	12700	12700	12700	12700
CPTAC_6	forest	string	mean	0.8288519613625346	0.502010031028332	0.6067655120577887	0.2554381161907585	530.7324409448819	312.5115748031496	0.3256689750196813	0.3909905096525202
CPTAC_6	forest	string	std	0.0757203073896803	0.2238380110232244	0.1412517142553337	0.2513920674861378	252.10072877670643	224.69945651779136	0.1229443591811203	0.1396992463197559
CPTAC_6	forest	string	min	-3.9931600734627166e-17	-0.6431642488507694	-9.89402019202501e-6	-6.258521478805997	40	1	0.1262601356811001	0.1528763795590516
CPTAC_6	forest	string	25%	0.7857338076765554	0.3689114644755158	0.509440909636373	0.1082469914708905	304	143	0.2455153069838692	0.2960786307475146
CPTAC_6	forest	string	50%	0.8302536560055422	0.5368247153627931	0.6079185960375164	0.2561661187744752	619	254	0.2949791318148582	0.3544419854845092
CPTAC_6	forest	string	75%	0.8748622721406514	0.6682369853385832	0.7033542220529418	0.4160708215323506	776	431	0.36711189237478	0.4493762369220068
CPTAC_6	forest	string	max	0.9904861200935734	0.973126257719372	0.978847320566152	0.926950402113138	776	944	1.5878525300288724	1.4593466622793088
CPTAC_6	forest	string_800	count	12615	12615	12615	12615	12615	12615	12615	12615
CPTAC_6	forest	string_800	mean	0.728358792236859	0.44247326833602	0.4874024299405867	0.1960589994776024	532.4979785969084	39.801268331351565	0.3395595183228097	0.390335701856996
CPTAC_6	forest	string_800	std	0.1158479928122996	0.2265698300010172	0.1602067764461513	0.2667624479453212	251.57488184388063	64.44672184965788	0.1292673325879134	0.1389570615093073
CPTAC_6	forest	string_800	min	-7.299872849173533e-17	-0.6486097473988948	-4.101485220044e-4	-9.89638647748923	40	1	0.1265838779442053	0.1528763795590516
CPTAC_6	forest	string_800	25%	0.6609982269382493	0.2994049190977614	0.3735357551497555	0.061923149716414	308	2	0.2558056777387126	0.295870272455412
CPTAC_6	forest	string_800	50%	0.7421410271814415	0.4731264082351118	0.4848878507755594	0.2008317220151227	619	11	0.307280280740388	0.3540919189091459
CPTAC_6	forest	string_800	75%	0.8072982715534534	0.61195823976423	0.5986888952287867	0.3535020964479451	776	49	0.3835355187167786	0.4486675175555794
CPTAC_6	forest	string_800	max	0.9895337372626524	0.962632683172845	0.9771419204609376	0.920790583993849	776	888	1.4836670517792865	1.4593466622793088
CPTAC_6	forest	transcriptome	count	12778	12778	12778	12778	12778	12778	12778	12778
CPTAC_6	forest	transcriptome	mean	0.8789981480451295	0.529925557715818	0.6798395468393754	0.280964008043937	528.4584442009705	13144	0.3208192295703747	0.3919470855811945
CPTAC_6	forest	transcriptome	std	0.0531846696109065	0.2185319521960676	0.1236142899366011	0.2363739747606392	253.1913053106447	0	0.1213587117631881	0.1404340820932044
CPTAC_6	forest	transcriptome	min	0.526313277180575	-0.6364296794092599	0.24538781011014	-5.877054434723163	40	13144	0.124560020180179	0.1528763795590516
CPTAC_6	forest	transcriptome	25%	0.8450333455669381	0.4047483909314828	0.5929246640710047	0.1269193458161682	297.25	13144	0.2412727450888967	0.2963788086055596
CPTAC_6	forest	transcriptome	50%	0.8764412426486988	0.5656677346172099	0.6846634197096876	0.2779874700761475	614	13144	0.2905274044574871	0.355082048453
CPTAC_6	forest	transcriptome	75%	0.9126696780908712	0.6917613397262915	0.7691216815431061	0.4400641827024644	776	13144	0.3625194519881121	0.4510117969849813
CPTAC_6	forest	transcriptome	max	0.9958575935484678	0.9830511314683528	0.9806376035788864	0.9199492044300788	776	13144	1.5438438193307524	1.4593466622793088
CPTAC_6	elastic	single	count	12437	12437	12437	12437	12437	12437	12437	12437
CPTAC_6	elastic	single	mean	0.3461951517752726	0.3492321511847463	0.1214827612071279	0.0971539913501971	534.8733617431857	1	0.3622941205333149	0.3898521890010519
CPTAC_6	elastic	single	std	0.192861745095153	0.2200441791985296	0.2233721215185099	0.5056914977355128	251.34885771522087	0	0.1476517502457779	0.1384460224821125
CPTAC_6	elastic	single	min	-0.5050314820867181	-0.7505882918584716	-6.405885546997941	-24.165224613600163	40	1	0.145663126904492	0.1528763795590516
CPTAC_6	elastic	single	25%	0.2003724654262217	0.1955455940942428	0.0203688276973487	-7.239097722422372e-5	311	1	0.2727783403190537	0.2957821989567666
CPTAC_6	elastic	single	50%	0.3551666307002201	0.369715169876988	0.1034362227225731	0.0947394221055621	619	1	0.3250163717988173	0.3539076290627449
CPTAC_6	elastic	single	75%	0.4930834025286494	0.5136922467876088	0.2206242403152529	0.2200592775767786	776	1	0.4089754648601537	0.4479244767512091
CPTAC_6	elastic	single	max	0.9375402819656536	0.9581153550111828	0.8388731442764391	0.8517188791575969	776	1	3.048117539953733	1.4593466622793088
CPTAC_6	elastic	corum	count	12465	12465	12465	12465	12465	12465	12465	12465
CPTAC_6	elastic	corum	mean	0.3797095584092595	0.3720131578562122	0.1436955470017672	0.1115609549631576	534.672121941436	6.81837144003209	0.3597437337224267	0.3896969947175886
CPTAC_6	elastic	corum	std	0.1909544834285568	0.2159369390504951	0.2271519870194342	0.5065747985205974	251.1934704099024	22.110127401448835	0.1485983595306898	0.1384203875856832
CPTAC_6	elastic	corum	min	-0.5050314820867181	-0.7505882918584716	-6.405885546997941	-24.165224613600163	40	1	0.1430208725358071	0.1528763795590516
CPTAC_6	elastic	corum	25%	0.2477007673421052	0.2332774027029851	0.0376678168650189	0.0111858115351247	311	1	0.269517682245772	0.2956010990629975
CPTAC_6	elastic	corum	50%	0.3968840592176773	0.3972478443717456	0.1309366302629687	0.1137133684376184	619	1	0.3227812660474769	0.3537950805244367
CPTAC_6	elastic	corum	75%	0.5231150169622472	0.5308648301878256	0.2496271868550367	0.2415208575021277	776	1	0.4078496009449339	0.4477120005873281
CPTAC_6	elastic	corum	max	0.9375402819656536	0.9581153550111828	0.8388731442764391	0.8517188791575969	776	268	3.048117539953733	1.4593466622793088
CPTAC_6	elastic	string	count	12700	12700	12700	12700	12700	12700	12700	12700
CPTAC_6	elastic	string	mean	0.6477911832720694	0.487008169698792	0.3996854968324869	0.2159679736048221	530.7324409448819	312.5115748031496	0.3366217304102585	0.3909905096525202
CPTAC_6	elastic	string	std	0.1772687791305625	0.2199103105352813	0.222697260670881	0.4906083795246964	252.10072877670643	224.69945651779136	0.1468179042680406	0.1396992463197559
CPTAC_6	elastic	string	min	-0.0167924201762845	-0.633836604951692	-4.110549064420193	-23.682717105942743	40	1	0.1331645597926367	0.1528763795590516
CPTAC_6	elastic	string	25%	0.5612733542099104	0.3605034537383498	0.2558047538081571	0.0850555268449369	304	143	0.2483284508547617	0.2960786307475146
CPTAC_6	elastic	string	50%	0.6794941863334784	0.5242576629881697	0.4129894674592833	0.2339768119171826	619	254	0.3011876774521695	0.3544419854845092
CPTAC_6	elastic	string	75%	0.772139266463181	0.6500648951394548	0.5563620747956279	0.3902658756917596	776	431	0.3781902712482515	0.4493762369220068
CPTAC_6	elastic	string	max	0.9952523944246064	0.9537077175550134	0.979291803538168	0.9076071402999872	776	944	2.901795558074088	1.4593466622793088
CPTAC_6	elastic	string_800	count	12615	12615	12615	12615	12615	12615	12615	12615
CPTAC_6	elastic	string_800	mean	0.4702831366569215	0.4204239780919365	0.2187442978582648	0.1492586045447533	532.4979785969084	39.801268331351565	0.3519538225750125	0.390335701856996
CPTAC_6	elastic	string_800	std	0.1950133135702475	0.2160520504350958	0.2293920252636489	0.5186884577790839	251.57488184388063	64.44672184965788	0.1496368560211272	0.1389570615093073
CPTAC_6	elastic	string_800	min	-0.0765351714213875	-0.7505882918584716	-6.192118488057468	-26.86372681986869	40	1	0.134448874729708	0.1528763795590516
CPTAC_6	elastic	string_800	25%	0.3472035170091797	0.2920907029908498	0.0902270070095509	0.0379491293216808	308	2	0.2620464992484298	0.295870272455412
CPTAC_6	elastic	string_800	50%	0.4943604116683011	0.4498709931376971	0.2111051788944909	0.1580934354654026	619	11	0.3155214534058487	0.3540919189091459
CPTAC_6	elastic	string_800	75%	0.6163129445111263	0.5815444488523253	0.3482750279974159	0.295036708460856	776	49	0.3967092955462468	0.4486675175555794
CPTAC_6	elastic	string_800	max	0.9619626391499304	0.9581153550111828	0.9207577637695304	0.8529299781974118	776	888	3.0341666633705984	1.4593466622793088
CPTAC_6	elastic	transcriptome	count	12778	12778	12778	12778	12778	12778	12778	12778
CPTAC_6	elastic	transcriptome	mean	0.7954531209934046	0.5062558639188084	0.6024415351646105	0.2522264092519395	528.4584442009705	13144	0.3288686705224191	0.3919470855811945
CPTAC_6	elastic	transcriptome	std	0.1770415131376772	0.2342013041300447	0.244454836147882	0.4012290051584293	253.1913053106447	0	0.1399483071358637	0.1404340820932044
CPTAC_6	elastic	transcriptome	min	-0.042202756954111	-0.7455321469974747	-2.567595021578676	-16.97112966586968	40	13144	0.1248817835897559	0.1528763795590516
CPTAC_6	elastic	transcriptome	25%	0.7423613650956595	0.3776854089125685	0.4621169015182103	0.0990503804111193	297.25	13144	0.2386604399564385	0.2963788086055596
CPTAC_6	elastic	transcriptome	50%	0.8425395809650069	0.5533544362287558	0.6501637276766634	0.2741204024420904	614	13144	0.2934723859718758	0.355082048453
CPTAC_6	elastic	transcriptome	75%	0.9075722128685833	0.6823312420049177	0.7887617673183858	0.4381714766150019	776	13144	0.3738906327908169	0.4510117969849813
CPTAC_6	elastic	transcriptome	max	0.999998500326196	0.9741219420774418	0.999992595757136	0.8987222730964352	776	13144	1.8473223228522435	1.4593466622793088
CPTAC_6	linreg	single	count	12437	12437	12437	12437	12437	12437	12437	12437
CPTAC_6	linreg	single	mean	0.3502167086355132	0.35209898209207813	0.1575040974669091	0.136011973152337	534.8733617431857	1	0.3543097483666795	0.3898521890010519
CPTAC_6	linreg	single	std	0.186695358798137	0.2213145588370372	0.1371868851972535	0.1845113295798092	251.34885771522087	0	0.1262703349166204	0.1384460224821125
CPTAC_6	linreg	single	min	-2.328727661284132e-16	-0.7651757253027854	0	-5.270287117074101	40	1	0.1525831620486008	0.1528763795590516
CPTAC_6	linreg	single	25%	0.2016950733876877	0.2059346501264343	0.0406809026288649	0.0186536409107103	311	1	0.2699073251562898	0.2957821989567666
CPTAC_6	linreg	single	50%	0.355575905368586	0.370834150756876	0.1264342244786896	0.1148597543844263	619	1	0.3221626715067017	0.3539076290627449
CPTAC_6	linreg	single	75%	0.49313772750756	0.5141956262975732	0.2431848182913208	0.2407173123238084	776	1	0.4028740625587283	0.4479244767512091
CPTAC_6	linreg	single	max	0.937540281965655	0.9581153550111828	0.8789817803082394	0.8950329619951176	776	1	1.5568191865679626	1.4593466622793088
CPTAC_6	linreg	corum	count	12465	12465	12465	12465	12465	12465	12465	12465
CPTAC_6	linreg	corum	mean	0.387989265908339	0.3730048389073863	0.18563582522707	-2051501749628033e4	534.672121941436	6.81837144003209	17651175.939987075	0.3896969947175886
CPTAC_6	linreg	corum	std	0.1873578685032802	0.2171537909890863	0.1464981901500866	22904353249782137e5	251.1934704099024	22.110127401448835	1970696642.0586972	0.1384203875856832
CPTAC_6	linreg	corum	min	-2.328727661284132e-16	-0.7651757253027854	0	-2557196930911343e8	40	1	0.1476390591232415	0.1528763795590516
CPTAC_6	linreg	corum	25%	0.2513326772094801	0.2374352960195324	0.0631681146332847	0.0257205310615317	311	1	0.2675664743166385	0.2956010990629975
CPTAC_6	linreg	corum	50%	0.4014487156686864	0.3963996012269873	0.1611610713120379	0.1324292504445958	619	1	0.320742859848304	0.3537950805244367
CPTAC_6	linreg	corum	75%	0.5287474278100357	0.5303097848155521	0.2795738424157291	0.2580077337574051	776	1	0.4022993012986218	0.4477120005873281
CPTAC_6	linreg	corum	max	1	0.9581153550111828	1	0.8950329619951176	776	268	220021903691.42212	1.4593466622793088
CPTAC_6	linreg	string	count	12700	12700	12700	12700	12700	12700	12700	12700
CPTAC_6	linreg	string	mean	0.837354975489574	0.2651626556231104	0.7254429623181659	-11307392709223845e9	530.7324409448819	312.5115748031496	176143991595.87323	0.3909905096525202
CPTAC_6	linreg	string	std	0.157125197555647	0.2500710386082908	0.2282696308696622	3173291695035854e11	252.10072877670643	224.69945651779136	1253990091895.3723	0.1396992463197559
CPTAC_6	linreg	string	min	-5.684578678232181e-17	-0.6715758525987897	-1.9290231617230635	-2545661019708925e13	40	1	0.1570615122074089	0.1528763795590516
CPTAC_6	linreg	string	25%	0.7629991888293759	0.0699648973027409	0.5821088487873752	-42.571566636615714	304	143	0.34056150390272	0.2960786307475146
CPTAC_6	linreg	string	50%	0.8754511295968596	0.2731420100235359	0.766401874781528	-0.7132574522148727	619	254	0.5019674525505127	0.3544419854845092
CPTAC_6	linreg	string	75%	0.9609767327734896	0.4603010893590059	0.9234759408734774	-0.0011622279312412	776	431	3.00697115628708	0.4493762369220068
CPTAC_6	linreg	string	max	1	0.9337793367871569	1	0.8711095778380693	776	944	48657916005433.86	1.4593466622793088
CPTAC_6	linreg	string_800	count	12615	12615	12615	12615	12615	12615	12615	12615
CPTAC_6	linreg	string_800	mean	0.5096620927492088	0.4030591866839961	0.3018936647195701	-25980611606131796e7	532.4979785969084	39.801268331351565	8214883664.763563	0.390335701856996
CPTAC_6	linreg	string_800	std	0.2059401233078632	0.2180950627710192	0.2082522233793836	11310185695575965e9	251.57488184388063	64.44672184965788	189601805337.7506	0.1389570615093073
CPTAC_6	linreg	string_800	min	-1.4257092317760058e-16	-0.7944797919169408	-3.283360961423657	-9224977818282662e11	40	1	0.1397883366222069	0.1528763795590516
CPTAC_6	linreg	string_800	25%	0.3692090965899403	0.2698674290666181	0.1363153608954614	0.0112978207168197	308	2	0.2663638114266258	0.295870272455412
CPTAC_6	linreg	string_800	50%	0.5252086585976052	0.4318659875922316	0.275844135065896	0.14569280617467	619	11	0.320723062041292	0.3540919189091459
CPTAC_6	linreg	string_800	75%	0.6626349254581705	0.5631116636728627	0.4390850445677504	0.2880557102620915	776	49	0.4084839570028526	0.4486675175555794
CPTAC_6	linreg	string_800	max	1	0.9581153550111828	1	0.8950329619951176	776	888	10759465398488.508	1.4593466622793088
CPTAC_6	linreg	transcriptome	count	12778	12778	12778	12778	12778	12778	12778	12778
CPTAC_6	linreg	transcriptome	mean	0.970260419086378	0.0177071767893215	0.9406743324452566	-1559296021060967e9	528.4584442009705	13144	154806082385.15155	0.3919470855811945
CPTAC_6	linreg	transcriptome	std	0.0421311836857439	0.1628841192863614	0.1349889917769544	4263865589364221e10	253.1913053106447	0	429109393426.9117	0.1404340820932044
CPTAC_6	linreg	transcriptome	min	0.2275232816204963	-0.6493338547513298	-6.655616770770267	-436036742241417e13	40	13144	0.1956813058831329	0.1528763795590516
CPTAC_6	linreg	transcriptome	25%	0.9680806962156342	-0.0742322768531982	0.937156483945744	-1681605471636583e8	297.25	13144	9350544057.802202	0.2963788086055596
CPTAC_6	linreg	transcriptome	50%	0.9809051532465094	1.977380878484e-4	0.9621515996482608	-7176406549549332e6	614	13144	29290862663.544693	0.355082048453
CPTAC_6	linreg	transcriptome	75%	0.9899408594484944	0.0800432140819284	0.9799736767558996	-7460353147396253e5	776	13144	148085726732.24445	0.4510117969849813
CPTAC_6	linreg	transcriptome	max	1	0.9448700060835864	1	0.8791128482517951	776	13144	20616061004282.668	1.4593466622793088
CPTAC_7	forest	single	count	13192	13192	13192	13192	13192	13192	13192	13192
CPTAC_7	forest	single	mean	0.6040421532448855	0.3618238660368541	0.3583145351260803	0.118594178508694	571.8302759248029	1	0.3426394380453664	0.3762305596981433
CPTAC_7	forest	single	std	0.1370839215120997	0.2264374106601634	0.173162155821211	0.2841155342709914	295.1854911509379	0	0.1276566315822526	0.1353378108007709
CPTAC_7	forest	single	min	-1.080457531582353e-16	-0.7758325561869657	-4.101485220044e-4	-15.720257890049815	40	1	0.1314002723696193	0.1552633580261162
CPTAC_7	forest	single	25%	0.5073395308482844	0.2009515565177607	0.2277520361447661	0.003017806492355	268	1	0.2583368981574474	0.2827410983440226
CPTAC_7	forest	single	50%	0.5950495744697679	0.373417870232797	0.3307371465146186	0.1110746125947098	694	1	0.3091448685313868	0.3420203592145381
CPTAC_7	forest	single	75%	0.6906857700653664	0.5288421637646334	0.4548517524789075	0.2562534876376024	856	1	0.3900546553054064	0.4358709730363147
CPTAC_7	forest	single	max	0.9799049057929576	0.9702721595539214	0.9601216019010228	0.909988879983938	864	1	1.4156131743594749	1.8402266478717295
CPTAC_7	forest	corum	count	13219	13219	13219	13219	13219	13219	13219	13219
CPTAC_7	forest	corum	mean	0.6379736489177229	0.3870037897832687	0.393253278338978	0.1382890526840651	571.5978515772752	6.528935622966942	0.3391413920565654	0.3761116007232237
CPTAC_7	forest	corum	std	0.13417108201564	0.2232949594307334	0.1708032054729129	0.3042510171184679	295.0382927744842	21.53831592691232	0.1286147252104394	0.1353027399921517
CPTAC_7	forest	corum	min	-2.328727661284132e-16	-0.7758325561869656	-4.101485220044e-4	-15.720257890049815	40	1	0.1272276582563854	0.1552633580261162
CPTAC_7	forest	corum	25%	0.5472408253888434	0.2356238961064786	0.2683088896533516	0.0193904092790391	268	1	0.2544631238904317	0.2826228530170228
CPTAC_7	forest	corum	50%	0.6379403320656144	0.4076646678138907	0.3727578943399562	0.1398135846250316	693	1	0.3061661687905211	0.3419218096312619
CPTAC_7	forest	corum	75%	0.7264891446483759	0.5509608298649984	0.4948400654724433	0.2808156330059475	856	1	0.3876964548190325	0.43579071270052
CPTAC_7	forest	corum	max	0.9799049057929576	0.9702721595539212	0.9601216019010228	0.906371698642016	864	268	1.4156131743594749	1.8402266478717295
CPTAC_7	forest	string	count	13461	13461	13461	13461	13461	13461	13461	13461
CPTAC_7	forest	string	mean	0.8255440038600912	0.5015819946525981	0.6080768122287997	0.2537757636691477	567.6727583389049	321.3146125845034	0.3142063256326074	0.3773446953299049
CPTAC_7	forest	string	std	0.0833936808842942	0.2175693748990451	0.1558710004977309	0.2446898087369745	295.5633779142428	229.05341108018217	0.1182533651070996	0.1367632975871628
CPTAC_7	forest	string	min	-1.080457531582353e-16	-0.6167573221303279	-1.110217145152e-4	-5.932337466998681	40	1	0.1263105026362092	0.1552633580261162
CPTAC_7	forest	string	25%	0.7739623407763238	0.3736236975822221	0.4983121009653894	0.1130510982293127	264	148	0.2364462851460176	0.2832154627392522
CPTAC_7	forest	string	50%	0.823058155624318	0.5333391689789294	0.6013958884042095	0.2557464357410085	687	263	0.2843097405263073	0.3427067365035392
CPTAC_7	forest	string	75%	0.8773319147683515	0.662026542845764	0.7088041938913707	0.4092934206544469	856	445	0.356063023357341	0.4370069107014323
CPTAC_7	forest	string	max	0.9908888089140876	0.9731867811568394	0.9799039275953114	0.925453655311864	864	951	1.557317824118014	1.8402266478717295
CPTAC_7	forest	string_800	count	13371	13371	13371	13371	13371	13371	13371	13371
CPTAC_7	forest	string_800	mean	0.7265253069149938	0.4419226285000979	0.4909086101697128	0.1922688853712642	569.5544087951537	39.33550220626729	0.3277689391813045	0.376733328438649
CPTAC_7	forest	string_800	std	0.1219767728198568	0.2224868946407245	0.1730829268914664	0.2856842156510633	295.11114612803993	64.4794998743521	0.1247673480900572	0.1359032270469652
CPTAC_7	forest	string_800	min	-1.080457531582353e-16	-0.6343604927855114	-4.101485220044e-4	-15.720257890049815	40	1	0.1274393418252587	0.1552633580261162
CPTAC_7	forest	string_800	25%	0.6537122146285794	0.3027767932598035	0.3671684041646615	0.0604993643896759	266	2	0.2463650908508692	0.2830049427139119
CPTAC_7	forest	string_800	50%	0.7365696026067812	0.4696908208844844	0.4807022793587502	0.1969767647714913	690	10	0.2966489497855694	0.3423008162084179
CPTAC_7	forest	string_800	75%	0.805855583092173	0.605877788519013	0.6028828315851512	0.3444343526845728	856	48	0.3720199912242059	0.436462068521308
CPTAC_7	forest	string_800	max	0.9894374330246626	0.9666464621376476	0.9767213135993132	0.921775140158026	864	894	1.482938743355031	1.8402266478717295
CPTAC_7	forest	transcriptome	count	13527	13527	13527	13527	13527	13527	13527	13527
CPTAC_7	forest	transcriptome	mean	0.8753851376513048	0.5285363636959051	0.6781871288923552	0.2771917374342613	565.7976639313964	13861	0.3099954837242847	0.3781464148583891
CPTAC_7	forest	transcriptome	std	0.0599607016475474	0.2126330073454475	0.1369417873689068	0.227474711058255	296.2430105133224	0	0.1167568537776254	0.1375063480997607
CPTAC_7	forest	transcriptome	min	0.5256485788318318	-0.6362587230866841	0.2451190030727387	-5.774561845880056	40	13861	0.1217497901169988	0.1552633580261162
CPTAC_7	forest	transcriptome	25%	0.8349107296796007	0.4071343550625393	0.5807914160980259	0.1298312032566804	260	13861	0.2338147946660995	0.283499811148195
CPTAC_7	forest	transcriptome	50%	0.8703706397105065	0.5630453862343605	0.6773836803265929	0.2751273911562286	685	13861	0.280591604998305	0.343178936594516
CPTAC_7	forest	transcriptome	75%	0.9150988470376435	0.684715878527367	0.773362557300451	0.4281356880066165	856	13861	0.3529999736803079	0.4383133036932088
CPTAC_7	forest	transcriptome	max	0.9950726929447722	0.979602344541758	0.9809814692256504	0.9174443791754384	864	13861	1.5289336501344035	1.8402266478717295
CPTAC_7	elastic	single	count	13192	13192	13192	13192	13192	13192	13192	13192
CPTAC_7	elastic	single	mean	0.3657968372738902	0.3585443034436131	0.1418720936240737	0.1075247230013863	571.8302759248029	1	0.3467874371847384	0.3762305596981433
CPTAC_7	elastic	single	std	0.1981289078359633	0.2193672671557427	0.2247856815429218	0.4914631138321437	295.1854911509379	0	0.1422635826820275	0.1353378108007709
CPTAC_7	elastic	single	min	-0.1548298269081836	-0.7505882918584716	-6.405885546997941	-24.165224613600163	40	1	0.1436555093075113	0.1552633580261162
CPTAC_7	elastic	single	25%	0.2197103406058769	0.2070036559955072	0.0303451020337241	0.0070330245887938	268	1	0.2592970354678802	0.2827410983440226
CPTAC_7	elastic	single	50%	0.3750269707338346	0.3777245758966183	0.1212010290980494	0.1021979187011967	694	1	0.3106441322734693	0.3420203592145381
CPTAC_7	elastic	single	75%	0.5101144087615075	0.5187004169553004	0.239312978181506	0.2286198109854727	856	1	0.3943525601885551	0.4358709730363147
CPTAC_7	elastic	single	max	0.9375402819656536	0.93858768132975	0.8388731442764391	0.8517188791575969	864	1	2.16187594327544	1.8402266478717295
CPTAC_7	elastic	corum	count	13219	13219	13219	13219	13219	13219	13219	13219
CPTAC_7	elastic	corum	mean	0.3974961137129086	0.3808102635954801	0.1638837107036783	0.1218323181574981	571.5978515772752	6.528935622966942	0.3444159795894259	0.3761116007232237
CPTAC_7	elastic	corum	std	0.1950200550458188	0.2141978201769683	0.2279730645470383	0.4918392978999788	295.0382927744842	21.53831592691232	0.143108493300115	0.1353027399921517
CPTAC_7	elastic	corum	min	-0.1548298269081836	-0.7505882918584716	-6.405885546997941	-24.165224613600163	40	1	0.1368057417313927	0.1552633580261162
CPTAC_7	elastic	corum	25%	0.2615285991914731	0.2453057201428129	0.0487281933102684	0.019322188664844	268	1	0.2568191487452226	0.2826228530170228
CPTAC_7	elastic	corum	50%	0.4134695766665185	0.4057196162908149	0.1489198230037302	0.1251147850306019	693	1	0.3086802437245871	0.3419218096312619
CPTAC_7	elastic	corum	75%	0.53995818344645	0.534407771319912	0.2703236112046521	0.2471557855468105	856	1	0.3931148812557695	0.43579071270052
CPTAC_7	elastic	corum	max	0.9375402819656536	0.93858768132975	0.8388731442764391	0.8517188791575969	864	268	2.16187594327544	1.8402266478717295
CPTAC_7	elastic	string	count	13461	13461	13461	13461	13461	13461	13461	13461
CPTAC_7	elastic	string	mean	0.6598462322737564	0.4960134943645901	0.4220521913914625	0.2264764407343385	567.6727583389049	321.3146125845034	0.3219926653765791	0.3773446953299049
CPTAC_7	elastic	string	std	0.1778640258203561	0.2118439830643222	0.2251489086932991	0.4966617175185271	295.5633779142428	229.05341108018217	0.1409962880353238	0.1367632975871628
CPTAC_7	elastic	string	min	-0.0207948440504232	-0.633836604951692	-2.0058895544445865	-23.82590050377493	40	1	0.1182573962166006	0.1552633580261162
CPTAC_7	elastic	string	25%	0.5698741795504082	0.37775737907685347	0.2729462748015013	0.0996975794524633	264	148	0.2364430656162035	0.2832154627392522
CPTAC_7	elastic	string	50%	0.688436948137414	0.5316579043202463	0.4319245948536093	0.2439026594144118	687	263	0.2882404042807153	0.3427067365035392
CPTAC_7	elastic	string	75%	0.7832526468210658	0.6503331720580464	0.5777206010923313	0.3903802393447051	856	445	0.3646213114274663	0.4370069107014323
CPTAC_7	elastic	string	max	0.9999888520025236	0.9523079686751124	0.9999607119766584	0.9050070027848144	864	951	2.591150967258756	1.8402266478717295
CPTAC_7	elastic	string_800	count	13371	13371	13371	13371	13371	13371	13371	13371
CPTAC_7	elastic	string_800	mean	0.4855896540393034	0.4276965730616368	0.2402421716796136	0.158943655144136	569.5544087951537	39.33550220626729	0.3370902506674882	0.376733328438649
CPTAC_7	elastic	string_800	std	0.1979860207764996	0.2119528849392564	0.2333564676100558	0.5034252562014668	295.11114612803993	64.4794998743521	0.1444302644671832	0.1359032270469652
CPTAC_7	elastic	string_800	min	-0.0765351714213875	-0.7505882918584716	-6.192118488057468	-26.86372681986869	40	1	0.1342364517077799	0.1552633580261162
CPTAC_7	elastic	string_800	25%	0.3598857808928764	0.3015857162761423	0.1039592561145521	0.0479113316069281	266	2	0.2494863922582073	0.2830049427139119
CPTAC_7	elastic	string_800	50%	0.5066835984846895	0.4565046610232969	0.2287093593292402	0.168407340371713	690	10	0.302103253770593	0.3423008162084179
CPTAC_7	elastic	string_800	75%	0.6283543953637758	0.5806036417088376	0.3662411229619338	0.2997067682666742	856	48	0.3819073549097545	0.436462068521308
CPTAC_7	elastic	string_800	max	0.9649581775358144	0.93858768132975	0.9284883075931384	0.852726207699853	864	894	2.558516226980681	1.8402266478717295
CPTAC_7	elastic	transcriptome	count	13527	13527	13527	13527	13527	13527	13527	13527
CPTAC_7	elastic	transcriptome	mean	0.8034968182320681	0.5147379598888264	0.6183480677263968	0.2605217760122699	565.7976639313964	13861	0.3151143918264751	0.3781464148583891
CPTAC_7	elastic	transcriptome	std	0.1706647850975616	0.2261624830575156	0.2374935154836885	0.3942987340336719	296.2430105133224	0	0.1345472497605649	0.1375063480997607
CPTAC_7	elastic	transcriptome	min	-0.0268911306584762	-0.6055202589927053	-1.653337918577305	-17.370756957166094	40	13861	0.1108755430925211	0.1552633580261162
CPTAC_7	elastic	transcriptome	25%	0.751458196877667	0.3959598301796849	0.4837321219199653	0.1159665196255075	260	13861	0.2281479436202015	0.283499811148195
CPTAC_7	elastic	transcriptome	50%	0.847385760216621	0.558327226972259	0.6654616306852108	0.2803543755985009	685	13861	0.2818972814138434	0.343178936594516
CPTAC_7	elastic	transcriptome	75%	0.9097923106134816	0.6797805058839794	0.7954173017065768	0.439198334997159	856	13861	0.3603770813987228	0.4383133036932088
CPTAC_7	elastic	transcriptome	max	0.9999983441359248	0.9480299940073064	0.9999920502684132	0.8895419779291432	864	13861	1.8471148041714336	1.8402266478717295
CPTAC_7	linreg	single	count	13192	13192	13192	13192	13192	13192	13192	13192
CPTAC_7	linreg	single	mean	0.3691535721483268	0.3617279748146474	0.1734485752902037	0.1401759288998398	571.8302759248029	1	0.3401508203370922	0.3762305596981433
CPTAC_7	linreg	single	std	0.192813468435801	0.2191257239811612	0.1502485563146646	0.1901525901964184	295.1854911509379	0	0.1228666193469632	0.1353378108007709
CPTAC_7	linreg	single	min	-2.328727661284132e-16	-0.7505882918584718	0	-6.436900703567259	40	1	0.1366053642576222	0.1552633580261162
CPTAC_7	linreg	single	25%	0.2205345045670484	0.214823469106808	0.0486354691707407	0.0214675132415776	268	1	0.2578514262440201	0.2827410983440226
CPTAC_7	linreg	single	50%	0.3751586148756269	0.3791259248651903	0.1407439913582575	0.1192856586569137	694	1	0.3085292275837364	0.3420203592145381
CPTAC_7	linreg	single	75%	0.5101980446556323	0.5191114041902392	0.2603020452793299	0.2438013195633546	856	1	0.3892432047310299	0.4358709730363147
CPTAC_7	linreg	single	max	0.937540281965655	0.9385876813297506	0.8789817803082394	0.8805131099432627	864	1	1.5568191865679626	1.8402266478717295
CPTAC_7	linreg	corum	count	13219	13219	13219	13219	13219	13219	13219	13219
CPTAC_7	linreg	corum	mean	0.4043345223607174	0.3821071122400996	0.2001236379502334	0.1453026051603709	571.5978515772752	6.528935622966942	0.3387643102166939	0.3761116007232237
CPTAC_7	linreg	corum	std	0.191415787608434	0.2138603979707461	0.1568869536229806	0.3376586611765128	295.0382927744842	21.53831592691232	0.1252333694590554	0.1353027399921517
CPTAC_7	linreg	corum	min	-2.328727661284132e-16	-0.7505882918584718	0	-22.265794433394007	40	1	0.1361052185804199	0.1552633580261162
CPTAC_7	linreg	corum	25%	0.2650695777532547	0.2498327946129998	0.0702618853347205	0.0308699672246388	268	1	0.255855438713805	0.2826228530170228
CPTAC_7	linreg	corum	50%	0.4161287553166589	0.4043477224208628	0.1731631410013915	0.138497292044207	693	1	0.306944419419339	0.3419218096312619
CPTAC_7	linreg	corum	75%	0.5442754406621522	0.5332518645937104	0.2962357568070556	0.2579926682504945	856	1	0.3882645214782145	0.43579071270052
CPTAC_7	linreg	corum	max	0.9999999999999998	0.9385876813297506	1	0.8805131099432627	864	268	2.198856586710073	1.8402266478717295
CPTAC_7	linreg	string	count	13461	13461	13461	13461	13461	13461	13461	13461
CPTAC_7	linreg	string	mean	0.8355085021558437	0.28376204878643557	0.7219259267764467	-6463007142641896e9	567.6727583389049	321.3146125845034	143394364664.1291	0.3773446953299049
CPTAC_7	linreg	string	std	0.1595611769182122	0.2451888005890982	0.2615123560056005	1115396005137804e11	295.5633779142428	229.05341108018217	1062686281232.7214	0.1367632975871628
CPTAC_7	linreg	string	min	-1.3515761932799063e-17	-0.7844354457730683	-9.321397916846504	-5845759202665229e12	40	1	0.1471684972397606	0.1552633580261162
CPTAC_7	linreg	string	25%	0.7553192911500219	0.0958692240090278	0.5702909171551784	-8.152749696795627	264	148	0.3179086657765654	0.2832154627392522
CPTAC_7	linreg	string	50%	0.8716823195356116	0.3001717850392968	0.7595786287379082	-0.5238679872402605	687	263	0.4478939816212971	0.3427067365035392
CPTAC_7	linreg	string	75%	0.9651373094847896	0.4747969332837518	0.9313886983748296	0.033619484453224	856	445	1.2844194807868317	0.4370069107014323
CPTAC_7	linreg	string	max	1	0.923112822192394	1	0.8110828445761793	864	951	36967187850297.06	1.8402266478717295
CPTAC_7	linreg	string_800	count	13371	13371	13371	13371	13371	13371	13371	13371
CPTAC_7	linreg	string_800	mean	0.5197845814976852	0.4094845278534132	0.3125505173654606	-7602278809478894e8	569.5544087951537	39.33550220626729	11976503499.153303	0.376733328438649
CPTAC_7	linreg	string_800	std	0.2069602162773972	0.213052447376944	0.2191108077967382	5160499700662655e10	295.11114612803993	64.4794998743521	356471333995.90045	0.1359032270469652
CPTAC_7	linreg	string_800	min	-1.4257092317760058e-16	-0.7944797919169408	-6.008726777468036	-5655760461471907e12	40	1	0.1302327495498985	0.1552633580261162
CPTAC_7	linreg	string_800	25%	0.3787861591177121	0.2811428435350517	0.1434789547564243	0.0196104801978496	266	2	0.2543891412052771	0.2830049427139119
CPTAC_7	linreg	string_800	50%	0.5357593174481557	0.4360374199419016	0.2870380462325137	0.1489593623036141	690	10	0.3066534710781834	0.3423008162084179
CPTAC_7	linreg	string_800	75%	0.6681487542093834	0.5625752672770643	0.4464227577515514	0.2844744453333622	856	48	0.3940070729115104	0.436462068521308
CPTAC_7	linreg	string_800	max	1	0.9385876813297506	1	0.8805131099432627	864	894	30726504200680.22	1.8402266478717295
CPTAC_7	linreg	transcriptome	count	13527	13527	13527	13527	13527	13527	13527	13527
CPTAC_7	linreg	transcriptome	mean	0.9717656946636808	0.0450911871974207	0.940698338129858	-21299861884211375e8	565.7976639313964	13861	179849692658.68777	0.3781464148583891
CPTAC_7	linreg	transcriptome	std	0.041569134427707	0.1791331949575721	0.233587554426135	2211534006638693e10	296.2430105133224	0	505568120395.9326	0.1375063480997607
CPTAC_7	linreg	transcriptome	min	0.227398298805022	-0.7685327558073579	-18.74386881002914	-10309901575054932e11	40	13861	0.1662542667442637	0.1552633580261162
CPTAC_7	linreg	transcriptome	25%	0.9692528282280296	-0.0525685069147033	0.939403750278578	-21200883580940016e7	260	13861	6608305783.539082	0.283499811148195
CPTAC_7	linreg	transcriptome	50%	0.9818012077037696	0.0153240984619674	0.9639278955993696	-592017471031483e7	685	13861	25523333268.057632	0.343178936594516
CPTAC_7	linreg	transcriptome	75%	0.9911852222079044	0.0929108609236861	0.9824480459213208	-41905783593452064e4	856	13861	160058329904.6711	0.4383133036932088
CPTAC_7	linreg	transcriptome	max	1	0.953101816931155	1	0.9067975133754258	864	13861	14009152884529.443	1.8402266478717295
CPTAC_8	forest	single	count	13408	13408	13408	13408	13408	13408	13408	13408
CPTAC_8	forest	single	mean	0.5964241069157165	0.3856075305749434	0.3548025929660101	0.1479761660902835	689.1449134844869	1	0.3545918327850384	0.3958464540318077
CPTAC_8	forest	single	std	0.1422886283151843	0.228091335742896	0.176738218374319	0.2787698023040725	352.7994793381221	0	0.1279340316187736	0.1381194534364381
CPTAC_8	forest	single	min	-1.0681137363168554e-16	-0.7758325561869657	-9.442254046820864e-5	-15.720257890049815	40	1	0.1320373950953181	0.1638685570102454
CPTAC_8	forest	single	25%	0.4927448461376702	0.2238676480249489	0.2182821468723513	0.0201589362208531	344	1	0.2680763809726632	0.2981879726637024
CPTAC_8	forest	single	50%	0.5900224172599284	0.4020974095355794	0.3292733505762311	0.1386524137796143	850	1	0.3215829544586164	0.3594239015883421
CPTAC_8	forest	single	75%	0.691624291768551	0.5605524168088807	0.4610524664141329	0.2951449116300151	1022	1	0.4054757464352788	0.4614548579917131
CPTAC_8	forest	single	max	0.9799049057929576	0.9702721595539214	0.9601216019010228	0.91956460264365	1029	1	1.391429090644296	1.4593466622793088
CPTAC_8	forest	corum	count	13447	13447	13447	13447	13447	13447	13447	13447
CPTAC_8	forest	corum	mean	0.6302234723353499	0.4137126319339748	0.3901299011026516	0.1717312306350333	688.9877296051163	6.454673904960214	0.350022369557486	0.3957022956426224
CPTAC_8	forest	corum	std	0.1391517285097087	0.2279836741465118	0.1756815485136328	0.2833022454118433	352.4806944577899	21.44431633879978	0.1295484559399249	0.1380108345086244
CPTAC_8	forest	corum	min	-9.360237443311716e-17	-0.7758325561869656	-9.442254046820864e-5	-15.720257890049815	40	1	0.1300104126758126	0.1638685570102454
CPTAC_8	forest	corum	25%	0.5348004574649743	0.2599150323765575	0.2575003949278231	0.0366830961728064	344	1	0.2619084014571436	0.2981232236283466
CPTAC_8	forest	corum	50%	0.6324199975002299	0.4409290794844065	0.371878741998995	0.1718766600847928	849	1	0.3175170463816295	0.3593537124498689
CPTAC_8	forest	corum	75%	0.7258490062757998	0.5880315150177629	0.502170135260692	0.3286083905764392	1022	1	0.4025329149373069	0.4613222322774999
CPTAC_8	forest	corum	max	0.9799049057929576	0.9702721595539214	0.9601216019010228	0.91956460264365	1029	269	1.391429090644296	1.4593466622793088
CPTAC_8	forest	string	count	13670	13670	13670	13670	13670	13670	13670	13670
CPTAC_8	forest	string	mean	0.8172644279407215	0.5365014201026906	0.6044719133648525	0.2978188320231629	684.4141185076811	321.80921726408195	0.3208498653390288	0.3975021670623131
CPTAC_8	forest	string	std	0.0867053172952006	0.2179047349792156	0.1588443745286332	0.2479185790750371	353.5601424881159	230.17480029078703	0.1212356869420975	0.1407504491876582
CPTAC_8	forest	string	min	-3.9931600734627166e-17	-0.626099965599328	-5.955039959748554e-5	-6.063650975827953	40	1	0.123012762206306	0.1638685570102454
CPTAC_8	forest	string	25%	0.7635325349633867	0.4080232067117839	0.4915932614848595	0.140564955399875	337	147	0.238228625377411	0.2985445171121588
CPTAC_8	forest	string	50%	0.8162104296334269	0.5740425351929876	0.6023912216254087	0.3049070985455995	839.5	262	0.2904551786477116	0.3603775697939759
CPTAC_8	forest	string	75%	0.8714535083694067	0.7006431314464114	0.711489100902491	0.4678628185297139	1022	446	0.3662497629108237	0.4634631264276359
CPTAC_8	forest	string	max	0.9909771552942722	0.9734560799026112	0.9800950176577669	0.925150795812401	1029	954	1.5416764692393992	1.8402266478717295
CPTAC_8	forest	string_800	count	13580	13580	13580	13580	13580	13580	13580	13580
CPTAC_8	forest	string_800	mean	0.7177996244965411	0.4750964310611713	0.4871632781168107	0.2317885480289138	686.8717231222386	39.12076583210604	0.3362761997747981	0.3964290887971564
CPTAC_8	forest	string_800	std	0.1263959140166719	0.2255152073772066	0.1779344395791189	0.2889748445262572	352.83700239223515	64.37885300578847	0.1264759276451466	0.1390233380600227
CPTAC_8	forest	string_800	min	-7.269280593536879e-17	-0.7086832513035599	-9.442254046820864e-5	-15.720257890049815	40	1	0.1227251809613302	0.1638685570102454
CPTAC_8	forest	string_800	25%	0.6432576759520388	0.3343785966451268	0.3568609492080056	0.0849610599650735	342	2	0.2506668057858997	0.2983061070579261
CPTAC_8	forest	string_800	50%	0.7292044202377056	0.5088034260597519	0.4804566270591509	0.2385393716411617	844	10	0.3044452714540647	0.3598184601538
CPTAC_8	forest	string_800	75%	0.8024802413116378	0.6447591216039996	0.6062860528643077	0.3981312446245409	1022	48	0.385533060116956	0.4624315622175607
CPTAC_8	forest	string_800	max	0.9891583768225232	0.9674448194623484	0.9761783650852084	0.9282435001075692	1029	898	1.482938743355031	1.8402266478717295
CPTAC_8	forest	transcriptome	count	13750	13750	13750	13750	13750	13750	13750	13750
CPTAC_8	forest	transcriptome	mean	0.8688698339464023	0.5626862635224685	0.6753572680175483	0.3223526268654	681.6404363636364	14011	0.3157749045371917	0.398328466460405
CPTAC_8	forest	transcriptome	std	0.0613908743598885	0.21089344698474	0.1389573419530541	0.2359613659565601	354.6928754292046	0	0.1196311159448028	0.1413242871360232
CPTAC_8	forest	transcriptome	min	0.5262045247773628	-0.6936762425030039	0.2450828409018125	-5.860756208434447	40	14011	0.1183688638457295	0.1638685570102454
CPTAC_8	forest	transcriptome	25%	0.8269009238973477	0.4409307506055803	0.5790668907213455	0.1611620774653194	334	14011	0.2339723667376863	0.2988264275311871
CPTAC_8	forest	transcriptome	50%	0.8641863256545889	0.5986779602842575	0.6777620766968153	0.3237830567729458	837	14011	0.2863792697797082	0.3609831826011807
CPTAC_8	forest	transcriptome	75%	0.9098922108751756	0.7213615508730414	0.7739779465605936	0.4913939520205573	1022	14011	0.3626584721442423	0.4649120832843728
CPTAC_8	forest	transcriptome	max	0.9954345450013992	0.9806275715471257	0.981164127060984	0.926554333370837	1029	14011	1.5606728340068878	1.8402266478717295
CPTAC_8	elastic	single	count	13408	13408	13408	13408	13408	13408	13408	13408
CPTAC_8	elastic	single	mean	0.3825676398921299	0.3744098001897761	0.1535550888246461	0.1256168938230491	689.1449134844869	1	0.3626248729203972	0.3958464540318077
CPTAC_8	elastic	single	std	0.1996744197453033	0.218038544654166	0.197703651150987	0.3509820835031441	352.7994793381221	0	0.1409398176062511	0.1381194534364381
CPTAC_8	elastic	single	min	-0.0765351714213875	-0.7505882918584716	-6.405885546997941	-24.165224613600163	40	1	0.1434496793487581	0.1638685570102454
CPTAC_8	elastic	single	25%	0.2327389029155274	0.2243213263704344	0.0335225732642336	0.0121726988974542	344	1	0.2716723866033937	0.2981879726637024
CPTAC_8	elastic	single	50%	0.400034592669315	0.3981978718894661	0.1335768097889369	0.1153807263273997	850	1	0.3265595674609193	0.3594239015883421
CPTAC_8	elastic	single	75%	0.5315539127273534	0.537939229981073	0.2577091961882089	0.2493672189547964	1022	1	0.4128247638486418	0.4614548579917131
CPTAC_8	elastic	single	max	0.9165554624889124	0.9380456138394112	0.8319464762113875	0.8491570919433307	1029	1	2.16187594327544	1.4593466622793088
CPTAC_8	elastic	corum	count	13447	13447	13447	13447	13447	13447	13447	13447
CPTAC_8	elastic	corum	mean	0.4146982438733445	0.4000548128487234	0.1776571585596284	0.1445226564748251	688.9877296051163	6.454673904960214	0.3591693296208583	0.3957022956426224
CPTAC_8	elastic	corum	std	0.1981852549367121	0.216069920068536	0.2024555624827306	0.3530725409725795	352.4806944577899	21.44431633879978	0.1421975730288696	0.1380108345086244
CPTAC_8	elastic	corum	min	-0.0765351714213875	-0.7505882918584716	-6.405885546997941	-24.165224613600163	40	1	0.1325476431725581	0.1638685570102454
CPTAC_8	elastic	corum	25%	0.2779861432622113	0.2624656940797299	0.0527407843874431	0.0248117880936234	344	1	0.2674440277575063	0.2981232236283466
CPTAC_8	elastic	corum	50%	0.4383696090411983	0.4317828902998946	0.1644378411525714	0.143218958962964	849	1	0.323806997109546	0.3593537124498689
CPTAC_8	elastic	corum	75%	0.5623302593772217	0.5604001175847317	0.2914164359777265	0.2753112166313294	1022	1	0.4110932936858027	0.4613222322774999
CPTAC_8	elastic	corum	max	0.9165554624889124	0.9380456138394112	0.8319464762113875	0.8491570919433307	1029	269	2.16187594327544	1.4593466622793088
CPTAC_8	elastic	string	count	13670	13670	13670	13670	13670	13670	13670	13670
CPTAC_8	elastic	string	mean	0.6701861551560007	0.529582466489515	0.4390947403075969	0.2715311752474626	684.4141185076811	321.80921726408195	0.3299677104084139	0.3975021670623131
CPTAC_8	elastic	string	std	0.1754852644291283	0.2133690049660898	0.2257041681774547	0.379478296810271	353.5601424881159	230.17480029078703	0.1413913590545709	0.1407504491876582
CPTAC_8	elastic	string	min	-0.0207948440504232	-0.6676715001156999	-2.00589184751094	-23.82978464170477	40	1	0.1184330830087078	0.1638685570102454
CPTAC_8	elastic	string	25%	0.5802975074298886	0.408636598705531	0.2858831084866868	0.1243059795332563	337	147	0.2399438840159405	0.2985445171121588
CPTAC_8	elastic	string	50%	0.700377296427277	0.5678054509583904	0.4510093204989003	0.2874397591442154	839.5	262	0.2950150202280432	0.3603775697939759
CPTAC_8	elastic	string	75%	0.794436039373808	0.6886431328988043	0.6016778501582716	0.4444885377646155	1022	446	0.3747922607948782	0.4634631264276359
CPTAC_8	elastic	string	max	0.999983704534333	0.9491354606010064	0.9999430148403036	0.8818370848058394	1029	954	2.5907588720924863	1.8402266478717295
CPTAC_8	elastic	string_800	count	13580	13580	13580	13580	13580	13580	13580	13580
CPTAC_8	elastic	string_800	mean	0.5016697858574758	0.4549759155572621	0.2562594222246349	0.191377479273185	686.8717231222386	39.12076583210604	0.3491503712754827	0.3964290887971564
CPTAC_8	elastic	string_800	std	0.2001471602247344	0.2141569344501155	0.2226182643773477	0.3758444772251876	352.83700239223515	64.37885300578847	0.1441352909871637	0.1390233380600227
CPTAC_8	elastic	string_800	min	-0.0765351714213875	-0.7505882918584716	-6.192118488057468	-26.86372681986869	40	1	0.1226455446168215	0.1638685570102454
CPTAC_8	elastic	string_800	25%	0.3773258218032922	0.3277107872636448	0.1131542864224783	0.0626159302698411	342	2	0.2581525584962213	0.2983061070579261
CPTAC_8	elastic	string_800	50%	0.5265609816050825	0.4906389541845454	0.2458768375597934	0.1976809323694283	844	10	0.3141190541972005	0.3598184601538
CPTAC_8	elastic	string_800	75%	0.6501905632986156	0.6136575282583729	0.3939153216626517	0.3369580634889945	1022	48	0.3980294031805463	0.4624315622175607
CPTAC_8	elastic	string_800	max	0.9993039984160378	0.9380940529921388	0.9982727852333996	0.8491570919433307	1029	898	2.558516226980681	1.8402266478717295
CPTAC_8	elastic	transcriptome	count	13750	13750	13750	13750	13750	13750	13750	13750
CPTAC_8	elastic	transcriptome	mean	0.8069899632413872	0.5512329207272706	0.6251745387012378	0.3094598554118249	681.6404363636364	14011	0.3209881426641807	0.398328466460405
CPTAC_8	elastic	transcriptome	std	0.158485451105849	0.2265254623736897	0.2298605550452003	0.3188984831576691	354.6928754292046	0	0.1364847399071026	0.1413242871360232
CPTAC_8	elastic	transcriptome	min	-0.0718319839480882	-0.6055202589927053	-0.6634000557599615	-17.370756957166094	40	14011	0.1157554658520658	0.1638685570102454
CPTAC_8	elastic	transcriptome	25%	0.751581897630291	0.4302353925413825	0.4898944154635196	0.148092978207643	334	14011	0.2292900650901543	0.2988264275311871
CPTAC_8	elastic	transcriptome	50%	0.8484515173445071	0.5992638099435298	0.6740242363359163	0.3314492116562592	837	14011	0.2867880094389415	0.3609831826011807
CPTAC_8	elastic	transcriptome	75%	0.9097322574105482	0.7197166312845141	0.7996292940277678	0.4978160747147995	1022	14011	0.3691931998165987	0.4649120832843728
CPTAC_8	elastic	transcriptome	max	0.9999983413800568	0.9538415531902474	0.9999920482565114	0.8944251788400089	1029	14011	1.8471148041714336	1.8402266478717295
CPTAC_8	linreg	single	count	13408	13408	13408	13408	13408	13408	13408	13408
CPTAC_8	linreg	single	mean	0.3849470469840806	0.3769091212004876	0.1865158667097059	0.1563932442055678	689.1449134844869	1	0.3551023770250325	0.3958464540318077
CPTAC_8	linreg	single	std	0.195791973288933	0.2172048078507361	0.1538893332959334	0.1898258818503105	352.7994793381221	0	0.1252027792123148	0.1381194534364381
CPTAC_8	linreg	single	min	-2.1800276962496131e-16	-0.7505882918584718	0	-6.436900703567259	40	1	0.1393916314553737	0.1638685570102454
CPTAC_8	linreg	single	25%	0.2330452921702851	0.2291864226564339	0.0543101085282873	0.0303868452527452	344	1	0.2690235111344322	0.2981879726637024
CPTAC_8	linreg	single	50%	0.4001006739497731	0.3990306050997116	0.1600805492989377	0.1373301666611353	850	1	0.3234302006964938	0.3594239015883421
CPTAC_8	linreg	single	75%	0.5316048084889151	0.5382253845962323	0.2826036727574998	0.2701253981282615	1022	1	0.4073598198386585	0.4614548579917131
CPTAC_8	linreg	single	max	0.9165554624889124	0.9380456138394112	0.8400739158182637	0.8483251284210565	1029	1	1.5568191865679626	1.4593466622793088
CPTAC_8	linreg	corum	count	13447	13447	13447	13447	13447	13447	13447	13447
CPTAC_8	linreg	corum	mean	0.4194720205931863	0.4012589186082552	0.2141671377422	0.169936718755843	688.9877296051163	6.454673904960214	0.3522469310887797	0.3957022956426224
CPTAC_8	linreg	corum	std	0.195481977291739	0.2147801911738374	0.1613074596193239	0.3212909461775756	352.4806944577899	21.44431633879978	0.1279241734925995	0.1380108345086244
CPTAC_8	linreg	corum	min	-2.1800276962496131e-16	-0.7505882918584718	0	-28.72594454866637	40	1	0.1315434289305315	0.1638685570102454
CPTAC_8	linreg	corum	25%	0.2796304082183236	0.2652658254790533	0.0781931661657466	0.0434431166181311	344	1	0.265425881736225	0.2981232236283466
CPTAC_8	linreg	corum	50%	0.440736534363752	0.4315877557108682	0.1942486927229706	0.1642712335807664	849	1	0.3207220946965791	0.3593537124498689
CPTAC_8	linreg	corum	75%	0.564725227557749	0.5596026289731921	0.318914583465812	0.2933472459237902	1022	1	0.4063136511219081	0.4613222322774999
CPTAC_8	linreg	corum	max	0.9179474624631092	0.9380456138394112	0.8426275438424621	0.8483251284210565	1029	269	2.4854543631941897	1.4593466622793088
CPTAC_8	linreg	string	count	13670	13670	13670	13670	13670	13670	13670	13670
CPTAC_8	linreg	string	mean	0.8209800673742403	0.3479192385506195	0.698331918203805	-951628820139477e10	684.4141185076811	321.80921726408195	127510775992.8026	0.3975021670623131
CPTAC_8	linreg	string	std	0.1612065870978828	0.2548842577713268	0.2743911669245545	2734953404687152e11	353.5601424881159	230.17480029078703	1423186999339.9883	0.1407504491876582
CPTAC_8	linreg	string	min	-2.1800276962496131e-16	-0.64950144061502	-15.426883602788712	-2025421107298578e13	40	1	0.1577340429213154	0.1638685570102454
CPTAC_8	linreg	string	25%	0.7385789418636683	0.1611791112761095	0.5454268339310497	-2.6800262965953183	337	147	0.3042723490775181	0.2985445171121588
CPTAC_8	linreg	string	50%	0.8530292318212231	0.3772252367809889	0.7276588704258369	-0.1821356030873411	839.5	262	0.4096585393821667	0.3603775697939759
CPTAC_8	linreg	string	75%	0.9498067520268124	0.5502790764231753	0.9021328662657958	0.1675088242945566	1022	446	0.836923976186965	0.4634631264276359
CPTAC_8	linreg	string	max	1	0.9231128221923938	1	0.830704076752554	1029	954	67515552544460.99	1.8402266478717295
CPTAC_8	linreg	string_800	count	13580	13580	13580	13580	13580	13580	13580	13580
CPTAC_8	linreg	string_800	mean	0.5285664771226493	0.4409442374903172	0.3217456953485174	-16204136920025073e7	686.8717231222386	39.12076583210604	6081456741.495332	0.3964290887971564
CPTAC_8	linreg	string_800	std	0.2058331234189455	0.21597912239841	0.2096005537257491	9128671105328668e9	352.83700239223515	64.37885300578847	158587736876.8872	0.1390233380600227
CPTAC_8	linreg	string_800	min	-2.1800276962496131e-16	-0.7944797919169408	0	-10004453715303453e11	40	1	0.1240545801127068	0.1638685570102454
CPTAC_8	linreg	string_800	25%	0.3928471569835028	0.3107351444372437	0.1543288887918948	0.0488106684726947	342	2	0.2593462722876525	0.2983061070579261
CPTAC_8	linreg	string_800	50%	0.5506791483255489	0.4742820328205658	0.303247528211047	0.1907366190734207	844	10	0.3158334377880172	0.3598184601538
CPTAC_8	linreg	string_800	75%	0.6781066103949153	0.6003272657931965	0.4598285750621106	0.3362958004394118	1022	48	0.4057214728442718	0.4624315622175607
CPTAC_8	linreg	string_800	max	1	0.9380456138394112	1	0.8483251284210565	1029	898	11204815702553.266	1.8402266478717295
CPTAC_8	linreg	transcriptome	count	13750	13750	13750	13750	13750	13750	13750	13750
CPTAC_8	linreg	transcriptome	mean	0.9769278619033852	0.025775091607199	0.9538477784175676	-2478474884924271e9	681.6404363636364	14011	306506260286.68427	0.398328466460405
CPTAC_8	linreg	transcriptome	std	0.0340478674889543	0.1622360858501543	0.0791853686803782	32873223768961053e9	354.6928754292046	0	521640252805.2668	0.1413242871360232
CPTAC_8	linreg	transcriptome	min	0.5096130744554269	-0.7361681987235071	-1.7904611757026698	-3367469122128932e12	40	14011	0.1668168845721663	0.1638685570102454
CPTAC_8	linreg	transcriptome	25%	0.9752930857433816	-0.0614624932344286	0.951070974702846	-15747374484763149e8	334	14011	19854819758.09395	0.2988264275311871
CPTAC_8	linreg	transcriptome	50%	0.9843638853595152	7.04507819382e-4	0.9689568803420354	-22799370581220225e7	837	14011	170540531713.2291	0.3609831826011807
CPTAC_8	linreg	transcriptome	75%	0.991550702839214	0.0707893253801628	0.9831548556832642	-27724199161349674e5	1022	14011	429054627983.54126	0.4649120832843728
CPTAC_8	linreg	transcriptome	max	1	0.9528800328503582	1	0.9062770807134004	1029	14011	21228541157867.8	1.8402266478717295
