# Supplementary material for: Protein prediction models support widespread post-transcriptional regulation of protein abundance by interacting partners
Source: PLoS Comput Biol. 2022 Nov 10;18(11):e1010702. doi: 10.1371/journal.pcbi.1010702 (PMC9681107; doi:10.1371/journal.pcbi.1010702)
Supplement: S2 Table — (TSV) [file pcbi.1010702.s011.tsv]

ID	Description	GeneRatio	BgRatio	pvalue	p.adjust	qvalue	geneID	Count
GO:0009897	external side of plasma membrane	83/1903	229/12506	2.3509914663271963e-15	1.3212572040758844e-12	1.1161022645405954e-12	RTN4RL1/LY6G6C/P2RY12/HHLA2/ACKR3/IL13RA2/CXCL9/MAP3K5/GFRA2/PRND/AQP4/TNFRSF18/ANXA1/ADA/SCARA5/MS4A1/LAMP1/MCAM/CD3G/SCUBE1/CD8A/S1PR1/CTSK/CCR6/P2RX1/CD19/CD83/CUBN/CCRL2/P4HB/ITGAX/CD5/CD4/MSR1/CTSB/IL3RA/CD163L1/GSR/ITGB6/CD79A/CD163/FOLR1/STAB2/ICAM1/CD3E/HLA-F/MOG/CD1A/CD48/VCAM1/CRLF1/CD14/CD74/CD36/INSR/CLEC14A/CDH13/ANTXR1/FAS/CD2/SLAMF7/CCR1/IL7R/CD22/GFRA1/ITGA1/ABCB1/IL1RL1/ALCAM/VTC…	83
GO:0098552	side of membrane	113/1903	423/12506	3.9464856922612184e-10	1.1089624795254023e-7	9.367710774788471e-8	RTN4RL1/LY6G6C/P2RY12/HHLA2/ACKR3/IL13RA2/GNGT2/MYZAP/CXCL9/AJAP1/MAP3K5/GFRA2/PRND/AQP4/TNFRSF18/ANXA1/ADA/SLA/SCARA5/MS4A1/LAMP1/MCAM/CD3G/SCUBE1/CD8A/ZAP70/S1PR1/CTSK/CCR6/PTPN22/P2RX1/CD19/PRMT8/CD83/CUBN/CCRL2/P4HB/ITGAX/LCK/PTK2B/CD5/HCK/RASA3/KCNIP1/PALM/CD4/MSR1/CTSB/RGS1/IL3RA/CD163L1/GSR/RASAL3/ITGB6/AQP2/CD79A/CD163/FOLR1/ALOX15/STAB2/ICAM1/CD3E/HLA-F/IQGAP1/MOG/CD1A/CD48/VCAM1/CRLF1/H…	113
GO:0045121	membrane raft	80/1903	283/12506	1.0157384072879138e-8	1.4271124622395189e-6	1.2055211097022345e-6	RTN4RL1/P2RY12/ADCY2/BAALC/ADCYAP1R1/SLC34A1/PTCH1/SLC6A4/MS4A1/PDPN/INPP5D/MAG/TEK/EDNRB/BTK/SMO/GJA1/CARD11/CD8A/SERPINH1/ZAP70/S1PR1/MLC1/P2RX1/TFPI/CD19/ANO1/KCND2/AHNAK/SLC22A6/LCP2/LCK/PTK2B/HCK/IRS1/KCNQ1/SLC1A2/CASP3/CD4/PRKAR2B/LDHB/F2R/STAT6/ERLIN2/RGMB/CD79A/ANGPT1/PTGIS/ICAM1/IQGAP1/MME/CFLAR/CD1A/CD48/MAPK3/CD14/CD36/INSR/CDH13/FAS/CD2/PGK1/SLC9A3R1/SULF1/PLLP/CAV2/FXYD1/TLR2/ITGA1/F…	80
GO:0098857	membrane microdomain	80/1903	283/12506	1.0157384072879138e-8	1.4271124622395189e-6	1.2055211097022345e-6	RTN4RL1/P2RY12/ADCY2/BAALC/ADCYAP1R1/SLC34A1/PTCH1/SLC6A4/MS4A1/PDPN/INPP5D/MAG/TEK/EDNRB/BTK/SMO/GJA1/CARD11/CD8A/SERPINH1/ZAP70/S1PR1/MLC1/P2RX1/TFPI/CD19/ANO1/KCND2/AHNAK/SLC22A6/LCP2/LCK/PTK2B/HCK/IRS1/KCNQ1/SLC1A2/CASP3/CD4/PRKAR2B/LDHB/F2R/STAT6/ERLIN2/RGMB/CD79A/ANGPT1/PTGIS/ICAM1/IQGAP1/MME/CFLAR/CD1A/CD48/MAPK3/CD14/CD36/INSR/CDH13/FAS/CD2/PGK1/SLC9A3R1/SULF1/PLLP/CAV2/FXYD1/TLR2/ITGA1/F…	80
GO:0015629	actin cytoskeleton	108/1903	446/12506	2.761771500465506e-7	3.104231166523229e-5	2.6222293614946176e-5	EPHA3/MYZAP/ANXA1/PDLIM1/MYO5A/NOX4/LCP1/AIF1L/PSTPIP2/CGNL1/TEK/SCIN/LANCL2/IQGAP2/WIPF1/GAS2/MYO5B/BAIAP2/NEURL1B/CORO1A/CAPG/SH3PXD2B/DDX58/ABLIM3/MYO1B/WAS/MYO1G/PRKCB/MYO1F/COBL/FERMT3/CGN/PLEKHH2/AFAP1L1/MYO10/MISP/CALB2/AHNAK/GBP1/AIF1/CRYAB/PAK1/LPXN/FSCN1/HCK/ACTG2/GAS7/FKBP15/DPYSL3/COTL1/HCLS1/LSP1/PLS3/ZNF185/DAPK1/SPECC1/IFIT5/SHROOM3/NEXN/SH3PXD2A/IQGAP1/CTNNA2/PDLIM3/LAD1/SPTBN2/PO…	108
GO:0031225	anchored component of membrane	41/1903	124/12506	5.040601538893056e-7	4.7213634414298286e-5	3.988265428141699e-5	RTN4RL1/RGMA/LY6G6C/GPHN/LYNX1/MMP25/GFRA2/DPEP2/PRND/CNTN6/RAB3C/MDGA2/TREH/GPC5/DPEP3/TFPI/PRMT8/PRSS21/ALPL/TNFRSF10C/RGMB/ART4/FOLR1/CNTN2/CD48/ENPP6/CPM/ALPP/LYPD1/CD14/NTM/CDH13/CD2/NEGR1/GFRA1/FCGR3B/CA4/FOLR2/RAB27B/GAS1/THY1	41
GO:0031252	cell leading edge	96/1903	393/12506	8.409676241655965e-7	6.751768639729504e-5	5.703404488702016e-5	ARHGEF4/DDN/PLA2G4F/PTPN13/MYO5A/APBB1IP/EPS8L1/LCP1/SHISA6/DOCK8/AIF1L/PDPN/CCDC88A/KCNC1/VIM/UNC5C/ADORA1/ARHGEF26/SCIMP/IQGAP2/WIPF1/BAIAP2/CORO1A/CAPG/ANGPTL3/DDX58/ABLIM3/MEFV/FGD6/MYO1G/ABI3/COBL/S100A11/HIP1R/PLEKHH2/SH3BP1/KCNC2/MYO10/CSPG4/HPCA/PLEK/AIF1/PAK1/P4HB/EPS8/FSCN1/PTK2B/ACTG2/DPYSL3/PTPRK/SLC1A2/PALM/PLEKHA1/PTPRM/ASAP3/PLCG2/IFIT5/FGD2/IQGAP1/OCLN/CDC42BPA/ARHGAP44/ARHGAP18/P…	96
GO:0031256	leading edge membrane	47/1903	161/12506	4.216119302736477e-6	2.7783349019023585e-4	2.3469358320995763e-4	ARHGEF4/DDN/PLA2G4F/EPS8L1/LCP1/SHISA6/DOCK8/AIF1L/PDPN/KCNC1/ADORA1/SCIMP/DDX58/MYO1G/HIP1R/KCNC2/CSPG4/HPCA/PLEK/AIF1/PAK1/EPS8/PTPRK/SLC1A2/PALM/PLEKHA1/PLCG2/IFIT5/FGD2/ARHGAP44/VASP/KANK1/INSR/ANTXR1/GABARAPL1/TLN1/GABRA3/TESC/FGD5/SPRY4/GABRA1/ITGA5/EZR/FERMT2/FAP/THY1/EGFR	47
GO:0005884	actin filament	35/1903	107/12506	4.449290768171037e-6	2.7783349019023585e-4	2.3469358320995763e-4	ANXA1/PDLIM1/MYO5A/LCP1/AIF1L/PSTPIP2/TEK/WIPF1/GAS2/CORO1A/MYO1B/WAS/COBL/MISP/AIF1/PAK1/HCK/GAS7/DPYSL3/COTL1/HCLS1/PLS3/SPECC1/IQGAP1/PDLIM3/POF1B/LMOD1/PSTPIP1/SMTNL2/CTTN/MYO9B/CARMIL1/WIPF3/EZR/ARHGAP6	35
GO:0016324	apical plasma membrane	72/1903	285/12506	5.620169642626231e-6	3.158535339155942e-4	2.6681015882362426e-4	AGER/KL/P2RY1/CASR/SLC34A1/PTH1R/AJAP1/SLC6A9/ANXA1/CFAP126/NOX4/SLC12A3/CDHR2/PDPN/SLC7A8/TEK/SLC39A8/GJA1/SLC6A19/SLC23A1/S100G/CTSK/ATP6V1B2/HIP1R/KCNC2/SLC22A12/SLC15A1/ANO1/CSPG4/AQP5/SLC22A13/CUBN/MUC1/PDZD3/SLC15A2/KCNQ1/SLC16A3/CTSB/STK39/SLC10A2/UPK1B/AQP2/FOLR1/MSN/SHROOM3/SLC7A9/AMN/SPTBN2/OCLN/ZMYND10/PRKG2/CD36/SLC5A12/CLIC5/DUOX1/SLC19A1/SLC9A3R1/SHROOM2/FXYD1/ABCB1/CA4/RAB27B/SLC9A…	72
GO:0031012	extracellular matrix	108/1903	480/12506	1.0743081874849493e-5	5.114835893800391e-4	4.320642420123574e-4	RTN4RL1/COL26A1/CHADL/COL23A1/GDF10/MMP25/MMP16/ANXA1/SPARC/CCBE1/BMP7/COL20A1/SFRP2/FLRT1/WNT4/COL6A6/IHH/SMOC1/NDNF/LOXL2/GPC5/ANXA4/MATN4/BMPER/SERPINH1/ANGPTL3/COL9A3/LGALS3/F13A1/TPSB2/FBLN2/CSPG4/APLP1/WNT7A/EDIL3/COL14A1/LRIG3/SPON1/FRAS1/FLRT3/ABI3BP/MMP28/LRRC15/ANOS1/ADAMTS12/OLFML2A/P3H1/CTSB/LRRTM4/ALPL/TGM2/TGFB2/SERPINB9/LGALS1/TGFBI/SFRP1/ANGPT1/HMCN1/MMP14/ICAM1/SEMA3B/COL13A1/COL…	108
GO:0005911	cell-cell junction	96/1903	416/12506	1.1279704324625666e-5	5.114835893800391e-4	4.320642420123574e-4	HEPACAM/CLDN18/PCDH9/FRMD5/NPHS1/ADCYAP1R1/AJAP1/ANXA1/PDLIM1/MPP7/CLDN6/CGNL1/TEK/FLRT1/THEMIS/GJA1/CDH11/CDH20/BAIAP2/CDH8/CORO1A/ZAP70/DDX58/VAV1/WAS/TRPC6/S100A11/CGN/SH3BP1/TSPAN33/CALB2/NDRG1/CLDN10/AHNAK/PRKD1/PAK1/FLRT3/LCP2/FSCN1/SCN4B/ARHGAP24/PDZD3/PTPRK/CDH6/PTPRM/AKR1B1/CCDC85A/CLDN16/YWHAH/GJA5/ADGRL3/HMCN1/CD3E/SHROOM3/NEXN/PAK2/IQGAP1/COL13A1/FRMD4A/CTNNA2/PDLIM3/CAMSAP3/OCLN/POF1…	96
GO:0030312	external encapsulating structure	108/1903	481/12506	1.1831470928719764e-5	5.114835893800391e-4	4.320642420123574e-4	RTN4RL1/COL26A1/CHADL/COL23A1/GDF10/MMP25/MMP16/ANXA1/SPARC/CCBE1/BMP7/COL20A1/SFRP2/FLRT1/WNT4/COL6A6/IHH/SMOC1/NDNF/LOXL2/GPC5/ANXA4/MATN4/BMPER/SERPINH1/ANGPTL3/COL9A3/LGALS3/F13A1/TPSB2/FBLN2/CSPG4/APLP1/WNT7A/EDIL3/COL14A1/LRIG3/SPON1/FRAS1/FLRT3/ABI3BP/MMP28/LRRC15/ANOS1/ADAMTS12/OLFML2A/P3H1/CTSB/LRRTM4/ALPL/TGM2/TGFB2/SERPINB9/LGALS1/TGFBI/SFRP1/ANGPT1/HMCN1/MMP14/ICAM1/SEMA3B/COL13A1/COL…	108
GO:0098797	plasma membrane protein complex	91/1903	394/12506	1.8347372206998542e-5	7.115414251925087e-4	6.010585929234341e-4	GNGT2/KCNJ1/GRIK2/ACVRL1/NOX4/APBB1IP/SHISA6/MPP7/CACNB2/ITGA4/KCNC1/CNIH3/BMPR1B/CD3G/GJA1/CDH11/CDH20/CDH8/FXYD4/RAMP2/CD8A/ZAP70/HLA-DOB/CDH4/GRIA4/NCF2/KCNC2/CALCRL/KCND2/OLFM3/ITGAX/EPS8/HSPA2/PTK2B/SCN4B/ABHD6/KCNIP2/SCN7A/IRS1/KCNIP1/KCNQ1/CASP3/CD4/CDH6/KCNIP3/ITGB6/PLP1/GJA5/CD79A/CD3E/HLA-F/VWC2L/KCNQ3/COL13A1/CTNNA2/CFLAR/NCF1/GRIN1/VCAM1/HLA-DRA/CACNA2D2/CASP10/CD74/INSR/CDH13/TRAF1/F…	91
GO:0045177	apical part of cell	81/1903	342/12506	2.0299651142433226e-5	7.115414251925087e-4	6.010585929234341e-4	AGER/KL/P2RY1/CASR/SLC34A1/PTH1R/AJAP1/PTCH1/SLC6A9/ANXA1/CFAP126/NOX4/SLC12A3/CDHR2/PDPN/SLC7A8/TEK/SLC39A8/GJA1/SLC6A19/SLC23A1/MYO5B/S100G/MYO1B/CTSK/ATP6V1B2/HIP1R/KCNC2/SLC22A12/SLC15A1/ANO1/CSPG4/AQP5/SLC22A13/CUBN/DAB1/MUC1/SNX10/PDZD3/SLC15A2/KCNQ1/SLC16A3/CTSB/ADGRF5/STK39/SLC10A2/UPK1B/AQP2/IFIT5/FOLR1/MSN/SHROOM3/SLC7A9/AMN/SPTBN2/OCLN/ZMYND10/VCAM1/PRKG2/CD36/SLC5A12/CLIC5/DUOX1/SLC19…	81
GO:0001726	ruffle	47/1903	170/12506	2.0589336861268415e-5	7.115414251925087e-4	6.010585929234341e-4	ARHGEF4/PLA2G4F/MYO5A/EPS8L1/LCP1/AIF1L/PDPN/ARHGEF26/SCIMP/WIPF1/BAIAP2/CAPG/DDX58/MEFV/FGD6/COBL/S100A11/HIP1R/MYO10/CSPG4/PLEK/AIF1/PAK1/EPS8/FSCN1/PLEKHA1/ASAP3/PLCG2/IFIT5/FGD2/IQGAP1/ARHGAP18/KANK1/MYH9/CDK6/CTTN/SLC9A3R1/TLN1/TESC/FGD5/RASA1/SPRY4/ITGA5/EZR/MTSS1/FAP/EGFR	47
GO:0042599	lamellar body	10/1903	16/12506	2.1540425465827392e-5	7.115414251925087e-4	6.010585929234341e-4	LAMP3/SFTPC/LAMP1/NAPSA/KLK5/SFTPA2/SFTPB/CTSH/ABCA3/SFTPA1	10
GO:0031253	cell projection membrane	69/1903	281/12506	2.40556709584656e-5	7.115414251925087e-4	6.010585929234341e-4	ARHGEF4/P2RY12/SLC34A1/PTH1R/DDN/PTCH1/PLA2G4F/EPS8L1/LCP1/SHISA6/CDHR2/NDRG4/DOCK8/AIF1L/PDPN/SLC7A8/KCNC1/SMO/ADORA1/GPR37L1/SCIMP/SLC6A19/DDX58/HIP1R/KCNC2/MYO10/SLC22A12/CSPG4/HPCA/PLEK/CUBN/AIF1/PAK1/EPS8/FSCN1/HHIP/SLC1A2/PALM/PLEKHA1/PLCG2/IFIT5/FGD2/FOLR1/MSN/SLC7A9/AMN/VASP/CD36/KANK1/INSR/ANTXR1/GABARAPL1/SNAP29/SLC19A1/SLC9A3R1/TLN1/GABRA3/TESC/FGD5/SPRY4/GABRA1/ITGA5/CA4/EZR/FERMT2/FA…	69
GO:0043235	receptor complex	69/1903	281/12506	2.40556709584656e-5	7.115414251925087e-4	6.010585929234341e-4	EPHA3/IL13RA2/ADCYAP1R1/GRIK2/NR1H4/PTH1R/ACVRL1/GFRA2/APBB1IP/SHISA6/TEK/ITGA4/CNIH3/BMPR1B/GPR37L1/CD3G/SCIMP/PEX5L/RAMP2/CD8A/ZAP70/NTRK2/KCTD8/GRIA4/CALCRL/NRP2/OLFM3/CUBN/ITGAX/EPS8/PTK2B/ABHD6/IRS1/CD4/NRP1/IL3RA/TIE1/ITGB6/PLP1/CD79A/GPR37/CD3E/VWC2L/LOXL4/GRIN1/CRLF1/CD14/CD74/CD36/INSR/TRAF1/IGF1R/EMILIN1/GABRA3/GPRC5A/GFRA1/TLR2/ITGA1/GABRA1/ITGA11/ITGA5/GPRC5C/STXBP5/TGFBR3/EPHA5/NT5DC…	69
GO:0044297	cell body	105/1903	473/12506	2.5935835492552223e-5	7.287969773407175e-4	6.156348319547923e-4	RTN4RL1/RLBP1/ERMN/ELAVL4/P2RY12/SEZ6/P2RY1/DNER/CASR/DDN/KCNN2/ACVRL1/SNCAIP/PTPN13/CPLX1/PNOC/ADA/ASS1/MAP2/LAMP1/FLRT1/ITGA4/KCNC1/UNC5C/ADORA1/BMPR1B/MAP1A/PDYN/SNCG/BAIAP2/CYP17A1/ACSL4/KCNN3/PACRG/RGS10/GRIA4/COBL/CPNE6/TMEM100/HIP1R/SLC12A5/KCNC2/MYO10/SLC22A3/HPCA/KCND2/AIF1/CRYAB/DAB1/PTK2B/SIAH2/ACTG2/PDE1B/DPYSL3/KCNQ1/SLC1A2/CASP3/PRKAR2B/SYT5/RAP1GAP/NRP1/CKB/TGFB2/CD3E/MME/NCF1/CNTN…	105
GO:0001772	immunological synapse	17/1903	40/12506	3.113703639708366e-5	8.332864026267151e-4	7.038999205556257e-4	SCIMP/CARD11/CORO1A/ZAP70/LGALS3/GZMA/HAVCR2/LCK/ICAM1/CD3E/CD37/HLA-DRA/MYH9/GZMB/ALCAM/EZR/CD6	17
GO:0099240	intrinsic component of synaptic membrane	37/1903	131/12506	9.261569699778824e-5	0.002365910077852591	0.0019985492510049044	CHRM1/SLC6A11/NLGN3/P2RY1/SLITRK3/GPHN/SLC6A9/SLC6A4/DCC/CNTN6/SHISA6/KCNC1/ADORA1/PCDH8/EFNB3/SYT6/GRID1/P2RX1/PCDH17/KCND2/NRP2/FLRT3/SORCS3/ABHD6/SLC1A2/SLC16A3/LRRTM4/NRP1/CNTN2/SYT7/CLSTN2/SLC8A1/LRRTM1/GABRA3/GABRA1/EFNB2/ADCY8	37
GO:0097060	synaptic membrane	71/1903	304/12506	1.0293340382782232e-4	0.002473612561934729	0.0020895284986562324	CHRM1/SLC6A11/NLGN3/SYP/P2RY1/LHFPL4/GRIK2/SLITRK3/GPHN/DDN/SLC6A9/SLC6A4/SNCAIP/ANXA1/DCC/DGKI/CNTN6/SHISA6/KCNC1/CNIH3/ADORA1/SHC4/PCDH8/CHRM3/EFNB3/BAIAP2/TMEM240/CDH8/SYT6/KCTD8/GRID1/P2RX1/GRIA4/HIP1R/KCNC2/CALB2/PCDH17/KCND2/NRP2/CRYAB/FLRT3/SORCS3/ABHD6/SLC1A2/PALM/SLC16A3/LRRTM4/NRP1/F2R/KCTD12/COL13A1/CNTN2/SYT7/GRIN1/CLSTN2/GRM5/SLC8A1/LRRTM1/ERC2/GABRA3/CHRM4/GABRA1/SNAP25/EFNB2/LIN7A/…	71
GO:0098802	plasma membrane signaling receptor complex	36/1903	127/12506	1.0563470015379624e-4	0.002473612561934729	0.0020895284986562324	GRIK2/ACVRL1/APBB1IP/SHISA6/ITGA4/CNIH3/BMPR1B/CD3G/RAMP2/CD8A/ZAP70/GRIA4/CALCRL/OLFM3/ITGAX/EPS8/PTK2B/ABHD6/IRS1/CD4/ITGB6/PLP1/CD79A/CD3E/VWC2L/GRIN1/INSR/TRAF1/IGF1R/EMILIN1/TLR2/ITGA1/ITGA11/ITGA5/STXBP5/ITGAL	36
GO:0099699	integral component of synaptic membrane	34/1903	118/12506	1.1443709370754398e-4	0.0025725458665455886	0.0021731001794569405	CHRM1/SLC6A11/NLGN3/P2RY1/SLITRK3/SLC6A9/SLC6A4/DCC/SHISA6/KCNC1/ADORA1/PCDH8/EFNB3/SYT6/GRID1/P2RX1/PCDH17/KCND2/NRP2/FLRT3/SORCS3/ABHD6/SLC1A2/SLC16A3/LRRTM4/NRP1/SYT7/CLSTN2/SLC8A1/LRRTM1/GABRA3/GABRA1/EFNB2/ADCY8	34
GO:0062023	collagen-containing extracellular matrix	83/1903	372/12506	1.4881682511451777e-4	0.0032167329120907306	0.002717262677192207	COL26A1/CHADL/COL23A1/GDF10/ANXA1/SPARC/BMP7/COL20A1/SFRP2/COL6A6/SMOC1/LOXL2/GPC5/ANXA4/MATN4/SERPINH1/ANGPTL3/COL9A3/LGALS3/F13A1/TPSB2/FBLN2/CSPG4/APLP1/EDIL3/COL14A1/SPON1/FRAS1/ABI3BP/MMP28/LRRC15/P3H1/CTSB/TGM2/TGFB2/SERPINB9/LGALS1/TGFBI/SFRP1/ANGPT1/HMCN1/ICAM1/SEMA3B/COL13A1/COL10A1/ANXA6/LAD1/LAMA4/HSP90B1/CTSH/SRPX/POSTN/LGALS9/MMP2/PLOD3/ANXA11/TMEFF2/PCOLCE/LAMC3/FBLN1/CLEC14A/CDH13/…	83
GO:0099055	integral component of postsynaptic membrane	28/1903	92/12506	1.618281263776775e-4	0.0033684224823798056	0.0028453990251981506	CHRM1/SLC6A11/NLGN3/SLITRK3/SLC6A9/SLC6A4/DCC/SHISA6/KCNC1/ADORA1/PCDH8/EFNB3/GRID1/P2RX1/PCDH17/KCND2/NRP2/FLRT3/SORCS3/ABHD6/SLC16A3/LRRTM4/NRP1/CLSTN2/SLC8A1/LRRTM1/GABRA3/GABRA1	28
GO:0005771	multivesicular body	19/1903	53/12506	1.7349733332155647e-4	0.003414569794979987	0.0028843809281437986	SFTPC/SFTPD/LAMP1/GJA1/NAPSA/SFTPA2/SFTPB/CD79A/CTSH/CST7/ABCA3/CHMP7/CD74/GFRA1/SORL1/RAB27B/SFTPA1/STEAP3/EGFR	19
GO:0098936	intrinsic component of postsynaptic membrane	29/1903	97/12506	1.7619666201854024e-4	0.003414569794979987	0.0028843809281437986	CHRM1/SLC6A11/NLGN3/SLITRK3/SLC6A9/SLC6A4/DCC/SHISA6/KCNC1/ADORA1/PCDH8/EFNB3/GRID1/P2RX1/PCDH17/KCND2/NRP2/FLRT3/SORCS3/ABHD6/SLC16A3/LRRTM4/NRP1/CNTN2/CLSTN2/SLC8A1/LRRTM1/GABRA3/GABRA1	29
GO:0030139	endocytic vesicle	67/1903	290/12506	2.224768588613381e-4	0.004167733156002401	0.0035205987139109995	NLGN3/SFTPC/EGF/SFTPD/PTCH1/MARCO/SPARC/CD207/LAMP1/VIM/WNT4/SMO/CD3G/SCIMP/CORO1A/RAB9B/TAP1/WAS/GRIA4/CPNE6/RAB7B/NCF2/WNT7A/SFTPA2/CUBN/GNLY/FMNL1/SLC11A1/CD4/MSR1/HBB/CAMK2D/HBA2/SFTPB/CD163/STAB2/HLA-F/STAB1/NCF1/AMN/HSP90B1/CAMK2A/SYT7/OCLN/PDIA3/RAB31/MPEG1/HLA-DRA/ANXA11/COLEC12/CD74/CD36/SCGB3A2/HYOU1/TAP2/IL7R/MYO1E/ANXA3/TLR2/OCRL/SH3KBP1/CAV1/HLA-DPA1/ARRB2/MTSS1/SFTPA1/EGFR	67
GO:0043025	neuronal cell body	89/1903	411/12506	2.595386176772664e-4	0.004705183972084636	0.003974598185821635	RTN4RL1/ERMN/ELAVL4/SEZ6/DNER/CASR/DDN/KCNN2/ACVRL1/SNCAIP/CPLX1/PNOC/ADA/ASS1/MAP2/LAMP1/FLRT1/ITGA4/KCNC1/UNC5C/ADORA1/BMPR1B/MAP1A/PDYN/SNCG/BAIAP2/CYP17A1/ACSL4/KCNN3/RGS10/GRIA4/COBL/CPNE6/TMEM100/HIP1R/SLC12A5/KCNC2/MYO10/SLC22A3/HPCA/KCND2/AIF1/CRYAB/DAB1/PTK2B/SIAH2/PDE1B/KCNQ1/CASP3/PRKAR2B/SYT5/RAP1GAP/NRP1/CKB/TGFB2/MME/NCF1/CNTN2/SPTBN2/FKBP4/PDE1C/SLC8A1/UCHL1/PENK/RIC3/INSR/PPP1R1B/…	89
GO:0045211	postsynaptic membrane	51/1903	209/12506	3.1121317295521256e-4	0.005465681350025921	0.004617011217197397	CHRM1/SLC6A11/NLGN3/P2RY1/LHFPL4/GRIK2/SLITRK3/GPHN/DDN/SLC6A9/SLC6A4/DCC/SHISA6/KCNC1/CNIH3/ADORA1/SHC4/PCDH8/CHRM3/EFNB3/KCTD8/GRID1/P2RX1/GRIA4/KCNC2/PCDH17/KCND2/NRP2/FLRT3/SORCS3/ABHD6/SLC16A3/LRRTM4/NRP1/F2R/KCTD12/COL13A1/CNTN2/GRIN1/CLSTN2/GRM5/SLC8A1/LRRTM1/GABRA3/CHRM4/GABRA1/LIN7A/NRGN/ARRB1/SORCS2/ARRB2	51
GO:0005902	microvillus	24/1903	78/12506	3.868314720122898e-4	0.006587857190027481	0.005564943983334696	CDHR2/PDPN/SLC7A8/TEK/IQGAP2/KIF13B/MYO1B/MYO1G/MYO1F/AQP5/FSCN1/AKR1B1/MSN/ANGPT1/VCAM1/MYO1E/SLC9A3R1/ANKS4B/AOC3/SPN/EZR/TGFB1/STARD10/SYTL1	24
GO:0043197	dendritic spine	41/1903	163/12506	6.058734793352327e-4	0.010014732217247082	0.008459719479262847	SEZ6/DDN/KCNN2/DGKI/SLA/SHISA6/ADORA1/FBXO2/BAIAP2/RGS10/NTRK2/ABI3/GRIA4/HIP1R/HPCA/PALMD/KCND2/CRYAB/PTK2B/PALM/PRKAR2B/FRMPD4/CD3E/CAMK2A/GRIN1/TANC2/ARHGAP44/SLC8A1/MT3/PPP1R1B/LZTS3/SIPA1L1/BCR/CTTN/SYNPO/CALB1/EEF2K/NRGN/ARRB1/SORCS2/ARRB2	41
GO:0044309	neuron spine	41/1903	164/12506	6.91460649694016e-4	0.011102882432229629	0.009378909865022593	SEZ6/DDN/KCNN2/DGKI/SLA/SHISA6/ADORA1/FBXO2/BAIAP2/RGS10/NTRK2/ABI3/GRIA4/HIP1R/HPCA/PALMD/KCND2/CRYAB/PTK2B/PALM/PRKAR2B/FRMPD4/CD3E/CAMK2A/GRIN1/TANC2/ARHGAP44/SLC8A1/MT3/PPP1R1B/LZTS3/SIPA1L1/BCR/CTTN/SYNPO/CALB1/EEF2K/NRGN/ARRB1/SORCS2/ARRB2	41
GO:0098858	actin-based cell projection	45/1903	187/12506	9.324646232019251e-4	0.014556808839985608	0.01229653640538211	ERMN/MYO5A/LCP1/MAP2/CDHR2/PDPN/SLC7A8/TEK/UNC5C/SCIMP/IQGAP2/BAIAP2/KIF13B/MYO1B/MYO1G/OSBPL3/MYO1F/MYO10/FCHSD2/CALB2/AQP5/EPS8/FSCN1/ACTG2/PALM/AKR1B1/DOCK4/UBE2Q1/MSN/ANGPT1/DEF6/VCAM1/VASP/ANTXR1/MYO1E/SLC9A3R1/ANKS4B/CALB1/AOC3/SPN/EZR/TGFB1/STARD10/SRCIN1/SYTL1	45
GO:0001891	phagocytic cup	10/1903	23/12506	0.001106129693343318	0.01680121317997148	0.014192446420991081	ANXA1/LCP1/CORO1A/MYO1G/SH3BP1/AIF1/ARHGAP25/TRIP10/RAB31/BIN2	10
GO:0005901	caveola	21/1903	70/12506	0.0012566140221013256	0.0185846600110775	0.015698972963094124	P2RY12/ADCYAP1R1/PTCH1/SMO/MLC1/TFPI/SLC22A6/HCK/IRS1/F2R/PTGIS/MAPK3/CD36/INSR/CDH13/CAV2/FXYD1/CAV1/SORBS1/ADCY8/HMOX1	21
GO:0001931	uropod	7/1903	13/12506	0.00137420488507443	0.019307578635295742	0.016309642188646525	SCIMP/MSN/PIP5K1B/PSTPIP1/MYH9/SPN/EZR	7
GO:0031254	cell trailing edge	7/1903	13/12506	0.00137420488507443	0.019307578635295742	0.016309642188646525	SCIMP/MSN/PIP5K1B/PSTPIP1/MYH9/SPN/EZR	7
GO:0044298	cell body membrane	10/1903	24/12506	0.0016400129350769852	0.0224801773052016	0.018989623458786145	P2RY12/FLRT1/KCNC1/KCNC2/HPCA/KCND2/INSR/CD22/ADCY8/THY1	10
GO:0002102	podosome	11/1903	28/12506	0.0017170433174214057	0.022975674866448335	0.019408183863585313	LCP1/SCIN/SH3PXD2B/FERMT3/AFAP1L1/LPXN/FSCN1/SH3PXD2A/VCAM1/CTTN/BIN2	11
GO:0044853	plasma membrane raft	26/1903	96/12506	0.0018853726757629154	0.0246413824134595	0.020815252797284575	P2RY12/ADCYAP1R1/PTCH1/MS4A1/SMO/CD8A/MLC1/TFPI/KCND2/SLC22A6/LCP2/HCK/IRS1/F2R/PTGIS/MAPK3/CD36/INSR/CDH13/CAV2/FXYD1/CAV1/SORBS1/EZR/ADCY8/HMOX1	26
GO:0005912	adherens junction	37/1903	152/12506	0.0020464542439674696	0.02569852709693771	0.021708251958641896	FRMD5/AJAP1/ANXA1/PDLIM1/MPP7/CDH11/CDH20/BAIAP2/CDH8/S100A11/SH3BP1/TSPAN33/NDRG1/ARHGAP24/PTPRK/CDH6/PTPRM/CCDC85A/HMCN1/SHROOM3/NEXN/FRMD4A/CTNNA2/PDLIM3/CAMSAP3/POF1B/CTNNA3/WNK3/MYH9/MYO1E/TLN1/SHROOM2/EFNB2/BAIAP2L1/LIN7A/SORBS1/FERMT2	37
GO:0030027	lamellipodium	45/1903	194/12506	0.0020577112444167206	0.02569852709693771	0.021708251958641896	PTPN13/APBB1IP/DOCK8/PDPN/CCDC88A/UNC5C/IQGAP2/BAIAP2/CORO1A/CAPG/ANGPTL3/ABLIM3/MEFV/FGD6/MYO1G/ABI3/PLEKHH2/SH3BP1/MYO10/CSPG4/AIF1/PAK1/P4HB/FSCN1/PTK2B/ACTG2/DPYSL3/PTPRM/FGD2/CDC42BPA/PSTPIP1/VASP/SWAP70/ARHGAP31/ANTXR1/CTNNA3/RAB3IP/CTTN/APBB2/TESC/FGD5/CARMIL1/FERMT2/SRCIN1/FAP	45
GO:0032809	neuronal cell body membrane	9/1903	21/12506	0.0022150505949125173	0.02671002768926033	0.022562694302034857	FLRT1/KCNC1/KCNC2/HPCA/KCND2/INSR/CD22/ADCY8/THY1	9
GO:0045178	basal part of cell	51/1903	227/12506	0.002246856595360113	0.02671002768926033	0.022562694302034857	P2RY12/CLCA2/P2RY1/CASR/PTH1R/AJAP1/SLC6A9/AQP4/ANXA1/SLC16A10/NDRG4/PDPN/SLC7A8/GKN2/TEK/SLC39A8/ADORA1/ENPP1/SLC23A1/CHRM3/S100G/DISP1/MLC1/CA11/KCNC2/AQP5/SLC22A6/MAP7/KCNQ1/PALM/SLC16A3/STK39/AQP2/FOLR1/MSN/ABCA8/SLC16A12/SLC19A1/SLC4A4/SLC26A1/ITGA1/CDH17/LIN7A/EZR/ARRB1/ADAM9/ARRB2/FAP/ADCY8/EGFR/OSCP1	51
GO:0009925	basal plasma membrane	48/1903	211/12506	0.0022812835037090673	0.02671002768926033	0.022562694302034857	P2RY12/CLCA2/P2RY1/CASR/PTH1R/AJAP1/SLC6A9/AQP4/ANXA1/SLC16A10/NDRG4/PDPN/SLC7A8/TEK/SLC39A8/ADORA1/ENPP1/SLC23A1/CHRM3/S100G/DISP1/MLC1/CA11/KCNC2/AQP5/SLC22A6/MAP7/KCNQ1/PALM/SLC16A3/STK39/AQP2/FOLR1/MSN/ABCA8/SLC16A12/SLC19A1/SLC4A4/SLC26A1/CDH17/LIN7A/EZR/ARRB1/ADAM9/ARRB2/ADCY8/EGFR/OSCP1	48
GO:0044306	neuron projection terminus	28/1903	109/12506	0.003010488071551068	0.034134767328007264	0.02883457588486847	CHRM1/SYP/CASR/CPLX1/PNOC/SLC32A1/FLRT1/KCNC1/ADORA1/PDYN/SNCG/BAIAP2/CDH8/RGS10/NTRK2/PRKCB/KCNC2/CALB2/FLRT3/SLC1A2/KCNIP3/MME/GRIN1/SLC8A1/UCHL1/PENK/AAK1/CALB1	28
GO:0005925	focal adhesion	83/1903	409/12506	0.0030369010078298278	0.034134767328007264	0.02883457588486847	CASS4/NPHS1/SLC6A4/ANXA1/PDLIM1/NOX4/APBB1IP/SLA/LCP1/AIF1L/TEK/FLRT1/ARHGAP26/ITGA4/VIM/MCAM/GJA1/LAP3/MISP/CSPG4/AHNAK/PAK1/LPXN/FLRT3/P4HB/PTK2B/HCK/ARHGAP24/MAPRE2/NRP1/ASAP3/TGM2/ZNF185/ITGB6/MSN/CNN1/CAPN5/MMP14/ICAM1/NEXN/IQGAP1/MME/ANXA6/HSP90B1/MARCKS/MAPK3/PDIA3/TNS3/VASP/IL16/ARHGAP31/CDH13/HYOU1/MYH9/CTTN/TLN1/CORO2B/PLAU/CAV2/ANXA5/SPRY4/ITGA1/IL1RL1/ITGA11/EFNB2/CSRP1/ALCAM/TNS1/ITG…	83
GO:0030055	cell-substrate junction	84/1903	416/12506	0.003317899733108532	0.036157526573865215	0.03054325619931301	CASS4/NPHS1/SLC6A4/ANXA1/PDLIM1/NOX4/APBB1IP/SLA/LCP1/AIF1L/TEK/FLRT1/ARHGAP26/ITGA4/VIM/MCAM/GJA1/LAP3/FERMT3/MISP/CSPG4/AHNAK/PAK1/LPXN/FLRT3/P4HB/PTK2B/HCK/ARHGAP24/MAPRE2/NRP1/ASAP3/TGM2/ZNF185/ITGB6/MSN/CNN1/CAPN5/MMP14/ICAM1/NEXN/IQGAP1/MME/ANXA6/HSP90B1/MARCKS/MAPK3/PDIA3/TNS3/VASP/IL16/ARHGAP31/CDH13/HYOU1/MYH9/CTTN/TLN1/CORO2B/PLAU/CAV2/ANXA5/SPRY4/ITGA1/IL1RL1/ITGA11/EFNB2/CSRP1/ALCAM/T…	84
GO:0016323	basolateral plasma membrane	43/1903	188/12506	0.0033677440618425877	0.036157526573865215	0.03054325619931301	P2RY1/CASR/PTH1R/AJAP1/SLC6A9/AQP4/ANXA1/SLC16A10/NDRG4/PDPN/SLC7A8/TEK/SLC39A8/ADORA1/ENPP1/CHRM3/S100G/DISP1/MLC1/CA11/KCNC2/SLC22A6/MAP7/KCNQ1/PALM/SLC16A3/STK39/AQP2/FOLR1/MSN/ABCA8/SLC16A12/SLC19A1/SLC4A4/SLC26A1/CDH17/LIN7A/EZR/ARRB1/ADAM9/ARRB2/ADCY8/EGFR	43
GO:0046658	anchored component of plasma membrane	16/1903	52/12506	0.0034668574479084853	0.036157526573865215	0.03054325619931301	RTN4RL1/GPHN/PRND/CNTN6/TREH/GPC5/PRMT8/RGMB/FOLR1/CNTN2/CD14/CD2/CA4/FOLR2/GAS1/THY1	16
GO:0032587	ruffle membrane	25/1903	95/12506	0.0034742107384140956	0.036157526573865215	0.03054325619931301	ARHGEF4/PLA2G4F/EPS8L1/LCP1/AIF1L/PDPN/DDX58/HIP1R/PLEK/AIF1/PAK1/EPS8/PLEKHA1/PLCG2/IFIT5/FGD2/KANK1/TLN1/TESC/FGD5/SPRY4/ITGA5/EZR/FAP/EGFR	25
GO:0005782	peroxisomal matrix	15/1903	48/12506	0.0038912938803931187	0.0390519135853738	0.03298822443716723	PIPOX/PHYH/AGXT/ECI2/DAO/IDH1/CRYM/HMGCL/NUDT12/EPHX2/DDO/CRAT/GSTK1/CROT/NOS2	15
GO:0031907	microbody lumen	15/1903	48/12506	0.0038912938803931187	0.0390519135853738	0.03298822443716723	PIPOX/PHYH/AGXT/ECI2/DAO/IDH1/CRYM/HMGCL/NUDT12/EPHX2/DDO/CRAT/GSTK1/CROT/NOS2	15
GO:0030175	filopodium	25/1903	96/12506	0.004033660760474372	0.03977047977871223	0.033595217044763474	ERMN/MYO5A/LCP1/MAP2/PDPN/UNC5C/SCIMP/IQGAP2/BAIAP2/MYO1B/MYO1G/OSBPL3/MYO10/FSCN1/ACTG2/PALM/UBE2Q1/MSN/DEF6/VCAM1/VASP/ANTXR1/SLC9A3R1/EZR/SRCIN1	25
GO:0032590	dendrite membrane	11/1903	31/12506	0.004372845660549678	0.0423713665729124	0.035792257584535477	DDN/SHISA6/KCNC1/KCNC2/HPCA/PALM/INSR/GABARAPL1/GABRA3/GABRA1/THY1	11
GO:0030666	endocytic vesicle membrane	37/1903	159/12506	0.00461815386855384	0.04398987244283488	0.037159453964634825	EGF/PTCH1/MARCO/CD207/LAMP1/WNT4/SMO/CD3G/CORO1A/RAB9B/TAP1/GRIA4/RAB7B/WNT7A/SLC11A1/CD4/MSR1/CAMK2D/CD163/STAB2/HLA-F/STAB1/CAMK2A/SYT7/RAB31/HLA-DRA/COLEC12/CD74/CD36/TAP2/IL7R/ANXA3/TLR2/OCRL/CAV1/HLA-DPA1/EGFR	37
GO:0042101	T cell receptor complex	6/1903	12/12506	0.004973266231560279	0.04581927249404716	0.03870479845442081	APBB1IP/CD3G/CD8A/ZAP70/CD4/CD3E	6
GO:0098688	parallel fiber to Purkinje cell synapse	6/1903	12/12506	0.004973266231560279	0.04581927249404716	0.03870479845442081	SLC6A9/CNTN6/CALB2/SLC16A3/SPTBN2/PLCB4	6
GO:0098793	presynapse	84/1903	423/12506	0.005270702361546951	0.04768933874908665	0.04028449480396718	CHRM1/SCAMP5/SLC6A11/NLGN3/SYP/P2RY1/GRIK2/CASR/SLC6A9/SLC6A4/SNCAIP/CPLX1/PNOC/SLC32A1/DGKI/CNTN6/CACNB2/C1QL1/BAIAP3/LAMP1/RAB3C/KCNC1/ADORA1/BDNF/PDYN/PCDH8/SNCG/CADPS2/EFNB3/BAIAP2/CDH8/SYT6/RGS10/NTRK2/PRKCB/KCTD8/P2RX1/KCNC2/SLC22A3/SLC17A7/WNT7A/STON1/CALB2/ICA1/PCDH17/FLRT3/SYNPR/DMXL2/SV2B/SLC1A2/SYT5/KCNIP3/KCTD12/TMEM163/TRIM9/MME/SPTBN2/LGI3/SYT7/GRIN1/ARHGAP44/SLC8A1/MT3/PENK/AAK1/SV…	84
GO:0150034	distal axon	54/1903	253/12506	0.005345957902477685	0.04768933874908665	0.04028449480396718	CHRM1/ELAVL4/PCDH9/SYP/CASR/PTCH1/CPLX1/PNOC/MYO5A/SLC32A1/MAP2/ITGA4/KCNC1/UNC5C/ADORA1/ARHGAP4/PDYN/SNCG/CDH8/RGS10/NTRK2/PRKCB/COBL/KCNC2/NGEF/CALB2/NDRG2/FLRT3/EPS8/FSCN1/PTK2B/PREX1/FKBP15/COPG2/DPYSL3/KCNIP3/NRP1/BASP1/IQGAP1/GRIN1/FKBP4/SLC8A1/LRRTM1/PENK/AAK1/TRPV2/ERC2/CTTN/APBB2/CALB1/SNAP25/MYH14/SLC2A13/THY1	54
GO:0060076	excitatory synapse	14/1903	45/12506	0.005442105109066947	0.04778848548899413	0.04036824677942752	NLGN3/SYP/SLC6A9/CNTN6/SHISA6/BAIAP2/SLC17A7/CALB2/SLC16A3/SPTBN2/GRIN1/LRRTM1/PLCB4/ADCY8	14
GO:0098984	neuron to neuron synapse	66/1903	321/12506	0.005632008476792219	0.04869521175318811	0.04113418336896018	CHRM1/NLGN3/BAALC/P2RY1/NETO2/CPEB3/SLITRK3/GPHN/ARHGEF9/PTCH1/SLC6A9/PAK3/DCC/DGKI/SHISA6/SPOCK1/DCLK1/ADORA1/FABP5/EFNB3/BAIAP2/NTRK2/ABI3/BCAS1/GRID1/HIP1R/KCND2/CRYAB/EPS8/SORCS3/DAB1/PTK2B/PALM/SLC16A3/LRRTM4/PLEKHA5/PAK2/CAMK2A/SYT7/GRIN1/CLSTN2/GRM5/ARHGAP44/SLC8A1/MT3/PENK/LZTS3/SIPA1L1/RAPGEF4/RHEB/BCR/PLCB4/SYNPO/CALB1/DLGAP1/EEF2K/LIN7A/NRGN/STXBP5/NSMF/ARRB1/NSF/SORCS2/ARRB2/SRCIN1/AD…	66
GO:0089717	spanning component of membrane	7/1903	16/12506	0.006025465971672705	0.050791016967034364	0.042904567619652556	NLGN3/AJAP1/CDHR2/SLC15A1/SLC24A2/SLC15A2/SLC4A4	7
GO:0034707	chloride channel complex	10/1903	28/12506	0.006157276383630789	0.050791016967034364	0.042904567619652556	CLCN2/CLCNKA/ANO1/CLIC3/TTYH2/CLIC6/CLIC5/GABRA3/GABRA1/CLIC2	10
GO:0098862	cluster of actin-based cell projections	31/1903	130/12506	0.006216934425331129	0.050791016967034364	0.042904567619652556	SLC34A1/PTH1R/CDHR2/RSPH9/SLC6A19/MYO1B/SLC22A12/SLC15A1/FCHSD2/CALB2/CUBN/EPS8/DAB1/PDZD3/DOCK4/FOLR1/MME/SLC7A9/AMN/CD36/CLIC5/MYH9/SLC19A1/MYO1E/SLC9A3R1/ANKS4B/CALB1/DCDC2/CA4/MYH14/EZR	31
GO:0005903	brush border	24/1903	94/12506	0.0062359077770914075	0.050791016967034364	0.042904567619652556	SLC34A1/PTH1R/CDHR2/SLC6A19/MYO1B/SLC22A12/SLC15A1/CUBN/EPS8/DAB1/PDZD3/FOLR1/MME/SLC7A9/AMN/CD36/MYH9/SLC19A1/MYO1E/SLC9A3R1/ANKS4B/CA4/MYH14/EZR	24
GO:0099572	postsynaptic specialization	64/1903	312/12506	0.006681892249388627	0.053646049202234404	0.045316291796605575	CHRM1/NLGN3/BAALC/P2RY1/NETO2/CPEB3/SLITRK3/GPHN/ARHGEF9/PTCH1/SLC6A9/PAK3/DCC/DGKI/SHISA6/SPOCK1/DCLK1/ADORA1/FABP5/EFNB3/BAIAP2/NTRK2/ABI3/BCAS1/GRID1/HIP1R/KCND2/CRYAB/EPS8/SORCS3/DAB1/PTK2B/PALM/SLC16A3/LRRTM4/PLEKHA5/PAK2/CAMK2A/GRIN1/CLSTN2/GRM5/ARHGAP44/SLC8A1/LRRTM1/MT3/LZTS3/SIPA1L1/RHEB/BCR/PLCB4/GABRA3/SYNPO/GABRA1/DLGAP1/EEF2K/LIN7A/NRGN/NSMF/ARRB1/NSF/SORCS2/ARRB2/SRCIN1/ADCY8	64
GO:0043198	dendritic shaft	11/1903	33/12506	0.007477989635240662	0.059191974295848625	0.05000108710887382	SEZ6/MAP2/CNIH3/MAP1A/BAIAP2/ABI3/JPH4/PREX1/PRKAR2B/SLC8A1/NSF	11
GO:0030285	integral component of synaptic vesicle membrane	10/1903	29/12506	0.008139707230587838	0.06353493699431062	0.053669707032092326	SYP/SLC6A9/SLC32A1/LAMP1/SLC17A7/SYNPR/TMEM163/SV2C/WFS1/SYNGR1	10
GO:0034702	ion channel complex	37/1903	166/12506	0.00952494093798755	0.07240967866859957	0.061166445176134863	KCNJ1/GRIK2/CLCN2/SHISA6/CACNB2/CLCNKA/KCNC1/CNIH3/TRPC6/GRIA4/KCNC2/ANO1/KCND2/OLFM3/EPS8/HSPA2/PTK2B/SCN4B/ABHD6/KCNIP2/CLIC3/SCN7A/KCNIP1/KCNQ1/KCNIP3/VWC2L/KCNQ3/GRIN1/CACNA2D2/TTYH2/CLIC6/CLIC5/GABRA3/GABRA1/CLIC2/STXBP5/CACNA2D1	37
GO:0043679	axon terminus	23/1903	92/12506	0.00953437050084763	0.07240967866859957	0.061166445176134863	CHRM1/SYP/CASR/CPLX1/PNOC/SLC32A1/KCNC1/ADORA1/PDYN/SNCG/CDH8/RGS10/NTRK2/PRKCB/KCNC2/CALB2/FLRT3/KCNIP3/GRIN1/SLC8A1/PENK/AAK1/CALB1	23
GO:0032279	asymmetric synapse	61/1903	301/12506	0.010316008820334054	0.07730129276036984	0.06529852600660574	CHRM1/NLGN3/BAALC/P2RY1/NETO2/CPEB3/SLITRK3/GPHN/ARHGEF9/PTCH1/SLC6A9/PAK3/DCC/DGKI/SHISA6/SPOCK1/DCLK1/ADORA1/FABP5/EFNB3/BAIAP2/NTRK2/ABI3/BCAS1/GRID1/HIP1R/KCND2/CRYAB/EPS8/SORCS3/DAB1/PTK2B/PALM/SLC16A3/LRRTM4/PLEKHA5/PAK2/CAMK2A/GRIN1/CLSTN2/GRM5/ARHGAP44/SLC8A1/MT3/LZTS3/SIPA1L1/RHEB/BCR/PLCB4/SYNPO/DLGAP1/EEF2K/LIN7A/NRGN/NSMF/ARRB1/NSF/SORCS2/ARRB2/SRCIN1/ADCY8	61
GO:0014069	postsynaptic density	60/1903	296/12506	0.010841097535493756	0.08016706335457224	0.06771932117046654	CHRM1/BAALC/P2RY1/NETO2/CPEB3/SLITRK3/GPHN/ARHGEF9/PTCH1/SLC6A9/PAK3/DCC/DGKI/SHISA6/SPOCK1/DCLK1/ADORA1/FABP5/EFNB3/BAIAP2/NTRK2/ABI3/BCAS1/GRID1/HIP1R/KCND2/CRYAB/EPS8/SORCS3/DAB1/PTK2B/PALM/SLC16A3/LRRTM4/PLEKHA5/PAK2/CAMK2A/GRIN1/CLSTN2/GRM5/ARHGAP44/SLC8A1/MT3/LZTS3/SIPA1L1/RHEB/BCR/PLCB4/SYNPO/DLGAP1/EEF2K/LIN7A/NRGN/NSMF/ARRB1/NSF/SORCS2/ARRB2/SRCIN1/ADCY8	60
GO:0005581	collagen trimer	20/1903	78/12506	0.011310879764005348	0.08255473282300008	0.06973625117657434	COL26A1/SFTPD/COL23A1/MARCO/CCBE1/COL20A1/C1QL1/COL6A6/COL9A3/COL14A1/SFTPA2/MSR1/COL13A1/COL10A1/C1QTNF2/COLEC12/EMILIN1/DCN/SFTPA1/C1QL3	20
GO:0098563	intrinsic component of synaptic vesicle membrane	12/1903	40/12506	0.01322060007543923	0.09525611849226728	0.08046546064808492	SYP/SLC6A9/SLC32A1/LAMP1/RAB3C/SLC17A7/SYNPR/TMEM163/SV2C/WFS1/RAB27B/SYNGR1	12
GO:0098636	protein complex involved in cell adhesion	10/1903	31/12506	0.013532999953877247	0.09627273384910143	0.08132422357359945	ITGA4/ITGAX/ITGB6/PLP1/EMILIN1/JAM2/ITGA1/ITGA11/ITGA5/ITGAL	10
GO:0070382	exocytic vesicle	41/1903	192/12506	0.013757072484736926	0.0966434342052769	0.08163736435021518	SCAMP5/SYP/SLC6A9/SNCAIP/SYT15/SLC32A1/DGKI/LAMP1/RAB3C/BDNF/SYT6/SLC17A7/STON1/ICA1/SYNPR/DMXL2/SYTL2/SV2B/DPYSL3/SYT5/SYTL4/TMEM163/TRIM9/MME/LGI3/SYT7/GRIN1/MT3/PENK/SV2C/RAB3IP/DDC/WFS1/SNAP25/MCTP2/RAB27B/STXBP5/SYT13/STON2/SYNGR1/SYTL1	41
GO:0099056	integral component of presynaptic membrane	14/1903	50/12506	0.014658945944281377	0.10170774840353251	0.08591532970592464	CHRM1/SLC6A11/P2RY1/SLC6A9/SLC6A4/KCNC1/ADORA1/EFNB3/P2RX1/PCDH17/SLC1A2/SYT7/EFNB2/ADCY8	14
GO:0016342	catenin complex	8/1903	23/12506	0.016422144726490735	0.11255177239375358	0.09507557473231477	CDH11/CDH20/CDH8/CDH4/CDH6/CTNNA2/CDH13/CDH17	8
GO:0008328	ionotropic glutamate receptor complex	10/1903	32/12506	0.017064891108258554	0.1141722476528727	0.09644443470958156	GRIK2/SHISA6/CNIH3/GRIA4/OLFM3/EPS8/PTK2B/ABHD6/VWC2L/GRIN1	10
GO:0098878	neurotransmitter receptor complex	10/1903	32/12506	0.017064891108258554	0.1141722476528727	0.09644443470958156	GRIK2/SHISA6/CNIH3/GRIA4/OLFM3/EPS8/PTK2B/ABHD6/VWC2L/GRIN1	10
GO:0030864	cortical actin cytoskeleton	19/1903	76/12506	0.01741930729151648	0.11517236115096778	0.09728925806159669	MYZAP/LANCL2/CORO1A/PRKCB/COBL/PLEKHH2/MISP/CALB2/COTL1/HCLS1/SHROOM3/SPTBN2/MLPH/MYH9/MOBP/CTTN/SHROOM2/CALB1/EPB41L2	19
GO:0042470	melanosome	23/1903	97/12506	0.017945242570448567	0.1159221416619781	0.09792261826100791	MYO5A/LAMP1/CAPG/ATP6V1B2/P4HB/GGH/SYTL2/CTSB/GPNMB/CALU/MMP14/ANXA6/HSP90B1/PDIA3/PDIA4/ANXA11/TRPV2/MYH11/RAB27B/PDIA6/PRDX1/SYNGR1/SYTL1	23
GO:0048770	pigment granule	23/1903	97/12506	0.017945242570448567	0.1159221416619781	0.09792261826100791	MYO5A/LAMP1/CAPG/ATP6V1B2/P4HB/GGH/SYTL2/CTSB/GPNMB/CALU/MMP14/ANXA6/HSP90B1/PDIA3/PDIA4/ANXA11/TRPV2/MYH11/RAB27B/PDIA6/PRDX1/SYNGR1/SYTL1	23
GO:0032589	neuron projection membrane	13/1903	47/12506	0.02025563161528403	0.12935982917942757	0.10927380213508492	DDN/SHISA6/KCNC1/ADORA1/KCNC2/HPCA/SLC1A2/PALM/INSR/GABARAPL1/GABRA3/GABRA1/THY1	13
GO:0043296	apical junction complex	28/1903	125/12506	0.020638914878640502	0.1303266310314153	0.11009048622432724	CLDN18/ADCYAP1R1/MPP7/CLDN6/CGNL1/DDX58/CGN/SH3BP1/CLDN10/PDZD3/CLDN16/SHROOM3/FRMD4A/CAMSAP3/OCLN/POF1B/VASP/WNK3/AMOTL1/SHROOM2/SYNPO/JAM2/MAGI3/LIN7A/SORBS1/SAPCD2/PARD6B/TJP3	28
GO:0005923	bicellular tight junction	24/1903	104/12506	0.02179916669136157	0.13612368533939115	0.11498741728425813	CLDN18/ADCYAP1R1/MPP7/CLDN6/CGNL1/DDX58/CGN/SH3BP1/CLDN10/CLDN16/FRMD4A/OCLN/POF1B/VASP/WNK3/AMOTL1/SHROOM2/SYNPO/JAM2/MAGI3/LIN7A/SAPCD2/PARD6B/TJP3	24
GO:0031233	intrinsic component of external side of plasma membrane	7/1903	20/12506	0.023500348354796134	0.14513401950983987	0.12259869413548936	PRND/FOLR1/CD14/CA4/FOLR2/ADAM9/THY1	7
GO:0008305	integrin complex	9/1903	29/12506	0.02420304921690249	0.14643659658080938	0.12369901677831997	ITGA4/ITGAX/ITGB6/PLP1/EMILIN1/ITGA1/ITGA11/ITGA5/ITGAL	9
GO:0016459	myosin complex	14/1903	53/12506	0.024232390537393723	0.14643659658080938	0.12369901677831997	MYO5A/CGNL1/MYO5B/MYO1B/MYO1G/MYO1F/CGN/MYO10/MYO5C/MYH9/MYH11/MYO9B/MYO1E/MYH14	14
GO:0031362	anchored component of external side of plasma membrane	6/1903	16/12506	0.025055882672727393	0.14980219214971058	0.12654202783202748	PRND/FOLR1/CD14/CA4/FOLR2/THY1	6
GO:0070160	tight junction	25/1903	111/12506	0.02593434779596369	0.1526283254561974	0.128929340289839	CLDN18/ADCYAP1R1/MPP7/CLDN6/CGNL1/GJA1/DDX58/CGN/SH3BP1/CLDN10/CLDN16/FRMD4A/OCLN/POF1B/VASP/WNK3/AMOTL1/SHROOM2/SYNPO/JAM2/MAGI3/LIN7A/SAPCD2/PARD6B/TJP3	25
GO:0030658	transport vesicle membrane	38/1903	183/12506	0.026071742426681404	0.1526283254561974	0.128929340289839	SCAMP5/SYP/SLC6A9/SLC32A1/DGKI/LAMP1/RAB3C/CNIH3/SYT6/SLC17A7/ICA1/SYNPR/DMXL2/SV2B/SYT5/MAP6/SEC24D/SYTL4/TMEM163/AQP2/FOLR1/HLA-F/SYT7/NCALD/CPE/HLA-DRA/CD74/SEC23A/SV2C/WFS1/MCTP2/CA4/NRGN/SORL1/RAB27B/HLA-DPA1/SEC23IP/SYNGR1	38
GO:0098889	intrinsic component of presynaptic membrane	15/1903	59/12506	0.028039976755690813	0.16245842202781688	0.13723309296599628	CHRM1/SLC6A11/P2RY1/SLC6A9/SLC6A4/CNTN6/KCNC1/ADORA1/EFNB3/P2RX1/PCDH17/SLC1A2/SYT7/EFNB2/ADCY8	15
GO:0099060	integral component of postsynaptic specialization membrane	15/1903	60/12506	0.032300939531229964	0.1852360001688902	0.1564739390825426	CHRM1/NLGN3/SLITRK3/DCC/SHISA6/EFNB3/GRID1/KCND2/SORCS3/SLC16A3/LRRTM4/CLSTN2/LRRTM1/GABRA3/GABRA1	15
GO:0030672	synaptic vesicle membrane	21/1903	92/12506	0.034017369263728676	0.19117761526215515	0.16149298460991196	SCAMP5/SYP/SLC6A9/SLC32A1/DGKI/LAMP1/RAB3C/SYT6/SLC17A7/ICA1/SYNPR/DMXL2/SV2B/SYT5/TMEM163/SYT7/SV2C/WFS1/MCTP2/RAB27B/SYNGR1	21
GO:0099501	exocytic vesicle membrane	21/1903	92/12506	0.034017369263728676	0.19117761526215515	0.16149298460991196	SCAMP5/SYP/SLC6A9/SLC32A1/DGKI/LAMP1/RAB3C/SYT6/SLC17A7/ICA1/SYNPR/DMXL2/SV2B/SYT5/TMEM163/SYT7/SV2C/WFS1/MCTP2/RAB27B/SYNGR1	21
GO:0030863	cortical cytoskeleton	23/1903	103/12506	0.03469783089956745	0.19307109866888023	0.16309246207092148	MYZAP/LANCL2/CORO1A/PRKCB/COBL/PLEKHH2/MISP/CALB2/COTL1/HCLS1/SHROOM3/SPTBN2/MLPH/ERC2/MYH9/MOBP/CTTN/SHROOM2/CALB1/EPB41L2/NSMF/EZR/NOS2	23
GO:0019898	extrinsic component of membrane	51/1903	262/12506	0.035348680282654234	0.1947642972436439	0.16452275343113582	GNGT2/MYZAP/GFRA2/ANXA1/SLA/CDH11/CDH20/CDH8/SCUBE1/ZAP70/SYT6/JAKMIP1/CDH4/HPCA/CUBN/LCK/PTK2B/HCK/SNX10/SYTL2/DEFB1/KCNIP1/CDH6/PML/MTMR3/SYTL4/RGS1/COQ4/STK39/ALOX15/IQGAP1/HID1/CTNNA2/NCF1/PIK3CG/SEC23A/AAK1/CDH13/CAV2/GFRA1/SNAP25/ATG2B/PIK3CD/GNG8/CDH17/STXBP5/EZR/FERMT2/WDFY3/NMT2/SYTL1	51
GO:0002080	acrosomal membrane	5/1903	13/12506	0.03604422343316955	0.19477743816770468	0.16453385393076383	RND2/TEKT3/CAV2/CAV1/PLA1A	5
GO:0030673	axolemma	5/1903	13/12506	0.03604422343316955	0.19477743816770468	0.16453385393076383	KCNC1/ADORA1/KCNC2/SLC1A2/THY1	5
GO:0031526	brush border membrane	13/1903	51/12506	0.03841678645551071	0.20562127607616207	0.17369394176877523	SLC34A1/PTH1R/CDHR2/SLC6A19/SLC22A12/CUBN/FOLR1/SLC7A9/AMN/CD36/SLC19A1/SLC9A3R1/CA4	13
GO:0031258	lamellipodium membrane	7/1903	22/12506	0.03933715306770706	0.20661196284160158	0.17453080210069735	DOCK8/PDPN/CSPG4/VASP/ANTXR1/FERMT2/FAP	7
GO:0071682	endocytic vesicle lumen	7/1903	22/12506	0.03933715306770706	0.20661196284160158	0.17453080210069735	SPARC/GNLY/HBB/HBA2/HSP90B1/SCGB3A2/HYOU1	7
GO:0044304	main axon	15/1903	63/12506	0.04789387165333343	0.24693904467131544	0.20859619619172745	ERMN/MAP2/MAG/KCNC1/SPOCK1/ADORA1/MAP1A/KIF13B/KCNC2/SLC1A2/KCNQ3/CNTN2/NAV1/TRIM46/THY1	15
GO:0098948	intrinsic component of postsynaptic specialization membrane	15/1903	63/12506	0.04789387165333343	0.24693904467131544	0.20859619619172745	CHRM1/NLGN3/SLITRK3/DCC/SHISA6/EFNB3/GRID1/KCND2/SORCS3/SLC16A3/LRRTM4/CLSTN2/LRRTM1/GABRA3/GABRA1	15
GO:0098978	glutamatergic synapse	57/1903	303/12506	0.049079961757207496	0.2492542210778658	0.21055188931657143	CHRM1/ELAVL4/NLGN3/P2RY1/PAK3/CPLX1/SPARC/SHISA6/CDH11/PCDH8/PPM1H/CADPS2/EFNB3/BAIAP2/CDH8/CORO1A/SYT6/ABLIM3/CAMK4/GRID1/P2RX1/HPCA/WNT7A/NDRG1/PCDH17/KCND2/NRP2/FLRT3/EPS8/SORCS3/PTK2B/ABHD6/VCP/SLC1A2/PRKAR2B/LRRTM4/NRP1/ADGRL3/PLEKHA5/PAK2/SPTBN2/CLSTN2/ARHGAP44/LRRTM1/PPP1R1B/PPP3CC/STAU1/ERC2/BCR/PLCB4/NPTX2/CALB1/SNAP25/EFNB2/DLGAP1/NRGN/ADCY8	57
GO:0097449	astrocyte projection	5/1903	14/12506	0.04922992622712296	0.2492542210778658	0.21055188931657143	AQP4/SLC1A2/MT3/SLC2A13/EZR	5
GO:0043020	NADPH oxidase complex	4/1903	10/12506	0.05224760273283829	0.2575715152267993	0.21757773621892953	NOX4/NCF2/NCF1/DUOX1	4
GO:0097197	tetraspanin-enriched microdomain	4/1903	10/12506	0.05224760273283829	0.2575715152267993	0.21757773621892953	SAMHD1/PDPN/SCIMP/TSPAN33	4
GO:0098992	neuronal dense core vesicle	4/1903	10/12506	0.05224760273283829	0.2575715152267993	0.21757773621892953	DMXL2/SYT5/PENK/STXBP5	4
GO:0019897	extrinsic component of plasma membrane	30/1903	147/12506	0.053757054566925304	0.26270838840532196	0.2219169941389777	GNGT2/MYZAP/ANXA1/SLA/CDH11/CDH20/CDH8/SCUBE1/ZAP70/CDH4/CUBN/LCK/PTK2B/HCK/SYTL2/KCNIP1/CDH6/RGS1/ALOX15/IQGAP1/CTNNA2/AAK1/CDH13/CAV2/SNAP25/GNG8/CDH17/STXBP5/FERMT2/SYTL1	30
GO:0030133	transport vesicle	66/1903	360/12506	0.05779575354576469	0.28001046114413586	0.23653253039146893	GALNT15/SCAMP5/SYP/SLC6A9/SNCAIP/SYT15/SLC32A1/DGKI/LAMP1/RAB3C/CCDC88A/CNIH3/BDNF/SYT6/SLC17A7/STON1/ICA1/SYNPR/DMXL2/HCK/SYTL2/SV2B/COPG2/DPYSL3/KCNQ1/SYT5/MAP6/SEC24D/SYTL4/TMEM163/TRIM9/AQP2/FOLR1/HLA-F/IL33/MME/LGI3/SYT7/GRIN1/NCALD/CPE/MT3/HLA-DRA/PENK/CD74/SEC23A/COPZ2/SV2C/LAPTM5/RAB3IP/CAV2/DDC/WFS1/SNAP25/MCTP2/CA4/NRGN/SORL1/RAB27B/STXBP5/SYT13/STON2/HLA-DPA1/SEC23IP/SYNGR1/SYTL1	66
GO:0030667	secretory granule membrane	51/1903	271/12506	0.05955077115086957	0.2857674682543515	0.2413956324830727	LAMP3/MMP25/MCEMP1/RND2/MOXD1/SPARC/LAMP1/FABP5/IQGAP2/RAB37/STK10/RAB9B/LGALS3/P2RX1/ICA1/ADGRG3/ITGAX/CYSTM1/LPCAT1/SLC11A1/SYT5/SYTL4/TEKT3/DOK3/NCKAP1L/IQGAP1/MME/SIRPA/ATP8A1/RAB31/ABCA3/LAIR1/CD14/CD36/PTAFR/SNAP29/TYROBP/PLAU/CAV2/TLR2/CPNE1/SNAP25/FCGR3B/CA4/RAB27B/PTPRC/STXBP5/CAV1/PLA1A/SYNGR1/ITGAL	51
GO:0031528	microvillus membrane	7/1903	24/12506	0.06086599404683496	0.2857674682543515	0.2413956324830727	CDHR2/PDPN/SLC7A8/MSN/SLC9A3R1/EZR/SYTL1	7
GO:0031904	endosome lumen	7/1903	24/12506	0.06086599404683496	0.2857674682543515	0.2413956324830727	SFTPC/NAPSA/CTSK/CTSB/SFTPB/CTSH/PRF1	7
GO:0005777	peroxisome	26/1903	126/12506	0.06152644779141731	0.2857674682543515	0.2413956324830727	ALDH3A2/PIPOX/MYO5A/PHYH/AGXT/ECI2/DAO/VIM/PEX5L/IDH1/ACSL4/HSDL2/CRYM/HMGCL/NUDT12/ACSL1/SYT7/EPHX2/DDO/CRAT/GSTK1/GDAP1/CROT/ZADH2/PXMP4/NOS2	26
GO:0042579	microbody	26/1903	126/12506	0.06152644779141731	0.2857674682543515	0.2413956324830727	ALDH3A2/PIPOX/MYO5A/PHYH/AGXT/ECI2/DAO/VIM/PEX5L/IDH1/ACSL4/HSDL2/CRYM/HMGCL/NUDT12/ACSL1/SYT7/EPHX2/DDO/CRAT/GSTK1/GDAP1/CROT/ZADH2/PXMP4/NOS2	26
GO:0042613	MHC class II protein complex	5/1903	15/12506	0.06488515113576857	0.2949336594270487	0.24913856602659482	HLA-DOB/HLA-DRA/CD74/HLA-DMB/HLA-DPA1	5
GO:0097440	apical dendrite	5/1903	15/12506	0.06488515113576857	0.2949336594270487	0.24913856602659482	SEZ6/CPEB3/MAP2/PTK2B/NSMF	5
GO:0005791	rough endoplasmic reticulum	16/1903	71/12506	0.06507433054974028	0.2949336594270487	0.24913856602659482	TP63/ADCYAP1R1/SFTPD/NAT8L/SCGB1A1/BAIAP2/SFTPA2/NCF1/PLOD3/MT3/STAU1/PKM/CA4/PLOD1/EPHA5/SFTPA1	16
GO:0030136	clathrin-coated vesicle	33/1903	167/12506	0.06566403525108076	0.29522550248885915	0.2493850938798941	SFTPC/EGF/SFTPD/SLC32A1/CD207/CD3G/CPNE6/HIP1R/SLC17A7/STON1/SFTPA2/CD4/SFTPB/FOLR1/PHETA2/NCALD/NECAP1/HLA-DRA/CD74/AAK1/VWF/IL7R/MYO1E/OCRL/REEP6/NRGN/RAB27B/STON2/HLA-DPA1/CLVS1/SFTPA1/ADCY8/EGFR	33
GO:0005938	cell cortex	49/1903	262/12506	0.069531170609713	0.3101310943068152	0.26197625685029713	ERMN/MYZAP/RND2/MPP7/TNFAIP2/SCIN/LANCL2/MYO5B/CORO1A/PRKCB/COBL/HIP1R/PLEKHH2/MYO10/MISP/CALB2/PRKD1/EPS8/FSCN1/PTK2B/FMNL1/FNBP1/COTL1/HCLS1/RASAL3/HMCN1/SHROOM3/SPTBN2/MARCKS/TRIP10/MLPH/CLIC5/ERC2/MYH9/MOBP/CTTN/MYO9B/SHROOM2/SPIRE1/CALB1/EPB41L2/CAV1/NSMF/EZR/FERMT2/SAPCD2/PARD6B/NOS2/BIN2	49
GO:0032432	actin filament bundle	16/1903	72/12506	0.07235351389373992	0.31828728786852395	0.2688660176600568	PDLIM1/NOX4/LCP1/TEK/ABLIM3/CRYAB/FSCN1/PLS3/PDLIM3/MARCKS/MYH9/SYNPO/MYH14/SORBS1/CNN2/FERMT2	16
GO:0099523	presynaptic cytosol	4/1903	11/12506	0.07249247837574922	0.31828728786852395	0.2688660176600568	BAIAP2/PRKCB/CALB1/STXBP5	4
GO:0042734	presynaptic membrane	25/1903	123/12506	0.07605081058262986	0.331322136026651	0.27987691205847465	CHRM1/SLC6A11/SYP/P2RY1/GRIK2/SLC6A9/SLC6A4/SNCAIP/CNTN6/KCNC1/ADORA1/PCDH8/EFNB3/KCTD8/P2RX1/KCNC2/PCDH17/SLC1A2/KCTD12/SYT7/ERC2/SNAP25/EFNB2/STXBP5/ADCY8	25
GO:0045334	clathrin-coated endocytic vesicle	16/1903	73/12506	0.08015286339172038	0.34548164895789046	0.2918378416932171	SFTPC/EGF/SFTPD/CD207/CD3G/CPNE6/SFTPA2/CD4/SFTPB/HLA-DRA/CD74/IL7R/MYO1E/HLA-DPA1/SFTPA1/EGFR	16
GO:0008021	synaptic vesicle	34/1903	176/12506	0.08086003095533054	0.34548164895789046	0.2918378416932171	SCAMP5/SYP/SLC6A9/SNCAIP/SLC32A1/DGKI/LAMP1/RAB3C/BDNF/SYT6/SLC17A7/STON1/ICA1/SYNPR/DMXL2/SV2B/SYT5/TMEM163/TRIM9/MME/LGI3/SYT7/GRIN1/MT3/PENK/SV2C/DDC/WFS1/SNAP25/MCTP2/RAB27B/STXBP5/STON2/SYNGR1	34
GO:0005788	endoplasmic reticulum lumen	50/1903	271/12506	0.08133128898466911	0.34548164895789046	0.2918378416932171	COL26A1/COL23A1/COL20A1/ARSF/RCN1/ERAP2/COLGALT1/PDIA5/WNT4/NOTUM/CES1/ERAP1/SERPINH1/COL9A3/BPIFB2/TSPAN33/WNT7A/COL14A1/SPON1/TSPAN5/P4HB/CD4/P3H1/P4HA1/LGALS1/SUMF2/CALU/FKBP10/GPX8/COL13A1/COL10A1/RCN3/HSP90B1/TXNDC5/MAPK3/PDIA3/P4HA3/MZB1/PLOD3/PDIA4/GPX7/CHRDL1/PENK/DNAJC10/ERO1A/HYOU1/VCAN/WFS1/IGFBP3/PDIA6	50
GO:0031527	filopodium membrane	5/1903	16/12506	0.08298936407351461	0.34548164895789046	0.2918378416932171	PDPN/MYO10/PALM/VASP/ANTXR1	5
GO:0043194	axon initial segment	5/1903	16/12506	0.08298936407351461	0.34548164895789046	0.2918378416932171	MAP2/MAP1A/KCNQ3/NAV1/TRIM46	5
GO:0044305	calyx of Held	5/1903	16/12506	0.08298936407351461	0.34548164895789046	0.2918378416932171	CPLX1/KCNC1/ADORA1/PRKCB/CALB1	5
GO:0034703	cation channel complex	26/1903	130/12506	0.08362194475407303	0.3455553893513901	0.29190013222977507	KCNJ1/GRIK2/SHISA6/CACNB2/KCNC1/CNIH3/TRPC6/GRIA4/KCNC2/KCND2/OLFM3/EPS8/HSPA2/PTK2B/SCN4B/ABHD6/KCNIP2/SCN7A/KCNIP1/KCNQ1/KCNIP3/VWC2L/KCNQ3/GRIN1/CACNA2D2/CACNA2D1	26
GO:0030427	site of polarized growth	33/1903	171/12506	0.08535627261413184	0.35014762926381093	0.2957793234650285	ELAVL4/PCDH9/PTCH1/MYO5A/MAP2/ITGA4/UNC5C/ARHGAP4/COBL/NGEF/NDRG2/FLRT3/EPS8/FSCN1/PTK2B/PREX1/FKBP15/COPG2/DPYSL3/HCLS1/NRP1/BASP1/IQGAP1/FKBP4/LRRTM1/TRPV2/ERC2/CTTN/APBB2/SNAP25/MYH14/SLC2A13/THY1	33
GO:0031045	dense core granule	6/1903	21/12506	0.08731953551181074	0.3556056446205626	0.30038985900706827	SLC6A9/DMXL2/SYT5/SYT7/PENK/STXBP5	6
GO:0030426	growth cone	32/1903	166/12506	0.0901276348079634	0.3644009407343556	0.30781948730322983	ELAVL4/PCDH9/PTCH1/MYO5A/MAP2/ITGA4/UNC5C/ARHGAP4/COBL/NGEF/NDRG2/FLRT3/EPS8/FSCN1/PTK2B/PREX1/FKBP15/COPG2/DPYSL3/NRP1/BASP1/IQGAP1/FKBP4/LRRTM1/TRPV2/ERC2/CTTN/APBB2/SNAP25/MYH14/SLC2A13/THY1	32
GO:0099061	integral component of postsynaptic density membrane	10/1903	42/12506	0.09514606063079559	0.3819434719607651	0.3226381454472843	CHRM1/SLITRK3/DCC/SHISA6/EFNB3/GRID1/SORCS3/SLC16A3/LRRTM4/CLSTN2	10
GO:0098982	GABA-ergic synapse	13/1903	59/12506	0.10385061219917528	0.41101295873425286	0.3471939396687546	SLC6A11/NLGN3/SLITRK3/SLC32A1/PCDH17/KCND2/ABHD6/LRRTM1/CDH13/ERC2/GABRA3/CALB1/GABRA1	13
GO:0097386	glial cell projection	7/1903	27/12506	0.1043939705481072	0.41101295873425286	0.3471939396687546	AQP4/SCN7A/SLC1A2/AKR1B1/MT3/SLC2A13/EZR	7
GO:0032281	AMPA glutamate receptor complex	6/1903	22/12506	0.1053129289283495	0.41101295873425286	0.3471939396687546	SHISA6/CNIH3/GRIA4/OLFM3/ABHD6/VWC2L	6
GO:0042611	MHC protein complex	6/1903	22/12506	0.1053129289283495	0.41101295873425286	0.3471939396687546	HLA-DOB/HLA-F/HLA-DRA/CD74/HLA-DMB/HLA-DPA1	6
GO:0005905	clathrin-coated pit	14/1903	66/12506	0.11973577814145413	0.46090073503765217	0.3893355150814406	ACKR3/RAMP2/HIP1R/FCHSD2/CUBN/FNBP1/AMN/NECAP1/AAK1/CTTN/OCRL/ARRB1/ARRB2/ADCY8	14
GO:0044291	cell-cell contact zone	14/1903	66/12506	0.11973577814145413	0.46090073503765217	0.3893355150814406	PCDH9/AJAP1/GJA1/AHNAK/PAK1/SCN4B/YWHAH/GJA5/SLC8A1/BAIAP2L2/CTNNA3/JAM2/FXYD1/DES	14
GO:0098686	hippocampal mossy fiber to CA3 synapse	7/1903	28/12506	0.12184404756618764	0.465825542395901	0.39349563517615915	SLC6A9/EFNB3/SYT7/RAPGEF4/CALB1/STXBP5/ADCY8	7
GO:0044292	dendrite terminus	4/1903	13/12506	0.12278934455210602	0.4662676462046188	0.39386909241109397	PTCH1/SLC32A1/MAP2/COBL	4
GO:0045335	phagocytic vesicle	24/1903	125/12506	0.1322765778917908	0.4989223944643384	0.42145345552241364	LAMP1/VIM/SCIMP/CORO1A/RAB9B/TAP1/WAS/RAB7B/NCF2/GNLY/FMNL1/SLC11A1/HLA-F/NCF1/SYT7/PDIA3/RAB31/MPEG1/ANXA11/CD36/TAP2/ANXA3/TLR2/OCRL	24
GO:0099634	postsynaptic specialization membrane	19/1903	96/12506	0.13456070948529464	0.5023963155217369	0.4243879720927203	CHRM1/NLGN3/SLITRK3/GPHN/DCC/SHISA6/EFNB3/GRID1/KCND2/SORCS3/SLC16A3/LRRTM4/CLSTN2/GRM5/LRRTM1/GABRA3/GABRA1/LIN7A/SORCS2	19
GO:0097729	9+2 motile cilium	15/1903	73/12506	0.13498548691064463	0.5023963155217369	0.4243879720927203	SAXO2/ENKUR/RSPH9/CFAP52/PACRG/DNAI1/GSTM3/CCR6/AK8/DEFB1/RSPH1/TEKT3/SPACA9/CFAP45/SLC9A3R1	15
GO:0099146	intrinsic component of postsynaptic density membrane	10/1903	45/12506	0.13621150347845246	0.5036241115453308	0.4254251251300697	CHRM1/SLITRK3/DCC/SHISA6/EFNB3/GRID1/SORCS3/SLC16A3/LRRTM4/CLSTN2	10
GO:0008076	voltage-gated potassium channel complex	9/1903	41/12506	0.1611659371176559	0.5919951415694288	0.5000745623671332	KCNJ1/KCNC1/KCNC2/KCND2/KCNIP2/KCNIP1/KCNQ1/KCNIP3/KCNQ3	9
GO:0001725	stress fiber	13/1903	64/12506	0.16645013192136543	0.6035159621923056	0.5098065161055064	PDLIM1/NOX4/LCP1/TEK/ABLIM3/FSCN1/PDLIM3/MYH9/SYNPO/MYH14/SORBS1/CNN2/FERMT2	13
GO:0097517	contractile actin filament bundle	13/1903	64/12506	0.16645013192136543	0.6035159621923056	0.5098065161055064	PDLIM1/NOX4/LCP1/TEK/ABLIM3/FSCN1/PDLIM3/MYH9/SYNPO/MYH14/SORBS1/CNN2/FERMT2	13
GO:0043195	terminal bouton	9/1903	42/12506	0.17917135797770878	0.6418871504967129	0.5422197131935147	SYP/CPLX1/ADORA1/NTRK2/KCNC2/CALB2/GRIN1/AAK1/CALB1	9
GO:0031514	motile cilium	23/1903	124/12506	0.17931722887541623	0.6418871504967129	0.5422197131935147	SAXO2/ANXA1/ROPN1L/ENKUR/RSPH9/CFAP52/PACRG/DNAI1/GSTM3/CCR6/SORD/RSPH4A/AK8/DEFB1/RSPH1/TEKT3/TEKT1/CAMSAP3/GLI2/SPACA9/CFAP45/SLC9A3R1/STARD10	23
GO:0034705	potassium channel complex	10/1903	48/12506	0.18513120336296282	0.6511997733852914	0.5500863416309543	KCNJ1/GRIK2/KCNC1/KCNC2/KCND2/KCNIP2/KCNIP1/KCNQ1/KCNIP3/KCNQ3	10
GO:0005916	fascia adherens	3/1903	10/12506	0.1853949532769513	0.6511997733852914	0.5500863416309543	GJA1/CTNNA3/DES	3
GO:0019774	proteasome core complex, beta-subunit complex	3/1903	10/12506	0.1853949532769513	0.6511997733852914	0.5500863416309543	PSMB9/PSMB8/PSMB10	3
GO:0001669	acrosomal vesicle	12/1903	60/12506	0.19318824283738165	0.674358959469618	0.5696495424626291	RND2/ENKUR/DPEP3/NCF2/SV2B/PLA2G10/TEKT3/SPACA9/CAV2/ITGA1/CAV1/PLA1A	12
GO:0032421	stereocilium bundle	9/1903	43/12506	0.19803350811507314	0.6870051330905623	0.580332112799857	RSPH9/FCHSD2/CALB2/EPS8/DOCK4/CLIC5/SLC9A3R1/CALB1/DCDC2	9
GO:0030670	phagocytic vesicle membrane	13/1903	67/12506	0.21140260782338574	0.728027049123866	0.6149844524346574	LAMP1/CORO1A/RAB9B/TAP1/RAB7B/SLC11A1/HLA-F/SYT7/RAB31/TAP2/ANXA3/TLR2/OCRL	13
GO:0042641	actomyosin	14/1903	73/12506	0.21280578663972555	0.728027049123866	0.6149844524346574	PDLIM1/NOX4/LCP1/TEK/ABLIM3/FSCN1/PDLIM3/CDC42BPA/MYH9/SYNPO/MYH14/SORBS1/CNN2/FERMT2	14
GO:0005796	Golgi lumen	15/1903	79/12506	0.21374459627302114	0.728027049123866	0.6149844524346574	MUC15/MMP16/WNT4/GPC5/CSPG4/WNT7A/MUC1/DEFB1/PODXL2/MMP14/VCAN/DCN/TGFB1/OGN/SOD3	15
GO:0005770	late endosome	41/1903	239/12506	0.2235521193397522	0.7528597666298524	0.6359613312419246	LAMP3/SFTPC/SLC30A2/SFTPD/MYO5A/BAIAP3/LAMP1/SLC9A9/GJA1/NAPSA/ATP13A4/RAB9B/RAB7B/SFTPA2/ABHD6/SLC11A1/KCNQ1/SIGLEC1/F2R/SFTPB/CD79A/ANXA6/CTSH/CST7/MAPK3/ABCA3/CHMP7/HLA-DRA/CD74/CDIP1/INSR/HLA-DMB/GFRA1/FYCO1/SORL1/RAB27B/TMEM25/ANXA8/SFTPA1/STEAP3/EGFR	41
GO:0002116	semaphorin receptor complex	3/1903	11/12506	0.227733381364902	0.7528597666298524	0.6359613312419246	NRP2/NRP1/PLXNA2	3
GO:0032585	multivesicular body membrane	3/1903	11/12506	0.227733381364902	0.7528597666298524	0.6359613312419246	ABCA3/SORL1/RAB27B	3
GO:0033270	paranode region of axon	3/1903	11/12506	0.227733381364902	0.7528597666298524	0.6359613312419246	ERMN/MAG/KIF13B	3
GO:0043218	compact myelin	3/1903	11/12506	0.227733381364902	0.7528597666298524	0.6359613312419246	MAG/AKR1B1/PLLP	3
GO:0005769	early endosome	57/1903	341/12506	0.2378300185450023	0.7778269245303889	0.6570517755444941	EPHA3/ACKR3/LAMP3/DNER/RND2/OSBPL6/ANXA1/MYO5A/CD207/DTX3L/HSD17B6/GJA1/NEURL1B/CORO1A/ANGPTL3/WDFY4/ATP13A4/MYO1B/NTRK2/MLC1/HAVCR2/KIF16B/SIAH2/DIAPH2/FKBP15/SAMD9L/KCNQ1/CD4/PML/RAP1GAP/NRP1/SIGLEC1/F2R/TMEM163/GPNMB/FGD2/PHETA2/HLA-F/MME/TLR3/STEAP4/VCAM1/ATP9A/MAPK3/RAB31/HLA-DRA/SERPINB1/CD22/APBB2/FGD5/OCRL/AOC3/SORL1/CAV1/CLVS1/SORCS2/EGFR	57
GO:0014704	intercalated disc	9/1903	45/12506	0.23805379184915818	0.7778269245303889	0.6570517755444941	GJA1/PAK1/SCN4B/YWHAH/GJA5/SLC8A1/CTNNA3/FXYD1/DES	9
GO:0009898	cytoplasmic side of plasma membrane	27/1903	155/12506	0.25136661655537534	0.8165782572492539	0.6897860910646442	GNGT2/MYZAP/AJAP1/SLA/ZAP70/PTPN22/PRMT8/LCK/PTK2B/HCK/RASA3/KCNIP1/PALM/RGS1/ALOX15/IQGAP1/TRAF1/CD2/MYH9/CAV2/SNAP25/GNG8/LILRB4/PTPRC/EZR/FERMT2/MTSS1	27
GO:0030665	clathrin-coated vesicle membrane	17/1903	94/12506	0.2569719931909637	0.8299900009961012	0.701115359522835	EGF/SLC32A1/CD207/CD3G/HIP1R/SLC17A7/CD4/NCALD/NECAP1/HLA-DRA/CD74/IL7R/REEP6/NRGN/HLA-DPA1/ADCY8/EGFR	17
GO:0031209	SCAR complex	3/1903	12/12506	0.2716116624685456	0.8576787977223035	0.7245048469240661	ABI3/NCKAP1L/CYFIP2	3
GO:0032591	dendritic spine membrane	3/1903	12/12506	0.2716116624685456	0.8576787977223035	0.7245048469240661	DDN/SHISA6/PALM	3
GO:0061702	inflammasome complex	3/1903	12/12506	0.2716116624685456	0.8576787977223035	0.7245048469240661	CASP1/CASP4/GSDMD	3
GO:0031941	filamentous actin	6/1903	29/12506	0.2731386894807754	0.8576787977223035	0.7245048469240661	PDLIM1/DPYSL3/SPECC1/PDLIM3/SMTNL2/CARMIL1	6
GO:1902495	transmembrane transporter complex	39/1903	232/12506	0.27317527543112513	0.8576787977223035	0.7245048469240661	KCNJ1/GRIK2/CLCN2/SHISA6/CACNB2/CLCNKA/KCNC1/CNIH3/FXYD4/TRPC6/GRIA4/KCNC2/ANO1/KCND2/OLFM3/EPS8/HSPA2/PTK2B/SCN4B/ABHD6/KCNIP2/CLIC3/SCN7A/KCNIP1/KCNQ1/KCNIP3/VWC2L/KCNQ3/GRIN1/CACNA2D2/TTYH2/CLIC6/CLIC5/GABRA3/FXYD1/GABRA1/CLIC2/STXBP5/CACNA2D1	39
GO:0042383	sarcolemma	20/1903	114/12506	0.2795684523226233	0.8681585045976934	0.7333573432731968	AQP4/ANXA1/CACNB2/LAMP1/MLIP/AHNAK/CAMK2D/SLC27A6/VCAM1/SLC8A1/TGFB3/CAV2/FXYD1/SYNC/DES/AHNAK2/CAV1/EZR/SGCD/CACNA2D1	20
GO:0030315	T-tubule	8/1903	41/12506	0.27960265005726426	0.8681585045976934	0.7333573432731968	CACNB2/AHNAK/SLC8A1/TGFB3/FXYD1/AHNAK2/EZR/CACNA2D1	8
GO:0032982	myosin filament	4/1903	18/12506	0.2889275323144986	0.8824851802214576	0.7454594798274534	ACTG2/MYH9/MYH11/MYH14	4
GO:0097038	perinuclear endoplasmic reticulum	4/1903	18/12506	0.2889275323144986	0.8824851802214576	0.7454594798274534	OSBPL6/NOX4/SYT6/OSBPL3	4
GO:0097225	sperm midpiece	4/1903	18/12506	0.2889275323144986	0.8824851802214576	0.7454594798274534	PACRG/CCR6/DEFB1/SLC9A3R1	4
GO:0030135	coated vesicle	43/1903	260/12506	0.29924792069482525	0.9061242896076277	0.765428085059075	SFTPC/EGF/SFTPD/SLC32A1/CD207/CCDC88A/CNIH3/CD3G/CPNE6/HIP1R/SLC17A7/STON1/SFTPA2/DDHD2/COPG2/CD4/SEC24D/SFTPB/FOLR1/PHETA2/HLA-F/NCALD/NECAP1/HLA-DRA/CD74/SEC23A/COPZ2/AAK1/VWF/IL7R/MYO1E/OCRL/REEP6/NRGN/RAB27B/STON2/ERGIC1/HLA-DPA1/CLVS1/SEC23IP/SFTPA1/ADCY8/EGFR	43
GO:0032839	dendrite cytoplasm	6/1903	30/12506	0.30121891046121363	0.9061242896076277	0.765428085059075	ADA/MAP2/BAIAP2/HIP1R/HPCA/GABARAPL1	6
GO:1904724	tertiary granule lumen	10/1903	54/12506	0.30150398960253805	0.9061242896076277	0.765428085059075	IDH1/CXCL1/GGH/HBB/OSCAR/ALDOC/CTSH/GSDMD/CNN2/LTA4H	10
GO:0005921	gap junction	3/1903	13/12506	0.31625835784347733	0.9404084503070596	0.7943888576296757	GJA1/CALB2/GJA5	3
GO:0099144	anchored component of synaptic membrane	3/1903	13/12506	0.31625835784347733	0.9404084503070596	0.7943888576296757	GPHN/CNTN6/CNTN2	3
GO:0036126	sperm flagellum	11/1903	62/12506	0.34005975722283666	0.9999999999999978	0.8447274770556266	SAXO2/ENKUR/PACRG/GSTM3/CCR6/AK8/DEFB1/RSPH1/TEKT3/SPACA9/SLC9A3R1	11
GO:0005811	lipid droplet	14/1903	81/12506	0.34641281013597186	0.9999999999999978	0.8447274770556266	SDR16C5/CES1/ACSL4/HSD17B13/LPCAT1/VCP/FABP4/ALOX15/STARD13/RBP1/GIMAP7/SPART/ATG2B/CAV1	14
GO:1990351	transporter complex	40/1903	246/12506	0.3491384165834879	0.9999999999999978	0.8447274770556266	KCNJ1/GRIK2/CLCN2/SHISA6/CACNB2/CLCNKA/KCNC1/CNIH3/FXYD4/TRPC6/GRIA4/KCNC2/ANO1/KCND2/OLFM3/EPS8/HSPA2/PTK2B/SCN4B/ABHD6/KCNIP2/CLIC3/SCN7A/KCNIP1/KCNQ1/KCNIP3/VWC2L/KCNQ3/GRIN1/ATP8A1/CACNA2D2/TTYH2/CLIC6/CLIC5/GABRA3/FXYD1/GABRA1/CLIC2/STXBP5/CACNA2D1	40
GO:1990752	microtubule end	6/1903	32/12506	0.3586785885746209	0.9999999999999978	0.8447274770556266	MISP/MAPRE3/CLIP2/MAPRE2/CAMSAP3/CAMSAP2	6
GO:0033268	node of Ranvier	3/1903	14/12506	0.3609979703783972	0.9999999999999978	0.8447274770556266	SPOCK1/KCNQ3/CNTN2	3
GO:0043083	synaptic cleft	3/1903	14/12506	0.3609979703783972	0.9999999999999978	0.8447274770556266	C1QL1/CDH8/GRIN1	3
GO:0098562	cytoplasmic side of membrane	29/1903	177/12506	0.36273989683818586	0.9999999999999978	0.8447274770556266	GNGT2/MYZAP/AJAP1/SLA/ZAP70/PTPN22/PRMT8/LCK/PTK2B/HCK/RASA3/KCNIP1/PALM/RGS1/RASAL3/ALOX15/IQGAP1/CDIP1/TRAF1/CD2/MYH9/CAV2/SNAP25/GNG8/LILRB4/PTPRC/EZR/FERMT2/MTSS1	29
GO:0005604	basement membrane	15/1903	89/12506	0.3766016403198287	0.9999999999999978	0.8447274770556266	SPARC/SMOC1/LOXL2/COL9A3/APLP1/FRAS1/TGFBI/HMCN1/LAD1/LAMA4/TMEFF2/LAMC3/FBLN1/NTN4/RELL2	15
GO:0031234	extrinsic component of cytoplasmic side of plasma membrane	15/1903	89/12506	0.3766016403198287	0.9999999999999978	0.8447274770556266	GNGT2/MYZAP/SLA/ZAP70/LCK/PTK2B/HCK/KCNIP1/RGS1/ALOX15/IQGAP1/CAV2/SNAP25/GNG8/FERMT2	15
GO:0030662	coated vesicle membrane	25/1903	154/12506	0.39564281596095485	0.9999999999999978	0.8447274770556266	EGF/SLC32A1/CD207/CNIH3/CD3G/HIP1R/SLC17A7/COPG2/CD4/SEC24D/FOLR1/HLA-F/NCALD/NECAP1/HLA-DRA/CD74/SEC23A/COPZ2/IL7R/REEP6/NRGN/HLA-DPA1/SEC23IP/ADCY8/EGFR	25
GO:1904813	ficolin-1-rich granule lumen	20/1903	122/12506	0.39587043934846916	0.9999999999999978	0.8447274770556266	IDH1/PLEKHO2/ALOX5/MVP/VCP/PYGL/COTL1/CTSB/HBB/ALDOC/CTSH/GMFG/GSDMD/HK3/ATG7/PKM/PRDX4/LTA4H/OSTF1/BIN2	20
GO:0099522	cytosolic region	4/1903	21/12506	0.39975682796579215	0.9999999999999978	0.8447274770556266	BAIAP2/PRKCB/CALB1/STXBP5	4
GO:0034706	sodium channel complex	3/1903	15/12506	0.40525527948007933	0.9999999999999978	0.8447274770556266	GRIK2/SCN4B/SCN7A	3
GO:0060077	inhibitory synapse	3/1903	15/12506	0.40525527948007933	0.9999999999999978	0.8447274770556266	NLGN3/LHFPL4/SLC32A1	3
GO:0098839	postsynaptic density membrane	13/1903	78/12506	0.40739774992524713	0.9999999999999978	0.8447274770556266	CHRM1/SLITRK3/DCC/SHISA6/EFNB3/GRID1/SORCS3/SLC16A3/LRRTM4/CLSTN2/GRM5/LIN7A/SORCS2	13
GO:0043209	myelin sheath	7/1903	40/12506	0.4084362464112481	0.9999999999999978	0.8447274770556266	ERMN/MAG/AKR1B1/PLP1/TSPAN2/CNTN2/PLLP	7
GO:0044295	axonal growth cone	5/1903	28/12506	0.4259050499355217	0.9999999999999978	0.8447274770556266	PTCH1/COBL/FLRT3/FKBP4/TRPV2	5
GO:0031594	neuromuscular junction	10/1903	60/12506	0.4308868262496618	0.9999999999999978	0.8447274770556266	SYP/SPOCK1/FCHSD2/F2R/POSTN/MYH9/SYNC/DES/STXBP5/SYNGR1	10
GO:0031092	platelet alpha granule membrane	3/1903	16/12506	0.44855376152831405	0.9999999999999978	0.8447274770556266	SPARC/SYTL4/CD36	3
GO:0032433	filopodium tip	3/1903	16/12506	0.44855376152831405	0.9999999999999978	0.8447274770556266	MYO5A/OSBPL3/MYO10	3
GO:0031838	haptoglobin-hemoglobin complex	2/1903	10/12506	0.4637016325967993	0.9999999999999978	0.8447274770556266	HBB/HBA2	2
GO:0032593	insulin-responsive compartment	2/1903	10/12506	0.4637016325967993	0.9999999999999978	0.8447274770556266	MYO5A/DENND4C	2
GO:0071162	CMG complex	2/1903	10/12506	0.4637016325967993	0.9999999999999978	0.8447274770556266	MCM6/GINS4	2
GO:0072687	meiotic spindle	2/1903	10/12506	0.4637016325967993	0.9999999999999978	0.8447274770556266	HSPA2/RSPH1	2
GO:1902710	GABA receptor complex	2/1903	10/12506	0.4637016325967993	0.9999999999999978	0.8447274770556266	GABRA3/GABRA1	2
GO:0043204	perikaryon	19/1903	120/12506	0.46401130944837166	0.9999999999999978	0.8447274770556266	RTN4RL1/ELAVL4/DDN/CPLX1/ASS1/CPNE6/TMEM100/KCNC2/HPCA/KCND2/AIF1/CRYAB/PENK/SYNPO/ITGA1/NDN/NSMF/WDFY3/SORCS2	19
GO:0012507	ER to Golgi transport vesicle membrane	9/1903	56/12506	0.48580775518565944	0.9999999999999978	0.8447274770556266	CNIH3/SEC24D/FOLR1/HLA-F/HLA-DRA/CD74/SEC23A/HLA-DPA1/SEC23IP	9
GO:0030669	clathrin-coated endocytic vesicle membrane	9/1903	56/12506	0.48580775518565944	0.9999999999999978	0.8447274770556266	EGF/CD207/CD3G/CD4/HLA-DRA/CD74/IL7R/HLA-DPA1/EGFR	9
GO:0005790	smooth endoplasmic reticulum	5/1903	30/12506	0.48903386794407067	0.9999999999999978	0.8447274770556266	FTCD/JPH4/HYOU1/PLCB4/PRDX4	5
GO:0098576	lumenal side of membrane	5/1903	30/12506	0.48903386794407067	0.9999999999999978	0.8447274770556266	AQP2/HLA-F/HLA-DRA/CD74/HLA-DPA1	5
GO:0005767	secondary lysosome	3/1903	17/12506	0.49051015406092835	0.9999999999999978	0.8447274770556266	LAMP1/NCF2/NCF1	3
GO:0031143	pseudopodium	3/1903	17/12506	0.49051015406092835	0.9999999999999978	0.8447274770556266	MSN/MAPK3/ARRB1	3
GO:0005891	voltage-gated calcium channel complex	4/1903	24/12506	0.5072323885214127	0.9999999999999978	0.8447274770556266	CACNB2/HSPA2/CACNA2D2/CACNA2D1	4
GO:0071556	integral component of lumenal side of endoplasmic reticulum membrane	4/1903	24/12506	0.5072323885214127	0.9999999999999978	0.8447274770556266	HLA-F/HLA-DRA/CD74/HLA-DPA1	4
GO:0098553	lumenal side of endoplasmic reticulum membrane	4/1903	24/12506	0.5072323885214127	0.9999999999999978	0.8447274770556266	HLA-F/HLA-DRA/CD74/HLA-DPA1	4
GO:0000235	astral microtubule	2/1903	11/12506	0.5161390217594434	0.9999999999999978	0.8447274770556266	MISP/MAPRE3	2
GO:0001518	voltage-gated sodium channel complex	2/1903	11/12506	0.5161390217594434	0.9999999999999978	0.8447274770556266	SCN4B/SCN7A	2
GO:0005818	aster	2/1903	11/12506	0.5161390217594434	0.9999999999999978	0.8447274770556266	MISP/MAPRE3	2
GO:0005833	hemoglobin complex	2/1903	11/12506	0.5161390217594434	0.9999999999999978	0.8447274770556266	HBB/HBA2	2
GO:0010369	chromocenter	2/1903	11/12506	0.5161390217594434	0.9999999999999978	0.8447274770556266	SALL1/SCMH1	2
GO:0016281	eukaryotic translation initiation factor 4F complex	2/1903	11/12506	0.5161390217594434	0.9999999999999978	0.8447274770556266	EIF4G3/EIF4E3	2
GO:0018995	host cellular component	2/1903	11/12506	0.5161390217594434	0.9999999999999978	0.8447274770556266	IFIT1/NMT2	2
GO:0031261	DNA replication preinitiation complex	2/1903	11/12506	0.5161390217594434	0.9999999999999978	0.8447274770556266	MCM6/GINS4	2
GO:0032009	early phagosome	2/1903	11/12506	0.5161390217594434	0.9999999999999978	0.8447274770556266	SYT7/RAB31	2
GO:0042627	chylomicron	2/1903	11/12506	0.5161390217594434	0.9999999999999978	0.8447274770556266	APOBR/LPL	2
GO:0043073	germ cell nucleus	2/1903	11/12506	0.5161390217594434	0.9999999999999978	0.8447274770556266	HSPA2/MARCKS	2
GO:0043657	host cell	2/1903	11/12506	0.5161390217594434	0.9999999999999978	0.8447274770556266	IFIT1/NMT2	2
GO:0097228	sperm principal piece	2/1903	11/12506	0.5161390217594434	0.9999999999999978	0.8447274770556266	ENKUR/CCR6	2
GO:0098993	anchored component of synaptic vesicle membrane	2/1903	11/12506	0.5161390217594434	0.9999999999999978	0.8447274770556266	RAB3C/RAB27B	2
GO:0031093	platelet alpha granule lumen	10/1903	64/12506	0.5170315236799056	0.9999999999999978	0.8447274770556266	VEGFD/EGF/SPARC/F13A1/FERMT3/TGFB2/VWF/ISLR/TGFB3/TGFB1	10
GO:0031901	early endosome membrane	23/1903	150/12506	0.5192814611528855	0.9999999999999978	0.8447274770556266	OSBPL6/ANXA1/CD207/DTX3L/HSD17B6/ATP13A4/NTRK2/KIF16B/PML/TMEM163/GPNMB/FGD2/HLA-F/STEAP4/ATP9A/RAB31/HLA-DRA/OCRL/SORL1/CAV1/CLVS1/SORCS2/EGFR	23
GO:0098685	Schaffer collateral - CA1 synapse	11/1903	71/12506	0.5248508069878932	0.9999999999999978	0.8447274770556266	CHRM1/SYP/CPLX1/DCC/CDH11/BAIAP2/WNT7A/GRM5/BCR/STXBP5/ADCY8	11
GO:0032420	stereocilium	6/1903	38/12506	0.5297104675089648	0.9999999999999978	0.8447274770556266	FCHSD2/CALB2/EPS8/DOCK4/SLC9A3R1/CALB1	6
GO:0000791	euchromatin	4/1903	25/12506	0.5411524571985991	0.9999999999999978	0.8447274770556266	NR1H4/ANKRD2/NSMF/TRIM24	4
GO:0036019	endolysosome	4/1903	25/12506	0.5411524571985991	0.9999999999999978	0.8447274770556266	CTSK/CTSB/TLR3/PRKCD	4
GO:0101002	ficolin-1-rich granule	27/1903	180/12506	0.5647466851256382	0.9999999999999978	0.8447274770556266	LAMP1/IDH1/PLEKHO2/ALOX5/LGALS3/MVP/ITGAX/VCP/PYGL/COTL1/SLC11A1/CTSB/HBB/DOK3/NCKAP1L/ALDOC/SIRPA/CTSH/GMFG/GSDMD/HK3/ATG7/PKM/PRDX4/LTA4H/OSTF1/BIN2	27
GO:0030126	COPI vesicle coat	2/1903	12/12506	0.5650444936176238	0.9999999999999978	0.8447274770556266	COPG2/COPZ2	2
GO:0030904	retromer complex	2/1903	12/12506	0.5650444936176238	0.9999999999999978	0.8447274770556266	TBC1D5/DENND4C	2
GO:0032426	stereocilium tip	2/1903	12/12506	0.5650444936176238	0.9999999999999978	0.8447274770556266	EPS8/SLC9A3R1	2
GO:0042583	chromaffin granule	2/1903	12/12506	0.5650444936176238	0.9999999999999978	0.8447274770556266	ATP8A1/PENK	2
GO:0044666	MLL3/4 complex	2/1903	12/12506	0.5650444936176238	0.9999999999999978	0.8447274770556266	DYDC2/UTY	2
GO:0099059	integral component of presynaptic active zone membrane	2/1903	12/12506	0.5650444936176238	0.9999999999999978	0.8447274770556266	P2RY1/P2RX1	2
GO:0120293	dynein axonemal particle	2/1903	12/12506	0.5650444936176238	0.9999999999999978	0.8447274770556266	NME9/ZMYND10	2
GO:0005839	proteasome core complex	3/1903	19/12506	0.5692820179190654	0.9999999999999978	0.8447274770556266	PSMB9/PSMB8/PSMB10	3
GO:0016327	apicolateral plasma membrane	3/1903	19/12506	0.5692820179190654	0.9999999999999978	0.8447274770556266	CLDN6/PALM/OCLN	3
GO:0016460	myosin II complex	3/1903	19/12506	0.5692820179190654	0.9999999999999978	0.8447274770556266	MYH9/MYH11/MYH14	3
GO:0031312	extrinsic component of organelle membrane	7/1903	47/12506	0.5869655352117149	0.9999999999999978	0.8447274770556266	ANXA1/SNX10/PML/COQ4/HID1/STXBP5/WDFY3	7
GO:0140534	endoplasmic reticulum protein-containing complex	16/1903	109/12506	0.6034512007322232	0.9999999999999978	0.8447274770556266	MAP3K5/RNF125/TAP1/P4HB/VCP/P4HA1/INSIG2/HSP90B1/PDIA3/MZB1/UGT3A1/DNAJC10/HYOU1/TAP2/ERN2/PDIA6	16
GO:0016235	aggresome	4/1903	27/12506	0.605155279920697	0.9999999999999978	0.8447274770556266	STRADB/UBD/KLHL14/HSPB7	4
GO:0000421	autophagosome membrane	5/1903	34/12506	0.6062220856768488	0.9999999999999978	0.8447274770556266	LAMP1/PRKD1/GABARAPL1/SNAP29/WDFY3	5
GO:0034362	low-density lipoprotein particle	2/1903	13/12506	0.6102783364856499	0.9999999999999978	0.8447274770556266	APOBR/MSR1	2
GO:0090533	cation-transporting ATPase complex	2/1903	13/12506	0.6102783364856499	0.9999999999999978	0.8447274770556266	FXYD4/FXYD1	2
GO:0070820	tertiary granule	23/1903	157/12506	0.6131572330289097	0.9999999999999978	0.8447274770556266	MCEMP1/LAMP1/IDH1/LGALS3/CXCL1/ITGAX/CYSTM1/GGH/SLC11A1/HBB/OSCAR/DOK3/NCKAP1L/ALDOC/SIRPA/CTSH/GSDMD/LAIR1/PTAFR/PLAU/SNAP25/CNN2/LTA4H	23
GO:0097546	ciliary base	4/1903	28/12506	0.6350303182515585	0.9999999999999978	0.8447274770556266	KCNQ1/PRKAR2B/GLI2/SPACA9	4
GO:0035579	specific granule membrane	12/1903	84/12506	0.6406289407487264	0.9999999999999978	0.8447274770556266	MMP25/MCEMP1/RAB37/STK10/P2RX1/ADGRG3/ATP8A1/LAIR1/CD36/PLAU/SNAP25/ITGAL	12
GO:0005776	autophagosome	13/1903	91/12506	0.6425896692093335	0.9999999999999978	0.8447274770556266	LAMP1/PIP4K2C/MEFV/TBC1D5/PRKD1/ADPRH/TRIM21/SRPX/OPTN/GABARAPL1/SNAP29/FYCO1/WDFY3	13
GO:0031674	I band	17/1903	119/12506	0.650772661683505	0.9999999999999978	0.8447274770556266	MYZAP/KCNN2/PDLIM1/CRYAB/PAK1/ANKRD2/NEXN/PDLIM3/SLC8A1/SMTNL2/SYNPO/CSRP1/SYNC/JPH1/DES/FERMT2/FHOD3	17
GO:0012510	trans-Golgi network transport vesicle membrane	2/1903	14/12506	0.6518250641701924	0.9999999999999978	0.8447274770556266	NCALD/NRGN	2
GO:0099092	postsynaptic density, intracellular component	2/1903	14/12506	0.6518250641701924	0.9999999999999978	0.8447274770556266	BAIAP2/BCR	2
GO:0016234	inclusion body	9/1903	64/12506	0.6547193928090118	0.9999999999999978	0.8447274770556266	MIOX/STRADB/UBD/BAG5/MT3/GYS1/KLHL14/WDFY3/HSPB7	9
GO:0055038	recycling endosome membrane	12/1903	85/12506	0.6574047319002284	0.9999999999999978	0.8447274770556266	SCAMP5/BAIAP3/ATP13A4/NDRG1/SYT5/HLA-F/ATP9A/PDIA3/OPTN/ACAP1/SORL1/SORCS2	12
GO:0055037	recycling endosome	24/1903	168/12506	0.6650748919473389	0.9999999999999978	0.8447274770556266	SCAMP5/ACKR3/MYO5A/BAIAP3/SLC9A9/MYO5B/ATP13A4/MLC1/FCHSD2/NDRG1/ADPRH/SYT5/AQP2/PHETA2/HLA-F/ATP9A/PDIA3/ARHGAP44/OPTN/CD22/ACAP1/SORL1/SORCS2/ABCG1	24
GO:0031983	vesicle lumen	45/1903	312/12506	0.6776756570486417	0.9999999999999978	0.8447274770556266	VEGFD/EGF/SPARC/ADA/FABP5/DOCK2/IDH1/ALOX5/F13A1/CXCL1/S100A11/FERMT3/POMC/MVP/PADI2/GGH/VCP/PYGL/COTL1/TGFB2/OSCAR/ALDOC/CTSW/CTSH/GMFG/GSDMD/TXNDC5/HK3/ARHGAP9/SERPINB3/ATG7/PENK/PRKCD/VWF/SERPINB1/ISLR/TGFB3/PKM/PRDX4/CNN2/TGFB1/CPPED1/OSTF1/BIN2/EGFR	45
GO:0031091	platelet alpha granule	12/1903	87/12506	0.6896203823769962	0.9999999999999978	0.8447274770556266	VEGFD/EGF/SPARC/F13A1/FERMT3/SYTL4/TGFB2/CD36/VWF/ISLR/TGFB3/TGFB1	12
GO:0030127	COPII vesicle coat	2/1903	15/12506	0.6897588771994405	0.9999999999999978	0.8447274770556266	SEC24D/SEC23A	2
GO:0005793	endoplasmic reticulum-Golgi intermediate compartment	16/1903	115/12506	0.6911482267986695	0.9999999999999978	0.8447274770556266	FTCD/CNIH3/RAB37/SERPINH1/TAP1/P4HB/DDHD2/COPG2/RGMB/FOLR1/COPZ2/TAP2/CA4/ERGIC1/PDIA6/SEC23IP	16
GO:0022624	proteasome accessory complex	3/1903	23/12506	0.7022147622451306	0.9999999999999978	0.8447274770556266	PSME2/PSME1/PSME3	3
GO:0035371	microtubule plus-end	3/1903	23/12506	0.7022147622451306	0.9999999999999978	0.8447274770556266	MAPRE3/CLIP2/MAPRE2	3
GO:0070821	tertiary granule membrane	9/1903	67/12506	0.7091107730404369	0.9999999999999978	0.8447274770556266	MCEMP1/ITGAX/CYSTM1/SLC11A1/SIRPA/LAIR1/PTAFR/PLAU/SNAP25	9
GO:0016529	sarcoplasmic reticulum	8/1903	60/12506	0.7118137110977202	0.9999999999999978	0.8447274770556266	JPH4/TMEM38B/CAMK2D/HK2/CALU/HSP90B1/JPH1/CACNA2D1	8
GO:0060205	cytoplasmic vesicle lumen	44/1903	310/12506	0.7177585165302114	0.9999999999999978	0.8447274770556266	VEGFD/EGF/SPARC/ADA/FABP5/DOCK2/IDH1/ALOX5/F13A1/CXCL1/S100A11/FERMT3/POMC/MVP/PADI2/GGH/VCP/PYGL/COTL1/TGFB2/OSCAR/ALDOC/CTSW/CTSH/GMFG/GSDMD/TXNDC5/HK3/ARHGAP9/SERPINB3/ATG7/PENK/PRKCD/VWF/SERPINB1/ISLR/TGFB3/PKM/PRDX4/CNN2/TGFB1/CPPED1/OSTF1/BIN2	44
GO:0098945	intrinsic component of presynaptic active zone membrane	2/1903	16/12506	0.724216750866744	0.9999999999999978	0.8447274770556266	P2RY1/P2RX1	2
GO:0048786	presynaptic active zone	9/1903	68/12506	0.7259533863658103	0.9999999999999978	0.8447274770556266	SYP/P2RY1/SLC32A1/ADORA1/P2RX1/SLC17A7/ARHGAP44/ERC2/ADCY8	9
GO:0016528	sarcoplasm	9/1903	69/12506	0.7421350058831313	0.9999999999999978	0.8447274770556266	SPOCK1/JPH4/TMEM38B/CAMK2D/HK2/CALU/HSP90B1/JPH1/CACNA2D1	9
GO:0005778	peroxisomal membrane	8/1903	62/12506	0.7463502026240354	0.9999999999999978	0.8447274770556266	ALDH3A2/DAO/PEX5L/ACSL4/ACSL1/SYT7/GDAP1/PXMP4	8
GO:0031903	microbody membrane	8/1903	62/12506	0.7463502026240354	0.9999999999999978	0.8447274770556266	ALDH3A2/DAO/PEX5L/ACSL4/ACSL1/SYT7/GDAP1/PXMP4	8
GO:0030134	COPII-coated ER to Golgi transport vesicle	11/1903	84/12506	0.7507710536895078	0.9999999999999978	0.8447274770556266	CNIH3/DDHD2/SEC24D/FOLR1/HLA-F/HLA-DRA/CD74/SEC23A/ERGIC1/HLA-DPA1/SEC23IP	11
GO:0035577	azurophil granule membrane	7/1903	55/12506	0.7518313728231036	0.9999999999999978	0.8447274770556266	LAMP1/RAB37/LPCAT1/ATP8A1/SNAP29/CPNE1/SYNGR1	7
GO:0005865	striated muscle thin filament	2/1903	17/12506	0.7553776304408526	0.9999999999999978	0.8447274770556266	LMOD1/FHOD3	2
GO:0005942	phosphatidylinositol 3-kinase complex	2/1903	17/12506	0.7553776304408526	0.9999999999999978	0.8447274770556266	PIK3CG/PIK3CD	2
GO:0030663	COPI-coated vesicle membrane	2/1903	17/12506	0.7553776304408526	0.9999999999999978	0.8447274770556266	COPG2/COPZ2	2
GO:0098533	ATPase dependent transmembrane transport complex	2/1903	17/12506	0.7553776304408526	0.9999999999999978	0.8447274770556266	FXYD4/FXYD1	2
GO:0099524	postsynaptic cytosol	2/1903	17/12506	0.7553776304408526	0.9999999999999978	0.8447274770556266	BAIAP2/CALB1	2
GO:0034774	secretory granule lumen	43/1903	308/12506	0.7556684960979022	0.9999999999999978	0.8447274770556266	VEGFD/EGF/SPARC/FABP5/DOCK2/IDH1/ALOX5/F13A1/CXCL1/S100A11/FERMT3/POMC/MVP/PADI2/GGH/VCP/PYGL/COTL1/TGFB2/OSCAR/ALDOC/CTSW/CTSH/GMFG/GSDMD/TXNDC5/HK3/ARHGAP9/SERPINB3/ATG7/PENK/PRKCD/VWF/SERPINB1/ISLR/TGFB3/PKM/PRDX4/CNN2/TGFB1/CPPED1/OSTF1/BIN2	43
GO:0033017	sarcoplasmic reticulum membrane	4/1903	33/12506	0.761397279101569	0.9999999999999978	0.8447274770556266	JPH4/TMEM38B/CAMK2D/JPH1	4
GO:0005802	trans-Golgi network	30/1903	219/12506	0.7629229402344394	0.9999999999999978	0.8447274770556266	SCAMP5/TMEM79/CHST6/BAIAP3/GCNT1/NBEA/LAP3/MYO1B/RAB7B/FUT9/PRKD1/TGFBI/PHETA2/ARFGEF1/MME/ATP8A1/POSTN/ATP9A/RAB31/PLOD3/HLA-DRA/CD74/OPTN/RGS20/OCRL/SNAP25/CA4/SORL1/HLA-DPA1/CLVS1	30
GO:0005930	axoneme	12/1903	93/12506	0.7747418957030416	0.9999999999999978	0.8447274770556266	SAXO2/RSPH9/CFAP52/DNAI1/RSPH4A/AK8/CAMSAP3/GLI2/DNAAF1/CFAP45/ATG7/DCDC2	12
GO:0120111	neuron projection cytoplasm	11/1903	86/12506	0.7779831862289353	0.9999999999999978	0.8447274770556266	ADA/MAP2/AGBL4/MAP1A/BAIAP2/HIP1R/HPCA/UCHL1/GABARAPL1/RAB27B/TRIM46	11
GO:0005741	mitochondrial outer membrane	24/1903	179/12506	0.7806261824093387	0.9999999999999978	0.8447274770556266	NEU4/ASS1/DAO/AKAP1/GJA1/CYP27B1/ACSL4/TOMM34/TRAF3IP3/GK/HK2/ACSL1/IFI27/HINT2/MT3/ACSL5/GDAP1/RMDN3/SPART/SPIRE1/MAOA/SPATA18/HMOX1/ARMCX1	24
GO:0001533	cornified envelope	4/1903	34/12506	0.7820873048915314	0.9999999999999978	0.8447274770556266	ANXA1/IVL/RPTN/PPL	4
GO:0001917	photoreceptor inner segment	4/1903	34/12506	0.7820873048915314	0.9999999999999978	0.8447274770556266	ASRGL1/SLC24A2/SNAP25/REEP6	4
GO:0034361	very-low-density lipoprotein particle	2/1903	18/12506	0.7834464994446824	0.9999999999999978	0.8447274770556266	APOBR/LPL	2
GO:0034385	triglyceride-rich plasma lipoprotein particle	2/1903	18/12506	0.7834464994446824	0.9999999999999978	0.8447274770556266	APOBR/LPL	2
GO:0099091	postsynaptic specialization, intracellular component	2/1903	18/12506	0.7834464994446824	0.9999999999999978	0.8447274770556266	BAIAP2/BCR	2
GO:0060170	ciliary membrane	5/1903	42/12506	0.7871260695369199	0.9999999999999978	0.8447274770556266	PTCH1/SMO/GPR37L1/HHIP/SNAP29	5
GO:0097014	ciliary plasm	12/1903	94/12506	0.7871887404345556	0.9999999999999978	0.8447274770556266	SAXO2/RSPH9/CFAP52/DNAI1/RSPH4A/AK8/CAMSAP3/GLI2/DNAAF1/CFAP45/ATG7/DCDC2	12
GO:0032838	plasma membrane bounded cell projection cytoplasm	24/1903	180/12506	0.7896456533434772	0.9999999999999978	0.8447274770556266	SAXO2/ADA/MAP2/RSPH9/AGBL4/MAP1A/BAIAP2/CFAP52/DNAI1/HIP1R/HPCA/RSPH4A/AK8/AKR1B1/CAMSAP3/GLI2/DNAAF1/CFAP45/UCHL1/ATG7/GABARAPL1/DCDC2/RAB27B/TRIM46	24
GO:0042581	specific granule	20/1903	152/12506	0.7928873127408627	0.9999999999999978	0.8447274770556266	MMP25/MCEMP1/DOCK2/RAB37/STK10/CXCL1/P2RX1/ADGRG3/GGH/OSCAR/GSDMD/ATP8A1/LAIR1/ANXA11/CD36/ANXA3/PLAU/SNAP25/CNN2/ITGAL	20
GO:0030120	vesicle coat	6/1903	50/12506	0.793241581277019	0.9999999999999978	0.8447274770556266	COPG2/SEC24D/NCALD/NECAP1/SEC23A/COPZ2	6
GO:0000502	proteasome complex	7/1903	58/12506	0.7997933563289452	0.9999999999999978	0.8447274770556266	PSMB9/PSMB8/VCP/PSMB10/PSME2/PSME1/PSME3	7
GO:0101003	ficolin-1-rich granule membrane	7/1903	58/12506	0.7997933563289452	0.9999999999999978	0.8447274770556266	LAMP1/LGALS3/ITGAX/SLC11A1/DOK3/NCKAP1L/SIRPA	7
GO:0030137	COPI-coated vesicle	3/1903	27/12506	0.8013713869369233	0.9999999999999978	0.8447274770556266	CCDC88A/COPG2/COPZ2	3
GO:0032588	trans-Golgi network membrane	11/1903	88/12506	0.8030213834378053	0.9999999999999978	0.8447274770556266	SCAMP5/TMEM79/BAIAP3/MYO1B/FUT9/ATP9A/RAB31/HLA-DRA/CD74/HLA-DPA1/CLVS1	11
GO:0000815	ESCRT III complex	1/1903	10/12506	0.8082114196506378	0.9999999999999978	0.8447274770556266	CHMP7	1
GO:0005639	integral component of nuclear inner membrane	1/1903	10/12506	0.8082114196506378	0.9999999999999978	0.8447274770556266	P2RX1	1
GO:0017119	Golgi transport complex	1/1903	10/12506	0.8082114196506378	0.9999999999999978	0.8447274770556266	DNAJC28	1
GO:0031094	platelet dense tubular network	1/1903	10/12506	0.8082114196506378	0.9999999999999978	0.8447274770556266	F2R	1
GO:0031229	intrinsic component of nuclear inner membrane	1/1903	10/12506	0.8082114196506378	0.9999999999999978	0.8447274770556266	P2RX1	1
GO:0033162	melanosome membrane	1/1903	10/12506	0.8082114196506378	0.9999999999999978	0.8447274770556266	GPNMB	1
GO:0033180	proton-transporting V-type ATPase, V1 domain	1/1903	10/12506	0.8082114196506378	0.9999999999999978	0.8447274770556266	ATP6V1B2	1
GO:0033391	chromatoid body	1/1903	10/12506	0.8082114196506378	0.9999999999999978	0.8447274770556266	TDRD7	1
GO:0042589	zymogen granule membrane	1/1903	10/12506	0.8082114196506378	0.9999999999999978	0.8447274770556266	RAB27B	1
GO:0044224	juxtaparanode region of axon	1/1903	10/12506	0.8082114196506378	0.9999999999999978	0.8447274770556266	CNTN2	1
GO:0045009	chitosome	1/1903	10/12506	0.8082114196506378	0.9999999999999978	0.8447274770556266	GPNMB	1
GO:0070938	contractile ring	1/1903	10/12506	0.8082114196506378	0.9999999999999978	0.8447274770556266	MYH9	1
GO:0090741	pigment granule membrane	1/1903	10/12506	0.8082114196506378	0.9999999999999978	0.8447274770556266	GPNMB	1
GO:0120103	centriolar subdistal appendage	1/1903	10/12506	0.8082114196506378	0.9999999999999978	0.8447274770556266	KIF2A	1
GO:1990124	messenger ribonucleoprotein complex	1/1903	10/12506	0.8082114196506378	0.9999999999999978	0.8447274770556266	CPEB3	1
GO:0036379	myofilament	2/1903	19/12506	0.8086423208006375	0.9999999999999978	0.8447274770556266	LMOD1/FHOD3	2
GO:0031902	late endosome membrane	16/1903	125/12506	0.8092647380461887	0.9999999999999978	0.8447274770556266	LAMP3/BAIAP3/LAMP1/SLC9A9/ATP13A4/RAB7B/ABHD6/SLC11A1/ANXA6/ABCA3/HLA-DRA/CDIP1/HLA-DMB/SORL1/RAB27B/ANXA8	16
GO:0010008	endosome membrane	61/1903	441/12506	0.8129331976182772	0.9999999999999978	0.8447274770556266	SCAMP5/LAMP3/AQP4/OSBPL6/SLC6A4/ANXA1/CD207/BAIAP3/LAMP1/SLC9A9/DTX3L/HSD17B6/ATP13A4/MYO1B/NTRK2/TBC1D5/HLA-DOB/RAB7B/NDRG1/CUBN/SNX10/ABHD6/KIF16B/SLC11A1/SYT5/PML/TMEM163/GPNMB/FGD2/HLA-F/ANXA6/AMN/TLR3/STEAP4/CD1A/ATP9A/PDIA3/RAB31/ABCA3/CHMP7/HLA-DRA/CD14/CDIP1/MRC1/INSR/ANTXR1/OPTN/HLA-DMB/ACAP1/OCRL/SORL1/RAB27B/WDR44/CAV1/HLA-DPA1/SNX25/CLVS1/SORCS2/ANXA8/STEAP3/EGFR	61
GO:0030018	Z disc	14/1903	111/12506	0.814540039534829	0.9999999999999978	0.8447274770556266	MYZAP/KCNN2/PDLIM1/CRYAB/PAK1/NEXN/PDLIM3/SLC8A1/SYNPO/CSRP1/SYNC/JPH1/DES/FHOD3	14
GO:0030660	Golgi-associated vesicle membrane	5/1903	44/12506	0.8204860504777018	0.9999999999999978	0.8447274770556266	GJA1/COPG2/NCALD/COPZ2/NRGN	5
GO:0031968	organelle outer membrane	26/1903	198/12506	0.8212992062544295	0.9999999999999978	0.8447274770556266	NEU4/ASS1/DAO/AKAP1/GJA1/CYP27B1/ACSL4/CLMN/TOMM34/TRAF3IP3/GK/HK2/ACSL1/IFI27/HINT2/MT3/ACSL5/GDAP1/RMDN3/SPART/SPIRE1/MAOA/SPATA18/HMOX1/LRPPRC/ARMCX1	26
GO:0080008	Cul4-RING E3 ubiquitin ligase complex	3/1903	28/12506	0.8213323151791668	0.9999999999999978	0.8447274770556266	CUL4A/DDB2/CUL4B	3
GO:0019867	outer membrane	26/1903	199/12506	0.8288431066061785	0.9999999999999978	0.8447274770556266	NEU4/ASS1/DAO/AKAP1/GJA1/CYP27B1/ACSL4/CLMN/TOMM34/TRAF3IP3/GK/HK2/ACSL1/IFI27/HINT2/MT3/ACSL5/GDAP1/RMDN3/SPART/SPIRE1/MAOA/SPATA18/HMOX1/LRPPRC/ARMCX1	26
GO:0031430	M band	2/1903	20/12506	0.8311890419800358	0.9999999999999978	0.8447274770556266	CRYAB/SMTNL2	2
GO:0035327	transcriptionally active chromatin	2/1903	20/12506	0.8311890419800358	0.9999999999999978	0.8447274770556266	PADI2/PSIP1	2
GO:0042827	platelet dense granule	2/1903	20/12506	0.8311890419800358	0.9999999999999978	0.8447274770556266	CTSW/RAB27B	2
GO:0005871	kinesin complex	5/1903	45/12506	0.8355142388110472	0.9999999999999978	0.8447274770556266	KIF13B/KIF16B/KIF2A/KIF11/KLC4	5
GO:0043202	lysosomal lumen	11/1903	91/12506	0.8365871327559258	0.9999999999999978	0.8447274770556266	NEU4/GPC5/CTSK/CSPG4/CUBN/CTSB/TXNDC5/CD74/VCAN/DCN/OGN	11
GO:0000138	Golgi trans cisterna	1/1903	11/12506	0.8374186594397572	0.9999999999999978	0.8447274770556266	HID1	1
GO:0005797	Golgi medial cisterna	1/1903	11/12506	0.8374186594397572	0.9999999999999978	0.8447274770556266	HID1	1
GO:0005869	dynactin complex	1/1903	11/12506	0.8374186594397572	0.9999999999999978	0.8447274770556266	ACTG2	1
GO:0031010	ISWI-type complex	1/1903	11/12506	0.8374186594397572	0.9999999999999978	0.8447274770556266	RSF1	1
GO:0031464	Cul4A-RING E3 ubiquitin ligase complex	1/1903	11/12506	0.8374186594397572	0.9999999999999978	0.8447274770556266	CUL4A	1
GO:0033178	proton-transporting two-sector ATPase complex, catalytic domain	1/1903	11/12506	0.8374186594397572	0.9999999999999978	0.8447274770556266	ATP6V1B2	1
GO:0034518	RNA cap binding complex	1/1903	11/12506	0.8374186594397572	0.9999999999999978	0.8447274770556266	EIF4E3	1
GO:0044754	autolysosome	1/1903	11/12506	0.8374186594397572	0.9999999999999978	0.8447274770556266	LAMP1	1
GO:0048188	Set1C/COMPASS complex	1/1903	11/12506	0.8374186594397572	0.9999999999999978	0.8447274770556266	DYDC2	1
GO:0097504	Gemini of coiled bodies	1/1903	11/12506	0.8374186594397572	0.9999999999999978	0.8447274770556266	GEMIN5	1
GO:0099243	extrinsic component of synaptic membrane	1/1903	11/12506	0.8374186594397572	0.9999999999999978	0.8447274770556266	STXBP5	1
GO:0005680	anaphase-promoting complex	2/1903	21/12506	0.8513090116036084	0.9999999999999978	0.8447274770556266	CDC20B/UBE2S	2
GO:0031307	integral component of mitochondrial outer membrane	2/1903	21/12506	0.8513090116036084	0.9999999999999978	0.8447274770556266	GDAP1/SPIRE1	2
GO:0030140	trans-Golgi network transport vesicle	3/1903	30/12506	0.8561479398449432	0.9999999999999978	0.8447274770556266	NCALD/NRGN/RAB27B	3
GO:0000940	outer kinetochore	1/1903	12/12506	0.8621799472417694	0.9999999999999978	0.8447274770556266	NDC80	1
GO:0031616	spindle pole centrosome	1/1903	12/12506	0.8621799472417694	0.9999999999999978	0.8447274770556266	MISP	1
GO:0034709	methylosome	1/1903	12/12506	0.8621799472417694	0.9999999999999978	0.8447274770556266	CLNS1A	1
GO:0043256	laminin complex	1/1903	12/12506	0.8621799472417694	0.9999999999999978	0.8447274770556266	NTN4	1
GO:0005640	nuclear outer membrane	2/1903	22/12506	0.86921828244227	0.9999999999999978	0.8447274770556266	CLMN/LRPPRC	2
GO:0030057	desmosome	2/1903	22/12506	0.86921828244227	0.9999999999999978	0.8447274770556266	POF1B/PPL	2
GO:0031306	intrinsic component of mitochondrial outer membrane	2/1903	22/12506	0.86921828244227	0.9999999999999978	0.8447274770556266	GDAP1/SPIRE1	2
GO:1905369	endopeptidase complex	7/1903	64/12506	0.8740560808883729	0.9999999999999978	0.8447274770556266	PSMB9/PSMB8/VCP/PSMB10/PSME2/PSME1/PSME3	7
GO:0090734	site of DNA damage	9/1903	80/12506	0.8774648507730656	0.9999999999999978	0.8447274770556266	SLFN11/SAMHD1/PARP9/WAS/VCP/WDR70/SETMAR/RBBP8/PARP2	9
GO:0099738	cell cortex region	4/1903	40/12506	0.8777380865899518	0.9999999999999978	0.8447274770556266	MYO5B/ERC2/EPB41L2/SAPCD2	4
GO:0099568	cytoplasmic region	28/1903	221/12506	0.8783434027934925	0.9999999999999978	0.8447274770556266	SAXO2/ADA/MAP2/RSPH9/AGBL4/MAP1A/MYO5B/BAIAP2/CFAP52/DNAI1/HIP1R/HPCA/RSPH4A/AK8/AKR1B1/CAMSAP3/GLI2/DNAAF1/CFAP45/UCHL1/ATG7/GABARAPL1/ERC2/DCDC2/EPB41L2/RAB27B/SAPCD2/TRIM46	28
GO:0030130	clathrin coat of trans-Golgi network vesicle	1/1903	13/12506	0.8831717481381127	0.9999999999999978	0.8447274770556266	NCALD	1
GO:0031089	platelet dense granule lumen	1/1903	13/12506	0.8831717481381127	0.9999999999999978	0.8447274770556266	CTSW	1
GO:0031314	extrinsic component of mitochondrial inner membrane	1/1903	13/12506	0.8831717481381127	0.9999999999999978	0.8447274770556266	COQ4	1
GO:1990023	mitotic spindle midzone	1/1903	13/12506	0.8831717481381127	0.9999999999999978	0.8447274770556266	CTTN	1
GO:1990907	beta-catenin-TCF complex	1/1903	13/12506	0.8831717481381127	0.9999999999999978	0.8447274770556266	LEF1	1
GO:0030867	rough endoplasmic reticulum membrane	2/1903	23/12506	0.8851233796039021	0.9999999999999978	0.8447274770556266	NAT8L/PLOD1	2
GO:0005798	Golgi-associated vesicle	9/1903	81/12506	0.8861953551136807	0.9999999999999978	0.8447274770556266	CCDC88A/GJA1/COPG2/MAP6/NCALD/COPZ2/OCRL/NRGN/RAB27B	9
GO:1902911	protein kinase complex	8/1903	74/12506	0.8934031759245274	0.9999999999999978	0.8447274770556266	PYDC1/MAP3K5/IRS1/CDKN2D/INSR/IGF1R/CDK6/PHKG1	8
GO:0034358	plasma lipoprotein particle	3/1903	33/12506	0.8972218536690447	0.9999999999999978	0.8447274770556266	APOBR/MSR1/LPL	3
GO:0051233	spindle midzone	3/1903	33/12506	0.8972218536690447	0.9999999999999978	0.8447274770556266	MAPRE3/MAPRE2/CTTN	3
GO:1990777	lipoprotein particle	3/1903	33/12506	0.8972218536690447	0.9999999999999978	0.8447274770556266	APOBR/MSR1/LPL	3
GO:0034451	centriolar satellite	11/1903	98/12506	0.8976827774947818	0.9999999999999978	0.8447274770556266	NR0B1/KLHL4/TEK/TAP1/DDHD2/TACC3/NEK6/ZMYND10/CEP97/PDZD2/DCDC2	11
GO:0030125	clathrin vesicle coat	2/1903	24/12506	0.8992191971076382	0.9999999999999978	0.8447274770556266	NCALD/NECAP1	2
GO:0000145	exocyst	1/1903	14/12506	0.9009676469048757	0.9999999999999978	0.8447274770556266	TNFAIP2	1
GO:0005859	muscle myosin complex	1/1903	14/12506	0.9009676469048757	0.9999999999999978	0.8447274770556266	MYH11	1
GO:0008180	COP9 signalosome	1/1903	14/12506	0.9009676469048757	0.9999999999999978	0.8447274770556266	THEMIS	1
GO:0030014	CCR4-NOT complex	1/1903	14/12506	0.9009676469048757	0.9999999999999978	0.8447274770556266	CPEB3	1
GO:0030688	preribosome, small subunit precursor	1/1903	14/12506	0.9009676469048757	0.9999999999999978	0.8447274770556266	TSR1	1
GO:0034045	phagophore assembly site membrane	1/1903	14/12506	0.9009676469048757	0.9999999999999978	0.8447274770556266	ATG2B	1
GO:0042588	zymogen granule	1/1903	14/12506	0.9009676469048757	0.9999999999999978	0.8447274770556266	RAB27B	1
GO:0005881	cytoplasmic microtubule	7/1903	67/12506	0.9016445500541039	0.9999999999999978	0.8447274770556266	SAXO2/MISP/MAPRE3/MAPRE2/HID1/SPACA9/ARHGAP18	7
GO:0031227	intrinsic component of endoplasmic reticulum membrane	16/1903	137/12506	0.9031795000281739	0.9999999999999978	0.8447274770556266	ELOVL2/HSD11B1/RNF180/TAP1/PGAP3/HLA-F/INSIG2/PDIA3/HLA-DRA/CD74/TAP2/SCD/WFS1/DHRS9/ERGIC1/HLA-DPA1	16
GO:0044232	organelle membrane contact site	3/1903	34/12506	0.9083639067765458	0.9999999999999978	0.8447274770556266	ACSL4/GRAMD1B/RMDN3	3
GO:0005963	magnesium-dependent protein serine/threonine phosphatase complex	2/1903	25/12506	0.9116877545439771	0.9999999999999978	0.8447274770556266	PPP2R2C/PPP3CC	2
GO:0005751	mitochondrial respiratory chain complex IV	1/1903	15/12506	0.9160539875981213	0.9999999999999978	0.8447274770556266	C15orf48	1
GO:0016010	dystrophin-associated glycoprotein complex	1/1903	15/12506	0.9160539875981213	0.9999999999999978	0.8447274770556266	SGCD	1
GO:0090665	glycoprotein complex	1/1903	15/12506	0.9160539875981213	0.9999999999999978	0.8447274770556266	SGCD	1
GO:0098831	presynaptic active zone cytoplasmic component	1/1903	15/12506	0.9160539875981213	0.9999999999999978	0.8447274770556266	ERC2	1
GO:0016363	nuclear matrix	11/1903	101/12506	0.917365985185236	0.9999999999999978	0.8447274770556266	SPARC/VIM/ALOX5/SATB2/PML/BASP1/ARFGEF1/PRKCD/RUNX1T1/SORBS1/NSMF	11
GO:0035580	specific granule lumen	6/1903	61/12506	0.9188313205412044	0.9999999999999978	0.8447274770556266	DOCK2/CXCL1/GGH/OSCAR/GSDMD/CNN2	6
GO:0035861	site of double-strand break	6/1903	61/12506	0.9188313205412044	0.9999999999999978	0.8447274770556266	SAMHD1/WAS/VCP/WDR70/SETMAR/RBBP8	6
GO:0005874	microtubule	50/1903	389/12506	0.9201818045692324	0.9999999999999978	0.8447274770556266	SAXO2/MX1/MAP2/MTUS1/ARHGAP4/MAP1A/BAIAP2/KIF13B/MEFV/JAKMIP1/DNAI1/MISP/NDRG1/MAPRE3/CLIP2/KIF16B/MAPRE2/RASSF5/MAP7/STMN1/MAP6/TPPP3/MX2/SHROOM3/KIF2A/IQGAP1/HID1/TEKT1/CAMSAP3/RASSF3/NEK6/NAV1/FKBP4/SPACA9/SLC8A1/MT3/ARHGAP18/WDR47/EML4/GABARAPL1/BAG2/RMDN3/SHROOM2/DCDC2/KIF11/KLC4/CAMSAP2/TUBA4A/PSRC1/LRPPRC	50
GO:1990204	oxidoreductase complex	10/1903	94/12506	0.9226216689418043	0.9999999999999978	0.8447274770556266	NOX4/NCF2/P4HB/GPD1L/P4HA1/GPD1/NCF1/PDK1/DUOX1/GPD2	10
GO:0048787	presynaptic active zone membrane	2/1903	26/12506	0.9226976009836041	0.9999999999999978	0.8447274770556266	P2RY1/P2RX1	2
GO:0070971	endoplasmic reticulum exit site	2/1903	26/12506	0.9226976009836041	0.9999999999999978	0.8447274770556266	SEC24D/SEC23A	2
GO:0005637	nuclear inner membrane	4/1903	45/12506	0.9272624490556006	0.9999999999999978	0.8447274770556266	P2RX1/IFI27/DPY19L1/LRPPRC	4
GO:0032154	cleavage furrow	4/1903	45/12506	0.9272624490556006	0.9999999999999978	0.8447274770556266	HMCN1/PSTPIP1/MYH9/SPIRE1	4
GO:0034704	calcium channel complex	4/1903	45/12506	0.9272624490556006	0.9999999999999978	0.8447274770556266	CACNB2/HSPA2/CACNA2D2/CACNA2D1	4
GO:0032994	protein-lipid complex	3/1903	36/12506	0.9274204681660239	0.9999999999999978	0.8447274770556266	APOBR/MSR1/LPL	3
GO:0000159	protein phosphatase type 2A complex	1/1903	16/12506	0.9288431367135463	0.9999999999999978	0.8447274770556266	PPP2R2C	1
GO:0005858	axonemal dynein complex	1/1903	16/12506	0.9288431367135463	0.9999999999999978	0.8447274770556266	DNAI1	1
GO:0005868	cytoplasmic dynein complex	1/1903	16/12506	0.9288431367135463	0.9999999999999978	0.8447274770556266	NUDCD3	1
GO:0032045	guanyl-nucleotide exchange factor complex	1/1903	16/12506	0.9288431367135463	0.9999999999999978	0.8447274770556266	ELMO1	1
GO:0034719	SMN-Sm protein complex	1/1903	16/12506	0.9288431367135463	0.9999999999999978	0.8447274770556266	GEMIN5	1
GO:0036020	endolysosome membrane	1/1903	16/12506	0.9288431367135463	0.9999999999999978	0.8447274770556266	TLR3	1
GO:0101031	chaperone complex	2/1903	27/12506	0.9324036981073386	0.9999999999999978	0.8447274770556266	HSPB8/BAG2	2
GO:0031201	SNARE complex	4/1903	46/12506	0.9346687536524416	0.9999999999999978	0.8447274770556266	CPLX1/SNAP29/SNAP25/STXBP5	4
GO:0016328	lateral plasma membrane	5/1903	55/12506	0.9360587110252359	0.9999999999999978	0.8447274770556266	SLC6A9/ANXA1/MPP7/SLC16A3/OCLN	5
GO:0016282	eukaryotic 43S preinitiation complex	1/1903	17/12506	0.9396847308555896	0.9999999999999978	0.8447274770556266	DHX29	1
GO:0044815	DNA packaging complex	1/1903	17/12506	0.9396847308555896	0.9999999999999978	0.8447274770556266	IRF4	1
GO:1902773	GTPase activator complex	1/1903	17/12506	0.9396847308555896	0.9999999999999978	0.8447274770556266	ELMO1	1
GO:0098791	Golgi apparatus subcompartment	38/1903	309/12506	0.9398408186898572	0.9999999999999978	0.8447274770556266	SCAMP5/TMEM79/CHST6/BAIAP3/GCNT1/NBEA/LAP3/SMPD3/MYO1B/RAB7B/FUT9/PRKD1/CSGALNACT1/TGFBI/PHETA2/ARFGEF1/MME/HID1/ATP8A1/POSTN/ATP9A/RAB31/PLOD3/HLA-DRA/CD74/GALNT3/OPTN/RGS20/SULF1/OCRL/SNAP25/CA4/ST3GAL4/SORL1/RAB27B/HLA-DPA1/CLVS1/NSF	38
GO:0000307	cyclin-dependent protein kinase holoenzyme complex	2/1903	28/12506	0.9409476506402749	0.9999999999999978	0.8447274770556266	CDKN2D/CDK6	2
GO:0000407	phagophore assembly site	2/1903	28/12506	0.9409476506402749	0.9999999999999978	0.8447274770556266	ATG7/ATG2B	2
GO:0005834	heterotrimeric G-protein complex	2/1903	29/12506	0.9484581811928452	0.9999999999999978	0.8447274770556266	GNGT2/GNG8	2
GO:1905360	GTPase complex	2/1903	29/12506	0.9484581811928452	0.9999999999999978	0.8447274770556266	GNGT2/GNG8	2
GO:0005721	pericentric heterochromatin	1/1903	18/12506	0.9488752150562312	0.9999999999999978	0.8447274770556266	DNMT1	1
GO:0043034	costamere	1/1903	18/12506	0.9488752150562312	0.9999999999999978	0.8447274770556266	AHNAK	1
GO:0044233	mitochondria-associated endoplasmic reticulum membrane	1/1903	18/12506	0.9488752150562312	0.9999999999999978	0.8447274770556266	ACSL4	1
GO:0045277	respiratory chain complex IV	1/1903	18/12506	0.9488752150562312	0.9999999999999978	0.8447274770556266	C15orf48	1
GO:0070993	translation preinitiation complex	1/1903	18/12506	0.9488752150562312	0.9999999999999978	0.8447274770556266	DHX29	1
GO:0033116	endoplasmic reticulum-Golgi intermediate compartment membrane	6/1903	66/12506	0.9492450643993393	0.9999999999999978	0.8447274770556266	CNIH3/TAP1/FOLR1/COPZ2/TAP2/ERGIC1	6
GO:0030176	integral component of endoplasmic reticulum membrane	14/1903	132/12506	0.951341982891853	0.9999999999999978	0.8447274770556266	ELOVL2/HSD11B1/TAP1/HLA-F/INSIG2/PDIA3/HLA-DRA/CD74/TAP2/SCD/WFS1/DHRS9/ERGIC1/HLA-DPA1	14
GO:0005766	primary lysosome	16/1903	148/12506	0.9522806163284232	0.9999999999999978	0.8447274770556266	LAMP1/FABP5/RAB37/PADI2/LPCAT1/GGH/VCP/ATP8A1/TXNDC5/SERPINB3/ANXA11/PRKCD/SNAP29/CPNE1/CPPED1/SYNGR1	16
GO:0042582	azurophil granule	16/1903	148/12506	0.9522806163284232	0.9999999999999978	0.8447274770556266	LAMP1/FABP5/RAB37/PADI2/LPCAT1/GGH/VCP/ATP8A1/TXNDC5/SERPINB3/ANXA11/PRKCD/SNAP29/CPNE1/CPPED1/SYNGR1	16
GO:0005775	vacuolar lumen	18/1903	164/12506	0.9536166345116361	0.9999999999999978	0.8447274770556266	NEU4/FABP5/GPC5/CTSK/CSPG4/CUBN/PADI2/GGH/VCP/CTSB/TXNDC5/SERPINB3/CD74/PRKCD/VCAN/DCN/CPPED1/OGN	18
GO:0005876	spindle microtubule	6/1903	67/12506	0.9539270822037885	0.9999999999999978	0.8447274770556266	MISP/MAPRE3/KIF2A/RMDN3/KIF11/PSRC1	6
GO:0022627	cytosolic small ribosomal subunit	3/1903	40/12506	0.955063216412911	0.9999999999999978	0.8447274770556266	ISG15/HBA2/DHX29	3
GO:0030118	clathrin coat	3/1903	40/12506	0.955063216412911	0.9999999999999978	0.8447274770556266	NCALD/NECAP1/BAIAP2L2	3
GO:0000242	pericentriolar material	1/1903	19/12506	0.9566659314037642	0.9999999999999978	0.8447274770556266	LCK	1
GO:0000795	synaptonemal complex	1/1903	19/12506	0.9566659314037642	0.9999999999999978	0.8447274770556266	HSPA2	1
GO:0099086	synaptonemal structure	1/1903	19/12506	0.9566659314037642	0.9999999999999978	0.8447274770556266	HSPA2	1
GO:0001750	photoreceptor outer segment	3/1903	41/12506	0.9602373995914264	0.9999999999999978	0.8447274770556266	PTGS1/VCAN/OCRL	3
GO:0005875	microtubule associated complex	14/1903	135/12506	0.960808865160637	0.9999999999999978	0.8447274770556266	MAP2/MAP1A/KIF13B/MEFV/DNAI1/CLIP2/KIF16B/ACTG2/MAP7/NUDCD3/KIF2A/STAU1/KIF11/KLC4	14
GO:0031463	Cul3-RING ubiquitin ligase complex	2/1903	31/12506	0.9608333974954879	0.9999999999999978	0.8447274770556266	KLHL3/KLHL13	2
GO:0031672	A band	2/1903	31/12506	0.9608333974954879	0.9999999999999978	0.8447274770556266	CRYAB/SMTNL2	2
GO:0042788	polysomal ribosome	2/1903	31/12506	0.9608333974954879	0.9999999999999978	0.8447274770556266	ELAVL4/NR0B1	2
GO:0005929	cilium	52/1903	421/12506	0.9614346576176422	0.9999999999999978	0.8447274770556266	P2RY1/TTBK2/PTCH1/SAXO2/ANXA1/CFAP126/PHYH/ROPN1L/ENKUR/RSPH9/CCDC88A/AGBL4/SMO/GPR37L1/CFAP77/PTGS1/CFAP52/PACRG/DNAI1/GSTM3/CCR6/SORD/RSPH4A/AK8/HHIP/DEFB1/KCNQ1/PRKAR2B/RSPH1/TEKT3/KIF2A/TEKT1/RSPH3/CAMSAP3/GLI2/SPACA9/TBC1D30/DNAAF1/CFAP45/ATG7/VCAN/SNAP29/SLC9A3R1/PKM/OCRL/DCDC2/ARL2BP/CAV1/EZR/STARD10/CCDC170/CAMSAP2	52
GO:1904115	axon cytoplasm	5/1903	60/12506	0.9617330161331188	0.9999999999999978	0.8447274770556266	AGBL4/MAP1A/UCHL1/RAB27B/TRIM46	5
GO:0016471	vacuolar proton-transporting V-type ATPase complex	1/1903	20/12506	0.9632699782155394	0.9999999999999978	0.8447274770556266	ATP6V1B2	1
GO:0031970	organelle envelope lumen	8/1903	87/12506	0.9646150858904707	0.9999999999999978	0.8447274770556266	ALOX5/GATM/ALPL/FKBP10/SORL1/ARL2BP/REXO2/PRELID3B	8
GO:0035578	azurophil granule lumen	8/1903	87/12506	0.9646150858904707	0.9999999999999978	0.8447274770556266	FABP5/PADI2/GGH/VCP/TXNDC5/SERPINB3/PRKCD/CPPED1	8
GO:0030017	sarcomere	19/1903	176/12506	0.9648125340108908	0.9999999999999978	0.8447274770556266	MYZAP/KCNN2/PDLIM1/CRYAB/PAK1/ANKRD2/NEXN/PDLIM3/MMP2/SLC8A1/LMOD1/SMTNL2/SYNPO/CSRP1/SYNC/JPH1/DES/FERMT2/FHOD3	19
GO:0097730	non-motile cilium	7/1903	80/12506	0.9695595591862537	0.9999999999999978	0.8447274770556266	PHYH/RSPH9/SMO/PTGS1/VCAN/OCRL/DCDC2	7
GO:0005795	Golgi stack	11/1903	114/12506	0.9697987566904052	0.9999999999999978	0.8447274770556266	GCNT1/SMPD3/CSGALNACT1/HID1/GALNT3/SULF1/OCRL/ST3GAL4/SORL1/RAB27B/NSF	11
GO:0032153	cell division site	4/1903	53/12506	0.9700515227873037	0.9999999999999978	0.8447274770556266	HMCN1/PSTPIP1/MYH9/SPIRE1	4
GO:0090543	Flemming body	2/1903	33/12506	0.9703280232691833	0.9999999999999978	0.8447274770556266	CAPG/IL16	2
GO:0030173	integral component of Golgi membrane	3/1903	44/12506	0.9725978687797163	0.9999999999999978	0.8447274770556266	CASD1/CSGALNACT1/ERGIC1	3
GO:0044322	endoplasmic reticulum quality control compartment	1/1903	22/12506	0.9736132524558438	0.9999999999999978	0.8447274770556266	ERN2	1
GO:0045095	keratin filament	2/1903	34/12506	0.97420078054997306	0.9999999999999978	0.8447274770556266	KRT86/CASP14	2
GO:0000794	condensed nuclear chromosome	3/1903	45/12506	0.9758361130457246	0.9999999999999978	0.8447274770556266	HSPA2/RSPH1/LRPPRC	3
GO:0033176	proton-transporting V-type ATPase complex	1/1903	23/12506	0.9776355194036594	0.9999999999999978	0.8447274770556266	ATP6V1B2	1
GO:0034399	nuclear periphery	11/1903	118/12506	0.9783674495358927	0.9999999999999978	0.8447274770556266	SPARC/VIM/ALOX5/SATB2/PML/BASP1/ARFGEF1/PRKCD/RUNX1T1/SORBS1/NSMF	11
GO:0030117	membrane coat	7/1903	84/12506	0.9793816414070321	0.9999999999999978	0.8447274770556266	COPG2/SEC24D/NCALD/NECAP1/SEC23A/BAIAP2L2/COPZ2	7
GO:0048475	coated membrane	7/1903	84/12506	0.9793816414070321	0.9999999999999978	0.8447274770556266	COPG2/SEC24D/NCALD/NECAP1/SEC23A/BAIAP2L2/COPZ2	7
GO:0016605	PML body	8/1903	93/12506	0.979702930560065	0.9999999999999978	0.8447274770556266	MLIP/ANKRD2/PML/BASP1/TRIM16/SP100/SPN/WDFY3	8
GO:0043292	contractile fiber	21/1903	200/12506	0.9797727237555265	0.9999999999999978	0.8447274770556266	MYZAP/KCNN2/PDLIM1/AHNAK/CRYAB/PAK1/ANKRD2/NEXN/PDLIM3/MMP2/SLC8A1/LMOD1/MYH11/SMTNL2/SYNPO/CSRP1/SYNC/JPH1/DES/FERMT2/FHOD3	21
GO:0030016	myofibril	20/1903	193/12506	0.9810097367133828	0.9999999999999978	0.8447274770556266	MYZAP/KCNN2/PDLIM1/AHNAK/CRYAB/PAK1/ANKRD2/NEXN/PDLIM3/MMP2/SLC8A1/LMOD1/SMTNL2/SYNPO/CSRP1/SYNC/JPH1/DES/FERMT2/FHOD3	20
GO:0032993	protein-DNA complex	7/1903	85/12506	0.9813298902315513	0.9999999999999978	0.8447274770556266	TBX5/LEF1/KCNIP3/IRF4/HOXA11/MCM6/GINS4	7
GO:1905368	peptidase complex	8/1903	94/12506	0.9815455224069607	0.9999999999999978	0.8447274770556266	PSMB9/PSMB8/VCP/PSMB10/PSME2/PSME1/PSME3/FAP	8
GO:0031985	Golgi cisterna	7/1903	86/12506	0.9831061308618391	0.9999999999999978	0.8447274770556266	GCNT1/SMPD3/CSGALNACT1/HID1/GALNT3/ST3GAL4/SORL1	7
GO:0016469	proton-transporting two-sector ATPase complex	1/1903	25/12506	0.9839348068115819	0.9999999999999978	0.8447274770556266	ATP6V1B2	1
GO:0036452	ESCRT complex	1/1903	25/12506	0.9839348068115819	0.9999999999999978	0.8447274770556266	CHMP7	1
GO:0046930	pore complex	1/1903	25/12506	0.9839348068115819	0.9999999999999978	0.8447274770556266	TSPAN33	1
GO:0005758	mitochondrial intermembrane space	6/1903	78/12506	0.9849675513771328	0.9999999999999978	0.8447274770556266	GATM/ALPL/FKBP10/ARL2BP/REXO2/PRELID3B	6
GO:0005759	mitochondrial matrix	52/1903	442/12506	0.9854714243699048	0.9999999999999978	0.8447274770556266	NAT8L/ACSM1/ALDH5A1/AGXT/PRODH/ACSS1/PC/ACSS3/ALDH6A1/ETNPPL/ACAA2/GLYAT/NR3C1/HMGCL/TDRD7/ABAT/OXCT1/ACSS2/ACSM3/ACSF2/ALDH4A1/OAT/GSR/ACSM5/PCK2/ALDH7A1/PPM1K/PDK1/PABPC5/ALDH1B1/CYP27A1/AK4/LACTB2/ELAC2/DMGDH/ALDH1L2/GSTK1/ACAT1/ACOT11/ACADSB/MTHFD2/TST/DHTKD1/HADH/ARL2BP/AASS/GLUD1/TK2/ETHE1/ALDH2/REXO2/LRPPRC	52
GO:0031228	intrinsic component of Golgi membrane	3/1903	49/12506	0.9854977033429078	0.9999999999999978	0.8447274770556266	CASD1/CSGALNACT1/ERGIC1	3
GO:0097731	9+0 non-motile cilium	5/1903	69/12506	0.9856212032369244	0.9999999999999978	0.8447274770556266	PHYH/SMO/PTGS1/VCAN/OCRL	5
GO:0005689	U12-type spliceosomal complex	1/1903	26/12506	0.986384295044701	0.9999999999999978	0.8447274770556266	RBMXL3	1
GO:0043596	nuclear replication fork	1/1903	26/12506	0.986384295044701	0.9999999999999978	0.8447274770556266	WDHD1	1
GO:0036064	ciliary basal body	11/1903	125/12506	0.9882247910648974	0.9999999999999978	0.8447274770556266	TTBK2/SAXO2/CFAP126/CCDC88A/AGBL4/CAMSAP3/SPACA9/TBC1D30/EZR/CCDC170/CAMSAP2	11
GO:0000792	heterochromatin	4/1903	61/12506	0.9883310272745837	0.9999999999999978	0.8447274770556266	ZBTB18/SALL1/PML/DNMT1	4
GO:1902554	serine/threonine protein kinase complex	4/1903	61/12506	0.9883310272745837	0.9999999999999978	0.8447274770556266	PYDC1/CDKN2D/CDK6/PHKG1	4
GO:0070069	cytochrome complex	1/1903	27/12506	0.9884604718499842	0.9999999999999978	0.8447274770556266	C15orf48	1
GO:0000152	nuclear ubiquitin ligase complex	2/1903	40/12506	0.9889934465567158	0.9999999999999978	0.8447274770556266	CDC20B/UBE2S	2
GO:0030286	dynein complex	2/1903	40/12506	0.9889934465567158	0.9999999999999978	0.8447274770556266	DNAI1/NUDCD3	2
GO:0001650	fibrillar center	11/1903	126/12506	0.989230431356086	0.9999999999999978	0.8447274770556266	AGER/PTPN13/MALT1/CAMK4/UBD/SPECC1/SELENBP1/NFIB/EZR/NUAK1/DDX11	11
GO:0015030	Cajal body	3/1903	52/12506	0.9901819167081602	0.9999999999999978	0.8447274770556266	TRIM22/DDX42/HSPB7	3
GO:0017053	transcription repressor complex	3/1903	52/12506	0.9901819167081602	0.9999999999999978	0.8447274770556266	SDR16C5/RBBP8/AKIRIN2	3
GO:0009295	nucleoid	2/1903	41/12506	0.9904681156318589	0.9999999999999978	0.8447274770556266	ELAC2/LRPPRC	2
GO:0042645	mitochondrial nucleoid	2/1903	41/12506	0.9904681156318589	0.9999999999999978	0.8447274770556266	ELAC2/LRPPRC	2
GO:0045171	intercellular bridge	4/1903	63/12506	0.9908464636117931	0.9999999999999978	0.8447274770556266	GSTM3/GSTM5/PPP1R13L/RMDN3	4
GO:0097542	ciliary tip	2/1903	42/12506	0.9917491316136122	0.9999999999999978	0.8447274770556266	SMO/GLI2	2
GO:0005844	polysome	4/1903	64/12506	0.9919006954148892	0.9999999999999978	0.8447274770556266	ELAVL4/NR0B1/VIM/MSI2	4
GO:0008287	protein serine/threonine phosphatase complex	2/1903	43/12506	0.9928612469276503	0.9999999999999978	0.8447274770556266	PPP2R2C/PPP3CC	2
GO:1903293	phosphatase complex	2/1903	43/12506	0.9928612469276503	0.9999999999999978	0.8447274770556266	PPP2R2C/PPP3CC	2
GO:0072562	blood microparticle	8/1903	104/12506	0.9931272933271655	0.9999999999999978	0.8447274770556266	ACSM1/F13A1/HSPA2/ACTG2/HBB/HBA2/MSN/TGFB1	8
GO:0030496	midbody	16/1903	174/12506	0.9932147358119894	0.9999999999999978	0.8447274770556266	CPEB3/PTCH1/LAP3/CAPG/MAPRE3/KLHL13/IQGAP1/HSP90B1/IL16/ANXA11/EML4/SPART/TTC19/ARL2BP/DDX11/PSRC1	16
GO:0008023	transcription elongation factor complex	2/1903	44/12506	0.9938261696965995	0.9999999999999978	0.8447274770556266	EAF2/SUPT16H	2
GO:0005882	intermediate filament	7/1903	96/12506	0.994005930359092	0.9999999999999978	0.8447274770556266	KRT86/VIM/NRP1/SYNC/DES/CASP14/PPL	7
GO:0005801	cis-Golgi network	2/1903	45/12506	0.9946629165175704	0.9999999999999978	0.8447274770556266	MAP6/COPZ2	2
GO:0005643	nuclear pore	4/1903	71/12506	0.9966170766729128	0.9999999999999978	0.8447274770556266	MVP/MX2/XPO7/IPO5	4
GO:0000932	P-body	5/1903	82/12506	0.9968331259963668	0.9999999999999978	0.8447274770556266	APOBEC3C/RBPMS/APOBEC3G/TRIM21/APOBEC3A	5
GO:0097431	mitotic spindle pole	1/1903	35/12506	0.9969299468503329	0.9999999999999978	0.8447274770556266	RMDN3	1
GO:0032580	Golgi cisterna membrane	3/1903	61/12506	0.9970463115754133	0.9999999999999978	0.8447274770556266	CSGALNACT1/GALNT3/ST3GAL4	3
GO:0005765	lysosomal membrane	36/1903	348/12506	0.9971155660067335	0.9999999999999978	0.8447274770556266	LAMP3/EGF/SLC30A2/TMEM79/LAMP1/DTX3L/SLC39A8/ENPP1/RAB37/HLA-DOB/ATP6V1B2/AHNAK/TRAF3IP3/CUBN/LPCAT1/ABHD6/HLA-F/ANXA6/TLR3/SYT7/OCLN/ATP8A1/ABCA3/HLA-DRA/CD74/CDIP1/RHEB/LAPTM5/SNAP29/HLA-DMB/TM6SF1/CPNE1/HLA-DPA1/ARRB1/NSF/SYNGR1	36
GO:0098852	lytic vacuole membrane	36/1903	348/12506	0.9971155660067335	0.9999999999999978	0.8447274770556266	LAMP3/EGF/SLC30A2/TMEM79/LAMP1/DTX3L/SLC39A8/ENPP1/RAB37/HLA-DOB/ATP6V1B2/AHNAK/TRAF3IP3/CUBN/LPCAT1/ABHD6/HLA-F/ANXA6/TLR3/SYT7/OCLN/ATP8A1/ABCA3/HLA-DRA/CD74/CDIP1/RHEB/LAPTM5/SNAP29/HLA-DMB/TM6SF1/CPNE1/HLA-DPA1/ARRB1/NSF/SYNGR1	36
GO:0005814	centriole	8/1903	113/12506	0.9973129640478144	0.9999999999999978	0.8447274770556266	TTBK2/SAXO2/FTCD/CCDC88A/AGBL4/CAPG/KIF2A/TSGA10	8
GO:0010494	cytoplasmic stress granule	4/1903	73/12506	0.997376706655177	0.9999999999999978	0.8447274770556266	RBPMS/VCP/PABPC5/STAU1	4
GO:0097733	photoreceptor cell cilium	3/1903	62/12506	0.997421805128548	0.9999999999999978	0.8447274770556266	PTGS1/VCAN/OCRL	3
GO:0005657	replication fork	2/1903	52/12506	0.9980947181565668	0.9999999999999978	0.8447274770556266	DNMT1/WDHD1	2
GO:0016592	mediator complex	1/1903	38/12506	0.9981318933995127	0.9999999999999978	0.8447274770556266	CDK6	1
GO:0031965	nuclear membrane	23/1903	249/12506	0.9981657008786262	0.9999999999999978	0.8447274770556266	EPHA3/CLCA2/OSBPL6/MX1/EDNRB/SULT1E1/ANXA4/ALOX5/OSBPL3/P2RX1/CLMN/PAK1/TMEM38B/SLC16A3/GATA6/IFI27/PRKG2/DPY19L1/CPNE1/NSMF/WDFY3/LRPPRC/EGFR	23
GO:0031300	intrinsic component of organelle membrane	34/1903	339/12506	0.9981852814943228	0.9999999999999978	0.8447274770556266	ELOVL2/SYP/SLC6A9/SLC32A1/LAMP1/RAB3C/HSD11B1/RNF180/TAP1/CASD1/P2RX1/PGAP3/SLC17A7/SYNPR/SYT5/CSGALNACT1/TMEM163/HLA-F/INSIG2/PDIA3/HLA-DRA/CD74/SV2C/TAP2/SCD/GDAP1/SPIRE1/WFS1/DHRS9/RAB27B/ERGIC1/HLA-DPA1/SFXN2/SYNGR1	34
GO:0005635	nuclear envelope	40/1903	389/12506	0.9984339154876907	0.9999999999999978	0.8447274770556266	EPHA3/ELAVL4/CLCA2/NELL1/OSBPL6/HTATIP2/MX1/EDNRB/SULT1E1/SCGB1A1/ANXA4/RNF180/MLIP/ALOX5/OSBPL3/P2RX1/CLMN/PAK1/MVP/TMEM38B/SLC16A3/MX2/PTGER3/XPO7/IPO5/GATA6/MAPK3/IFI27/PRKG2/CHMP7/ANXA11/INSR/DPY19L1/CPNE1/SORL1/PLA2G4A/NSMF/WDFY3/LRPPRC/EGFR	40
GO:0099023	vesicle tethering complex	2/1903	55/12506	0.9987807927403383	0.9999999999999978	0.8447274770556266	TNFAIP2/DNAJC28	2
GO:0045111	intermediate filament cytoskeleton	9/1903	130/12506	0.9987862983853272	0.9999999999999978	0.8447274770556266	KRT86/VIM/DDX60/NRP1/MMP14/SYNC/DES/CASP14/PPL	9
GO:0031301	integral component of organelle membrane	30/1903	313/12506	0.9988495432815286	0.9999999999999978	0.8447274770556266	ELOVL2/SYP/SLC6A9/SLC32A1/LAMP1/HSD11B1/TAP1/CASD1/P2RX1/SLC17A7/SYNPR/SYT5/CSGALNACT1/TMEM163/HLA-F/INSIG2/PDIA3/HLA-DRA/CD74/SV2C/TAP2/SCD/GDAP1/SPIRE1/WFS1/DHRS9/ERGIC1/HLA-DPA1/SFXN2/SYNGR1	30
GO:0015935	small ribosomal subunit	3/1903	69/12506	0.9990164287330394	0.9999999999999978	0.8447274770556266	ISG15/HBA2/DHX29	3
GO:0019005	SCF ubiquitin ligase complex	1/1903	42/12506	0.9990369366999268	0.9999999999999978	0.8447274770556266	FBXO2	1
GO:0005774	vacuolar membrane	39/1903	389/12506	0.9990795748481376	0.9999999999999978	0.8447274770556266	LAMP3/EGF/SLC30A2/TMEM79/LAMP1/DTX3L/SLC39A8/ENPP1/RAB37/HLA-DOB/ATP6V1B2/AHNAK/TRAF3IP3/CUBN/PRKD1/LPCAT1/ABHD6/HLA-F/ANXA6/TLR3/SYT7/OCLN/ATP8A1/ABCA3/HLA-DRA/CD74/CDIP1/RHEB/GABARAPL1/LAPTM5/SNAP29/HLA-DMB/TM6SF1/CPNE1/HLA-DPA1/ARRB1/NSF/WDFY3/SYNGR1	39
GO:0035097	histone methyltransferase complex	2/1903	58/12506	0.9992218331395084	0.9999999999999978	0.8447274770556266	DYDC2/UTY	2
GO:0072686	mitotic spindle	10/1903	145/12506	0.9993180352094306	0.9999999999999978	0.8447274770556266	SLC34A1/CAPG/MISP/MAPRE3/TACC3/EML4/RMDN3/CTTN/DCDC2/KIF11	10
GO:0036464	cytoplasmic ribonucleoprotein granule	16/1903	204/12506	0.999517013736896	0.9999999999999978	0.8447274770556266	SNCAIP/APOBEC3C/RBPMS/HOXD10/TDRD7/VCP/APOBEC3G/IQGAP1/BLNK/CTSH/TRIM21/TSTD1/PABPC5/APOBEC3A/SERPINB1/STAU1	16
GO:0120114	Sm-like protein family complex	3/1903	75/12506	0.9995756649300622	0.9999999999999978	0.8447274770556266	CLNS1A/ARFGEF1/GEMIN5	3
GO:0032592	integral component of mitochondrial membrane	3/1903	77/12506	0.9996802158886257	0.9999999999999978	0.8447274770556266	GDAP1/SPIRE1/SFXN2	3
GO:0031304	intrinsic component of mitochondrial inner membrane	1/1903	49/12506	0.9996981048407036	0.9999999999999978	0.8447274770556266	SFXN2	1
GO:0031305	integral component of mitochondrial inner membrane	1/1903	49/12506	0.9996981048407036	0.9999999999999978	0.8447274770556266	SFXN2	1
GO:0098573	intrinsic component of mitochondrial membrane	3/1903	78/12506	0.9997225213743801	0.9999999999999978	0.8447274770556266	GDAP1/SPIRE1/SFXN2	3
GO:0000922	spindle pole	9/1903	144/12506	0.9997386820348666	0.9999999999999978	0.8447274770556266	MISP/TACC3/KIF2A/NEK6/DNAAF1/RMDN3/KIF11/DDX11/PSRC1	9
GO:0031461	cullin-RING ubiquitin ligase complex	8/1903	134/12506	0.9997415621223509	0.9999999999999978	0.8447274770556266	KLHL3/FBXO2/CUL4A/KLHL13/DDB2/CDC20B/CUL4B/UBE2S	8
GO:0000118	histone deacetylase complex	2/1903	67/12506	0.9998003633363068	0.9999999999999978	0.8447274770556266	SATB2/ZNF217	2
GO:0035869	ciliary transition zone	1/1903	52/12506	0.9998164103626045	0.9999999999999978	0.8447274770556266	TTBK2	1
GO:1904949	ATPase complex	2/1903	69/12506	0.9998528015580755	0.9999999999999978	0.8447274770556266	VCP/RSF1	2
GO:0034708	methyltransferase complex	3/1903	85/12506	0.9998980593601127	0.9999999999999978	0.8447274770556266	CLNS1A/DYDC2/UTY	3
GO:0035770	ribonucleoprotein granule	16/1903	222/12506	0.9999157245661563	0.9999999999999978	0.8447274770556266	SNCAIP/APOBEC3C/RBPMS/HOXD10/TDRD7/VCP/APOBEC3G/IQGAP1/BLNK/CTSH/TRIM21/TSTD1/PABPC5/APOBEC3A/SERPINB1/STAU1	16
GO:0070469	respirasome	2/1903	76/12506	0.9999496305930068	0.9999999999999978	0.8447274770556266	C15orf48/TTC19	2
GO:0022626	cytosolic ribosome	3/1903	95/12506	0.9999761368245426	0.9999999999999978	0.8447274770556266	ISG15/HBA2/DHX29	3
GO:0030532	small nuclear ribonucleoprotein complex	1/1903	65/12506	0.9999787597745924	0.9999999999999978	0.8447274770556266	ARFGEF1	1
GO:0071013	catalytic step 2 spliceosome	2/1903	84/12506	0.9999853574185726	0.9999999999999978	0.8447274770556266	ZCCHC8/RALY	2
GO:0000781	chromosome, telomeric region	5/1903	124/12506	0.9999858047595965	0.9999999999999978	0.8447274770556266	NLRP2/PML/DYDC2/MCM6/SP100	5
GO:0070603	SWI/SNF superfamily-type complex	1/1903	68/12506	0.9999870922983274	0.9999999999999978	0.8447274770556266	RSF1	1
GO:0098803	respiratory chain complex	1/1903	69/12506	0.9999890671621545	0.9999999999999978	0.8447274770556266	C15orf48	1
GO:0000123	histone acetyltransferase complex	1/1903	70/12506	0.9999907400085339	0.9999999999999978	0.8447274770556266	JADE2	1
GO:0005746	mitochondrial respirasome	1/1903	70/12506	0.9999907400085339	0.9999999999999978	0.8447274770556266	C15orf48	1
GO:0061695	transferase complex, transferring phosphorus-containing groups	11/1903	194/12506	0.9999912148087748	0.9999999999999978	0.8447274770556266	PYDC1/MAP3K5/IRS1/CDKN2D/PIK3CG/PFKP/INSR/IGF1R/CDK6/PIK3CD/PHKG1	11
GO:0000228	nuclear chromosome	8/1903	163/12506	0.9999921802723286	0.9999999999999978	0.8447274770556266	MSH5/HSPA2/RSPH1/MCM6/TRIM24/GINS4/WDHD1/LRPPRC	8
GO:0030684	preribosome	1/1903	74/12506	0.9999952350515631	0.9999999999999978	0.8447274770556266	TSR1	1
GO:0005819	spindle	25/1903	338/12506	0.9999966251482784	0.9999999999999978	0.8447274770556266	SLC34A1/MTUS1/SNCG/CAPG/MISP/MAPRE3/NR3C1/HSPA2/KIF16B/MAPRE2/RSPH1/TACC3/KIF2A/NEK6/DNAAF1/ANXA11/EML4/MYH9/RMDN3/CTTN/DCDC2/ARL2BP/KIF11/DDX11/PSRC1	25
GO:0016607	nuclear speck	27/1903	361/12506	0.9999978546108526	0.9999999999999978	0.8447274770556266	NR0B1/SLC34A1/EAF2/IFI16/AR/BDNF/ZBTB18/MECOM/NR3C1/LPXN/ZNF217/PPP1R16B/MEOX2/BASP1/SDCBP2/NEK6/GLI2/TRIM22/DNAAF1/ARHGAP18/IL16/ASCC3/TAP2/NFATC4/BMP2K/CARMIL1/DDX42	27
GO:0031248	protein acetyltransferase complex	1/1903	79/12506	0.9999979240080206	0.9999999999999978	0.8447274770556266	JADE2	1
GO:1902493	acetyltransferase complex	1/1903	79/12506	0.9999979240080206	0.9999999999999978	0.8447274770556266	JADE2	1
GO:0005667	transcription regulator complex	21/1903	317/12506	0.9999993563626008	0.9999999999999978	0.8447274770556266	SOX8/PDLIM1/SDR16C5/SOX15/SATB2/GATA2/LEF1/NKX2-1/DACH1/HCLS1/MLXIPL/SPI1/GATA6/POU2AF1/GEMIN5/ASCC3/RBBP8/HOXA11/FOXF1/NFATC4/AKIRIN2	21
GO:0090575	RNA polymerase II transcription regulator complex	4/1903	135/12506	0.9999994977128706	0.9999999999999978	0.8447274770556266	LEF1/POU2AF1/GEMIN5/ASCC3	4
GO:0005681	spliceosomal complex	7/1903	180/12506	0.9999998079126927	0.9999999999999978	0.8447274770556266	LGALS3/RBMXL3/DHX32/CLNS1A/ZCCHC8/RHEB/RALY	7
GO:0000151	ubiquitin ligase complex	12/1903	246/12506	0.9999999384990781	0.9999999999999978	0.8447274770556266	FBXO10/KLHL3/UBE2L6/FBXO2/CUL4A/KLHL13/DDB2/OTULIN/GPR37/CDC20B/CUL4B/UBE2S	12
GO:0000776	kinetochore	2/1903	119/12506	0.999999939890879	0.9999999999999978	0.8447274770556266	NDC80/ERCC6L	2
GO:0098800	inner mitochondrial membrane protein complex	1/1903	107/12506	0.999999980337432	0.9999999999999978	0.8447274770556266	C15orf48	1
GO:0000779	condensed chromosome, centromeric region	2/1903	128/12506	0.9999999856310108	0.9999999999999978	0.8447274770556266	NDC80/ERCC6L	2
GO:0000793	condensed chromosome	6/1903	193/12506	0.9999999944309873	0.9999999999999978	0.8447274770556266	NDC80/ERCC6L/HSPA2/RSPH1/SETMAR/LRPPRC	6
GO:0005743	mitochondrial inner membrane	23/1903	400/12506	0.9999999993597235	0.9999999999999978	0.8447274770556266	SLC25A45/SLC25A33/NEU4/EFHD1/PRODH/CKMT1B/CYP1A1/LGALS3/IFI6/GATM/C15orf48/LDHD/COQ4/LDHB/CHDH/CYP27A1/CRAT/LETM1/GPD2/TTC19/PLA2G4A/SFXN2/SLC25A20	23
GO:0005840	ribosome	6/1903	210/12506	0.9999999995120691	0.9999999999999978	0.8447274770556266	ELAVL4/NR0B1/ISG15/HBA2/MT3/DHX29	6
GO:0019866	organelle inner membrane	27/1903	444/12506	0.9999999995884902	0.9999999999999978	0.8447274770556266	SLC25A45/SLC25A33/NEU4/EFHD1/PRODH/CKMT1B/CYP1A1/LGALS3/P2RX1/IFI6/GATM/C15orf48/LDHD/COQ4/LDHB/CHDH/IFI27/CYP27A1/CRAT/DPY19L1/LETM1/GPD2/TTC19/PLA2G4A/SFXN2/SLC25A20/LRPPRC	27
GO:0044391	ribosomal subunit	3/1903	174/12506	0.999999999856004	0.9999999999999978	0.8447274770556266	ISG15/HBA2/DHX29	3
GO:0000775	chromosome, centromeric region	3/1903	175/12506	0.9999999998768387	0.9999999999999978	0.8447274770556266	NDC80/ERCC6L/DNMT1	3
GO:0098687	chromosomal region	8/1903	288/12506	0.9999999999996909	0.9999999999999978	0.8447274770556266	NDC80/NLRP2/ERCC6L/PML/DYDC2/DNMT1/MCM6/SP100	8
GO:0098798	mitochondrial protein-containing complex	2/1903	225/12506	0.9999999999999978	0.9999999999999978	0.8447274770556266	C15orf48/PDK1	2
