# Supplementary material for: Protein prediction models support widespread post-transcriptional regulation of protein abundance by interacting partners
Source: PLoS Comput Biol. 2022 Nov 10;18(11):e1010702. doi: 10.1371/journal.pcbi.1010702 (PMC9681107; doi:10.1371/journal.pcbi.1010702)
Supplement: S3 Table — (TSV) [file pcbi.1010702.s012.tsv]

ID	Description	GeneRatio	BgRatio	pvalue	p.adjust	qvalue	geneID	Count
GO:0044391	ribosomal subunit	122/4204	174/12506	4.7775216223652435e-23	3.3442651356556706e-20	2.8011363617446745e-20	MRPL13/DAP3/MRPS27/RPL13A/RPL35A/NSUN4/MRPL4/MRPS34/MRPS33/MRPL46/MRPL38/MRPS21/RPL28/ZCCHC17/RPSA/MRPL21/MRPS18B/RPS15/RPL18/MRPL35/MRPS11/MRPL10/RPS5/RPL7A/RPS20/RPS17/MRPL3/RPS18/MRPL55/RPL27/MRPL16/MRPL18/RPS4X/RPL36/MRPS22/MRPL33/RPL37A/RPS15A/RPL26L1/MRPL44/RPL13/RPL30/RPLP1/RPL8/RPL38/RPS24/MRPS17/MRPL9/MRPL53/MPV17L2/MRPL39/RPS21/RPL27A/MRPS10/RPL10A/MRPS31/RPS6/MRPL32/RACK1/RPS10/RPL24/M…	122
GO:0005840	ribosome	131/4204	210/12506	8.556818068681088e-18	2.994886324038381e-15	2.508498770660719e-15	MRPL13/DAP3/MRPS27/RPL13A/RPL35A/NSUN4/MRPL4/MRPS34/MRPS33/MRPL46/MRPL38/MRPS21/MTG2/RPL28/ZCCHC17/RPSA/MRPL21/MRPS18B/GADD45GIP1/RPS15/RPL18/MRPL35/LARP4B/MRPS11/MRPL10/RPS5/RPL7A/RPS20/RPS17/MRPL3/RPS18/MRPL55/RPL27/MRPS25/MRPL16/MRPL18/RPS4X/RPL36/MRPS22/MRPL33/RPL37A/RPS15A/RPL26L1/MRPL44/RPL13/RPL30/RPLP1/RPL8/CHCHD1/RPL38/RPS24/MRPS17/MRPL9/MRPL53/MPV17L2/MRPL39/RPS21/RPL27A/MRPS10/RPL10A/M…	131
GO:0015934	large ribosomal subunit	80/4204	109/12506	1.8252256335454188e-17	4.258859811605977e-15	3.567195360999292e-15	MRPL13/RPL13A/RPL35A/NSUN4/MRPL4/MRPL46/MRPL38/RPL28/ZCCHC17/MRPL21/RPL18/MRPL35/MRPL10/RPL7A/MRPL3/MRPL55/RPL27/MRPL16/MRPL18/RPL36/MRPL33/RPL37A/RPL26L1/MRPL44/RPL13/RPL30/RPLP1/RPL8/RPL38/MRPL9/MRPL53/MPV17L2/MRPL39/RPL27A/RPL10A/MRPL32/RPL24/MRPL40/RPL34/MRPL57/RPL5/RPL31/MRPL20/RPL6/RPLP2/MRPL17/RPL35/RPL29/RPL32/MRPL34/MRPL51/MRPL22/RPL10/RPL3/RPL17/RPL14/RPL39/RPL23/MRPL52/RPL36AL/RPL26/MR…	80
GO:0022626	cytosolic ribosome	72/4204	95/12506	3.83157982732434e-17	6.7052646978175946e-15	5.616289378472782e-15	RPL13A/RPL35A/RPL28/ZCCHC17/RPSA/RPS15/RPL18/MRPS11/RPS5/RPL7A/RPS20/RPS17/RPS18/RPL27/RPS4X/RPL36/RPL37A/RPS15A/RPL26L1/RPL13/RPL30/RPLP1/RPL8/RPL38/RPS24/RPS21/RPL27A/RPL10A/RPS6/RPS10/RPL24/RPL34/RPL5/RPS11/RPL31/RPL6/RPS9/RPLP2/RPL35/RPL29/RPL32/RPS25/RPS16/RPS12/RPL10/RPL3/RPL17/RPS3A/RPL14/RPL39/RPL23/RPS26/RPS27/RPL36AL/RPL26/RPS14/RPS27L/RPS29/RPL37/RPL10L/RPL22/RPL21/RPL36A/RPL3L/RPL9/RP…	72
GO:0098798	mitochondrial protein-containing complex	135/4204	225/12506	2.9103183614599676e-16	4.074445706043955e-14	3.4127312154383197e-14	NDUFS8/MRPL13/NDUFB5/UQCRQ/IMMT/DAP3/PMPCB/TIMM21/MRPS27/MTX3/TIMM29/TOMM5/SLC25A6/UQCRC1/NDUFAB1/NSUN4/MRPL4/NDUFA4/MRPS34/COX4I1/TIMM10B/MRPS33/MRPL46/MRPL38/MRPS21/POLRMT/NDUFB9/NDUFA9/MRPL21/SDHC/MRPS18B/NDUFS2/UQCRB/MRPL35/NDUFV1/MRPS11/MRPL10/CLPX/BCS1L/MTX1/TIMM8B/NDUFS3/MRPL3/MRPL55/TOMM20/NDUFS7/MRPL16/MRPL18/MRPS22/MRPL33/NDUFA10/MRPL44/NDUFB11/TIMM10/MRPS17/MRPL9/GRPEL2/MRPL53/NDUFA11/…	135
GO:0098803	respiratory chain complex	55/4204	69/12506	4.346466046387602e-15	5.070877054118869e-13	4.24733611901385e-13	NDUFS8/NDUFB5/UQCRQ/UQCRC1/NDUFAB1/NDUFA4/COX4I1/NDUFB9/NDUFA9/SDHC/NDUFS2/UQCRB/NDUFV1/BCS1L/NDUFS3/NDUFS7/COA6/NDUFA10/NDUFB11/COX7B/COX6B1/NDUFA11/NDUFB2/NDUFA6/NDUFB7/NDUFS1/UQCRFS1/NDUFB3/UQCR10/NDUFA3/NDUFB8/NDUFA12/COX8A/NDUFC2/COX7A2L/NDUFB6/NDUFAF1/NDUFA13/COX7C/NDUFA1/UQCR11/NDUFB4/COX7A2/SDHD/NDUFS4/NDUFB1/COX6A1/NDUFA2/NDUFS5/NDUFS6/NDUFV2/NDUFV3/NDUFA7/NDUFA5/NDUFC1	55
GO:0005747	mitochondrial respiratory chain complex I	37/4204	40/12506	8.286250736919834e-15	6.444861684270982e-13	5.398177380660056e-13	NDUFS8/NDUFB5/NDUFAB1/NDUFA4/NDUFB9/NDUFA9/NDUFS2/NDUFV1/NDUFS3/NDUFS7/NDUFA10/NDUFB11/NDUFA11/NDUFB2/NDUFA6/NDUFB7/NDUFS1/NDUFB3/NDUFA3/NDUFB8/NDUFA12/NDUFC2/NDUFB6/NDUFAF1/NDUFA13/NDUFA1/NDUFB4/NDUFS4/NDUFB1/NDUFA2/NDUFS5/NDUFS6/NDUFV2/NDUFV3/NDUFA7/NDUFA5/NDUFC1	37
GO:0030964	NADH dehydrogenase complex	37/4204	40/12506	8.286250736919834e-15	6.444861684270982e-13	5.398177380660056e-13	NDUFS8/NDUFB5/NDUFAB1/NDUFA4/NDUFB9/NDUFA9/NDUFS2/NDUFV1/NDUFS3/NDUFS7/NDUFA10/NDUFB11/NDUFA11/NDUFB2/NDUFA6/NDUFB7/NDUFS1/NDUFB3/NDUFA3/NDUFB8/NDUFA12/NDUFC2/NDUFB6/NDUFAF1/NDUFA13/NDUFA1/NDUFB4/NDUFS4/NDUFB1/NDUFA2/NDUFS5/NDUFS6/NDUFV2/NDUFV3/NDUFA7/NDUFA5/NDUFC1	37
GO:0045271	respiratory chain complex I	37/4204	40/12506	8.286250736919834e-15	6.444861684270982e-13	5.398177380660056e-13	NDUFS8/NDUFB5/NDUFAB1/NDUFA4/NDUFB9/NDUFA9/NDUFS2/NDUFV1/NDUFS3/NDUFS7/NDUFA10/NDUFB11/NDUFA11/NDUFB2/NDUFA6/NDUFB7/NDUFS1/NDUFB3/NDUFA3/NDUFB8/NDUFA12/NDUFC2/NDUFB6/NDUFAF1/NDUFA13/NDUFA1/NDUFB4/NDUFS4/NDUFB1/NDUFA2/NDUFS5/NDUFS6/NDUFV2/NDUFV3/NDUFA7/NDUFA5/NDUFC1	37
GO:0098800	inner mitochondrial membrane protein complex	74/4204	107/12506	5.227923433365062e-14	3.659546403355543e-12	3.0652140551414105e-12	NDUFS8/NDUFB5/UQCRQ/IMMT/TIMM21/MTX3/TIMM29/SLC25A6/UQCRC1/NDUFAB1/NDUFA4/COX4I1/TIMM10B/NDUFB9/NDUFA9/SDHC/NDUFS2/UQCRB/NDUFV1/BCS1L/MTX1/NDUFS3/NDUFS7/NDUFA10/NDUFB11/TIMM10/GRPEL2/NDUFA11/NDUFB2/NDUFA6/NDUFB7/NDUFS1/UQCRFS1/NDUFB3/CHCHD3/UQCR10/NDUFA3/NDUFB8/TIMM17A/NDUFA12/COX8A/TIMM17B/NDUFC2/COX7A2L/NDUFB6/DNAJC15/NDUFAF1/NDUFA13/MTX2/COX7C/ATP5PF/NDUFA1/UQCR11/SPG7/SMDT1/NDUFB4/COX7A2/TIMM…	74
GO:0022625	cytosolic large ribosomal subunit	44/4204	54/12506	5.853723886265165e-13	3.561586002216569e-11	2.983163012382901e-11	RPL13A/RPL35A/RPL28/ZCCHC17/RPL18/RPL7A/RPL27/RPL36/RPL37A/RPL26L1/RPL13/RPL30/RPLP1/RPL8/RPL38/RPL27A/RPL10A/RPL24/RPL34/RPL5/RPL31/RPL6/RPLP2/RPL35/RPL29/RPL32/RPL10/RPL3/RPL17/RPL14/RPL39/RPL23/RPL36AL/RPL26/RPL37/RPL10L/RPL22/RPL21/RPL36A/RPL3L/RPL9/UBA52/RPL11/RPL15	44
GO:0005746	mitochondrial respirasome	53/4204	70/12506	6.105576003799833e-13	3.561586002216569e-11	2.983163012382901e-11	NDUFS8/NDUFB5/UQCRQ/UQCRC1/NDUFAB1/NDUFA4/COX4I1/NDUFB9/NDUFA9/SDHC/NDUFS2/UQCRB/NDUFV1/BCS1L/NDUFS3/NDUFS7/NDUFA10/NDUFB11/COX7B/NDUFA11/NDUFB2/NDUFA6/NDUFB7/NDUFS1/UQCRFS1/NDUFB3/UQCR10/NDUFA3/NDUFB8/NDUFA12/COX8A/NDUFC2/COX7A2L/NDUFB6/NDUFAF1/NDUFA13/COX7C/NDUFA1/UQCR11/NDUFB4/COX7A2/SDHD/NDUFS4/NDUFB1/COX6A1/NDUFA2/NDUFS5/NDUFS6/NDUFV2/NDUFV3/NDUFA7/NDUFA5/NDUFC1	53
GO:0070469	respirasome	56/4204	76/12506	9.49042540605387e-13	5.110229064798238e-11	4.2802971264550654e-11	NDUFS8/NDUFB5/UQCRQ/UQCRC1/NDUFAB1/NDUFA4/COX4I1/NDUFB9/NDUFA9/SDHC/NDUFS2/UQCRB/NDUFV1/BCS1L/NDUFS3/NDUFS7/COA6/NDUFA10/HIGD2A/NDUFB11/COX7B/COX6B1/NDUFA11/NDUFB2/NDUFA6/NDUFB7/NDUFS1/UQCRFS1/NDUFB3/UQCR10/NDUFA3/NDUFB8/NDUFA12/COX8A/NDUFC2/COX7A2L/NDUFB6/NDUFAF1/NDUFA13/COX7C/NDUFA1/UQCR11/NDUFB4/COX7A2/SDHD/NDUFS4/NDUFB1/COX6A1/NDUFA2/NDUFS5/NDUFS6/NDUFV2/NDUFV3/NDUFA7/NDUFA5/NDUFC1	56
GO:0016607	nuclear speck	174/4204	361/12506	4.424183134623048e-9	2.1944208108436934e-7	1.8380336716390032e-7	RCHY1/PNN/PLCB1/DGKQ/CDC40/SRSF2/DOCK1/TARDBP/DUSP11/RBM27/NSL1/SURF2/GCAT/HAUS6/MAML3/S100PBP/HIF1A/RAF1/ATPAF2/API5/SNRPB2/ASCC1/SDE2/THRAP3/RNPS1/GPATCH2/SRRM1/RBM4/ADAMTS4/HSPB3/FOXO4/ZC3H18/PRKAA1/RING1/RFXAP/KMT2E/RNF34/ELL/LMNA/PIN1/BNIP3L/MAML1/GTF2H2C/PCBP1/CLK2/AKAP8L/RMI2/WT1/USP36/HEXIM2/PHF5A/CBY1/ARL6IP4/PQBP1/PIAS2/ITPKC/COPS4/SRSF10/JADE1/AK6/PRPF40A/AKAP17A/COP1/PIAS1/ATP6V0A1/PL…	174
GO:0072562	blood microparticle	64/4204	104/12506	4.702330308950772e-9	2.1944208108436934e-7	1.8380336716390032e-7	APOA1/HBD/CFH/CD5L/HP/HSPA8/PSMC5/DNPEP/PZP/ZNF559-ZNF177/KRT1/HPR/INTS11/C4BPA/ITGA2B/C1RL/C9/HSPA1L/HSPA1A/FGG/POTEE/VTN/HSPA6/TMPRSS13/HRG/APOE/ZBTB38/FGA/ITIH4/PLG/SERPINC1/APOL1/AGT/CFHR1/SERPINF2/KNG1/ORM2/HBE1/ITIH2/C8G/C4A/ORM1/APOA2/AFM/CPN2/A1BG/ACTA1/C4B/CFB/FGB/AMBP/PON1/ACTG1/ALB/C8A/CFHR3/CP/F2/GC/POTEF/FCN2/ITIH1/TF/PRSS1	64
GO:0005743	mitochondrial inner membrane	189/4204	400/12506	6.811491430268992e-9	2.980027500742684e-7	2.496053109644624e-7	COX11/TMEM186/NDUFS8/NME4/COA1/MRPL13/NDUFB5/UQCRQ/IMMT/DAP3/PMPCB/TIMM21/ABCB7/ATAD3B/MRPS27/LETMD1/MTX3/ERAL1/TIMM29/SLC25A23/SLC25A6/UQCRC1/GCAT/NDUFAB1/SPNS1/OXA1L/COX20/MRPL4/NDUFA4/MRPS34/COX4I1/TIMM10B/MRPS33/MRPL46/ECSIT/MRPL38/MRPS21/MTG2/MRS2/NDUFB9/GUF1/UQCC2/NDUFA9/C12orf73/SLC25A25/MRPL21/SDHC/OMA1/MRPS18B/CDS2/NDUFS2/UQCRB/MRPL35/NDUFV1/MRPS11/CPS1/BOK/MRPL10/CLPX/BCS1L/MTX1/TAMM41/…	189
GO:0019866	organelle inner membrane	205/4204	444/12506	1.617111981958397e-8	6.658696396299282e-7	5.577284049231127e-7	COX11/TMEM186/NDUFS8/NME4/COA1/MRPL13/NDUFB5/UQCRQ/IMMT/DAP3/PMPCB/TIMM21/ABCB7/ATAD3B/MRPS27/LETMD1/MTX3/ERAL1/TIMM29/SLC25A23/SLC25A6/UQCRC1/GCAT/NDUFAB1/LEMD2/SPNS1/OXA1L/COX20/MRPL4/NDUFA4/MRPS34/COX4I1/TIMM10B/MRPS33/MRPL46/TMEM201/LMNB2/ECSIT/MRPL38/MRPS21/MTG2/MRS2/NDUFB9/GUF1/UQCC2/DPY19L3/NDUFA9/C12orf73/SLC25A25/MRPL21/SDHC/OMA1/MRPS18B/CDS2/NDUFS2/UQCRB/MRPL35/NDUFV1/MRPS11/CPS1/BOK/MR…	205
GO:0000313	organellar ribosome	53/4204	84/12506	2.9076127058669296e-8	1.071225733740448e-6	8.972522311179389e-7	MRPL13/DAP3/MRPS27/NSUN4/MRPL4/MRPS34/MRPS33/MRPL46/MRPL38/MRPS21/MTG2/MRPL21/MRPS18B/MRPL35/MRPS11/MRPL10/MRPL3/MRPL55/MRPL16/MRPL18/MRPS22/MRPL33/MRPL44/CHCHD1/MRPS17/MRPL9/MRPL53/MPV17L2/MRPL39/MRPS10/MRPS31/MRPL32/MRPL40/MRPL57/MRPL20/MRPL17/MRPL34/MRPL51/MRPL22/MRPS24/MRPL52/MRPL42/MRPL23/MRPL43/MRPL54/MRPS14/MTERF4/MRPL36/MRPL14/NDUFA7/MRPL50/NSUN3/MRPS18C	53
GO:0005761	mitochondrial ribosome	53/4204	84/12506	2.9076127058669296e-8	1.071225733740448e-6	8.972522311179389e-7	MRPL13/DAP3/MRPS27/NSUN4/MRPL4/MRPS34/MRPS33/MRPL46/MRPL38/MRPS21/MTG2/MRPL21/MRPS18B/MRPL35/MRPS11/MRPL10/MRPL3/MRPL55/MRPL16/MRPL18/MRPS22/MRPL33/MRPL44/CHCHD1/MRPS17/MRPL9/MRPL53/MPV17L2/MRPL39/MRPS10/MRPS31/MRPL32/MRPL40/MRPL57/MRPL20/MRPL17/MRPL34/MRPL51/MRPL22/MRPS24/MRPL52/MRPL42/MRPL23/MRPL43/MRPL54/MRPS14/MTERF4/MRPL36/MRPL14/NDUFA7/MRPL50/NSUN3/MRPS18C	53
GO:0000123	histone acetyltransferase complex	46/4204	70/12506	3.8342165863318343e-08	1.341975805216142e-6	1.124030862414122e-6	MRGBP/USP22/MSL2/BRPF1/TRRAP/ENY2/BRPF3/KAT2B/KANSL3/TAF6L/TAF9/EPC1/KAT8/EPC2/HCFC1/TAF4/MCRS1/JADE1/KAT2A/ATF2/MSL1/TADA2A/KAT6B/KANSL2/KAT5/CREBBP/TADA1/EP300/TAF12/OGT/TADA2B/DMAP1/SGF29/MEAF6/ACTBL2/MSL3/SUPT7L/TAF10/TADA3/TAF5/TAF6/EP400/SUPT20H/ING5/MORF4L1/KANSL1	46
GO:0031248	protein acetyltransferase complex	50/4204	79/12506	6.173778194673935e-8	1.9643839710326156e-6	1.645356198293484e-6	MRGBP/USP22/MSL2/BRPF1/TRRAP/ENY2/BRPF3/KAT2B/KANSL3/TAF6L/TAF9/EPC1/KAT8/EPC2/HCFC1/TAF4/NAA35/MCRS1/JADE1/KAT2A/ATF2/MSL1/TADA2A/KAT6B/KANSL2/KAT5/NAA20/NAA30/CREBBP/TADA1/EP300/TAF12/OGT/TADA2B/DMAP1/SGF29/MEAF6/ACTBL2/MSL3/SUPT7L/TAF10/TADA3/TAF5/TAF6/EP400/SUPT20H/ING5/NAA38/MORF4L1/KANSL1	50
GO:1902493	acetyltransferase complex	50/4204	79/12506	6.173778194673935e-8	1.9643839710326156e-6	1.645356198293484e-6	MRGBP/USP22/MSL2/BRPF1/TRRAP/ENY2/BRPF3/KAT2B/KANSL3/TAF6L/TAF9/EPC1/KAT8/EPC2/HCFC1/TAF4/NAA35/MCRS1/JADE1/KAT2A/ATF2/MSL1/TADA2A/KAT6B/KANSL2/KAT5/NAA20/NAA30/CREBBP/TADA1/EP300/TAF12/OGT/TADA2B/DMAP1/SGF29/MEAF6/ACTBL2/MSL3/SUPT7L/TAF10/TADA3/TAF5/TAF6/EP400/SUPT20H/ING5/NAA38/MORF4L1/KANSL1	50
GO:0099023	vesicle tethering complex	38/4204	55/12506	7.840618555729428e-8	2.386275212613304e-6	1.99872976454979e-6	COG2/TRAPPC6A/COG7/TRAPPC6B/EXOC6B/EXOC3L2/NBAS/VPS54/EXOC2/CDC42/COG4/TGFBRAP1/TRAPPC2L/COG1/TRAPPC11/EXOC1/VPS8/VPS41/EXOC5/EXOC8/VPS51/COG8/TRAPPC9/TRAPPC1/EXOC4/EXOC3/TRAPPC13/VPS16/EXOC3L4/VPS33A/RINT1/TRAPPC12/EXOC7/TRAPPC4/TRAPPC5/TRAPPC2/VPS52/TRAPPC3	38
GO:0030880	RNA polymerase complex	56/4204	94/12506	2.0842749091736106e-7	6.079135151756364e-6	5.091847036884654e-6	TBPL1/ZNFX1/GTF2A1/POLRMT/TRRAP/POLR3A/POLR2K/CRCP/POLR1D/TAF6L/TAF9/GTF2H2C/POLR3F/CDC73/RPAP2/POLR3K/TAF4/LEO1/WDR61/POLR2G/KAT2A/PAF1/TAF1L/POLR3B/CCNH/GTF2F1/POLR2D/GTF2B/TAF11/MNAT1/POLR2J/TAF12/CTR9/POLR3GL/POLR3D/TAF8/POLR2I/POLR2F/TAF13/TAF10/TADA3/TAF5/GTF2H4/TAF6/POLR2E/GTF2A2/GTF2H2/GTF2H3/PEX2/POLR2J3/POLR2L/TAF3/POLR2A/POLR2C/POLR3H/GTF2H5	56
GO:0016591	RNA polymerase II, holoenzyme	45/4204	71/12506	2.645752963425917e-7	7.408108297592567e-6	6.204986950013623e-6	TBPL1/GTF2A1/TRRAP/POLR2K/TAF6L/TAF9/GTF2H2C/CDC73/RPAP2/TAF4/LEO1/WDR61/POLR2G/KAT2A/PAF1/TAF1L/CCNH/GTF2F1/POLR2D/GTF2B/TAF11/MNAT1/POLR2J/TAF12/CTR9/TAF8/POLR2I/POLR2F/TAF13/TAF10/TADA3/TAF5/GTF2H4/TAF6/POLR2E/GTF2A2/GTF2H2/GTF2H3/PEX2/POLR2J3/POLR2L/TAF3/POLR2A/POLR2C/GTF2H5	45
GO:0015935	small ribosomal subunit	44/4204	69/12506	2.779399304578483e-7	7.4829981277113e-6	6.267714221255931e-6	DAP3/MRPS27/MRPS34/MRPS33/MRPS21/RPSA/MRPS18B/RPS15/MRPS11/RPS5/RPS20/RPS17/RPS18/RPS4X/MRPS22/RPS15A/RPS24/MRPS17/RPS21/MRPS10/MRPS31/RPS6/RACK1/RPS10/RPS11/RPS9/RPS25/RPS16/RPS12/MRPS24/RPS3A/RPS26/RPS27/RPS14/RPS27L/RPS29/MRPL42/MRPS14/RPS13/UBA52/RPS27A/RPS23/MRPS18C/RPS28	44
GO:0000428	DNA-directed RNA polymerase complex	55/4204	93/12506	3.746778621638279e-7	9.713870500543688e-6	8.136279501959147e-6	TBPL1/GTF2A1/POLRMT/TRRAP/POLR3A/POLR2K/CRCP/POLR1D/TAF6L/TAF9/GTF2H2C/POLR3F/CDC73/RPAP2/POLR3K/TAF4/LEO1/WDR61/POLR2G/KAT2A/PAF1/TAF1L/POLR3B/CCNH/GTF2F1/POLR2D/GTF2B/TAF11/MNAT1/POLR2J/TAF12/CTR9/POLR3GL/POLR3D/TAF8/POLR2I/POLR2F/TAF13/TAF10/TADA3/TAF5/GTF2H4/TAF6/POLR2E/GTF2A2/GTF2H2/GTF2H3/PEX2/POLR2J3/POLR2L/TAF3/POLR2A/POLR2C/POLR3H/GTF2H5	55
GO:0016592	mediator complex	28/4204	38/12506	5.034519765593253e-7	1.2586299413983132e-5	1.0542208682088127e-5	MED15/THRAP3/MED23/MED22/CDK9/MED8/MED12/MED9/MED27/MED19/MED17/MED24/MED29/MED6/MED10/MED14/CCNC/MED12L/MED31/MED16/MED21/MED28/BCLAF1/MED26/MED25/MED4/MED11/MED7	28
GO:0022627	cytosolic small ribosomal subunit	29/4204	40/12506	5.556368158713758e-7	1.3411923141722863e-5	1.1233746150285166e-5	RPSA/RPS15/MRPS11/RPS5/RPS20/RPS17/RPS18/RPS4X/RPS15A/RPS24/RPS21/RPS6/RPS10/RPS11/RPS9/RPS25/RPS16/RPS12/RPS3A/RPS26/RPS27/RPS14/RPS27L/RPS29/RPS13/UBA52/RPS27A/RPS23/RPS28	29
GO:0055029	nuclear DNA-directed RNA polymerase complex	54/4204	92/12506	6.687616092956694e-7	1.4932685687327668e-5	1.2507527711039865e-5	TBPL1/GTF2A1/TRRAP/POLR3A/POLR2K/CRCP/POLR1D/TAF6L/TAF9/GTF2H2C/POLR3F/CDC73/RPAP2/POLR3K/TAF4/LEO1/WDR61/POLR2G/KAT2A/PAF1/TAF1L/POLR3B/CCNH/GTF2F1/POLR2D/GTF2B/TAF11/MNAT1/POLR2J/TAF12/CTR9/POLR3GL/POLR3D/TAF8/POLR2I/POLR2F/TAF13/TAF10/TADA3/TAF5/GTF2H4/TAF6/POLR2E/GTF2A2/GTF2H2/GTF2H3/PEX2/POLR2J3/POLR2L/TAF3/POLR2A/POLR2C/POLR3H/GTF2H5	54
GO:0000315	organellar large ribosomal subunit	36/4204	54/12506	6.82637059992122e-7	1.4932685687327668e-5	1.2507527711039865e-5	MRPL13/NSUN4/MRPL4/MRPL46/MRPL38/MRPL21/MRPL35/MRPL10/MRPL3/MRPL55/MRPL16/MRPL18/MRPL33/MRPL44/MRPL9/MRPL53/MPV17L2/MRPL39/MRPL32/MRPL40/MRPL57/MRPL20/MRPL17/MRPL34/MRPL51/MRPL22/MRPL52/MRPL42/MRPL23/MRPL43/MRPL54/MTERF4/MRPL36/MRPL14/MRPL50/NSUN3	36
GO:0005762	mitochondrial large ribosomal subunit	36/4204	54/12506	6.82637059992122e-7	1.4932685687327668e-5	1.2507527711039865e-5	MRPL13/NSUN4/MRPL4/MRPL46/MRPL38/MRPL21/MRPL35/MRPL10/MRPL3/MRPL55/MRPL16/MRPL18/MRPL33/MRPL44/MRPL9/MRPL53/MPV17L2/MRPL39/MRPL32/MRPL40/MRPL57/MRPL20/MRPL17/MRPL34/MRPL51/MRPL22/MRPL52/MRPL42/MRPL23/MRPL43/MRPL54/MTERF4/MRPL36/MRPL14/MRPL50/NSUN3	36
GO:0000124	SAGA complex	17/4204	20/12506	3.1887187785555513e-6	6.763948924208744e-5	5.665442933510182e-5	USP22/TRRAP/ENY2/KAT2B/TAF6L/TAF9/KAT2A/TADA2A/TADA1/TAF12/TADA2B/SGF29/SUPT7L/TAF10/TADA3/TAF6/SUPT20H	17
GO:0034364	high-density lipoprotein particle	19/4204	24/12506	6.180395637961476e-6	1.244295189853365e-4	1.0422141665388334e-4	HDLBP/APOA1/CETP/LIPC/APOM/HPR/APOB/APOC1/APOE/APOH/APOL1/SAA1/APOA2/APOC4/PON1/APOF/APOA5/APOC2/SAA2	19
GO:0000151	ubiquitin ligase complex	116/4204	246/12506	6.221475949266824e-6	1.244295189853365e-4	1.0422141665388334e-4	ANAPC7/RCHY1/KLHL22/UBR2/DDB1/ELOB/KLHL24/PHC2/APPBP2/ERCC8/CUL3/CUL5/RBCK1/RNF8/SKP1/BCOR/RNF20/KBTBD7/UBE2J2/RING1/MIB2/FBXL19/FBXO9/SHARPIN/ANAPC2/CDC16/MED12/FBXL15/RMND5A/FEM1B/FBXL12/ELOC/MED27/KLHDC2/KCTD2/TRPC4AP/COP1/PLRG1/KLHL25/DDA1/GID8/IKBKG/ABTB1/LZTR1/DCAF15/KLHDC3/USP33/MED24/FBXO11/KLHL9/CDC26/MED6/KLHL42/MED10/DERL2/FAM8A1/COMMD1/BTRC/CUL9/RNF40/FBXO45/TRAF7/RNF31/KCTD17/FBXL4/U…	116
GO:0070461	SAGA-type complex	19/4204	25/12506	1.7601503860832007e-5	3.422514639606223e-4	2.866677675579949e-4	USP22/TRRAP/ENY2/KAT2B/TAF6L/TAF9/TAF4/KAT2A/TADA2A/TADA1/TAF12/TADA2B/SGF29/SUPT7L/TAF10/TADA3/TAF5/TAF6/SUPT20H	19
GO:0072546	EMC complex	10/4204	10/12506	1.829589682794626e-5	3.4613858863682116e-4	2.8992359980557796e-4	EMC8/MMGT1/EMC10/EMC1/EMC7/EMC4/EMC3/EMC2/EMC6/EMC9	10
GO:1990204	oxidoreductase complex	51/4204	94/12506	2.91690208734114e-5	5.373240687207363e-4	4.500594079360152e-4	NDUFS8/NDUFB5/UQCRQ/UQCRC1/NDUFAB1/NDUFA4/NDUFB9/PDHA1/NDUFA9/SDHC/NDUFS2/UQCRB/NDUFV1/BCS1L/NDUFS3/NDUFS7/NDUFA10/NDUFB11/NDUFA11/NDUFB2/NDUFA6/NDUFB7/NDUFS1/UQCRFS1/NDUFB3/UQCR10/NDUFA3/NDUFB8/NDUFA12/NDUFC2/NDUFB6/NDUFAF1/NDUFA13/BCKDHA/NOXA1/NDUFA1/UQCR11/NDUFB4/SDHD/NDUFS4/NDUFB1/NDUFA2/NDUFS5/NDUFS6/NDUFV2/NDUFV3/NDUFA7/GMPR2/NDUFA5/NOX1/NDUFC1	51
GO:0005814	centriole	58/4204	113/12506	7.278756059148348e-5	0.0013064433952317547	0.001094269129539981	STARD9/CCDC120/CEP290/CNTLN/SCLT1/NIN/KIAA0753/PCNT/PLK1/IFT52/CEP350/CEP78/C2CD3/IFT20/CBY1/NUBP2/RAB8A/CEP192/MPHOSPH9/HSPA1A/CEP128/HSPA6/CEP104/CEP162/ALMS1/CCDC146/IQCB1/CEP83/HERC2/RAN/MDM1/TUBG1/CEP164/TOPORS/ODF2/MAPK15/WDR90/NEURL4/POC5/KIAA0586/SASS6/CEP295/CEP63/RTTN/CCDC57/CEP135/KIF24/CCHCR1/CENPJ/CEP152/LRRCC1/SFI1/POC1A/DZIP1/FBF1/WRAP73/POC1B/WASHC1	58
GO:0030008	TRAPP complex	12/4204	14/12506	8.945574494312295e-5	0.0015654755365046517	0.0013112328929820918	TRAPPC6A/TRAPPC6B/TRAPPC2L/TRAPPC11/TRAPPC9/TRAPPC1/TRAPPC13/TRAPPC12/TRAPPC4/TRAPPC5/TRAPPC2/TRAPPC3	12
GO:0042788	polysomal ribosome	21/4204	31/12506	1.0602282590737582e-4	0.0018101458081747092	0.0015161672408320497	RPL18/LARP4B/RPL7A/RPL36/RPL30/RPL8/RPL38/RPS21/RPL10A/RPL24/RPL31/RPL6/RPL32/EEF2/RPL39/RPS26/RPS29/RPL36A/RPS23/RPL11/RPS28	21
GO:0000930	gamma-tubulin complex	13/4204	16/12506	1.2675215654712685e-4	0.002112535942452114	0.0017694473984147783	BLOC1S2/TUBGCP6/MZT2B/TUBGCP2/TUBG1/TOPORS/TUBGCP5/MARK4/TUBG2/CENPJ/MZT1/MZT2A/TUBGCP4	13
GO:1905368	peptidase complex	49/4204	94/12506	1.5757082925826096e-4	0.0025651065228088996	0.0021485177942925666	SPCS3/USP22/PSMC5/PSMD14/PSMC3/PSMA4/PSMD1/TRRAP/SPCS2/ENY2/KAT2B/TAF6L/TAF9/PSMB1/PSMA3/PSMD7/SEC11A/KAT2A/TADA2A/PSMA5/PSMA7/SPCS1/PSMC2/PSMC6/UBQLN1/TADA1/PSMD12/TAF12/PSMD6/TADA2B/SGF29/SPG7/PSMA2/PSMB7/SUPT7L/PSMD9/TAF10/TADA3/PSMB2/TAF6/SUPT20H/PSMB5/PIGK/F7/PSMA8/PSMB3/PSMB6/RAD23A/PSMB4	49
GO:0005681	spliceosomal complex	84/4204	180/12506	1.7518425664634165e-4	0.0027870222648281625	0.0023343930849763707	PNN/CDC40/SRSF2/RBM5/YBX1/HNRNPA2B1/SNRPA/SNRPD1/HSPA8/API5/SNRPB2/SRRM1/SYNCRIP/TRA2B/DHX35/LSM2/XAB2/PRPF39/SNRPD3/RNF113B/PHF5A/SNRNP48/DDX5/SF3B5/PRPF40A/AKAP17A/PLRG1/LSM7/TXNL4A/SRSF1/ZMAT2/AQR/PRPF19/SNU13/SNIP1/SREK1/MFAP1/HNRNPM/SNRPB/SLU7/CWC22/LSM5/LUC7L/LUC7L3/SF3B1/PRPF38B/CASC3/HNRNPA3/TRA2A/PRPF8/LSM8/PRPF38A/RBM22/SNRPE/ZRSR2/SYF2/CWC25/BCAS2/HNRNPU/IK/SNRPN/PDCD7/SMNDC1/RNPC3/LSM…	84
GO:0061695	transferase complex, transferring phosphorus-containing groups	88/4204	194/12506	4.09789977763147e-4	0.006234484987742001	0.005221967125071119	TBPL1/ZNFX1/GTF2A1/LAS1L/POLRMT/TRRAP/POLR3A/POLR2K/ATG14/PRKAA1/SMCR8/PIK3C3/CRCP/ULK1/POLR1D/TAF6L/PIK3R1/CDK9/TAF9/GTF2H2C/PHKG2/POLR3F/CDC73/TGFBR1/POLE2/RPAP2/POLR3K/PIK3CB/TAF4/LEO1/PRPS1/WDR61/POLR2G/IKBKG/KAT2A/PAF1/TAF1L/POLR3B/CCNH/PRKAR1A/GTF2F1/PIK3R2/PIK3R4/POLR2D/ERN1/CCNK/GTF2B/POLD4/POLE/TAF11/POLG2/MNAT1/POLR2J/TAF12/CTR9/PRKAG1/POLR3GL/CCND3/POLR3D/TAF8/PRKAB2/MAD2L2/POLR2I/CCNT…	88
GO:0032039	integrator complex	14/4204	19/12506	4.1645406864037265e-4	0.006234484987742001	0.005221967125071119	INTS14/INTS7/INTS9/INTS8/INTS11/INTS2/INTS1/INTS3/INTS5/INTS12/INTS10/CT45A2/INTS6L/CT45A3	14
GO:0005669	transcription factor TFIID complex	20/4204	31/12506	4.1860113489124867e-4	0.006234484987742001	0.005221967125071119	GTF2A1/TAF6L/TAF9/TAF4/TAF1L/GTF2F1/GTF2B/TAF11/TAF12/TAF8/TAF13/TAF10/TAF5/GTF2H4/TAF6/GTF2A2/GTF2H2/GTF2H3/TAF3/GTF2H5	20
GO:1902562	H4 histone acetyltransferase complex	19/4204	29/12506	4.3737165489374344e-4	0.006378336633867092	0.005342456398592436	MRGBP/MSL2/TRRAP/KANSL3/EPC1/KAT8/EPC2/MCRS1/ATF2/MSL1/KANSL2/KAT5/DMAP1/MEAF6/ACTBL2/MSL3/EP400/MORF4L1/KANSL1	19
GO:0005684	U2-type spliceosomal complex	45/4204	89/12506	6.858965583403921e-4	0.009798522262005602	0.00820718330817612	CDC40/SNRPD1/SNRPB2/LSM2/XAB2/PRPF39/SNRPD3/RNF113B/PHF5A/SF3B5/PRPF40A/PLRG1/LSM7/TXNL4A/ZMAT2/AQR/PRPF19/SNU13/SNIP1/MFAP1/SNRPB/CWC22/LSM5/LUC7L/LUC7L3/SF3B1/CASC3/PRPF8/LSM8/PRPF38A/RBM22/SNRPE/SYF2/CWC25/BCAS2/IK/SNRPN/LSM4/LSM6/SRRM2/LSM3/LUC7L2/SNRNP70/CCDC12/SF3A1	45
GO:0005665	RNA polymerase II, core complex	11/4204	14/12506	7.449957936561781e-4	0.009839567086024995	0.008241562205888604	POLR2K/POLR2G/POLR2D/POLR2J/POLR2I/POLR2F/POLR2E/POLR2J3/POLR2L/POLR2A/POLR2C	11
GO:0005859	muscle myosin complex	11/4204	14/12506	7.449957936561781e-4	0.009839567086024995	0.008241562205888604	MYL1/MYH13/MYL6B/MYH2/MYH1/MYH4/MYH3/MYH7/MYH8/MYL5/MYLPF	11
GO:0008180	COP9 signalosome	11/4204	14/12506	7.449957936561781e-4	0.009839567086024995	0.008241562205888604	COPS7B/COPS4/COPS2/COPS5/COPS6/GPS1/COPS3/COPS9/TESPA1/COPS8/COPS7A	11
GO:0031082	BLOC complex	11/4204	14/12506	7.449957936561781e-4	0.009839567086024995	0.008241562205888604	DTNBP1/BLOC1S4/BLOC1S2/HPS4/HPS1/BLOC1S5/HPS6/BLOC1S6/BLOC1S3/SNAPIN/BLOC1S1	11
GO:0032391	photoreceptor connecting cilium	20/4204	32/12506	7.648385109480709e-4	0.009914573290067586	0.008304386951229542	KIFAP3/CEP290/RP1L1/MYO7A/IFT52/FAM161A/IFT20/IQCB1/SPTBN5/KIF17/TOPORS/TTC8/GNAT1/KIAA1549/MAK/RP1/USH2A/NPHP4/TMEM237/RPGRIP1L	20
GO:0031461	cullin-RING ubiquitin ligase complex	63/4204	134/12506	8.441912281113798e-4	0.010744251994144834	0.008999320843216049	ANAPC7/KLHL22/DDB1/ELOB/KLHL24/APPBP2/ERCC8/CUL3/CUL5/SKP1/KBTBD7/FBXL19/FBXO9/ANAPC2/CDC16/FBXL15/FEM1B/FBXL12/ELOC/KLHDC2/KCTD2/TRPC4AP/COP1/PLRG1/KLHL25/DDA1/LZTR1/DCAF15/KLHDC3/KLHL9/CDC26/KLHL42/COMMD1/BTRC/CUL9/FBXO45/KCTD17/FBXL4/KLHL20/FBXL3/FZR1/KBTBD6/ANAPC10/DMAC2/ANAPC5/ANAPC11/RBX1/KLHL12/FBXO31/ANAPC16/ENC1/ANAPC15/FBXL8/RNF7/SPOP/FBXW5/KLHL7/ANAPC13/DCAF12/ANAPC4/KCTD13/FBXW8/KLHL2	63
GO:0005666	RNA polymerase III complex	13/4204	18/12506	9.262912997259415e-4	0.011375507189616827	0.009528056397919657	POLR3A/POLR2K/CRCP/POLR1D/POLR3F/POLR3K/POLR3B/POLR3GL/POLR3D/POLR2F/POLR2E/POLR2L/POLR3H	13
GO:0005685	U1 snRNP	13/4204	18/12506	9.262912997259415e-4	0.011375507189616827	0.009528056397919657	SNRPA/SNRPD1/SNRPB2/PRPF39/SNRPD3/PRPF40A/SNRPB/LUC7L/LUC7L3/SNRPE/SNRPN/LUC7L2/SNRNP70	13
GO:0097346	INO80-type complex	16/4204	24/12506	9.440512775081408e-4	0.011393722314753423	0.009543313277169408	TRRAP/ACTR8/MCRS1/ACTR6/INO80/KAT5/INO80C/YY1/INO80E/ACTR5/NFRKB/DMAP1/INO80B/ZNHIT1/EP400/TFPT	16
GO:0090575	RNA polymerase II transcription regulator complex	63/4204	135/12506	0.0010700838411173464	0.012695909979358348	0.010634017832334737	TBPL1/GTF2A1/E2F5/HIF1A/TLE4/DR1/TRRAP/JUND/RFXAP/DRAP1/TAF6L/ATF1/MED8/TAF9/GTF2H2C/NFYB/RXRB/TAF4/TCF7L2/MED17/E2F4/KAT2A/TAF1L/CCNH/GTF2F1/JUNB/MED6/CREM/GTF2B/LDB1/TAF11/MED14/CREB1/NFYC/MNAT1/CLOCK/TAF12/SFPQ/TAF8/PYGO2/MED31/MED26/TAF13/TAF10/TADA3/TAF5/GTF2H4/TAF6/NPAS2/CTNNB1/GTF2A2/E2F6/GTF2H2/GTF2H3/MED4/NFYA/TAF3/HIPK2/MXI1/RFXANK/ING2/GTF2H5/ATF6B	63
GO:0034358	plasma lipoprotein particle	20/4204	33/12506	0.0013312464925982325	0.015276599095389552	0.012795587512980423	HDLBP/APOA1/CETP/LIPC/APOM/HPR/APOB/APOC1/APOE/APOH/APOL1/SAA1/APOA2/LPA/APOC4/PON1/APOF/APOA5/APOC2/SAA2	20
GO:1990777	lipoprotein particle	20/4204	33/12506	0.0013312464925982325	0.015276599095389552	0.012795587512980423	HDLBP/APOA1/CETP/LIPC/APOM/HPR/APOB/APOC1/APOE/APOH/APOL1/SAA1/APOA2/LPA/APOC4/PON1/APOF/APOA5/APOC2/SAA2	20
GO:0031463	Cul3-RING ubiquitin ligase complex	19/4204	31/12506	0.0014506946274381624	0.016378810309785705	0.013718792996316748	KLHL22/KLHL24/CUL3/KBTBD7/KCTD2/KLHL25/LZTR1/KLHL9/KLHL42/KCTD17/KLHL20/KBTBD6/RBX1/KLHL12/ENC1/SPOP/KLHL7/KCTD13/KLHL2	19
GO:0070069	cytochrome complex	17/4204	27/12506	0.0016925542690276944	0.01880615854475216	0.015751925277333764	UQCRQ/UQCRC1/NDUFA4/COX4I1/UQCRB/BCS1L/COA6/COX7B/COX6B1/UQCRFS1/UQCR10/COX8A/COX7A2L/COX7C/UQCR11/COX7A2/COX6A1	17
GO:1990498	mitotic spindle microtubule	10/4204	13/12506	0.0017642000226051147	0.019295937747243443	0.016162161391300146	HAUS6/CLTC/HAUS5/HAUS2/TUBG1/HNRNPU/HAUS4/CEP295/HAUS3/HAUS7	10
GO:0005852	eukaryotic translation initiation factor 3 complex	11/4204	15/12506	0.0019426341923706742	0.02030938633744683	0.017011019834523133	EIF3M/EIF3A/EIF3K/EIF3D/EIF3C/EIF3E/EIF3I/EIF3G/COPS5/EIF3F/EIF3L	11
GO:0034704	calcium channel complex	25/4204	45/12506	0.0019966048490214	0.02030938633744683	0.017011019834523133	CACNB3/CACNA1S/CALM2/CACNB1/CACNA1H/RYR3/PRKACA/CACNA2D3/PTPA/CACNG6/CACNA1F/ATP2A1/SMDT1/CACNG8/MICU3/AKAP6/TRPC5/CACNA1A/RYR1/CACNA1B/PKD1/TRPC4/MICU2/TRPV6/CASQ2	25
GO:0032994	protein-lipid complex	21/4204	36/12506	0.0020008218026461664	0.02030938633744683	0.017011019834523133	HDLBP/APOA1/CETP/LIPC/APOM/HPR/APOB/APOC1/APOE/APOH/PEX3/APOL1/SAA1/APOA2/LPA/APOC4/PON1/APOF/APOA5/APOC2/SAA2	21
GO:0016282	eukaryotic 43S preinitiation complex	12/4204	17/12506	0.002023208913214012	0.02030938633744683	0.017011019834523133	EIF3M/EIF3A/EIF3K/EIF3D/EIF3C/EIF3E/EIF3I/EIF3G/EIF1B/EIF1/EIF3F/EIF3L	12
GO:0005839	proteasome core complex	13/4204	19/12506	0.002030938633744683	0.02030938633744683	0.017011019834523133	PSMA4/PSMB1/PSMA3/PSMA5/PSMA7/PSMA2/PSMB7/PSMB2/PSMB5/PSMA8/PSMB3/PSMB6/PSMB4	13
GO:0016460	myosin II complex	13/4204	19/12506	0.002030938633744683	0.02030938633744683	0.017011019834523133	MYL1/MYH13/MYL12A/MYL6B/MYH2/MYH1/MYL12B/MYH4/MYH3/MYH7/MYH8/MYL5/MYLPF	13
GO:0097731	9+0 non-motile cilium	35/4204	69/12506	0.002416395852387471	0.023823621079876473	0.019954521716528114	KIFAP3/PEX6/CEP290/BSG/RP1L1/MYO7A/TULP3/IFT52/FAM161A/NAPEPLD/IFT20/TTLL4/GNB1/MERTK/IQCB1/IFT80/CACNA1F/SPTBN5/KIF17/TOPORS/TTC8/GNAT1/EYS/ARR3/KIAA1549/MAK/PKHD1/RP1/USH2A/NPHP4/CCDC66/PHLPP2/TMEM237/RPGRIP1L/CNGB3	35
GO:0030532	small nuclear ribonucleoprotein complex	33/4204	65/12506	0.0031169066192725833	0.030303258798483446	0.025381827294368848	SNRPA/SNRPD1/SNRPB2/LSM2/LSM11/PRPF39/SNRPD3/PHF5A/SF3B5/PRPF40A/GEMIN4/MEPCE/LSM7/TXNL4A/ZMAT2/SNU13/SNRPB/SLU7/LSM5/LUC7L/LUC7L3/SF3B1/PRPF8/LSM8/SNRPE/SNRPN/LSM4/LSM6/LARP7/LSM3/LUC7L2/SNRNP70/SF3A1	33
GO:0005689	U12-type spliceosomal complex	16/4204	26/12506	0.003239801772463473	0.031066592338690836	0.02602119087616661	YBX1/SNRPD1/SNRPD3/PHF5A/SNRNP48/SF3B5/LSM7/SNRPB/SF3B1/SNRPE/ZRSR2/PDCD7/RNPC3/SNRNP35/ZMAT5/RBM41	16
GO:0035861	site of double-strand break	31/4204	61/12506	0.004025199574244218	0.037882893479455615	0.031730483711363576	RNF169/DDB1/RNF8/ARPC5/RNF138/ARPC4/LMNA/ZBTB7A/RPA3/ATF2/PRPF19/ARPC1A/SMC5/ACTR3/ACTR2/WRAP53/HELB/IFFO1/SLF2/RAD18/MAD2L2/APLF/INTS3/INIP/ARPC3/POLH/NABP1/SIRT7/HUS1B/ESCO2/POLL	31
GO:0070993	translation preinitiation complex	12/4204	18/12506	0.00421704414019015	0.037882893479455615	0.031730483711363576	EIF3M/EIF3A/EIF3K/EIF3D/EIF3C/EIF3E/EIF3I/EIF3G/EIF1B/EIF1/EIF3F/EIF3L	12
GO:0000145	exocyst	10/4204	14/12506	0.004312210594977466	0.037882893479455615	0.031730483711363576	EXOC6B/EXOC3L2/EXOC2/EXOC1/EXOC5/EXOC8/EXOC4/EXOC3/EXOC3L4/EXOC7	10
GO:0031011	Ino80 complex	10/4204	14/12506	0.004312210594977466	0.037882893479455615	0.031730483711363576	ACTR8/MCRS1/INO80/INO80C/YY1/INO80E/ACTR5/NFRKB/INO80B/TFPT	10
GO:0000152	nuclear ubiquitin ligase complex	22/4204	40/12506	0.004313881499300645	0.037882893479455615	0.031730483711363576	ANAPC7/PHC2/BCOR/RING1/ANAPC2/CDC16/CDC26/PCGF5/FZR1/ANAPC10/ANAPC5/ANKRD39/ANAPC11/ANAPC16/BRCC3/ANAPC15/PCGF3/PCGF6/ANAPC13/ANAPC4/PCGF1/BARD1	22
GO:0071004	U2-type prespliceosome	11/4204	16/12506	0.004329473540509213	0.037882893479455615	0.031730483711363576	PRPF39/PRPF40A/LSM7/SNRPB/LUC7L/LUC7L3/SF3B1/SNRPN/LUC7L2/SNRNP70/SF3A1	11
GO:0071010	prespliceosome	11/4204	16/12506	0.004329473540509213	0.037882893479455615	0.031730483711363576	PRPF39/PRPF40A/LSM7/SNRPB/LUC7L/LUC7L3/SF3B1/SNRPN/LUC7L2/SNRNP70/SF3A1	11
GO:0005667	transcription regulator complex	129/4204	317/12506	0.004528700665449238	0.039136919331042797	0.03278084822164036	TBPL1/RCOR1/PRDM10/GTF2A1/KLF4/RBL1/SNAPC3/E2F5/N4BP2L2/REL/GTF3C6/HIF1A/REST/ASCC1/EYA3/TLE4/DR1/CREG1/TRRAP/USF1/JUND/MTA3/MED23/RFXAP/WTIP/DRAP1/TAF6L/ATF1/ZFHX3/MED8/TAF9/ETV3/GTF2H2C/ARNTL/NCOR2/PBX2/NFYB/SOX2/BRF1/RXRB/MED27/ELANE/TAF4/POU3F2/TCF7L2/CTBP1/MED17/E2F4/KAT2A/HAX1/RUNX2/TAF1L/SKI/CCNH/NCOA6/LIN9/GTF2F1/JUNB/MED6/CREM/KAT5/SIX5/GTF2B/LDB1/SPEN/LIN37/TLE2/YY1/TAF11/MED14/CREB1/CR…	129
GO:0071011	precatalytic spliceosome	27/4204	52/12506	0.004834003066945098	0.04126587983977523	0.03456405273797714	SNRPD1/SNRPB2/LSM2/SNRPD3/PHF5A/SF3B5/LSM7/TXNL4A/ZMAT2/SNU13/SNIP1/MFAP1/SNRPB/CWC22/LSM5/SF3B1/PRPF38B/PRPF8/LSM8/PRPF38A/SNRPE/IK/LSM4/LSM6/SRRM2/LSM3/SF3A1	27
GO:0097733	photoreceptor cell cilium	31/4204	62/12506	0.005493980872791258	0.04579866505393329	0.03836068636848247	KIFAP3/PEX6/CEP290/BSG/RP1L1/MYO7A/IFT52/FAM161A/NAPEPLD/IFT20/GNB1/MERTK/IQCB1/CACNA1F/SPTBN5/KIF17/TOPORS/TTC8/GNAT1/EYS/ARR3/KIAA1549/MAK/RP1/USH2A/NPHP4/CCDC66/PHLPP2/TMEM237/RPGRIP1L/CNGB3	31
GO:0071005	U2-type precatalytic spliceosome	26/4204	50/12506	0.005495839806471995	0.04579866505393329	0.03836068636848247	SNRPD1/SNRPB2/LSM2/SNRPD3/PHF5A/SF3B5/LSM7/TXNL4A/ZMAT2/SNU13/SNIP1/MFAP1/SNRPB/CWC22/LSM5/SF3B1/PRPF8/LSM8/PRPF38A/SNRPE/IK/LSM4/LSM6/SRRM2/LSM3/SF3A1	26
GO:1990351	transporter complex	102/4204	246/12506	0.005708649899077262	0.04701241093357745	0.039377312616545326	NDUFS8/KCNMB1/NDUFB5/UQCRQ/KCNQ5/UQCRC1/NDUFAB1/CACNB3/NDUFA4/TIMM10B/NDUFB9/NDUFA9/CLDN4/NDUFS2/UQCRB/CACNA1S/NDUFV1/HCN1/BCS1L/TIMM8B/ATP10A/GRIN2B/NDUFS3/NDUFS7/TMEM30A/ABCB8/NDUFA10/KCNB1/NDUFB11/TIMM10/ABCD4/NDUFA11/VWC2/NDUFB2/NDUFA6/NDUFB7/NDUFS1/UQCRFS1/NDUFB3/UQCR10/PEX12/NDUFA3/NDUFB8/NDUFA12/ABCA2/NDUFC2/CALM2/NDUFB6/CACNB1/CACNA1H/CFTR/RYR3/PRKACA/NDUFAF1/NDUFA13/CACNA2D3/PTPA/SCN1A/G…	102
GO:0016459	myosin complex	27/4204	53/12506	0.0067409706461171075	0.05414230394687245	0.045349268117906696	MYO7A/MYL1/BMF/MYO18A/MYH13/MYO7B/MYL12A/MYH7B/MYO18B/MYO3B/MYH15/MYL6B/MYH2/MYO1H/MYH1/MYL12B/MYO15A/MYL2/MYH4/MYH3/MYH7/MYH8/MYL5/MYLPF/MYO1A/MYL7/MYO3A	27
GO:0120114	Sm-like protein family complex	36/4204	75/12506	0.006760148490761805	0.05414230394687245	0.045349268117906696	SNRPA/SNRPD1/SNRPB2/LSM2/LSM11/PRPF39/SNRPD3/PHF5A/SF3B5/PRPF40A/GEMIN4/MEPCE/LSM7/TXNL4A/GEMIN6/ZMAT2/SNU13/SNRPB/SLU7/LSM5/LUC7L/LUC7L3/SF3B1/PRPF8/LSM8/SNRPE/SNRPN/LSM4/LSM6/GEMIN7/GEMIN8/LARP7/LSM3/LUC7L2/SNRNP70/SF3A1	36
GO:0097730	non-motile cilium	38/4204	80/12506	0.006806461067606823	0.05414230394687245	0.045349268117906696	KIFAP3/PEX6/CEP290/BSG/RP1L1/MYO7A/TULP3/IFT52/FAM161A/NAPEPLD/IFT20/TTLL4/RAB8A/GNB1/CDC14A/MERTK/IQCB1/IFT80/CACNA1F/TUBG1/SPTBN5/KIF17/TOPORS/TTC8/GNAT1/EYS/ARR3/KIAA1549/MAK/PKHD1/RP1/USH2A/NPHP4/CCDC66/PHLPP2/TMEM237/RPGRIP1L/CNGB3	38
GO:0005930	axoneme	43/4204	93/12506	0.007566333014962345	0.059510484387344284	0.049845623765038746	KIFAP3/DNAH9/TTC30A/MNS1/CCDC40/ATG14/RP1L1/CFAP61/TULP3/DNAH3/TTC30B/PIK3C3/MAP4/DNAH14/CFAP221/MAP1LC3B/PRKAR1A/DNAH10/PIK3R4/CEP162/PRKACA/DNAH1/CCDC113/DNAH6/CFAP54/DNAH11/GABARAP/AMBRA1/KIF17/DNAH2/DNAH17/DNAH8/CFAP43/DNHD1/MAK/RP1/SPAG17/TTLL8/INPP5E/CFAP206/CCDC65/ATG5/RPGRIP1L	43
GO:1902495	transmembrane transporter complex	96/4204	232/12506	0.007652108595123976	0.05951640018429759	0.0498505788009831	NDUFS8/KCNMB1/NDUFB5/UQCRQ/KCNQ5/UQCRC1/NDUFAB1/CACNB3/NDUFA4/NDUFB9/NDUFA9/CLDN4/NDUFS2/UQCRB/CACNA1S/NDUFV1/HCN1/BCS1L/GRIN2B/NDUFS3/NDUFS7/ABCB8/NDUFA10/KCNB1/NDUFB11/ABCD4/NDUFA11/VWC2/NDUFB2/NDUFA6/NDUFB7/NDUFS1/UQCRFS1/NDUFB3/UQCR10/NDUFA3/NDUFB8/NDUFA12/ABCA2/NDUFC2/CALM2/NDUFB6/CACNB1/CACNA1H/CFTR/RYR3/PRKACA/NDUFAF1/NDUFA13/CACNA2D3/PTPA/SCN1A/GABRA4/KCNA2/CACNG6/CACNA1F/NDUFA1/UQCR11/AT…	96
GO:0008023	transcription elongation factor complex	23/4204	44/12506	0.008093792890643513	0.06225994531264241	0.05214855569795762	ELOB/CDK9/ELL/ELP2/CDC73/NELFCD/ELOC/ELOF1/LEO1/WDR61/ELL2/PAF1/AFF1/ERCC6/CCNK/SUPT4H1/CTR9/EAF1/CCNT2/PEX2/AFF3/AFF4/NUFIP1	23
GO:0005929	cilium	165/4204	421/12506	0.008454795513354551	0.06432996586248028	0.0538823924592504	CCDC120/KIFAP3/AK2/PDCL/PEX6/ATP6V1D/DNAH9/TTC30A/MNS1/CEP290/BSG/ADCY6/CUL3/NEK8/HIF1A/SCLT1/ADCY3/SPEF2/NIN/RAB15/B9D1/CCDC40/ATG14/RP1L1/IQCE/CFAP61/MYO7A/TULP3/IFT52/DNAH3/TTC30B/PIK3C3/CCDC178/ANKS3/IFT22/FAM161A/ANKS6/DISC1/PIN1/CEP78/PSEN1/NAPEPLD/C2CD3/MAP4/IFT20/TTLL4/CSNK2B/CYS1/NUBP2/JADE1/HSPB11/ACE2/DNAH14/KIF5A/RAB8A/CFAP221/MAP1LC3B/GNB1/TCTN2/PDE6D/PRKAR1A/CSNK1A1/INVS/DNAH10/KIF3…	165
GO:1902555	endoribonuclease complex	16/4204	28/12506	0.008854659252021831	0.06664797286468045	0.055823941181394	POP4/LAS1L/TSEN34/DICER1/AGO2/TSEN2/TSEN54/CLP1/RPP38/RPP21/ERN1/RPP30/RPP14/POP5/AGO1/POP7	16
GO:0033290	eukaryotic 48S preinitiation complex	10/4204	15/12506	0.009051363400191045	0.06740377000142267	0.056456992316981106	EIF3M/EIF3A/EIF3K/EIF3D/EIF3C/EIF3E/EIF3I/EIF3G/EIF3F/EIF3L	10
GO:0042627	chylomicron	8/4204	11/12506	0.009313122737652644	0.06862300964586159	0.05747822010939083	APOA1/APOB/APOC1/APOE/APOH/APOA2/APOA5/APOC2	8
GO:0097014	ciliary plasm	43/4204	94/12506	0.00948652844734788	0.06917260326191163	0.05793855641636809	KIFAP3/DNAH9/TTC30A/MNS1/CCDC40/ATG14/RP1L1/CFAP61/TULP3/DNAH3/TTC30B/PIK3C3/MAP4/DNAH14/CFAP221/MAP1LC3B/PRKAR1A/DNAH10/PIK3R4/CEP162/PRKACA/DNAH1/CCDC113/DNAH6/CFAP54/DNAH11/GABARAP/AMBRA1/KIF17/DNAH2/DNAH17/DNAH8/CFAP43/DNHD1/MAK/RP1/SPAG17/TTLL8/INPP5E/CFAP206/CCDC65/ATG5/RPGRIP1L	43
GO:0030286	dynein complex	21/4204	40/12506	0.010498207628619182	0.07576026123745801	0.06345633911167535	DYNC1I1/DNAH9/DNAH3/DISC1/DYNLT1/DNAH14/DNAH10/DYNLRB1/DNAH1/DNAH6/DCTN4/DNAH11/DYNC1I2/DNAH2/DNAH12/DNAH17/DNAH8/DNHD1/DCTN2/CCDC65/SNX4	21
GO:0097525	spliceosomal snRNP complex	28/4204	57/12506	0.010897252821766679	0.07783752015547628	0.06519623868661698	SNRPA/SNRPD1/SNRPB2/LSM2/PRPF39/SNRPD3/PHF5A/SF3B5/PRPF40A/LSM7/TXNL4A/ZMAT2/SNU13/SNRPB/LSM5/LUC7L/LUC7L3/SF3B1/PRPF8/LSM8/SNRPE/SNRPN/LSM4/LSM6/LSM3/LUC7L2/SNRNP70/SF3A1	28
GO:0036464	cytoplasmic ribonucleoprotein granule	84/4204	204/12506	0.013782826365206089	0.09714055756168034	0.0813643467095578	PAN2/G3BP2/TARDBP/YBX1/DYNC1I1/CNOT2/C9orf72/SNRPB2/PSMC3/CTSG/PSMA4/RPL28/BTBD2/RC3H2/AGO2/PABPC3/RBM4/TNRC6B/LSM14A/DCP2/LARP4B/MCRIP2/TOP1/NBDY/WTIP/CDK9/EIF4E/LSM2/ARNTL/PCBP1/RPS4X/PQBP1/GIGYF2/INA/HELZ/TNRC6A/CDC42/POLR2G/CNOT3/HAX1/ICOSLG/TUBB/RPS6/RPTOR/BTBD1/POLR2D/PSMC2/RPL6/ZC3H12C/UBAP2L/CASC3/CNOT8/MBNL1/SARNP/CLOCK/FLG/CSDE1/HNRNPU/ENDOV/EIF4E2/PSMA2/GABPB1/NOCT/LSM4/MYH1/ARC/RC3H1/…	84
GO:0005697	telomerase holoenzyme complex	12/4204	20/12506	0.013877222508811477	0.09714055756168034	0.0813643467095578	NHP2/SMG5/GNL3L/ACD/LSM11/SNRPD3/SNRPB/WRAP53/SNRPE/HNRNPU/HNRNPC/NOP10	12
GO:0034361	very-low-density lipoprotein particle	11/4204	18/12506	0.015378538698259501	0.104514340667783	0.08754058308564683	APOA1/APOM/APOB/APOC1/APOE/APOH/APOL1/APOA2/APOC4/APOA5/APOC2	11
GO:0034385	triglyceride-rich plasma lipoprotein particle	11/4204	18/12506	0.015378538698259501	0.104514340667783	0.08754058308564683	APOA1/APOM/APOB/APOC1/APOE/APOH/APOL1/APOA2/APOC4/APOA5/APOC2	11
GO:0045277	respiratory chain complex IV	11/4204	18/12506	0.015378538698259501	0.104514340667783	0.08754058308564683	NDUFA4/COX4I1/COA6/COX7B/COX6B1/UQCRFS1/COX8A/COX7A2L/COX7C/COX7A2/COX6A1	11
GO:0005858	axonemal dynein complex	10/4204	16/12506	0.01692117983299407	0.11389255656822933	0.09539572031353945	DNAH9/DNAH3/DNAH14/DNAH1/DNAH6/DNAH2/DNAH17/DNAH8/DNHD1/CCDC65	10
GO:0000922	spindle pole	61/4204	144/12506	0.01711456089865283	0.11409707265768554	0.09556702175989601	KLHL22/RGS14/SPOUT1/DYNC1I1/SMC1A/BOD1L1/CUL3/NIN/TMEM201/NUMA1/KATNB1/PLK1/KATNA1/FAM161A/MAD1L1/EMD/NUBP2/BIRC6/RAD21/IKBKG/PPP2CA/SPDL1/MAPKBP1/TUBGCP6/WDR73/RAB11A/CEP128/CALM2/CDC14A/CEP104/ALMS1/RALBP1/STAG2/CSPP1/TUBGCP2/GIT1/DCTN4/TUBG1/UXT/HNRNPU/IK/TPT1/TOPORS/ODF2/TUBGCP5/YPEL5/KATNBL1/GPSM2/MAPK14/CEP63/BRCC3/CTNNB1/ASPM/CEP85/CEP95/POC1A/FBF1/KATNAL2/POC1B/TUBGCP4/BOD1L2	61
GO:0071013	catalytic step 2 spliceosome	38/4204	84/12506	0.017372812383118507	0.11430851429912706	0.095744124006938	PNN/CDC40/HNRNPA2B1/SNRPD1/SNRPB2/SRRM1/SYNCRIP/DHX35/LSM2/XAB2/SNRPD3/DDX5/PLRG1/LSM7/SRSF1/AQR/PRPF19/HNRNPM/SNRPB/SLU7/CWC22/SF3B1/HNRNPA3/PRPF8/RBM22/SNRPE/SYF2/BCAS2/HNRNPU/SNRPN/U2AF1/HNRNPK/HNRNPC/SRRM2/WDR83/LSM3/MAGOH/SF3A1	38
GO:0035770	ribonucleoprotein granule	90/4204	222/12506	0.01747287290000942	0.11430851429912706	0.095744124006938	PAN2/G3BP2/TARDBP/YBX1/DYNC1I1/CNOT2/C9orf72/SYMPK/SNRPB2/PSMC3/CTSG/PSMA4/FASTKD2/RPL28/BTBD2/RC3H2/AGO2/PABPC3/RBM4/TNRC6B/LSM14A/DCP2/LARP4B/MCRIP2/TOP1/NBDY/WTIP/FASTKD3/CDK9/EIF4E/LSM2/ARNTL/PCBP1/RPS4X/RPUSD3/PQBP1/GIGYF2/INA/HELZ/TNRC6A/CDC42/POLR2G/CNOT3/HAX1/ICOSLG/TUBB/RPS6/RPTOR/BTBD1/RPUSD4/POLR2D/PSMC2/RPL6/ZC3H12C/UBAP2L/CASC3/CNOT8/HNRNPA3/MBNL1/SARNP/CLOCK/FLG/CSDE1/HNRNPU/ENDOV/E…	90
GO:0033276	transcription factor TFTC complex	9/4204	14/12506	0.018424605551527678	0.11941873968582754	0.1000244180526405	TRRAP/TAF9/TAF4/KAT2A/TAF12/TAF10/TADA3/TAF5/TAF6	9
GO:0005844	polysome	30/4204	64/12506	0.018735037250536532	0.12031675298509699	0.10077658859052485	HDLBP/DRG1/AGO2/RPL18/LARP4B/RPL7A/RPS4X/RPL36/RPL30/RPL8/RPL38/MCRS1/RWDD1/RPS21/RPL10A/RPS6/RPL24/RPL31/RPL6/RPL32/EEF2/RPL39/RPS26/RPS29/RPL10L/RPL36A/RPS23/RPL11/AGO1/RPS28	30
GO:0005744	TIM23 mitochondrial import inner membrane translocase complex	8/4204	12/12506	0.01974133639649652	0.12540723879917223	0.1050403488889307	TIMM21/SLC25A6/TIMM10/GRPEL2/TIMM17A/TIMM17B/DNAJC15/ROMO1	8
GO:0071007	U2-type catalytic step 2 spliceosome	16/4204	30/12506	0.020293778558414344	0.12540723879917223	0.1050403488889307	CDC40/SNRPD1/SNRPB2/XAB2/SNRPD3/PLRG1/AQR/PRPF19/SNRPB/CWC22/PRPF8/RBM22/SNRPE/SYF2/BCAS2/SRRM2	16
GO:0005750	mitochondrial respiratory chain complex III	7/4204	10/12506	0.02060261780272115	0.12540723879917223	0.1050403488889307	UQCRQ/UQCRC1/UQCRB/BCS1L/UQCRFS1/UQCR10/UQCR11	7
GO:0019774	proteasome core complex, beta-subunit complex	7/4204	10/12506	0.02060261780272115	0.12540723879917223	0.1050403488889307	PSMB1/PSMB7/PSMB2/PSMB5/PSMB3/PSMB6/PSMB4	7
GO:0030681	multimeric ribonuclease P complex	7/4204	10/12506	0.02060261780272115	0.12540723879917223	0.1050403488889307	POP4/RPP38/RPP21/RPP30/RPP14/POP5/POP7	7
GO:0045275	respiratory chain complex III	7/4204	10/12506	0.02060261780272115	0.12540723879917223	0.1050403488889307	UQCRQ/UQCRC1/UQCRB/BCS1L/UQCRFS1/UQCR10/UQCR11	7
GO:0005680	anaphase-promoting complex	12/4204	21/12506	0.022605014826808614	0.13640957223074163	0.11425583719176406	ANAPC7/ANAPC2/CDC16/CDC26/FZR1/ANAPC10/ANAPC5/ANAPC11/ANAPC16/ANAPC15/ANAPC13/ANAPC4	12
GO:0000314	organellar small ribosomal subunit	15/4204	28/12506	0.023194871716144084	0.13759669662119373	0.11525016544060888	DAP3/MRPS27/MRPS34/MRPS33/MRPS21/MRPS18B/MRPS11/MRPS22/MRPS17/MRPS10/MRPS31/MRPS24/MRPL42/MRPS14/MRPS18C	15
GO:0005763	mitochondrial small ribosomal subunit	15/4204	28/12506	0.023194871716144084	0.13759669662119373	0.11525016544060888	DAP3/MRPS27/MRPS34/MRPS33/MRPS21/MRPS18B/MRPS11/MRPS22/MRPS17/MRPS10/MRPS31/MRPS24/MRPL42/MRPS14/MRPS18C	15
GO:0140534	endoplasmic reticulum protein-containing complex	47/4204	109/12506	0.023815497101964313	0.1400911594233195	0.11733951247938187	SPCS3/EMC8/SPCS2/MMGT1/SPTLC1/ABCB9/UBXN1/EXT2/MAGT1/NBAS/CAMLG/SRP9/ORMDL1/SREBF2/SEC11A/PYURF/EMC10/SPCS1/ORMDL3/ERN1/EMC1/EMC7/DERL2/KRTCAP2/FAM8A1/EMC4/PIGQ/PIGH/SEC63/PIGM/ORMDL2/SEC61G/SYVN1/EMC3/RINT1/ARL6IP1/HLA-A/PIGK/OSTC/DAD1/EMC2/PIGA/TMEM258/RYR1/RNF139/EMC6/EMC9	47
GO:0035267	NuA4 histone acetyltransferase complex	11/4204	19/12506	0.025572630736126208	0.14794083896932517	0.12391435685099868	MRGBP/TRRAP/EPC1/EPC2/KAT5/DMAP1/MEAF6/ACTBL2/MSL3/EP400/MORF4L1	11
GO:0043189	H4/H2A histone acetyltransferase complex	11/4204	19/12506	0.025572630736126208	0.14794083896932517	0.12391435685099868	MRGBP/TRRAP/EPC1/EPC2/KAT5/DMAP1/MEAF6/ACTBL2/MSL3/EP400/MORF4L1	11
GO:0070603	SWI/SNF superfamily-type complex	31/4204	68/12506	0.026440704347544218	0.15170895937115533	0.12707051183418577	SMARCD1/SS18/PHF10/TRRAP/SMARCD2/MTA3/ACTR8/HMGXB4/PBRM1/MCRS1/SMARCE1/SMARCB1/ACTR6/INO80/KAT5/INO80C/SMARCC2/YY1/INO80E/SMARCA4/MBD3/ACTR5/NFRKB/DMAP1/DPF1/INO80B/ZNHIT1/EP400/TFPT/SMARCA5/CHD5	31
GO:1902773	GTPase activator complex	10/4204	17/12506	0.028869114798389744	0.16293702950428526	0.13647507584043145	DOCK1/C9orf72/SMCR8/RGP1/GNB5/LAMTOR2/LAMTOR5/KNDC1/RIC1/LAMTOR4	10
GO:0046540	U4/U6 x U5 tri-snRNP complex	16/4204	31/12506	0.029095898125765227	0.16293702950428526	0.13647507584043145	SNRPD1/LSM2/SNRPD3/LSM7/TXNL4A/ZMAT2/SNU13/SNRPB/LSM5/PRPF8/LSM8/SNRPE/SNRPN/LSM4/LSM6/LSM3	16
GO:0097526	spliceosomal tri-snRNP complex	16/4204	31/12506	0.029095898125765227	0.16293702950428526	0.13647507584043145	SNRPD1/LSM2/SNRPD3/LSM7/TXNL4A/ZMAT2/SNU13/SNRPB/LSM5/PRPF8/LSM8/SNRPE/SNRPN/LSM4/LSM6/LSM3	16
GO:0099568	cytoplasmic region	88/4204	221/12506	0.030017020808938144	0.166761226716323	0.13967820042254422	AP3D1/KIFAP3/DTNBP1/DNAH9/TTC30A/MNS1/HIF1A/RIMS2/NUMA1/CCDC40/ATG14/RP1L1/CFAP61/EPB41/TULP3/DNAH3/TTC30B/PIK3C3/NEFL/NDEL1/RIMS3/HSBP1/BLOC1S4/MAP4/BLOC1S2/PQBP1/AP3S2/CTBP1/DNAH14/KIF5A/CFAP221/MAP1LC3B/PRKAR1A/DNAH10/PIK3R4/CLASP1/BLOC1S5/CEP162/PRKACA/UNC13A/DNAH1/CCDC113/SFPQ/CTNND1/DNAH6/ABHD13/CFAP54/BLOC1S6/DNAH11/BLOC1S3/GABARAP/AMBRA1/HNRNPU/SPG7/SPTBN5/KIF17/HAMP/ARC/MAPK8IP3/MYL12B/D…	88
GO:0001750	photoreceptor outer segment	20/4204	41/12506	0.03148722889934682	0.1735516553507305	0.14536582260204042	PEX6/BSG/RP1L1/MYO7A/NAPEPLD/IFT20/GNB1/MERTK/IQCB1/CACNA1F/SPTBN5/GNAT1/EYS/ARR3/MAK/RP1/CCDC66/PHLPP2/TMEM237/CNGB3	20
GO:0098831	presynaptic active zone cytoplasmic component	9/4204	15/12506	0.03248446877853259	0.1776494386326001	0.14879810123061393	RIMS2/RIMS3/CTBP1/UNC13A/CTNND1/CTNNB1/BSN/PCLO/UNC13C	9
GO:1904949	ATPase complex	31/4204	69/12506	0.032900634899610565	0.17853057697463096	0.14953613740581873	SMARCD1/SS18/PHF10/TRRAP/SMARCD2/MTA3/ACTR8/HMGXB4/PBRM1/MCRS1/SMARCE1/SMARCB1/ACTR6/INO80/KAT5/INO80C/SMARCC2/YY1/INO80E/SMARCA4/MBD3/ACTR5/NFRKB/DMAP1/DPF1/INO80B/ZNHIT1/EP400/TFPT/SMARCA5/CHD5	31
GO:0000932	P-body	36/4204	82/12506	0.033175894688061834	0.17863943293571757	0.14962731450405217	PAN2/CNOT2/C9orf72/PSMC3/PSMA4/BTBD2/RC3H2/AGO2/TNRC6B/LSM14A/DCP2/TOP1/NBDY/WTIP/EIF4E/LSM2/TNRC6A/POLR2G/CNOT3/HAX1/BTBD1/POLR2D/PSMC2/CNOT8/CSDE1/EIF4E2/PSMA2/NOCT/LSM4/RC3H1/CNOT7/LSM6/LSM3/MEX3B/ZC3H12A/AGO1	36
GO:1905354	exoribonuclease complex	11/4204	20/12506	0.0398670185695107	0.20472075301894	0.17147287132563846	ZFC3H1/EXOSC8/LAS1L/EXOSC5/EXOSC10/EXOSC4/EXOSC1/EXOSC6/DIS3L/C1D/MPHOSPH6	11
GO:0000439	transcription factor TFIIH core complex	7/4204	11/12506	0.040359234166591026	0.20472075301894	0.17147287132563846	GTF2H2C/CCNH/MNAT1/GTF2H4/GTF2H2/GTF2H3/GTF2H5	7
GO:0000782	telomere cap complex	7/4204	11/12506	0.040359234166591026	0.20472075301894	0.17147287132563846	CTC1/TERF1/ACD/TERF2IP/TINF2/POT1/TEN1	7
GO:0000783	nuclear telomere cap complex	7/4204	11/12506	0.040359234166591026	0.20472075301894	0.17147287132563846	CTC1/TERF1/ACD/TERF2IP/TINF2/POT1/TEN1	7
GO:0000974	Prp19 complex	7/4204	11/12506	0.040359234166591026	0.20472075301894	0.17147287132563846	HSPA8/XAB2/PLRG1/PRPF19/RBM22/SYF2/BCAS2	7
GO:0005797	Golgi medial cisterna	7/4204	11/12506	0.040359234166591026	0.20472075301894	0.17147287132563846	TMEM59/B3GALT6/GOSR1/YIPF6/YIPF2/SLC10A7/HLA-A	7
GO:0044754	autolysosome	7/4204	11/12506	0.040359234166591026	0.20472075301894	0.17147287132563846	MAP1LC3A/FTL/PIK3C3/FTH1/CLN3/NCOA4/PLEKHM1	7
GO:0140445	chromosome, telomeric repeat region	7/4204	11/12506	0.040359234166591026	0.20472075301894	0.17147287132563846	CTC1/TERF1/ACD/TERF2IP/TINF2/POT1/TEN1	7
GO:0005819	spindle	129/4204	338/12506	0.04219317409038072	0.21248361052709713	0.17797499408059114	ANAPC7/TBCK/KLHL22/KIFAP3/RGS14/SPOUT1/DYNC1I1/SMC1A/ZNF207/BOD1L1/CUL3/HAUS6/JTB/NIN/TMEM201/NUMA1/DIDO1/EPB41/KATNB1/PLK1/ATAT1/DCTN3/LSM14A/TERF1/KATNA1/FAM161A/MAD1L1/NDEL1/CEP350/EMD/CENPE/CDC16/MAP4/PTP4A1/SAC3D1/NUBP2/DYNLT1/BIRC6/CDC42/RAD21/IKBKG/PPP2CA/MAP1S/KAT2A/CLTC/YEATS2/SPDL1/MAPKBP1/PRPF19/SKA2/INO80/TUBGCP6/INVS/WDR73/RAB11FIP4/CLASP1/RAB11A/KLHL42/CEP128/CALM2/DCDC1/HAUS5/CDC14…	129
GO:0016469	proton-transporting two-sector ATPase complex	13/4204	25/12506	0.04419274126629637	0.22096370633148182	0.18507787131824868	ATP6V1D/ATP6AP1/ATP6V1E1/ATP6V0A2/ATP6V1F/ATP6V0A1/ATP6V1G1/ATP6AP2/TMEM199/ATP5PF/ATP6V1C2/CCDC115/ATP6V1E2	13
GO:0032806	carboxy-terminal domain protein kinase complex	10/4204	18/12506	0.045732334923552644	0.22544108765131582	0.1888280989801247	CDK9/GTF2H2C/CCNH/CCNK/MNAT1/CCNT2/GTF2H4/GTF2H2/GTF2H3/GTF2H5	10
GO:0032982	myosin filament	10/4204	18/12506	0.045732334923552644	0.22544108765131582	0.1888280989801247	MYH13/MYH7B/MYH15/MYH2/MYH1/MYOM1/MYH4/MYH3/MYH7/MYH8	10
GO:0005801	cis-Golgi network	21/4204	45/12506	0.04706585836698122	0.23039231368452345	0.19297521612372864	HLA-G/TRAPPC6A/TRAPPC6B/BOK/PIK3R1/GPR108/IFT20/GOSR1/GOLGB1/TMED5/YIPF6/UBXN2A/KDELR1/NUCB1/GOLGA8R/ANGEL1/SLC10A7/AZIN2/KDELR2/GOLGA8G/TRAPPC3	21
GO:0032045	guanyl-nucleotide exchange factor complex	9/4204	16/12506	0.052494411708510526	0.2551811680274817	0.21373821141549976	DOCK1/C9orf72/SMCR8/RGP1/LAMTOR2/LAMTOR5/KNDC1/RIC1/LAMTOR4	9
GO:0030119	AP-type membrane coat adaptor complex	16/4204	33/12506	0.0545900538420757	0.261733134859267	0.2192260994234763	AP3D1/AP1M1/SYNRG/AP1G2/AP3S2/AP2A2/AP1B1/AP2S1/AP4E1/AP4M1/AP5S1/AP2M1/AP5Z1/AP4B1/AP5M1/AP3M1	16
GO:0031519	PcG protein complex	16/4204	33/12506	0.0545900538420757	0.261733134859267	0.2192260994234763	PHC2/RING1/CBX6/UBAP2L/EZH1/YY1/PCGF5/JARID2/BAP1/ASXL2/ASXL3/YY2/PCGF3/ZFP42/PCGF6/PCGF1	16
GO:0032838	plasma membrane bounded cell projection cytoplasm	71/4204	180/12506	0.05743279659231745	0.27348950758246404	0.22907316650140222	AP3D1/KIFAP3/DTNBP1/DNAH9/TTC30A/MNS1/HIF1A/CCDC40/ATG14/RP1L1/CFAP61/TULP3/DNAH3/TTC30B/PIK3C3/NEFL/NDEL1/HSBP1/BLOC1S4/MAP4/BLOC1S2/PQBP1/AP3S2/DNAH14/KIF5A/CFAP221/MAP1LC3B/PRKAR1A/DNAH10/PIK3R4/BLOC1S5/CEP162/PRKACA/DNAH1/CCDC113/SFPQ/DNAH6/ABHD13/CFAP54/BLOC1S6/DNAH11/BLOC1S3/GABARAP/AMBRA1/HNRNPU/SPG7/KIF17/ARC/MAPK8IP3/DNAH2/ZC3H14/SNAPIN/SOD1/ACTR10/BLOC1S1/DLG4/DNAH17/DNAH8/CFAP43/DNHD1/…	71
GO:0005882	intermediate filament	40/4204	96/12506	0.060140194800907064	0.28131842934249923	0.23563062427634898	PNN/GFAP/KRT24/MNS1/PRPH/LMNB2/HLA-DRB1/NEFL/EVPL/LMNA/PLEC/KRT1/KRT13/INA/KRT34/CSNK1A1/IFFO1/KRT72/KRT3/KRT2/KRT20/VMAC/FLG/KRT10/KRT9/KRT35/KRT33A/KRT71/KRT76/KRT40/TCHP/FBF1/KRTAP2-1/KRT84/KRT79/KRT85/KRT12/KRT31/KRT36/KRT83	40
GO:0090734	site of DNA damage	34/4204	80/12506	0.06016138850869395	0.28131842934249923	0.23563062427634898	POLK/RNF169/DDB1/CUL5/RNF8/ARPC5/RNF138/ARPC4/LMNA/ZBTB7A/RPA3/ATF2/PRPF19/ARPC1A/ERCC6/SMC5/ACTR3/ACTR2/WRAP53/HELB/IFFO1/SLF2/RAD18/MAD2L2/APLF/INTS3/INIP/ARPC3/POLH/NABP1/SIRT7/HUS1B/ESCO2/POLL	34
GO:0030014	CCR4-NOT complex	8/4204	14/12506	0.060282520573392694	0.28131842934249923	0.23563062427634898	CNOT4/CNOT2/TOB1/CNOT6/CNOT3/CNOT8/CNOT7/CNOT10	8
GO:0000178	exosome (RNase complex)	10/4204	19/12506	0.06813200624291552	0.30864333586819337	0.2585178016219304	ZFC3H1/EXOSC8/EXOSC5/EXOSC10/EXOSC4/EXOSC1/EXOSC6/DIS3L/C1D/MPHOSPH6	10
GO:0005838	proteasome regulatory particle	10/4204	19/12506	0.06813200624291552	0.30864333586819337	0.2585178016219304	PSMC5/PSMD14/PSMC3/PSMD1/PSMD7/PSMC2/PSMC6/PSMD12/PSMD6/PSMD9	10
GO:0036379	myofilament	10/4204	19/12506	0.06813200624291552	0.30864333586819337	0.2585178016219304	TNNI2/TMOD3/LMOD3/TNNC2/TNNT3/ACTA1/MYOM1/TNNT1/TNNI1/TPM3	10
GO:0000176	nuclear exosome (RNase complex)	7/4204	12/12506	0.06922429104472337	0.30864333586819337	0.2585178016219304	EXOSC8/EXOSC5/EXOSC10/EXOSC4/EXOSC1/EXOSC6/C1D	7
GO:0005675	transcription factor TFIIH holo complex	7/4204	12/12506	0.06922429104472337	0.30864333586819337	0.2585178016219304	GTF2H2C/CCNH/MNAT1/GTF2H4/GTF2H2/GTF2H3/GTF2H5	7
GO:0030677	ribonuclease P complex	7/4204	12/12506	0.06922429104472337	0.30864333586819337	0.2585178016219304	POP4/RPP38/RPP21/RPP30/RPP14/POP5/POP7	7
GO:0071564	npBAF complex	7/4204	12/12506	0.06922429104472337	0.30864333586819337	0.2585178016219304	SMARCD1/SS18/PHF10/SMARCE1/SMARCB1/SMARCC2/SMARCA4	7
GO:0005732	sno(s)RNA-containing ribonucleoprotein complex	12/4204	24/12506	0.07154021592381375	0.3165423744420924	0.2651339888184142	NHP2/POP4/FBLL1/RPP25L/RPP38/SNU13/NAF1/RPP30/LSM6/NOP10/POP5/POP7	12
GO:0035869	ciliary transition zone	23/4204	52/12506	0.07190033933756099	0.3165423744420924	0.2651339888184142	KIFAP3/CEP290/B9D1/RP1L1/MYO7A/IFT52/FAM161A/IFT20/TCTN2/IQCB1/TMEM67/SPTBN5/KIF17/TOPORS/TTC8/GNAT1/KIAA1549/MAK/RP1/USH2A/NPHP4/TMEM237/RPGRIP1L	23
GO:0005865	striated muscle thin filament	9/4204	17/12506	0.07907287073239665	0.341029949016211	0.2856446339880144	TNNI2/TMOD3/LMOD3/TNNC2/TNNT3/ACTA1/TNNT1/TNNI1/TPM3	9
GO:0017119	Golgi transport complex	6/4204	10/12506	0.07941125955663199	0.341029949016211	0.2856446339880144	COG2/COG7/CDC42/COG4/COG1/COG8	6
GO:0030877	beta-catenin destruction complex	6/4204	10/12506	0.07941125955663199	0.341029949016211	0.2856446339880144	GSK3A/SIAH1/CSNK1A1/CTNNB1/APC2/AXIN1	6
GO:0031838	haptoglobin-hemoglobin complex	6/4204	10/12506	0.07941125955663199	0.341029949016211	0.2856446339880144	HBD/HP/HBG1/HBM/HBE1/HBQ1	6
GO:0000502	proteasome complex	25/4204	58/12506	0.08342814625070634	0.3539375901545117	0.2964559965655083	PSMC5/PSMD14/PSMC3/PSMA4/PSMD1/PSMB1/PSMA3/PSMD7/PSMA5/PSMA7/PSMC2/PSMC6/UBQLN1/PSMD12/PSMD6/PSMA2/PSMB7/PSMD9/PSMB2/PSMB5/PSMA8/PSMB3/PSMB6/RAD23A/PSMB4	25
GO:0035097	histone methyltransferase complex	25/4204	58/12506	0.08342814625070634	0.3539375901545117	0.2964559965655083	LAS1L/KMT2B/KMT2A/TAF9/PAGR1/KAT8/HCFC1/TAF4/MCRS1/PAXIP1/MGA/NCOA6/INO80C/WDR82/EZH1/MEN1/KMT2D/HDAC9/SETD1B/SETD1A/JARID2/CXXC1/TAF6/E2F6/KANSL1	25
GO:0034708	methyltransferase complex	35/4204	85/12506	0.08747831442202302	0.36888445840612116	0.3089754035070819	WDR77/ERH/TRMT61A/LAS1L/SNRPD1/KMT2B/KMT2A/METTL14/TAF9/PAGR1/KAT8/SNRPD3/HCFC1/TAF4/MCRS1/PAXIP1/MGA/NCOA6/SNRPB/ZC3H13/INO80C/WDR82/EZH1/MEN1/SNRPE/KMT2D/HDAC9/SETD1B/SETD1A/JARID2/CXXC1/WTAP/TAF6/E2F6/KANSL1	35
GO:0005751	mitochondrial respiratory chain complex IV	8/4204	15/12506	0.0920517226246612	0.3858455439357056	0.32318190672509484	NDUFA4/COX4I1/UQCRFS1/COX8A/COX7A2L/COX7C/COX7A2/COX6A1	8
GO:0005686	U2 snRNP	10/4204	20/12506	0.09639699391631999	0.3976281934294868	0.3330509830680062	SNRPD1/SNRPB2/SNRPD3/PHF5A/SF3B5/SNRPB/SF3B1/SNRPE/SNRPN/SF3A1	10
GO:0008287	protein serine/threonine phosphatase complex	19/4204	43/12506	0.09707346681378749	0.3976281934294868	0.3330509830680062	PPP2R5E/PPP1R3E/PPP3R1/CNEP1R1/PPP2R2B/PPP2R2D/PPP2CA/PPP2R3B/PPP4R4/PPP2R5C/WDR82/PPP4C/PPP2R1A/PTPA/PPP1CB/PPP4R2/CTDNEP1/PPP1R10/TOX4	19
GO:1903293	phosphatase complex	19/4204	43/12506	0.09707346681378749	0.3976281934294868	0.3330509830680062	PPP2R5E/PPP1R3E/PPP3R1/CNEP1R1/PPP2R2B/PPP2R2D/PPP2CA/PPP2R3B/PPP4R4/PPP2R5C/WDR82/PPP4C/PPP2R1A/PTPA/PPP1CB/PPP4R2/CTDNEP1/PPP1R10/TOX4	19
GO:0005875	microtubule associated complex	53/4204	135/12506	0.09713488725206035	0.3976281934294868	0.3330509830680062	KIFAP3/DYNC1I1/DNAH9/APPBP2/LRP8/HAUS6/KIFC3/KLC1/KATNB1/DCTN3/FNTA/DNAH3/NDEL1/DISC1/KIF26B/MAP4/FNTB/DYNLT1/DNAH14/KIF5A/MAP1S/DNAH10/KIF3C/DYNLRB1/HAUS5/KIF21B/HAUS2/DNAH1/DNAH6/DCTN4/DNAH11/GABARAP/DYNC1I2/SPTBN5/KIF17/HAUS4/ACTA1/DNAH2/DNAH12/KIFC2/HAUS3/ACTR10/DNAH17/DNAH8/HAUS7/KIF6/DNHD1/KIF27/RP1/DCTN2/CCDC65/SNX4/TTBK1	53
GO:0033176	proton-transporting V-type ATPase complex	11/4204	23/12506	0.11224510248178393	0.45681146358865554	0.382622534163731	ATP6V1D/ATP6AP1/ATP6V1E1/ATP6V0A2/ATP6V1F/ATP6V0A1/ATP6V1G1/ATP6AP2/TMEM199/ATP6V1C2/CCDC115	11
GO:0005874	microtubule	142/4204	389/12506	0.12128948238800562	0.4886197822292859	0.4092649905288906	TBCE/MAP1LC3A/KLHL22/EIF3A/CCT2/KIFAP3/RGS14/CLIP4/DYNC1I1/DNAH9/APPBP2/TTC30A/SNPH/ZNF207/BOD1L1/CUL3/HAUS6/NIN/KIFC3/NUMA1/RP1L1/PCNT/KLC1/KATNB1/PLK1/LRRC49/ATAT1/DCTN3/TUBA8/DNAH3/TTC30B/TBCD/KATNA1/FAM161A/LZTS2/NDEL1/DISC1/KIF26B/EMD/GSK3A/CENPE/CCT5/CEP57/MAP4/TTLL4/SARM1/DYNLT1/DNAH14/KIF5A/MAP1S/CLTC/TUBB/MAP1LC3B/MAP2K2/CCT7/SKA2/INO80/TUBGCP6/RNF4/INVS/TUBB4B/DNAH10/KIF3C/DNM3/DNM1L/CL…	142
GO:0000793	condensed chromosome	73/4204	193/12506	0.12145691729699393	0.4886197822292859	0.4092649905288906	AKAP8/PSMC3IP/KIFAP3/ADD3/SPOUT1/DYNC1I1/NSL1/SMC1A/ZNF207/BOD1L1/BRD4/TTN/GPATCH11/MLH1/BUB3/PLK1/CENPB/DCTN3/BUB1/HJURP/KAT2B/FBXO28/MAD1L1/NDEL1/KMT5C/PSEN1/SEH1L/CENPE/KNL1/NUP98/KAT8/SMC1B/RAD21L1/MIS12/RAD1/NSMCE4A/CENPI/RAD21/SUMO3/SPDL1/BRCA2/SKA2/TOP3B/CSNK1A1/KMT5B/CLASP1/ZNF276/SMC5/CENPQ/NSMCE1/CENPM/STAG2/DCTN4/MEAF6/DCTN5/TUBG1/HNRNPU/NSMCE3/SGO2/CTCF/NUP43/ANAPC16/TRAPPC12/MLH3/CEN…	73
GO:0005833	hemoglobin complex	6/4204	11/12506	0.12627369002468122	0.493807726353502	0.41361038132165506	HBD/HBG1/AHSP/HBM/HBE1/HBQ1	6
GO:0033178	proton-transporting two-sector ATPase complex, catalytic domain	6/4204	11/12506	0.12627369002468122	0.493807726353502	0.41361038132165506	ATP6AP1/ATP6V1E1/ATP6V1F/ATP6V1G1/ATP6V1C2/ATP6V1E2	6
GO:0038201	TOR complex	6/4204	11/12506	0.12627369002468122	0.493807726353502	0.41361038132165506	SMG1/MAPKAP1/RPTOR/TELO2/MTOR/MLST8	6
GO:0071006	U2-type catalytic step 1 spliceosome	6/4204	11/12506	0.12627369002468122	0.493807726353502	0.41361038132165506	PRPF19/CWC22/CASC3/PRPF8/RBM22/CWC25	6
GO:0071012	catalytic step 1 spliceosome	6/4204	11/12506	0.12627369002468122	0.493807726353502	0.41361038132165506	PRPF19/CWC22/CASC3/PRPF8/RBM22/CWC25	6
GO:0030131	clathrin adaptor complex	10/4204	21/12506	0.13052587685253506	0.5028050990799225	0.4211465265977697	AP1M1/SYNRG/AP1G2/AP2A2/AP1B1/AP2S1/AP4M1/AP2M1/AP4B1/AP3M1	10
GO:0000159	protein phosphatase type 2A complex	8/4204	16/12506	0.1316090335408118	0.5028050990799225	0.4211465265977697	PPP2R5E/PPP2R2B/PPP2R2D/PPP2CA/PPP2R3B/PPP2R5C/PPP2R1A/PTPA	8
GO:0034719	SMN-Sm protein complex	8/4204	16/12506	0.1316090335408118	0.5028050990799225	0.4211465265977697	SNRPD1/SNRPD3/GEMIN4/GEMIN6/SNRPB/SNRPE/GEMIN7/GEMIN8	8
GO:0000228	nuclear chromosome	62/4204	163/12506	0.13192920370132483	0.5028050990799225	0.4211465265977697	PSMC3IP/KIFAP3/TARDBP/ADD3/SMC1A/BRD4/TTN/SFR1/MLH1/TRRAP/PLK1/TOP1/ACTR8/POLE2/PBRM1/GINS1/SMC1B/RAD21L1/MCRS1/TERF2IP/MCM10/RPA3/RAD1/SMARCE1/RAD21/ORC3/ORC4/SMARCB1/BRCA2/ACTR6/INO80/ORC1/KAT5/SAP130/INO80C/POLD4/POLE/YY1/INO80E/ACTR5/NFRKB/DMAP1/ETAA1/TUBG1/HNRNPU/SWI5/IK/INO80B/ZNHIT1/PHF12/BRMS1/EP400/MLH3/SIRT7/STAG3/TFPT/HUS1B/SMARCA5/MORF4L1/NUFIP1/ING2/SYCP2	62
GO:0001917	photoreceptor inner segment	15/4204	34/12506	0.13288420475683668	0.5028050990799225	0.4211465265977697	BSG/GUK1/MYO7A/FAM161A/GNB1/ADGRV1/RDH12/GNAT1/KIAA0586/ARR3/MAK/RP1/USH2A/CCDC66/PHLPP2	15
GO:0045095	keratin filament	15/4204	34/12506	0.13288420475683668	0.5028050990799225	0.4211465265977697	KRT1/KRT13/CSNK1A1/KRT72/KRT3/KRT2/KRT71/KRT76/TCHP/FBF1/KRTAP2-1/KRT84/KRT79/KRT85/KRT83	15
GO:0005834	heterotrimeric G-protein complex	13/4204	29/12506	0.13996460015585796	0.5239316583374362	0.438842005554815	GNAZ/GNA13/GNG10/GNAL/GNB3/GNA15/GNB1/GNB5/GNG5/GNA12/GNAT1/GNB2/GNAS	13
GO:1905360	GTPase complex	13/4204	29/12506	0.13996460015585796	0.5239316583374362	0.438842005554815	GNAZ/GNA13/GNG10/GNAL/GNB3/GNA15/GNB1/GNB5/GNG5/GNA12/GNAT1/GNB2/GNAS	13
GO:1905369	endopeptidase complex	26/4204	64/12506	0.14542827611919065	0.5414882621459226	0.45354731130117126	PSMC5/PSMD14/PSMC3/PSMA4/PSMD1/PSMB1/PSMA3/PSMD7/PSMA5/PSMA7/PSMC2/PSMC6/UBQLN1/PSMD12/PSMD6/PSMA2/PSMB7/PSMD9/PSMB2/PSMB5/PIGK/PSMA8/PSMB3/PSMB6/RAD23A/PSMB4	26
GO:0005891	voltage-gated calcium channel complex	11/4204	24/12506	0.14668769880006602	0.5432877733335778	0.4550545710478238	CACNB3/CACNA1S/CACNB1/CACNA1H/CACNA2D3/CACNG6/CACNA1F/CACNG8/CACNA1A/RYR1/CACNA1B	11
GO:0005876	spindle microtubule	27/4204	67/12506	0.1512925576891035	0.5522081688167304	0.46252624064799824	KLHL22/KIFAP3/BOD1L1/CUL3/HAUS6/NUMA1/PLK1/FAM161A/CENPE/CLTC/SKA2/CLASP1/RAB11A/CALM2/HAUS5/HAUS2/TUBG1/HNRNPU/HAUS4/CSNK1D/TUBG2/CEP295/HAUS3/CCDC57/HAUS7/TOGARAM1/BOD1L2	27
GO:0000795	synaptonemal complex	9/4204	19/12506	0.1522666668097337	0.5522081688167304	0.46252624064799824	MLH1/PLK1/SMC1B/RAD21L1/RAD21/BRCA2/MLH3/STAG3/SYCP2	9
GO:0005742	mitochondrial outer membrane translocase complex	9/4204	19/12506	0.1522666668097337	0.5522081688167304	0.46252624064799824	IMMT/MTX3/TOMM5/MTX1/TOMM20/CHCHD3/MTX2/TOMM7/TOMM6	9
GO:0099086	synaptonemal structure	9/4204	19/12506	0.1522666668097337	0.5522081688167304	0.46252624064799824	MLH1/PLK1/SMC1B/RAD21L1/RAD21/BRCA2/MLH3/STAG3/SYCP2	9
GO:0099738	cell cortex region	17/4204	40/12506	0.15304054964349387	0.5522081688167304	0.46252624064799824	RIMS2/NUMA1/EPB41/RIMS3/CTBP1/CLASP1/UNC13A/CTNND1/SPTBN5/HAMP/MYL12B/GPSM2/CTNNB1/BSN/PCLO/TCHP/UNC13C	17
GO:0034045	phagophore assembly site membrane	7/4204	14/12506	0.15484074597831218	0.5558385753067617	0.465567047287017	ATG14/ULK1/WDR45/ATG2A/WIPI2/ATG12/ATG5	7
GO:0097431	mitotic spindle pole	15/4204	35/12506	0.16329003729781688	0.5831787046350603	0.4884669751604941	SMC1A/NIN/NUMA1/PLK1/KATNA1/FAM161A/MAD1L1/MAPKBP1/STAG2/GIT1/IK/YPEL5/KATNBL1/GPSM2/ASPM	15
GO:0035578	azurophil granule lumen	34/4204	87/12506	0.16607635156586964	0.5901190157162881	0.49428013797589837	LYZ/GUSB/CCT2/GLA/FTL/GM2A/CTSG/CREG1/PSMD1/C6orf120/GRN/MAN2B1/ELANE/FUCA2/TUBB/DPP7/STK11IP/TUBB4B/PRTN3/ACTR2/BPI/NHLRC3/TRAPPC1/ORM2/TTR/RNASE2/HRNR/DEFA3/MPO/RNASE3/ACTR10/AZU1/PRSS2/PRSS57	34
GO:0016363	nuclear matrix	39/4204	101/12506	0.16781522335160615	0.5932861431622439	0.4969329048742404	AKAP8/DGKQ/HNRNPA2B1/ERCC8/SMC1A/NUMA1/SRRM1/ZNF326/SPTBN4/LMNA/NCOR2/AKAP8L/KAT8/PHF5A/CSNK2B/PAXIP1/PRPF40A/MBD1/RAD21/HNRNPM/TINF2/ATN1/YY1/MEN1/STAG2/IFFO1/TENM1/SFPQ/KIF4B/PPIG/HNRNPU/PHACTR3/ATXN7/GMCL1/CXXC1/ENC1/MAEA/MYB/NUFIP1	39
GO:0031462	Cul2-RING ubiquitin ligase complex	8/4204	17/12506	0.17830784492606988	0.6272135248655725	0.525350275714472	ELOB/APPBP2/FEM1B/ELOC/KLHDC2/KLHDC3/COMMD1/RBX1	8
GO:0032993	protein-DNA complex	33/4204	85/12506	0.1822276857900241	0.632148582774617	0.5294838505345288	GTF2A1/CTC1/JUND/TERF1/PAX2/TOP1/ACD/NFYB/BRF1/GINS1/TCF7L2/TERF2IP/RPA3/GLYR1/RAG1/ORC3/SHPRH/KAT6B/ZBTB17/TINF2/GTF2B/POLD4/NFYC/EP300/HP1BP3/CTNNB1/GTF2H3/NFYA/POT1/TEN1/MPHOSPH8/SOX12/ATF6B	33
GO:0000812	Swr1 complex	6/4204	12/12506	0.18332308900463895	0.632148582774617	0.5294838505345288	TRRAP/ACTR6/KAT5/DMAP1/ZNHIT1/EP400	6
GO:0030904	retromer complex	6/4204	12/12506	0.18332308900463895	0.632148582774617	0.5294838505345288	SNX12/VPS26A/SNX6/VPS35/SNX5/VPS29	6
GO:0034709	methylosome	6/4204	12/12506	0.18332308900463895	0.632148582774617	0.5294838505345288	WDR77/ERH/SNRPD1/SNRPD3/SNRPB/SNRPE	6
GO:0005963	magnesium-dependent protein serine/threonine phosphatase complex	11/4204	25/12506	0.185897717462218	0.6361030697831197	0.5327961050664627	PPP2R5E/PPP3R1/PPP2R2B/PPP2R2D/PPP2CA/PPP2R3B/PPP2R5C/PPP4C/PPP2R1A/PTPA/PPP4R2	11
GO:0017053	transcription repressor complex	21/4204	52/12506	0.1862873275793422	0.6361030697831197	0.5327961050664627	RCOR1/PRDM10/N4BP2L2/REST/DR1/DRAP1/ETV3/NCOR2/ELANE/CTBP1/SKI/LIN9/SPEN/LIN37/RLIM/LIN52/PHF12/HDAC3/GPS2/ZNF224/C1D	21
GO:0000776	kinetochore	45/4204	119/12506	0.1896325785087911	0.6443825483308435	0.5397309464966614	SPOUT1/DYNC1I1/NSL1/SMC1A/ZNF207/BOD1L1/GPATCH11/BUB3/PLK1/DCTN3/BUB1/HJURP/KAT2B/FBXO28/MAD1L1/NDEL1/PSEN1/SEH1L/CENPE/KNL1/NUP98/KAT8/MIS12/CENPI/SUMO3/SPDL1/SKA2/CSNK1A1/CLASP1/ZNF276/CENPQ/CENPM/DCTN4/MEAF6/DCTN5/HNRNPU/SGO2/NUP43/ANAPC16/TRAPPC12/CENPC/CENPT/DCTN2/KANSL1/BOD1L2	45
GO:0005776	autophagosome	35/4204	91/12506	0.1911695783331277	0.6464671731071951	0.5414770156702371	MAP1LC3A/TBC1D14/VTI1A/FTL/HSPA8/C9orf72/ATG14/PIK3C3/ULK1/TICAM1/TEX264/OSBPL7/MAP1LC3B/FTH1/PIK3R4/CLN3/NCOA4/UBQLN1/ATP6AP2/TBC1D25/PLEKHM1/ATP13A2/ATG12/GABARAP/AMBRA1/TP53INP2/MAPK15/VPS16/MAP1LC3B2/VPS33A/RUFY4/MCOLN3/ATG5/BECN1/WASHC1	35
GO:0036064	ciliary basal body	47/4204	125/12506	0.1962011855989879	0.6535590493350006	0.5474171285407449	KIFAP3/TTC30A/CEP290/B9D1/IFT52/TTC30B/CCDC178/FAM161A/DISC1/PIN1/CEP78/C2CD3/IFT20/TTLL4/JADE1/CSNK1A1/CDC14A/PTPN23/SSX2IP/CCDC113/IFT80/CCDC61/TUBG1/KIF17/TOPORS/TTC8/MAPK15/KIAA0586/MARK4/CSNK1D/RTTN/TBC1D7/PKHD1/USH2A/NPHP4/POC1A/DZIP1/FBF1/TOGARAM1/CCDC66/CFAP206/CCDC65/CDK10/WRAP73/RPGRIP1L/PSMB4/POC1B	47
GO:0016471	vacuolar proton-transporting V-type ATPase complex	9/4204	20/12506	0.19797821735889015	0.6535590493350006	0.5474171285407449	ATP6V1E1/ATP6V0A2/ATP6V1F/ATP6V0A1/ATP6V1G1/ATP6AP2/TMEM199/ATP6V1C2/CCDC115	9
GO:0035327	transcriptionally active chromatin	9/4204	20/12506	0.19797821735889015	0.6535590493350006	0.5474171285407449	KMT2E/ELL/EXOSC5/WDR61/PAF1/EXOSC10/EXOSC4/CTR9/AFF4	9
GO:0098799	outer mitochondrial membrane protein complex	9/4204	20/12506	0.19797821735889015	0.6535590493350006	0.5474171285407449	IMMT/MTX3/TOMM5/MTX1/TOMM20/CHCHD3/MTX2/TOMM7/TOMM6	9
GO:0000779	condensed chromosome, centromeric region	48/4204	128/12506	0.19936875779084412	0.6535590493350006	0.5474171285407449	SPOUT1/DYNC1I1/NSL1/SMC1A/ZNF207/BOD1L1/GPATCH11/BUB3/PLK1/CENPB/DCTN3/BUB1/HJURP/KAT2B/FBXO28/MAD1L1/NDEL1/KMT5C/PSEN1/SEH1L/CENPE/KNL1/NUP98/KAT8/MIS12/CENPI/SUMO3/SPDL1/SKA2/CSNK1A1/KMT5B/CLASP1/ZNF276/CENPQ/CENPM/DCTN4/MEAF6/DCTN5/HNRNPU/SGO2/NUP43/ANAPC16/TRAPPC12/CENPC/CENPT/DCTN2/KANSL1/BOD1L2	48
GO:0044665	MLL1/2 complex	12/4204	28/12506	0.19980233793955735	0.6535590493350006	0.5474171285407449	LAS1L/KMT2A/TAF9/KAT8/HCFC1/TAF4/MCRS1/MGA/INO80C/TAF6/E2F6/KANSL1	12
GO:0071339	MLL1 complex	12/4204	28/12506	0.19980233793955735	0.6535590493350006	0.5474171285407449	LAS1L/KMT2A/TAF9/KAT8/HCFC1/TAF4/MCRS1/MGA/INO80C/TAF6/E2F6/KANSL1	12
GO:0005779	integral component of peroxisomal membrane	7/4204	15/12506	0.20978114141275728	0.66613020388387445	0.5579466519749143	PEX26/PEX12/FAR1/PEX3/SLC25A17/PEX11B/PEX2	7
GO:0016514	SWI/SNF complex	7/4204	15/12506	0.20978114141275728	0.66613020388387445	0.5579466519749143	SMARCD1/SS18/SMARCD2/SMARCE1/SMARCB1/SMARCC2/SMARCA4	7
GO:0031231	intrinsic component of peroxisomal membrane	7/4204	15/12506	0.20978114141275728	0.66613020388387445	0.5579466519749143	PEX26/PEX12/FAR1/PEX3/SLC25A17/PEX11B/PEX2	7
GO:0022624	proteasome accessory complex	10/4204	23/12506	0.2147598687767564	0.66613020388387445	0.5579466519749143	PSMC5/PSMD14/PSMC3/PSMD1/PSMD7/PSMC2/PSMC6/PSMD12/PSMD6/PSMD9	10
GO:0030867	rough endoplasmic reticulum membrane	10/4204	23/12506	0.2147598687767564	0.66613020388387445	0.5579466519749143	SUCO/RPL27/SRP9/SEC63/RPS26/SEC61G/RPS29/ARL6IP1/ZC3H12A/RPS28	10
GO:0000346	transcription export complex	5/4204	10/12506	0.2188713527047016	0.66613020388387445	0.5579466519749143	THOC5/THOC6/SARNP/THOC7/CHTOP	5
GO:0005687	U4 snRNP	5/4204	10/12506	0.2188713527047016	0.66613020388387445	0.5579466519749143	SNRPD1/SNRPD3/SNRPB/SNRPE/SNRPN	5
GO:0005736	RNA polymerase I complex	5/4204	10/12506	0.2188713527047016	0.66613020388387445	0.5579466519749143	POLR2K/POLR1D/POLR2F/POLR2E/POLR2L	5
GO:0019908	nuclear cyclin-dependent protein kinase holoenzyme complex	5/4204	10/12506	0.2188713527047016	0.66613020388387445	0.5579466519749143	CDK9/CCNH/CCNK/MNAT1/CCNT2	5
GO:0031166	integral component of vacuolar membrane	5/4204	10/12506	0.2188713527047016	0.66613020388387445	0.5579466519749143	TMEM175/SLC15A4/SLC38A9/ATP13A2/SLC46A3	5
GO:0031310	intrinsic component of vacuolar membrane	5/4204	10/12506	0.2188713527047016	0.66613020388387445	0.5579466519749143	TMEM175/SLC15A4/SLC38A9/ATP13A2/SLC46A3	5
GO:0031932	TORC2 complex	5/4204	10/12506	0.2188713527047016	0.66613020388387445	0.5579466519749143	SMG1/MAPKAP1/TELO2/MTOR/MLST8	5
GO:0033180	proton-transporting V-type ATPase, V1 domain	5/4204	10/12506	0.2188713527047016	0.66613020388387445	0.5579466519749143	ATP6AP1/ATP6V1E1/ATP6V1F/ATP6V1G1/ATP6V1C2	5
GO:0033391	chromatoid body	5/4204	10/12506	0.2188713527047016	0.66613020388387445	0.5579466519749143	EIF4E/ARNTL/CLOCK/DDX25/PIWIL1	5
GO:0070775	H3 histone acetyltransferase complex	5/4204	10/12506	0.2188713527047016	0.66613020388387445	0.5579466519749143	BRPF1/BRPF3/KAT6B/MEAF6/ING5	5
GO:0120103	centriolar subdistal appendage	5/4204	10/12506	0.2188713527047016	0.66613020388387445	0.5579466519749143	CCDC120/NIN/CEP128/CCDC61/ODF2	5
GO:0000794	condensed nuclear chromosome	18/4204	45/12506	0.22445151819496004	0.679275029199395	0.568956678592576	PSMC3IP/KIFAP3/ADD3/SMC1A/BRD4/TTN/MLH1/PLK1/SMC1B/RAD21L1/RAD1/RAD21/BRCA2/TUBG1/MLH3/STAG3/HUS1B/SYCP2	18
GO:0034399	nuclear periphery	44/4204	118/12506	0.22513115253465663	0.679275029199395	0.568956678592576	AKAP8/DGKQ/HNRNPA2B1/ERCC8/SMC1A/NUMA1/SRRM1/ZNF326/DAG1/PRR14/SPTBN4/LMNA/NUP98/NCOR2/AKAP8L/KAT8/PHF5A/CSNK2B/PAXIP1/PRPF40A/MBD1/RAD21/HNRNPM/TINF2/ATN1/TELO2/YY1/MEN1/STAG2/IFFO1/TENM1/SFPQ/KIF4B/PPIG/HNRNPU/PHACTR3/ATXN7/GMCL1/CXXC1/ENC1/MAEA/MYB/NUFIP1/ANAPC4	44
GO:0005849	mRNA cleavage factor complex	8/4204	18/12506	0.23102339563393315	0.6940617036212584	0.5813419081459262	WDR33/NUDT21/SYMPK/CSTF2/CLP1/SSU72/ZC3H3/PCF11	8
GO:0045111	intermediate filament cytoskeleton	48/4204	130/12506	0.23764882959549447	0.7109153022087441	0.5954583809477751	PNN/GFAP/KRT24/MNS1/PRPH/LMNB2/HLA-DRB1/NEFL/NDEL1/EVPL/DISC1/LMNA/PLEC/KRT1/KRT13/INA/NOL9/PJA2/KRT34/CSNK1A1/IFFO1/KRT72/KRT3/KRT2/KRT20/VMAC/FLG/SAP30BP/KRT10/KRT9/PFDN5/KRT35/ADCY5/KRT33A/KRT71/KRT76/NDOR1/KRT40/TCHP/FBF1/KRTAP2-1/KRT84/KRT79/KRT85/KRT12/KRT31/KRT36/KRT83	48
GO:0030118	clathrin coat	16/4204	40/12506	0.24274697441047055	0.7230760939886356	0.6056441869949926	KCNQ5/AP1M1/SYNRG/SCLT1/AP1G2/EPS15L1/CLTC/AP2A2/AP1B1/AP2S1/AP4M1/EPN1/AP2M1/CLTCL1/AP4B1/AP3M1	16
GO:0031314	extrinsic component of mitochondrial inner membrane	6/4204	13/12506	0.2482614796293136	0.7332617541794073	0.6141756347036539	TAMM41/NDUFAF5/COQ6/COQ5/ATP23/NOA1	6
GO:0034362	low-density lipoprotein particle	6/4204	13/12506	0.2482614796293136	0.7332617541794073	0.6141756347036539	APOA1/APOM/APOB/APOE/APOF/APOC2	6
GO:0031201	SNARE complex	18/4204	46/12506	0.25901063854571194	0.7617959957226822	0.6380757437857654	VTI1A/VAMP2/STX10/STX18/VTI1B/BNIP1/GOSR2/GOSR1/STX5/STX4/VAMP4/NAPB/STX8/STX16/TSNARE1/STXBP5L/USE1/SNX4	18
GO:0031228	intrinsic component of Golgi membrane	19/4204	49/12506	0.26622922748941713	0.7732799138696763	0.6476946045494882	RER1/RFNG/MAN1C1/SLC35A3/CHST4/CSGALNACT2/GOLGA7/TVP23B/IER3IP1/YIF1A/CHST12/TVP23C/SLC35B1/YIF1B/B4GALNT2/CHST5/SYS1/ZDHHC9/SLC35A5	19
GO:0031304	intrinsic component of mitochondrial inner membrane	19/4204	49/12506	0.26622922748941713	0.7732799138696763	0.6476946045494882	COX11/COA1/IMMT/MTX3/OXA1L/MTX1/MPC2/CHCHD3/TIMM17A/TIMM17B/SFXN4/SCO2/MTX2/PET100/SPG7/SMDT1/TMEM11/COX16/UQCC3	19
GO:0031305	integral component of mitochondrial inner membrane	19/4204	49/12506	0.26622922748941713	0.7732799138696763	0.6476946045494882	COX11/COA1/IMMT/MTX3/OXA1L/MTX1/MPC2/CHCHD3/TIMM17A/TIMM17B/SFXN4/SCO2/MTX2/PET100/SPG7/SMDT1/TMEM11/COX16/UQCC3	19
GO:0098687	chromosomal region	102/4204	288/12506	0.27572556686070365	0.7975532925722834	0.6680258405455064	NHP2/DDB1/HNRNPA2B1/SPOUT1/DYNC1I1/NSL1/ATR/SMC1A/ZNF207/BOD1L1/GPATCH11/RNF8/BUB3/CTC1/PLK1/DNA2/ZBTB48/CENPB/DCTN3/BUB1/HJURP/TERF1/KAT2B/FBXO28/NGDN/MAD1L1/NDEL1/ACD/KMT5C/PSEN1/SEH1L/CENPE/THOC5/KNL1/NUP98/CDC73/SIRT6/KAT8/RECQL4/SMC1B/TERF2IP/MIS12/NSMCE4A/ERCC1/CENPI/RAD21/PPP2CA/SUMO3/SPDL1/ORC3/ORC4/RAD17/BRCA2/SKA2/CSNK1A1/KMT5B/TINF2/ORC1/CLASP1/PPP2R5C/ZNF276/SMC5/WDR82/CENPQ/TELO2/WRA…	102
GO:0042575	DNA polymerase complex	8/4204	19/12506	0.2883010165969877	0.8218385857920836	0.6883670560694595	CRCP/POLE2/POLD4/POLE/POLG2/MAD2L2/POLG/REV3L	8
GO:0030017	sarcomere	63/4204	176/12506	0.2939014866370116	0.8218385857920836	0.6883670560694595	ACTN4/DNAJB6/TTN/TNNI2/FLNB/CACNA1S/KAT2B/FBXO22/TMOD3/MYL1/PLEC/PSEN1/ANK2/CAV3/KY/LMOD3/TNNC2/TNNT3/CALM2/MYL12A/ACTN1/RYR3/MYOZ3/PDLIM5/MYO18B/NRAP/ARF1/SCN1A/MYOM3/DCTN4/XIRP2/IGFN1/OBSCN/MYH2/ACTA1/MYH1/MYL12B/AKAP4/ACTN3/MYL2/CAPZB/MYOM1/CTNNB1/MYH4/TNNT1/ANK1/ANKRD1/CMYA5/MYH3/MYH7/MYH8/TNNI1/MYL7/TIMP4/RYR1/SIMC1/MYPN/ABCC9/RPL15/NEB/CASQ1/TPM3/CASQ2	63
GO:0031312	extrinsic component of organelle membrane	18/4204	47/12506	0.2954121978582092	0.8218385857920836	0.6883670560694595	USP8/GBA2/ATG14/ULK1/TAMM41/PSD/SARM1/NDUFAF5/NUCB1/COQ6/CCDC115/SNX5/COQ5/EMC2/TEPSIN/ATP23/NOA1/ZC3H12A	18
GO:0001401	SAM complex	5/4204	11/12506	0.29603607160471807	0.8218385857920836	0.6883670560694595	IMMT/MTX3/MTX1/CHCHD3/MTX2	5
GO:0005869	dynactin complex	5/4204	11/12506	0.29603607160471807	0.8218385857920836	0.6883670560694595	DCTN3/DCTN4/ACTA1/ACTR10/DCTN2	5
GO:0031464	Cul4A-RING E3 ubiquitin ligase complex	5/4204	11/12506	0.29603607160471807	0.8218385857920836	0.6883670560694595	DDB1/ERCC8/TRPC4AP/COP1/RBX1	5
GO:0045495	pole plasm	5/4204	11/12506	0.29603607160471807	0.8218385857920836	0.6883670560694595	WDR77/HELZ/DDX3X/DDX4/PIWIL1	5
GO:0048188	Set1C/COMPASS complex	5/4204	11/12506	0.29603607160471807	0.8218385857920836	0.6883670560694595	HCFC1/WDR82/SETD1B/SETD1A/CXXC1	5
GO:0097504	Gemini of coiled bodies	5/4204	11/12506	0.29603607160471807	0.8218385857920836	0.6883670560694595	GEMIN4/GEMIN6/NPAT/GEMIN7/GEMIN8	5
GO:0140275	MIB complex	5/4204	11/12506	0.29603607160471807	0.8218385857920836	0.6883670560694595	IMMT/MTX3/MTX1/CHCHD3/MTX2	5
GO:0090543	Flemming body	13/4204	33/12506	0.2970359460077102	0.8218385857920836	0.6883670560694595	TSG101/C9orf72/ARF6/AGAP2/BIRC6/EXOC2/EXOC1/DCDC1/EXOC4/FOXL2/EXOC7/CCDC66/NTNG2	13
GO:0000118	histone deacetylase complex	25/4204	67/12506	0.3005994364846873	0.8284236438554374	0.6938826610939528	RCOR1/SAP30/HINT1/TRRAP/MTA3/TAF6L/PHF21A/ACTR6/KAT5/SAP130/SAP18/NRIP1/MBD3/DMAP1/HDAC9/HDAC10/DNTTIP1/ZNHIT1/PHF12/BRMS1/EP400/HDAC3/MORF4L1/CHD5/ING2	25
GO:0032153	cell division site	20/4204	53/12506	0.3078096933962529	0.8377027101778013	0.7016547512316319	STAMBP/ARF6/DCTN3/MASTL/PSD/TUBGCP6/WDR73/RAB11FIP4/RAB11A/SPIRE2/MEN1/TUBGCP2/NF2/TUBGCP5/RHOA/KATNBL1/MAEA/PDXP/TUBGCP4/PSD2	20
GO:0016605	PML body	34/4204	93/12506	0.30797130104037956	0.8377027101778013	0.7016547512316319	NR2C1/RGS14/ATR/DAPK3/UBN1/CHFR/EIF3E/SPTBN4/CDK9/ARNTL/RNF6/AKAP8L/PIAS2/TCF7L2/ZBED1/HIRA/PIAS1/SUMO3/SKI/TRIM8/RNF4/SMC5/PARK7/MTOR/KLHL20/HIPK1/TOPORS/TP53INP2/CASP8AP2/SUMO2/THAP1/HIPK2/TENM2/MKNK2	34
GO:0043292	contractile fiber	71/4204	200/12506	0.30886642753195515	0.8377027101778013	0.7016547512316319	ACTN4/DNAJB6/TTN/TNNI2/FLNB/CACNA1S/KAT2B/FBXO22/DAG1/TMOD3/MYL1/PLEC/PSEN1/ANK2/MYH13/CAV3/KY/LMOD3/TNNC2/TNNT3/CALM2/MYL12A/ACTN1/RYR3/MYOZ3/PDLIM5/MYO18B/SCO2/NRAP/ARF1/SCN1A/MYOM3/DCTN4/XIRP2/MYH15/IGFN1/OBSCN/MYL6B/MYH2/ACTA1/MYH1/MYL12B/AKAP4/ACTN3/MYL2/CAPZB/MYOM1/CTNNB1/MYH4/TNNT1/ACTG1/ANK1/ANKRD1/CMYA5/MYH3/MYH7/MYH8/MYL5/MYLPF/TNNI1/MYL7/TIMP4/RYR1/SIMC1/MYPN/ABCC9/RPL15/NEB/CASQ1/TPM3…	71
GO:0010494	cytoplasmic stress granule	27/4204	73/12506	0.3095954463883815	0.8377027101778013	0.7016547512316319	G3BP2/TARDBP/YBX1/C9orf72/CTSG/RC3H2/PABPC3/RBM4/LSM14A/LARP4B/MCRIP2/EIF4E/PQBP1/GIGYF2/RPTOR/UBAP2L/CASC3/MBNL1/CSDE1/ENDOV/RC3H1/HNRNPK/NXF1/DDX3X/DDX25/PABPC1L/PABPC4L	27
GO:0072686	mitotic spindle	52/4204	145/12506	0.31047601758422516	0.8377027101778013	0.7016547512316319	TBCK/KLHL22/SPOUT1/SMC1A/CUL3/HAUS6/NIN/NUMA1/EPB41/PLK1/ATAT1/LSM14A/KATNA1/FAM161A/MAD1L1/CENPE/CDC16/MAP4/CDC42/IKBKG/KAT2A/CLTC/YEATS2/MAPKBP1/CLASP1/DCDC1/HAUS5/CDC14A/HAUS2/IQCB1/STAG2/GIT1/TUBG1/HNRNPU/IK/HAUS4/YPEL5/TADA3/KATNBL1/KIFC2/GPSM2/CEP295/HDAC3/HAUS3/ASPM/HAUS7/MAK/PKHD1/TOGARAM1/NGRN/WRAP73/PHLPP2	52
GO:0000153	cytoplasmic ubiquitin ligase complex	6/4204	14/12506	0.31832702986756445	0.8377027101778013	0.7016547512316319	ELOB/USP33/DERL2/FAM8A1/SYVN1/RBX1	6
GO:0005847	mRNA cleavage and polyadenylation specificity factor complex	6/4204	14/12506	0.31832702986756445	0.8377027101778013	0.7016547512316319	WDR33/NUDT21/SYMPK/CSTF2/SSU72/ZC3H3	6
GO:0016442	RISC complex	6/4204	14/12506	0.31832702986756445	0.8377027101778013	0.7016547512316319	DICER1/AGO2/DCP2/EIF4E/TNRC6A/AGO1	6
GO:0031332	RNAi effector complex	6/4204	14/12506	0.31832702986756445	0.8377027101778013	0.7016547512316319	DICER1/AGO2/DCP2/EIF4E/TNRC6A/AGO1	6
GO:0035102	PRC1 complex	6/4204	14/12506	0.31832702986756445	0.8377027101778013	0.7016547512316319	PHC2/RING1/PCGF5/PCGF3/PCGF6/PCGF1	6
GO:0043083	synaptic cleft	6/4204	14/12506	0.31832702986756445	0.8377027101778013	0.7016547512316319	EGFLAM/LAMA5/DNM3/APOE/ACHE/ADGRB3	6
GO:0071565	nBAF complex	6/4204	14/12506	0.31832702986756445	0.8377027101778013	0.7016547512316319	SMARCD1/SMARCE1/SMARCB1/SMARCC2/SMARCA4/DPF1	6
GO:0019005	SCF ubiquitin ligase complex	16/4204	42/12506	0.3207914965118241	0.8410263953493516	0.7044386499392312	CUL5/SKP1/FBXL19/FBXO9/FBXL15/FBXL12/BTRC/FBXO45/FBXL4/FBXL3/DMAC2/RBX1/FBXO31/FBXL8/FBXW5/FBXW8	16
GO:0036126	sperm flagellum	23/4204	62/12506	0.32342589743441585	0.8447691350898923	0.7075735462331878	AK2/MNS1/CUL3/SPEF2/PRKAR1A/PRKACA/DNAH1/GABARAP/ABHD2/ODF2/DNAH2/PMFBP1/AKAP4/CAPZB/DNAH17/DNAH8/PGK2/PGAM4/MROH2B/QRICH2/TPPP2/IQCG/FSIP2	23
GO:0031672	A band	12/4204	31/12506	0.33460276343872164	0.8562822737145018	0.7172168818931992	KAT2B/ANK2/LMOD3/MYOM3/OBSCN/MYH1/MYL2/MYOM1/ANK1/CMYA5/MYL7/RPL15	12
GO:0005682	U5 snRNP	7/4204	17/12506	0.3351733471396764	0.8562822737145018	0.7172168818931992	SNRPD1/SNRPD3/TXNL4A/SNRPB/PRPF8/SNRPE/SNRPN	7
GO:0005767	secondary lysosome	7/4204	17/12506	0.3351733471396764	0.8562822737145018	0.7172168818931992	MAP1LC3A/FTL/PIK3C3/FTH1/CLN3/NCOA4/PLEKHM1	7
GO:0005942	phosphatidylinositol 3-kinase complex	7/4204	17/12506	0.3351733471396764	0.8562822737145018	0.7172168818931992	ATG14/PIK3C3/PIK3R1/PIK3CB/PIK3R2/PIK3R4/BECN1	7
GO:0030992	intraciliary transport particle B	7/4204	17/12506	0.3351733471396764	0.8562822737145018	0.7172168818931992	TTC30A/IFT52/TTC30B/IFT22/IFT20/HSPB11/IFT80	7
GO:0099524	postsynaptic cytosol	7/4204	17/12506	0.3351733471396764	0.8562822737145018	0.7172168818931992	HSPA8/DAG1/EIF4E/PIN1/EIF4EBP1/FBXO45/MTOR	7
GO:0030016	myofibril	68/4204	193/12506	0.3411861537056974	0.8684738457963206	0.7274284693361663	ACTN4/DNAJB6/TTN/TNNI2/FLNB/CACNA1S/KAT2B/FBXO22/DAG1/TMOD3/MYL1/PLEC/PSEN1/ANK2/MYH13/CAV3/KY/LMOD3/TNNC2/TNNT3/CALM2/MYL12A/ACTN1/RYR3/MYOZ3/PDLIM5/MYO18B/SCO2/NRAP/ARF1/SCN1A/MYOM3/DCTN4/XIRP2/MYH15/IGFN1/OBSCN/MYH2/ACTA1/MYH1/MYL12B/AKAP4/ACTN3/MYL2/CAPZB/MYOM1/CTNNB1/MYH4/TNNT1/ACTG1/ANK1/ANKRD1/CMYA5/MYH3/MYH7/MYH8/TNNI1/MYL7/TIMP4/RYR1/SIMC1/MYPN/ABCC9/RPL15/NEB/CASQ1/TPM3/CASQ2	68
GO:0005758	mitochondrial intermembrane space	28/4204	78/12506	0.37480345376375396	0.9346870263239098	0.7828882310713049	NME4/IMMT/AK2/TIMM29/PANK2/TIMM10B/CMC4/UQCC2/CHCHD5/TIMM8B/DIABLO/COX17/COA6/TIMM10/TRIAP1/HAX1/NDUFB7/NDUFS1/PARK7/GFER/FBXL4/COX19/SOD1/BLOC1S1/NDUFS5/CDC25C/MICU2/PRELID1	28
GO:0000940	outer kinetochore	5/4204	12/12506	0.3765453448904894	0.9346870263239098	0.7828882310713049	BOD1L1/PLK1/SPDL1/SKA2/BOD1L2	5
GO:0008250	oligosaccharyltransferase complex	5/4204	12/12506	0.3765453448904894	0.9346870263239098	0.7828882310713049	MAGT1/KRTCAP2/OSTC/DAD1/TMEM258	5
GO:0042405	nuclear inclusion body	5/4204	12/12506	0.3765453448904894	0.9346870263239098	0.7828882310713049	NUP98/RANBP2/RAD18/NXF1/ATXN3L	5
GO:0042583	chromaffin granule	5/4204	12/12506	0.3765453448904894	0.9346870263239098	0.7828882310713049	SYT2/DNAJC5/CHGA/CYB561/DBH	5
GO:0044615	nuclear pore nuclear basket	5/4204	12/12506	0.3765453448904894	0.9346870263239098	0.7828882310713049	ENY2/MAD1L1/NUP98/MCM3AP/RANBP2	5
GO:0098554	cytoplasmic side of endoplasmic reticulum membrane	5/4204	12/12506	0.3765453448904894	0.9346870263239098	0.7828882310713049	RPL27/SPPL2B/RPS26/RPS29/RPS28	5
GO:0060077	inhibitory synapse	6/4204	15/12506	0.3906909555041036	0.9631678798342906	0.8067436226581954	NPTN/DTNB/MAF1/IGSF9/NLGN2/NLGN4Y	6
GO:0000775	chromosome, centromeric region	61/4204	175/12506	0.3907709683899122	0.9631678798342906	0.8067436226581954	SPOUT1/DYNC1I1/NSL1/SMC1A/ZNF207/BOD1L1/GPATCH11/BUB3/PLK1/CENPB/DCTN3/BUB1/HJURP/KAT2B/FBXO28/NGDN/MAD1L1/NDEL1/KMT5C/PSEN1/SEH1L/CENPE/KNL1/NUP98/KAT8/SMC1B/MIS12/CENPI/RAD21/PPP2CA/SUMO3/SPDL1/SKA2/CSNK1A1/KMT5B/CLASP1/PPP2R5C/ZNF276/SMC5/CENPQ/CENPM/STAG2/PPP2R1A/DCTN4/MEAF6/DCTN5/HNRNPU/SGO2/CTCF/ZNF330/NUP43/ANAPC16/TRAPPC12/CENPC/STAG3/PKHD1/CENPT/DCTN2/KANSL1/ESCO2/BOD1L2	61
GO:0097729	9+2 motile cilium	26/4204	73/12506	0.4008695468358749	0.982571371695375	0.8229958707283066	AK2/DNAH9/MNS1/CUL3/SPEF2/PRKAR1A/PRKACA/DNAH1/DNAH11/GABARAP/ABHD2/ODF2/DNAH2/PMFBP1/AKAP4/CAPZB/DNAH17/DNAH8/PGK2/CFAP43/PGAM4/MROH2B/QRICH2/TPPP2/IQCG/FSIP2	26
GO:0000803	sex chromosome	7/4204	18/12506	0.4014505890069675	0.982571371695375	0.8229958707283066	RING1/SMARCB1/SMC5/PCGF5/HNRNPU/PCGF3/ESCO2	7
GO:0030176	integral component of endoplasmic reticulum membrane	46/4204	132/12506	0.4136633502898904	0.9999999999999413	0.8375939849623567	DNAJB12/FICD/SARAF/DOLK/HACD3/HLA-G/ATF6/TMCO1/EMC8/HLA-DRB1/ZFYVE27/MMGT1/BNIP1/ABCB9/PIGG/FKBP8/HACD2/CAMLG/SREBF2/HLA-C/DOLPP1/EMC10/SPPL2B/DPAGT1/SPCS1/CLN3/RHBDD1/ERN1/EMC1/EMC7/DERL2/HLA-DQA2/DPM3/EMC4/SYVN1/EMC3/SEC62/ARL6IP1/HLA-A/PIGK/EMC2/SLC35B1/RCE1/EMC6/EMC9/ATF6B	46
GO:0030137	COPI-coated vesicle	10/4204	27/12506	0.4230499112029177	0.9999999999999413	0.8375939849623567	PACSIN1/COPE/BNIP1/TMEM199/ARF1/KDELR1/CCDC115/USE1/TMED7/KDELR2	10
GO:0005778	peroxisomal membrane	22/4204	62/12506	0.4241271981957164	0.9999999999999413	0.8375939849623567	ACSL3/PEX6/DHRS4/HMGCR/TMEM135/PNPLA8/PEX26/MPV17/PEX7/ABCD4/ACSL6/MAP2K2/PEX12/ACOX1/FAR1/ARF1/PEX3/SLC25A17/PEX11B/PEX2/PJVK/PEX10	22
GO:0031903	microbody membrane	22/4204	62/12506	0.4241271981957164	0.9999999999999413	0.8375939849623567	ACSL3/PEX6/DHRS4/HMGCR/TMEM135/PNPLA8/PEX26/MPV17/PEX7/ABCD4/ACSL6/MAP2K2/PEX12/ACOX1/FAR1/ARF1/PEX3/SLC25A17/PEX11B/PEX2/PJVK/PEX10	22
GO:0033017	sarcoplasmic reticulum membrane	12/4204	33/12506	0.43268581180503285	0.9999999999999413	0.8375939849623567	TMEM109/SRL/DMPK/RYR3/ATP2A1/TRDN/JSRP1/AKAP6/RYR1/JPH3/CASQ1/CASQ2	12
GO:0031985	Golgi cisterna	30/4204	86/12506	0.4414631113618737	0.9999999999999413	0.8375939849623567	B4GALT5/TMEM59/NAGPA/ABO/TMEM115/GAL3ST2/GAL3ST4/B3GALT6/CHPF2/GOSR1/GCC1/CSGALNACT2/CHSY1/STX16/YIPF6/APH1A/NECAB3/NUCB1/GOLGA8R/YIPF2/MOB4/XYLT1/SLC10A7/CHSY3/HLA-A/GPR89B/INPP5E/NSG1/GOLGA8G/ST3GAL2	30
GO:0005637	nuclear inner membrane	16/4204	45/12506	0.4464201138173093	0.9999999999999413	0.8375939849623567	LEMD2/TMEM201/LMNB2/DPY19L3/TRA2B/TMEM120B/EMD/NUTF2/ERN1/SIGMAR1/NEMP1/IFFO1/TOR1AIP1/NRM/KCNH1/ARL6IP6	16
GO:0036038	MKS complex	4/4204	10/12506	0.4484547639843708	0.9999999999999413	0.8375939849623567	CEP290/B9D1/TCTN2/TMEM67	4
GO:0043186	P granule	4/4204	10/12506	0.4484547639843708	0.9999999999999413	0.8375939849623567	HELZ/DDX3X/DDX4/PIWIL1	4
GO:0060293	germ plasm	4/4204	10/12506	0.4484547639843708	0.9999999999999413	0.8375939849623567	HELZ/DDX3X/DDX4/PIWIL1	4
GO:0097550	transcription preinitiation complex	4/4204	10/12506	0.4484547639843708	0.9999999999999413	0.8375939849623567	GTF2A1/BRF1/GTF2B/GTF2H3	4
GO:0000177	cytoplasmic exosome (RNase complex)	5/4204	13/12506	0.45672276067872297	0.9999999999999413	0.8375939849623567	EXOSC8/EXOSC5/EXOSC4/EXOSC6/DIS3L	5
GO:0030132	clathrin coat of coated pit	5/4204	13/12506	0.45672276067872297	0.9999999999999413	0.8375939849623567	EPS15L1/CLTC/AP2A2/AP2S1/AP2M1	5
GO:0070822	Sin3-type complex	5/4204	13/12506	0.45672276067872297	0.9999999999999413	0.8375939849623567	SAP130/PHF12/BRMS1/MORF4L1/ING2	5
GO:1990907	beta-catenin-TCF complex	5/4204	13/12506	0.45672276067872297	0.9999999999999413	0.8375939849623567	TLE4/TCF7L2/LDB1/PYGO2/CTNNB1	5
GO:1904115	axon cytoplasm	21/4204	60/12506	0.4581057918462287	0.9999999999999413	0.8375939849623567	AP3D1/DTNBP1/HIF1A/NEFL/NDEL1/HSBP1/BLOC1S4/BLOC1S2/AP3S2/KIF5A/BLOC1S5/BLOC1S6/BLOC1S3/SPG7/MAPK8IP3/ZC3H14/SNAPIN/SOD1/ACTR10/BLOC1S1/AP3M1	21
GO:0005868	cytoplasmic dynein complex	6/4204	16/12506	0.46275652695200353	0.9999999999999413	0.8375939849623567	DYNC1I1/DYNLT1/DYNLRB1/DCTN4/DYNC1I2/SNX4	6
GO:0036020	endolysosome membrane	6/4204	16/12506	0.46275652695200353	0.9999999999999413	0.8375939849623567	SLC15A4/CLTC/AP2A2/AP2S1/CLEC16A/AP2M1	6
GO:0000242	pericentriolar material	7/4204	19/12506	0.4674545062461223	0.9999999999999413	0.8375939849623567	NIN/CEP192/TUBG1/TUBG2/CEP85/CEP152/TNKS2	7
GO:0005640	nuclear outer membrane	8/4204	22/12506	0.4712763410969997	0.9999999999999413	0.8375939849623567	TMEM109/BOK/EMD/PSEN1/DMPK/NUTF2/SIGMAR1/CPTP	8
GO:0044322	endoplasmic reticulum quality control compartment	8/4204	22/12506	0.4712763410969997	0.9999999999999413	0.8375939849623567	MAN1B1/TRIM13/RNF185/RNF5/RHBDD1/EDEM2/SYVN1/RNF139	8
GO:0071682	endocytic vesicle lumen	8/4204	22/12506	0.4712763410969997	0.9999999999999413	0.8375939849623567	APOA1/HP/PGLYRP1/APOB/APOE/SAA1/MPO/HGS	8
GO:0000407	phagophore assembly site	10/4204	28/12506	0.4772442404148908	0.9999999999999413	0.8375939849623567	ATG14/PIK3C3/ULK1/WDR45/ATG101/ATG2A/WIPI2/ATG12/ATG5/BECN1	10
GO:0080008	Cul4-RING E3 ubiquitin ligase complex	10/4204	28/12506	0.4772442404148908	0.9999999999999413	0.8375939849623567	DDB1/ERCC8/TRPC4AP/COP1/PLRG1/DDA1/DCAF15/RBX1/FBXW5/DCAF12	10
GO:0097546	ciliary base	10/4204	28/12506	0.4772442404148908	0.9999999999999413	0.8375939849623567	NEK8/TULP3/IFT52/DISC1/IFT20/PRKAR1A/PRKACA/PRKACG/NPHP4/SUFU	10
GO:0032588	trans-Golgi network membrane	30/4204	88/12506	0.5025055672185132	0.9999999999999413	0.8375939849623567	VTI1A/AP1M1/COG2/STX10/COG7/HLA-DRB1/BOK/USP6NL/VPS54/VAMP4/SCAMP4/COG4/CLTC/RAB8A/RGP1/COG1/STX16/HLA-DQA2/AP1B1/AP4E1/AP4M1/VPS51/COG8/RIC1/AP4B1/ATP7B/TEPSIN/VPS52/SYS1/NSG1	30
GO:0000781	chromosome, telomeric region	42/4204	124/12506	0.5098955334352261	0.9999999999999413	0.8375939849623567	NHP2/DDB1/HNRNPA2B1/ATR/RNF8/CTC1/DNA2/ZBTB48/TERF1/ACD/THOC5/CDC73/SIRT6/RECQL4/TERF2IP/NSMCE4A/ERCC1/ORC3/ORC4/RAD17/BRCA2/TINF2/ORC1/SMC5/WDR82/TELO2/WRAP53/EZH1/THOC6/NSMCE1/MEN1/PPP1CB/NSMCE3/THOC7/DOT1L/NABP1/POT1/PPP1R10/RTEL1/TNKS2/TEN1/TOX4	42
GO:0031300	intrinsic component of organelle membrane	114/4204	339/12506	0.5188761316531858	0.9999999999999413	0.8375939849623567	TMEM175/COX11/RER1/VAMP2/COA1/IMMT/RFNG/MTX3/DNAJB12/FICD/SARAF/SLC22A17/DOLK/MAN1C1/HACD3/STX10/LEMD2/HLA-G/OXA1L/ATF6/TMEM201/TMCO1/EMC8/FUNDC2/HLA-DRB1/ZFYVE27/MMGT1/SLC35A3/MTX1/SLC15A4/BNIP1/MREG/ABCB9/PIGG/FKBP8/TOMM20/PEX26/PIGBOS1/HACD2/SLC38A9/CAMLG/VAMP4/CHST4/SREBF2/HLA-C/RAB11B/CSGALNACT2/DOLPP1/EMC10/DNAJC5/MPC2/SPPL2B/CHCHD3/PEX12/RAB3A/GOLGA7/DMPK/TIMM17A/DPAGT1/SPCS1/CLN3/TIMM17B/…	114
GO:0032420	stereocilium	13/4204	38/12506	0.5299913455096136	0.9999999999999413	0.8375939849623567	ADCY6/MYO7A/IFT20/ADGRV1/CDC14A/KPTN/MYO3B/LOXHD1/MYO15A/USH2A/PJVK/TMC1/MYO3A	13
GO:0030173	integral component of Golgi membrane	15/4204	44/12506	0.5300636749476351	0.9999999999999413	0.8375939849623567	RER1/RFNG/MAN1C1/SLC35A3/CSGALNACT2/TVP23B/IER3IP1/YIF1A/CHST12/TVP23C/SLC35B1/YIF1B/B4GALNT2/SYS1/SLC35A5	15
GO:0031941	filamentous actin	10/4204	29/12506	0.5302659082318293	0.9999999999999413	0.8375939849623567	SMTN/RAC3/NCKAP1/MICAL2/PDLIM5/MYO18B/ARPC3/ACTG1/MYO1A/MYO3A	10
GO:0012507	ER to Golgi transport vesicle membrane	19/4204	56/12506	0.5305269889013015	0.9999999999999413	0.8375939849623567	VTI1A/HLA-G/HLA-DRB1/VTI1B/GOSR2/STX5/SREBF2/HLA-C/SREBF1/VMA21/HLA-DQA2/CNIH1/SEC16A/TMED7/KLHL12/TGFA/HLA-A/SCAP/SEC31B	19
GO:0031430	M band	7/4204	20/12506	0.5314982009460822	0.9999999999999413	0.8375939849623567	ANK2/LMOD3/MYOM3/OBSCN/MYOM1/ANK1/CMYA5	7
GO:0032592	integral component of mitochondrial membrane	26/4204	77/12506	0.5318144174123252	0.9999999999999413	0.8375939849623567	COX11/COA1/IMMT/MTX3/OXA1L/FUNDC2/MTX1/TOMM20/PIGBOS1/MPC2/CHCHD3/DMPK/TIMM17A/TIMM17B/SFXN4/FUNDC1/SCO2/MTX2/PET100/SPG7/SMDT1/TMEM11/COX16/UQCC3/CNR1/MUL1	26
GO:0031301	integral component of organelle membrane	105/4204	313/12506	0.5321555685883026	0.9999999999999413	0.8375939849623567	TMEM175/COX11/RER1/VAMP2/COA1/IMMT/RFNG/MTX3/DNAJB12/FICD/SARAF/SLC22A17/DOLK/MAN1C1/HACD3/STX10/LEMD2/HLA-G/OXA1L/ATF6/TMEM201/TMCO1/EMC8/FUNDC2/HLA-DRB1/ZFYVE27/MMGT1/SLC35A3/MTX1/SLC15A4/BNIP1/ABCB9/PIGG/FKBP8/TOMM20/PEX26/PIGBOS1/HACD2/SLC38A9/CAMLG/VAMP4/SREBF2/HLA-C/CSGALNACT2/DOLPP1/EMC10/MPC2/SPPL2B/CHCHD3/PEX12/DMPK/TIMM17A/DPAGT1/SPCS1/CLN3/TIMM17B/RHBDD1/ERN1/EMC1/SFXN4/EMC7/DERL2/FUND…	105
GO:0120111	neuron projection cytoplasm	29/4204	86/12506	0.5324478464153011	0.9999999999999413	0.8375939849623567	AP3D1/DTNBP1/HIF1A/NEFL/NDEL1/HSBP1/BLOC1S4/BLOC1S2/PQBP1/AP3S2/KIF5A/BLOC1S5/SFPQ/ABHD13/BLOC1S6/BLOC1S3/HNRNPU/SPG7/KIF17/ARC/MAPK8IP3/ZC3H14/SNAPIN/SOD1/ACTR10/BLOC1S1/DLG4/GRIK3/AP3M1	29
GO:0034451	centriolar satellite	33/4204	98/12506	0.5333251076664824	0.9999999999999413	0.8375939849623567	CEP290/HAUS6/NUDT21/KIAA0753/UBN1/PATJ/PCNT/PLK1/PAX2/FLII/C2CD3/PLA2G6/MIEN1/RAB11A/FRMD8/RBM39/SSX2IP/RASSF7/CCDC113/CCDC61/NLRC3/FNIP2/DBH/SASS6/KLHL12/ITGB1BP1/EXOC7/CCDC14/CCDC57/PARD6A/DZIP1/CCDC66/RAD23A	33
GO:0000138	Golgi trans cisterna	4/4204	11/12506	0.5355511596298864	0.9999999999999413	0.8375939849623567	TMEM59/GCC1/YIPF6/YIPF2	4
GO:0016281	eukaryotic translation initiation factor 4F complex	4/4204	11/12506	0.5355511596298864	0.9999999999999413	0.8375939849623567	EIF4A1/EIF4E/EIF4B/EIF4E2	4
GO:0034518	RNA cap binding complex	4/4204	11/12506	0.5355511596298864	0.9999999999999413	0.8375939849623567	AGO2/EIF4E/EIF4E2/NCBP2L	4
GO:0043073	germ cell nucleus	4/4204	11/12506	0.5355511596298864	0.9999999999999413	0.8375939849623567	MLH1/MORC1/MLH3/KIF6	4
GO:0071014	post-mRNA release spliceosomal complex	4/4204	11/12506	0.5355511596298864	0.9999999999999413	0.8375939849623567	XAB2/HNRNPM/SYF2/CCDC12	4
GO:1990909	Wnt signalosome	4/4204	11/12506	0.5355511596298864	0.9999999999999413	0.8375939849623567	LRP6/DVL1/LRP5/CTNNB1	4
GO:0031227	intrinsic component of endoplasmic reticulum membrane	46/4204	137/12506	0.536244944431208	0.9999999999999413	0.8375939849623567	DNAJB12/FICD/SARAF/DOLK/HACD3/HLA-G/ATF6/TMCO1/EMC8/HLA-DRB1/ZFYVE27/MMGT1/BNIP1/ABCB9/PIGG/FKBP8/HACD2/CAMLG/SREBF2/HLA-C/DOLPP1/EMC10/SPPL2B/DPAGT1/SPCS1/CLN3/RHBDD1/ERN1/EMC1/EMC7/DERL2/HLA-DQA2/DPM3/EMC4/SYVN1/EMC3/SEC62/ARL6IP1/HLA-A/PIGK/EMC2/SLC35B1/RCE1/EMC6/EMC9/ATF6B	46
GO:0034774	secretory granule lumen	103/4204	308/12506	0.5478960674688664	0.9999999999999413	0.8375939849623567	LYZ/PCSK1/GUSB/CCT2/GLA/FTL/ACTN4/APOA1/CEP290/GM2A/HP/HSPA8/IGF1/PSMD14/PSMC3/CTSG/CREG1/PSMD1/C6orf120/ITIH3/ARPC5/GRN/PGLYRP1/MAN2B1/PAFAH1B2/VTI1B/LCN2/CRISP3/PSMB1/TEX264/CSNK2B/OLFM4/ELANE/LRG1/PSMD7/DYNLT1/CFP/FUCA2/SERPINA1/TUBB/OLA1/GTPBP2/DPP7/PSMA5/DEFA5/STK11IP/TUBB4B/LRRC7/FGG/PSMC2/PRTN3/CAMP/ACTR2/HSPA6/PPIA/ACTN1/SCG3/HRG/BPI/PSMD12/NHLRC3/MIF/PSMD6/FGA/ITIH4/COMMD9/APOH/PLG/SRP14…	103
GO:0001650	fibrillar center	42/4204	126/12506	0.5604890897811977	0.9999999999999413	0.8375939849623567	DUSP11/EXOSC8/PRMT7/TRAF4/E2F5/WDR33/SNRPB2/CCDC137/TERF1/TOP1/FBLL1/PAFAH1B2/FOXJ2/RGS22/ESRRA/CHCHD1/URB1/LEO1/RPP38/YY1AP1/PLRG1/SMARCB1/ZNF415/NRIP1/BTBD10/UBTF/SPATA2/POLR2F/DDX46/THAP1/MRPL23/SMUG1/ANKRD1/DEAF1/IP6K2/OTP/AFF4/SMARCA5/EIF3L/NUFIP1/RPS6KA6/KLF6	42
GO:0031970	organelle envelope lumen	29/4204	87/12506	0.5626478923297735	0.9999999999999413	0.8375939849623567	NME4/IMMT/AK2/TIMM29/PANK2/TIMM10B/CMC4/UQCC2/CHCHD5/TIMM8B/DIABLO/COX17/COA6/TIMM10/TRIAP1/HAX1/TUBB/NDUFB7/NDUFS1/PARK7/GFER/FBXL4/COX19/SOD1/BLOC1S1/NDUFS5/CDC25C/MICU2/PRELID1	29
GO:0030134	COPII-coated ER to Golgi transport vesicle	28/4204	84/12506	0.5629625313114254	0.9999999999999413	0.8375939849623567	VTI1A/TMED4/HLA-G/HLA-DRB1/VTI1B/GOSR2/STX5/SREBF2/HLA-C/SERPINA1/SREBF1/VMA21/CNIH4/TMED5/YIPF6/HLA-DQA2/CNIH1/SEC16A/IER3IP1/YIF1A/TMED7/F5/KLHL12/TGFA/HLA-A/SCAP/YIF1B/SEC31B	28
GO:0005798	Golgi-associated vesicle	27/4204	81/12506	0.5633090038613875	0.9999999999999413	0.8375939849623567	SYNRG/ADAM10/PACSIN1/STK16/AP1G2/COPE/BNIP1/RHOQ/CHIC2/CLTC/RAB8A/SPPL2B/CFTR/TMEM199/VPS41/ARF1/SLC2A4/KDELR1/NUCB1/ZDHHC17/CCDC115/USE1/TMED7/CLTCL1/TGOLN2/KDELR2/PKD1	27
GO:0098573	intrinsic component of mitochondrial membrane	26/4204	78/12506	0.563690595461009	0.9999999999999413	0.8375939849623567	COX11/COA1/IMMT/MTX3/OXA1L/FUNDC2/MTX1/TOMM20/PIGBOS1/MPC2/CHCHD3/DMPK/TIMM17A/TIMM17B/SFXN4/FUNDC1/SCO2/MTX2/PET100/SPG7/SMDT1/TMEM11/COX16/UQCC3/CNR1/MUL1	26
GO:0031983	vesicle lumen	104/4204	312/12506	0.5641462905795249	0.9999999999999413	0.8375939849623567	LYZ/PCSK1/GUSB/CCT2/GLA/FTL/ACTN4/APOA1/CEP290/GM2A/HP/HSPA8/IGF1/PSMD14/PSMC3/CTSG/CREG1/PSMD1/C6orf120/ITIH3/ARPC5/GRN/PGLYRP1/MAN2B1/PAFAH1B2/VTI1B/LCN2/CRISP3/PSMB1/TEX264/CSNK2B/OLFM4/ELANE/LRG1/PSMD7/DYNLT1/CFP/FUCA2/SERPINA1/TUBB/OLA1/GTPBP2/DPP7/APOB/PSMA5/DEFA5/STK11IP/TUBB4B/LRRC7/FGG/PSMC2/PRTN3/CAMP/ACTR2/HSPA6/PPIA/ACTN1/SCG3/HRG/BPI/PSMD12/NHLRC3/MIF/PSMD6/FGA/ITIH4/COMMD9/APOH/PLG/…	104
GO:0045171	intercellular bridge	21/4204	63/12506	0.5662787693278328	0.9999999999999413	0.8375939849623567	KLHL22/DUSP11/USB1/FAN1/GSTM4/FAM50B/EPB41/KRR1/RBM18/DNAJC8/ESRRA/OLFM4/IQCB1/EAF1/HAUS3/APC2/NINL/RFXANK/NGRN/NTNG2/PHLPP2	21
GO:0032154	cleavage furrow	15/4204	45/12506	0.5718854555127979	0.9999999999999413	0.8375939849623567	STAMBP/ARF6/DCTN3/MASTL/PSD/WDR73/RAB11FIP4/RAB11A/SPIRE2/MEN1/NF2/RHOA/KATNBL1/PDXP/PSD2	15
GO:0060170	ciliary membrane	14/4204	42/12506	0.5732760492182968	0.9999999999999413	0.8375939849623567	ADCY3/IQCE/NAPEPLD/CYS1/GNB1/TCTN2/TCTN3/TXNDC15/TMEM67/TTC8/GNAT1/EVC2/PHLPP2/PKD1	14
GO:0060205	cytoplasmic vesicle lumen	103/4204	310/12506	0.5800318319211686	0.9999999999999413	0.8375939849623567	LYZ/PCSK1/GUSB/CCT2/GLA/FTL/ACTN4/APOA1/CEP290/GM2A/HP/HSPA8/IGF1/PSMD14/PSMC3/CTSG/CREG1/PSMD1/C6orf120/ITIH3/ARPC5/GRN/PGLYRP1/MAN2B1/PAFAH1B2/VTI1B/LCN2/CRISP3/PSMB1/TEX264/CSNK2B/OLFM4/ELANE/LRG1/PSMD7/DYNLT1/CFP/FUCA2/SERPINA1/TUBB/OLA1/GTPBP2/DPP7/PSMA5/DEFA5/STK11IP/TUBB4B/LRRC7/FGG/PSMC2/PRTN3/CAMP/ACTR2/HSPA6/PPIA/ACTN1/SCG3/HRG/BPI/PSMD12/NHLRC3/MIF/PSMD6/FGA/ITIH4/COMMD9/APOH/PLG/SRP14…	103
GO:0005790	smooth endoplasmic reticulum	10/4204	30/12506	0.5813045223269777	0.9999999999999413	0.8375939849623567	GBA2/PSEN1/APOB/TH/RYR3/RPL10/GABARAP/SYVN1/RYR1/CASQ1	10
GO:0016235	aggresome	9/4204	27/12506	0.5842635069684018	0.9999999999999413	0.8375939849623567	ZBTB14/PSEN1/CABIN1/HSPA1A/CARD14/UBQLN1/EEF2/ZDHHC17/TRIM37	9
GO:0031514	motile cilium	41/4204	124/12506	0.5855952940395741	0.9999999999999413	0.8375939849623567	AK2/DNAH9/MNS1/CUL3/HIF1A/SPEF2/CFAP61/IFT52/IFT20/PRKAR1A/PRKACA/DNAH1/DNAH11/GABARAP/ABHD2/ODF2/DNAH2/PMFBP1/AKAP4/TPGS1/CAPZB/CFAP44/DNAH17/DNAH8/LDHC/PGK2/CFAP43/MAK/PGAM4/SPAG17/ZBBX/MROH2B/OXCT2/QRICH2/TPPP2/IQCG/CFAP206/CCDC65/FSIP2/PKD1/IQCA1	41
GO:0030125	clathrin vesicle coat	8/4204	24/12506	0.5878359535477142	0.9999999999999413	0.8375939849623567	SYNRG/AP1G2/CLTC/AP2A2/AP2S1/EPN1/AP2M1/CLTCL1	8
GO:0099522	cytosolic region	7/4204	21/12506	0.5922357338821675	0.9999999999999413	0.8375939849623567	HSPA8/DAG1/EIF4E/PIN1/EIF4EBP1/FBXO45/MTOR	7
GO:0005774	vacuolar membrane	129/4204	389/12506	0.5955114315231322	0.9999999999999413	0.8375939849623567	TMEM175/MAP1LC3A/MTMR2/AP3D1/GFAP/TMEM59/ATP6V1D/AP1M1/EEF1A2/SLC22A17/HSPA8/MFSD1/SPNS1/SLC36A1/SNX14/IFITM1/DEPDC5/ATG14/HLA-DRB1/MYO7A/GRN/ATRAID/MAN2B1/VAPA/ULK1/VTI1B/SLC15A4/ATP6V1E1/ATP6V0A2/MREG/ABCB9/HGSNAT/PSEN1/ATP6V1F/SEH1L/MAGT1/TMEM30A/MIOS/TEX264/BLOC1S2/SLC26A11/ABCD4/SLC38A9/SURF4/BORCS6/ATP6V0A1/NAPB/RRAGB/STX8/FNIP1/CLTC/DNAJC5/MAP1LC3B/WDR59/GNB1/SPPL2B/BORCS8/RPTOR/STK11IP/AP…	129
GO:0031093	platelet alpha granule lumen	21/4204	64/12506	0.6007328681213909	0.9999999999999413	0.8375939849623567	ACTN4/IGF1/VTI1B/TEX264/SERPINA1/OLA1/GTPBP2/FGG/ACTN1/HRG/FGA/PLG/SERPINF2/KNG1/ORM2/ORM1/A1BG/F5/FGB/ALB/VEGFB	21
GO:0032580	Golgi cisterna membrane	20/4204	61/12506	0.6022274015857881	0.9999999999999413	0.8375939849623567	B4GALT5/NAGPA/ABO/TMEM115/GAL3ST2/GAL3ST4/B3GALT6/CHPF2/CSGALNACT2/CHSY1/APH1A/NUCB1/GOLGA8R/MOB4/CHSY3/GPR89B/INPP5E/NSG1/GOLGA8G/ST3GAL2	20
GO:0098845	postsynaptic endosome	5/4204	15/12506	0.6050684389419987	0.9999999999999413	0.8375939849623567	PSD/RAB11A/ABHD17A/ARC/NSG1	5
GO:0015030	Cajal body	17/4204	52/12506	0.607609157102321	0.9999999999999413	0.8375939849623567	NHP2/ANGEL2/HNRNPA2B1/FBLL1/ELL/ANKS1B/AK6/GEMIN4/WRAP53/NPAT/EAF1/SMNDC1/DDX46/U2AF1/SRRM2/NOP10/ZNF473	17
GO:0005765	lysosomal membrane	115/4204	348/12506	0.6103615578894547	0.9999999999999413	0.8375939849623567	TMEM175/AP3D1/GFAP/TMEM59/ATP6V1D/AP1M1/EEF1A2/HSPA8/MFSD1/SPNS1/SLC36A1/SNX14/IFITM1/DEPDC5/HLA-DRB1/MYO7A/GRN/ATRAID/VAPA/VTI1B/SLC15A4/ATP6V1E1/ATP6V0A2/MREG/ABCB9/HGSNAT/PSEN1/SEH1L/MAGT1/TMEM30A/MIOS/BLOC1S2/SLC26A11/ABCD4/SLC38A9/SURF4/BORCS6/ATP6V0A1/RRAGB/STX8/FNIP1/CLTC/DNAJC5/WDR59/GNB1/SPPL2B/BORCS8/RPTOR/STK11IP/AP2A2/ABCA2/CLN3/RMC1/ATP6V1G1/NDUFC2/HPS4/TMEM9B/OSTM1/GLMP/CFTR/VPS35/A…	115
GO:0098852	lytic vacuole membrane	115/4204	348/12506	0.6103615578894547	0.9999999999999413	0.8375939849623567	TMEM175/AP3D1/GFAP/TMEM59/ATP6V1D/AP1M1/EEF1A2/HSPA8/MFSD1/SPNS1/SLC36A1/SNX14/IFITM1/DEPDC5/HLA-DRB1/MYO7A/GRN/ATRAID/VAPA/VTI1B/SLC15A4/ATP6V1E1/ATP6V0A2/MREG/ABCB9/HGSNAT/PSEN1/SEH1L/MAGT1/TMEM30A/MIOS/BLOC1S2/SLC26A11/ABCD4/SLC38A9/SURF4/BORCS6/ATP6V0A1/RRAGB/STX8/FNIP1/CLTC/DNAJC5/WDR59/GNB1/SPPL2B/BORCS8/RPTOR/STK11IP/AP2A2/ABCA2/CLN3/RMC1/ATP6V1G1/NDUFC2/HPS4/TMEM9B/OSTM1/GLMP/CFTR/VPS35/A…	115
GO:1904813	ficolin-1-rich granule lumen	40/4204	122/12506	0.6107934101652057	0.9999999999999413	0.8375939849623567	GUSB/HSPA8/PSMD14/PSMC3/ARPC5/PAFAH1B2/KCMF1/KRT1/PSMB1/CSNK2B/LRG1/PSMD7/DYNLT1/SERPINA1/FTH1/PSMA5/HSPA1A/CAPN1/PSMC2/ACTR2/HSPA6/PPIA/PSMD12/MIF/PSMD6/COMMD9/SRP14/EEF2/PSMA2/PSMB7/MMP9/YPEL5/PRG2/A1BG/MAPK14/DERA/DDX3X/EEF1A1/ACTR10/COMMD3	40
GO:0032421	stereocilium bundle	14/4204	43/12506	0.6148732371199703	0.9999999999999413	0.8375939849623567	ADCY6/MYO7A/IFT20/ADGRV1/CDC14A/KPTN/MYO3B/LOXHD1/MYO15A/USH2A/PJVK/TMC1/MYO3A/TRPA1	14
GO:0031209	SCAR complex	4/4204	12/12506	0.6150540669995849	0.9999999999999413	0.8375939849623567	NCKAP1/WASF2/ABI1/BRK1	4
GO:0031616	spindle pole centrosome	4/4204	12/12506	0.6150540669995849	0.9999999999999413	0.8375939849623567	SPOUT1/NUMA1/EMD/NUBP2	4
GO:0032426	stereocilium tip	4/4204	12/12506	0.6150540669995849	0.9999999999999413	0.8375939849623567	CDC14A/MYO3B/TMC1/MYO3A	4
GO:0043256	laminin complex	4/4204	12/12506	0.6150540669995849	0.9999999999999413	0.8375939849623567	LAMA1/LAMA5/LAMB4/NTNG2	4
GO:0061702	inflammasome complex	4/4204	12/12506	0.6150540669995849	0.9999999999999413	0.8375939849623567	DHX33/CASP5/CASP12/DDX3X	4
GO:0098688	parallel fiber to Purkinje cell synapse	4/4204	12/12506	0.6150540669995849	0.9999999999999413	0.8375939849623567	PPP3R1/ATP2B3/UNC13C/GRID2	4
GO:0032040	small-subunit processome	12/4204	37/12506	0.6213083773022388	0.9999999999999413	0.8375939849623567	TBL3/KRR1/UTP11/FBLL1/NGDN/SNU13/PWP2/WDR36/FCF1/UTP14C/UTP3/IMP3	12
GO:0030496	midbody	57/4204	174/12506	0.6232344795814632	0.9999999999999413	0.8375939849623567	TBCK/TSG101/DTNBP1/ERH/USP8/JTB/C9orf72/ARF6/RNF8/MPLKIP/FAM50B/KATNB1/PLK1/DCTN3/PIK3C3/KATNA1/SAFB/LZTS2/AGAP2/PIN1/CENPE/PIK3CB/CHMP3/BIRC6/EXOC2/CDC42/RAB8A/ANKRD54/RACK1/KLHL9/DEFA5/RAB11FIP4/EXOC1/DCDC1/EXOC5/C6orf89/RAN/CTNND1/HNRNPU/EXOC4/TOPORS/EXOC3/ZNF330/YPEL5/MARK4/RHOA/KATNBL1/FOXL2/EXOC7/ASPM/CENPC/MITD1/APC2/MAK/CCDC66/PDXP/NTNG2	57
GO:0001533	cornified envelope	11/4204	34/12506	0.6252084431261713	0.9999999999999413	0.8375939849623567	SPRR1A/EVPL/PI3/KRT1/DSG1/KRT2/FLG/KRT10/HRNR/DSC1/FLG2	11
GO:0005643	nuclear pore	23/4204	71/12506	0.6300442316752686	0.9999999999999413	0.8375939849623567	NDC1/RGPD8/ENY2/NUP188/MAD1L1/POM121C/SEH1L/NUP98/NUP214/NUTF2/MCM3AP/RANBP17/RAN/RANBP2/NXT1/NUP58/NUP43/NXF1/RGPD1/RGPD3/NUP210L/RGPD6/POM121	23
GO:0048786	presynaptic active zone	22/4204	68/12506	0.6319481922230401	0.9999999999999413	0.8375939849623567	CNTNAP1/RIMS2/BRSK1/NPTN/RIMS3/EGFLAM/GRM7/STX4/CTBP1/PNISR/RAB3A/PPFIA4/UNC13A/CTNND1/LRFN3/CTNNB1/BSN/PCLO/OTOF/UNC13C/NTNG2/NUFIP1	22
GO:0005795	Golgi stack	37/4204	114/12506	0.6380786820623648	0.9999999999999413	0.8375939849623567	B4GALT5/TMEM59/NAGPA/ABO/COG2/TMEM115/GAL3ST2/GAL3ST4/B3GALT6/CHPF2/GOSR1/GCC1/DNMBP/CSGALNACT2/GOLGB1/CHSY1/GOLGA7/CLN3/STX16/YIPF6/APH1A/NECAB3/NUCB1/GOLGA8R/YIPF2/MBTPS1/MOB4/XYLT1/SLC10A7/CHSY3/HLA-A/TRAPPC4/GPR89B/INPP5E/NSG1/GOLGA8G/ST3GAL2	37
GO:0036452	ESCRT complex	8/4204	25/12506	0.6411774900937446	0.9999999999999413	0.8375939849623567	TSG101/CHMP6/CHMP3/VPS37C/VPS28/HGS/SNF8/VPS25	8
GO:0046930	pore complex	8/4204	25/12506	0.6411774900937446	0.9999999999999413	0.8375939849623567	ADAM10/C8B/C5/C9/PDZD11/SPG7/C8G/C8A	8
GO:0030660	Golgi-associated vesicle membrane	14/4204	44/12506	0.6544510328003934	0.9999999999999413	0.8375939849623567	SYNRG/AP1G2/COPE/RHOQ/CLTC/SPPL2B/CFTR/TMEM199/KDELR1/ZDHHC17/TMED7/CLTCL1/KDELR2/PKD1	14
GO:0034703	cation channel complex	42/4204	130/12506	0.6562060687399665	0.9999999999999413	0.8375939849623567	KCNMB1/KCNQ5/CACNB3/CACNA1S/HCN1/GRIN2B/ABCB8/KCNB1/VWC2/CALM2/CACNB1/CACNA1H/RYR3/PRKACA/CACNA2D3/PTPA/SCN1A/KCNA2/CACNG6/CACNA1F/ATP2A1/SMDT1/KCNH1/CNTNAP2/CACNG8/MICU3/AKAP6/KCNQ2/DLG4/TRPC5/CACNA1A/GRIK3/KCNA6/KCNN1/RYR1/CACNA1B/ABCC9/PKD1/TRPC4/MICU2/TRPV6/CASQ2	42
GO:0098839	postsynaptic density membrane	25/4204	78/12506	0.6563024443475265	0.9999999999999413	0.8375939849623567	LRFN1/EPHA7/LIN7C/CLSTN3/LIN7B/RGS7BP/NPTN/GRIN2B/PRRT1/GRM1/SLITRK1/LRRC4/SIGMAR1/ABHD17A/PRRT2/KCNH1/CACNG8/ARC/ADCY1/LRFN3/LRFN4/DLG4/NLGN4Y/PLPPR4/GRID2	25
GO:0001669	acrosomal vesicle	19/4204	60/12506	0.6718162070071693	0.9999999999999413	0.8375939849623567	CD46/FNDC3A/BSG/CTNNA1/NOTCH1/CRCP/ATP6V0A2/KNL1/BMF/SERPINA5/RAB3A/PRKACA/ABHD2/CCDC136/ARC/POMT1/SNAPIN/ATP6V1E2/MROH2B	19
GO:0002080	acrosomal membrane	4/4204	13/12506	0.6854235364755229	0.9999999999999413	0.8375939849623567	CD46/BSG/SERPINA5/CCDC136	4
GO:0030130	clathrin coat of trans-Golgi network vesicle	4/4204	13/12506	0.6854235364755229	0.9999999999999413	0.8375939849623567	SYNRG/AP1G2/CLTC/CLTCL1	4
GO:0031089	platelet dense granule lumen	4/4204	13/12506	0.6854235364755229	0.9999999999999413	0.8375939849623567	ITIH3/ITIH4/APOH/SERPINA4	4
GO:0035253	ciliary rootlet	4/4204	13/12506	0.6854235364755229	0.9999999999999413	0.8375939849623567	PSEN1/KIF5A/PJVK/RPGRIP1L	4
GO:0070971	endoplasmic reticulum exit site	8/4204	26/12506	0.6903560893739684	0.9999999999999413	0.8375939849623567	MIA2/APOB/TMED5/SEC16A/CTAGE9/HLA-A/SEC31B/CTAGE1	8
GO:0005916	fascia adherens	3/4204	10/12506	0.7075255947357064	0.9999999999999413	0.8375939849623567	ACTN1/NRAP/CTNNB1	3
GO:0016580	Sin3 complex	3/4204	10/12506	0.7075255947357064	0.9999999999999413	0.8375939849623567	PHF12/MORF4L1/ING2	3
GO:0033162	melanosome membrane	3/4204	10/12506	0.7075255947357064	0.9999999999999413	0.8375939849623567	DTNBP1/MREG/TH	3
GO:0035145	exon-exon junction complex	3/4204	10/12506	0.7075255947357064	0.9999999999999413	0.8375939849623567	UPF3A/CASC3/MAGOH	3
GO:0042589	zymogen granule membrane	3/4204	10/12506	0.7075255947357064	0.9999999999999413	0.8375939849623567	VAMP2/CLCA1/ZG16	3
GO:0044224	juxtaparanode region of axon	3/4204	10/12506	0.7075255947357064	0.9999999999999413	0.8375939849623567	KCNA2/CNTNAP2/DLG4	3
GO:0045009	chitosome	3/4204	10/12506	0.7075255947357064	0.9999999999999413	0.8375939849623567	DTNBP1/MREG/TH	3
GO:0070938	contractile ring	3/4204	10/12506	0.7075255947357064	0.9999999999999413	0.8375939849623567	DAG1/MAEA/PDXP	3
GO:0072687	meiotic spindle	3/4204	10/12506	0.7075255947357064	0.9999999999999413	0.8375939849623567	MAPK15/TUBB8/ASPM	3
GO:0090741	pigment granule membrane	3/4204	10/12506	0.7075255947357064	0.9999999999999413	0.8375939849623567	DTNBP1/MREG/TH	3
GO:1990124	messenger ribonucleoprotein complex	3/4204	10/12506	0.7075255947357064	0.9999999999999413	0.8375939849623567	YBX1/LSM14A/HNRNPA3	3
GO:0016328	lateral plasma membrane	17/4204	55/12506	0.7114566726128382	0.9999999999999413	0.8375939849623567	VANGL1/NUMA1/CLDN4/TBCD/MARK2/KCNB1/SNTA1/DVL1/PPP2R1A/CLDN5/GNA12/GPSM2/CTNNB1/MYO1A/NSG1/PKD1/AXIN1	17
GO:0098644	complex of collagen trimers	6/4204	20/12506	0.7121482333996217	0.9999999999999413	0.8375939849623567	COL4A6/LUM/COL4A5/COL4A1/COL11A2/COL27A1	6
GO:1902911	protein kinase complex	23/4204	74/12506	0.7180511302545111	0.9999999999999413	0.8375939849623567	LAS1L/PRKAA1/SMCR8/ULK1/CDK9/GTF2H2C/PHKG2/TGFBR1/IKBKG/CCNH/PRKAR1A/ERN1/CCNK/MNAT1/PRKAG1/CCND3/PRKAB2/CCNT2/GTF2H4/GTF2H2/GTF2H3/INSRR/GTF2H5	23
GO:0098685	Schaffer collateral - CA1 synapse	22/4204	71/12506	0.7214203421093153	0.9999999999999413	0.8375939849623567	DTNBP1/EPHA7/GABBR1/PPP3R1/IQSEC2/NPTN/NEFL/GRM1/SHANK1/INA/CDC42/LRRC4/RAB11A/DVL1/RNF216/CTNND1/ADCY1/CAPZB/CTNNB1/ACTG1/BSN/NTNG2	22
GO:0032839	dendrite cytoplasm	9/4204	30/12506	0.7252520114929992	0.9999999999999413	0.8375939849623567	KIF5A/SFPQ/ABHD13/HNRNPU/KIF17/ZC3H14/SOD1/DLG4/GRIK3	9
GO:0030663	COPI-coated vesicle membrane	5/4204	17/12506	0.7270091380649492	0.9999999999999413	0.8375939849623567	COPE/TMEM199/KDELR1/TMED7/KDELR2	5
GO:0031143	pseudopodium	5/4204	17/12506	0.7270091380649492	0.9999999999999413	0.8375939849623567	ACTN4/RAF1/PLA2G6/ACTN1/ACTN3	5
GO:0044815	DNA packaging complex	5/4204	17/12506	0.7270091380649492	0.9999999999999413	0.8375939849623567	GLYR1/SHPRH/KAT6B/HP1BP3/MPHOSPH8	5
GO:0098533	ATPase dependent transmembrane transport complex	5/4204	17/12506	0.7270091380649492	0.9999999999999413	0.8375939849623567	ABCB8/ABCD4/ABCA2/ABCC9/ATP12A	5
GO:0030117	membrane coat	26/4204	84/12506	0.7344884904356817	0.9999999999999413	0.8375939849623567	AP3D1/KCNQ5/AP1M1/SYNRG/SCLT1/AP1G2/COPE/EPS15L1/AP3S2/CLTC/AP2A2/AP1B1/AP2S1/AP4E1/AP4M1/AP5S1/EPN1/AP2M1/TMED7/CLTCL1/KLHL12/AP5Z1/AP4B1/AP5M1/SEC31B/AP3M1	26
GO:0048475	coated membrane	26/4204	84/12506	0.7344884904356817	0.9999999999999413	0.8375939849623567	AP3D1/KCNQ5/AP1M1/SYNRG/SCLT1/AP1G2/COPE/EPS15L1/AP3S2/CLTC/AP2A2/AP1B1/AP2S1/AP4E1/AP4M1/AP5S1/EPN1/AP2M1/TMED7/CLTCL1/KLHL12/AP5Z1/AP4B1/AP5M1/SEC31B/AP3M1	26
GO:0098982	GABA-ergic synapse	18/4204	59/12506	0.7373359680089837	0.9999999999999413	0.8375939849623567	PLCB1/CLSTN3/GABBR1/NPTN/DAG1/ATP2B3/SLC6A6/CTBP1/SLITRK1/GABRA4/IGSF9B/LRFN4/NLGN2/BSN/PCLO/SLITRK2/NLGN4Y/CNR1	18
GO:0012510	trans-Golgi network transport vesicle membrane	4/4204	14/12506	0.7461492399473184	0.9999999999999413	0.8375939849623567	SYNRG/AP1G2/CLTC/CLTCL1	4
GO:0042588	zymogen granule	4/4204	14/12506	0.7461492399473184	0.9999999999999413	0.8375939849623567	VAMP2/CLCA1/REG1A/ZG16	4
GO:0030990	intraciliary transport particle	7/4204	24/12506	0.7464752337877794	0.9999999999999413	0.8375939849623567	TTC30A/IFT52/TTC30B/IFT22/IFT20/HSPB11/IFT80	7
GO:0000421	autophagosome membrane	10/4204	34/12506	0.754949446195356	0.9999999999999413	0.8375939849623567	MAP1LC3A/ATG14/ULK1/TEX264/MAP1LC3B/ATP6AP2/ATP13A2/GABARAP/MAP1LC3B2/MCOLN3	10
GO:0031307	integral component of mitochondrial outer membrane	6/4204	21/12506	0.7601132332066035	0.9999999999999413	0.8375939849623567	FUNDC2/TOMM20/PIGBOS1/DMPK/FUNDC1/MUL1	6
GO:0005766	primary lysosome	46/4204	148/12506	0.7703015387919139	0.9999999999999413	0.8375939849623567	LYZ/GUSB/CCT2/GLA/FTL/GM2A/CTSG/CREG1/PSMD1/C6orf120/GRN/MAN2B1/VAPA/PSEN1/MAGT1/TMEM30A/ELANE/SURF4/FUCA2/DNAJC5/TUBB/DPP7/STK11IP/TUBB4B/NDUFC2/PRTN3/ACTR2/BPI/NHLRC3/PSAP/TRAPPC1/ORM2/C3AR1/TTR/RNASE2/HRNR/DEFA3/MPO/RNASE3/ACTR10/AZU1/PRSS2/PRSS57/CEACAM8/DEFA4/ABCA13	46
GO:0042582	azurophil granule	46/4204	148/12506	0.7703015387919139	0.9999999999999413	0.8375939849623567	LYZ/GUSB/CCT2/GLA/FTL/GM2A/CTSG/CREG1/PSMD1/C6orf120/GRN/MAN2B1/VAPA/PSEN1/MAGT1/TMEM30A/ELANE/SURF4/FUCA2/DNAJC5/TUBB/DPP7/STK11IP/TUBB4B/NDUFC2/PRTN3/ACTR2/BPI/NHLRC3/PSAP/TRAPPC1/ORM2/C3AR1/TTR/RNASE2/HRNR/DEFA3/MPO/RNASE3/ACTR10/AZU1/PRSS2/PRSS57/CEACAM8/DEFA4/ABCA13	46
GO:0032585	multivesicular body membrane	3/4204	11/12506	0.7720160079003889	0.9999999999999413	0.8375939849623567	ATP13A2/HGS/NSG1	3
GO:0033270	paranode region of axon	3/4204	11/12506	0.7720160079003889	0.9999999999999413	0.8375939849623567	CNTNAP1/SPTBN4/CLDN5	3
GO:0035631	CD40 receptor complex	3/4204	11/12506	0.7720160079003889	0.9999999999999413	0.8375939849623567	DIABLO/TRAF3/RNF31	3
GO:0045120	pronucleus	3/4204	11/12506	0.7720160079003889	0.9999999999999413	0.8375939849623567	AKAP8/TET3/PLCZ1	3
GO:0097228	sperm principal piece	3/4204	11/12506	0.7720160079003889	0.9999999999999413	0.8375939849623567	AKAP4/PGAM4/FSIP2	3
GO:0098993	anchored component of synaptic vesicle membrane	3/4204	11/12506	0.7720160079003889	0.9999999999999413	0.8375939849623567	RAB11B/DNAJC5/RAB3A	3
GO:0009295	nucleoid	12/4204	41/12506	0.7725540331549502	0.9999999999999413	0.8375939849623567	FASTKD2/POLRMT/UQCC2/DNA2/CPS1/CLPX/TEFM/TOP1MT/POLG2/POLG/MTERF1/TWNK	12
GO:0042645	mitochondrial nucleoid	12/4204	41/12506	0.7725540331549502	0.9999999999999413	0.8375939849623567	FASTKD2/POLRMT/UQCC2/DNA2/CPS1/CLPX/TEFM/TOP1MT/POLG2/POLG/MTERF1/TWNK	12
GO:1904724	tertiary granule lumen	16/4204	54/12506	0.7759929231583544	0.9999999999999413	0.8375939849623567	LYZ/HP/PGLYRP1/CRISP3/OLFM4/LRG1/CFP/FTH1/GOLGA7/CAMP/MMP8/ORM1/MMP9/YPEL5/FLG2/PRSS3	16
GO:0097038	perinuclear endoplasmic reticulum	5/4204	18/12506	0.7767066011850107	0.9999999999999413	0.8375939849623567	TRIM13/ADAM10/PIK3R1/OSBPL7/OSBP2	5
GO:0097225	sperm midpiece	5/4204	18/12506	0.7767066011850107	0.9999999999999413	0.8375939849623567	SPEF2/GABARAP/AKAP4/MROH2B/FSIP2	5
GO:0005881	cytoplasmic microtubule	20/4204	67/12506	0.7817108142180311	0.9999999999999413	0.8375939849623567	TTC30A/SNPH/NIN/NUMA1/TTC30B/FAM161A/DYNLT1/CLASP1/CEP162/TUBGCP2/SAA1/TUBG1/TPT1/TUBG2/APC2/CYP2A6/TOGARAM1/CFAP206/TUBA1B/RPGRIP1L	20
GO:0036019	endolysosome	7/4204	25/12506	0.7874243563354593	0.9999999999999413	0.8375939849623567	SLC15A4/CLTC/AP2A2/HRG/AP2S1/CLEC16A/AP2M1	7
GO:0034705	potassium channel complex	14/4204	48/12506	0.7882865539449861	0.9999999999999413	0.8375939849623567	KCNMB1/KCNQ5/HCN1/ABCB8/KCNB1/CALM2/KCNA2/KCNH1/CNTNAP2/KCNQ2/GRIK3/KCNA6/KCNN1/ABCC9	14
GO:0005871	kinesin complex	13/4204	45/12506	0.7952215338059359	0.9999999999999413	0.8375939849623567	KIFAP3/KIFC3/KLC1/NDEL1/DISC1/KIF26B/KIF5A/KIF3C/KIF21B/KIF17/KIFC2/KIF6/KIF27	13
GO:0099146	intrinsic component of postsynaptic density membrane	13/4204	45/12506	0.7952215338059359	0.9999999999999413	0.8375939849623567	LRFN1/EPHA7/CLSTN3/RGS7BP/NPTN/SLITRK1/LRRC4/ABHD17A/ADCY1/LRFN3/LRFN4/PLPPR4/GRID2	13
GO:0016010	dystrophin-associated glycoprotein complex	4/4204	15/12506	0.7974513494037985	0.9999999999999413	0.8375939849623567	DAG1/CAV3/SNTA1/SSPN	4
GO:0090665	glycoprotein complex	4/4204	15/12506	0.7974513494037985	0.9999999999999413	0.8375939849623567	DAG1/CAV3/SNTA1/SSPN	4
GO:0030057	desmosome	6/4204	22/12506	0.8018994017158625	0.9999999999999413	0.8375939849623567	PNN/KLHL24/EVPL/DSG1/DSC1/TCHP	6
GO:0031306	intrinsic component of mitochondrial outer membrane	6/4204	22/12506	0.8018994017158625	0.9999999999999413	0.8375939849623567	FUNDC2/TOMM20/PIGBOS1/DMPK/FUNDC1/MUL1	6
GO:0030662	coated vesicle membrane	47/4204	154/12506	0.8166273528469485	0.9999999999999413	0.8375939849623567	VTI1A/VAMP2/AP1M1/SYNRG/HLA-G/HSPA8/SYT2/HLA-DRB1/AP1G2/VTI1B/COPE/GOSR2/BTC/STX5/VAMP4/SREBF2/DENND1A/HLA-C/CLTC/DNAJC5/SREBF1/RAB3A/VMA21/APOB/AP2A2/CFTR/TMEM199/APOE/HLA-DQA2/CNIH1/SEC16A/AP1B1/AP2S1/KDELR1/EPN1/AP2M1/TMED7/CLTCL1/KLHL12/TGFA/TGOLN2/HLA-A/KDELR2/SCAP/TEPSIN/TF/SEC31B	47
GO:0005583	fibrillar collagen trimer	3/4204	12/12506	0.8243366548673242	0.9999999999999413	0.8375939849623567	LUM/COL11A2/COL27A1	3
GO:0044666	MLL3/4 complex	3/4204	12/12506	0.8243366548673242	0.9999999999999413	0.8375939849623567	PAGR1/PAXIP1/KMT2D	3
GO:0098643	banded collagen fibril	3/4204	12/12506	0.8243366548673242	0.9999999999999413	0.8375939849623567	LUM/COL11A2/COL27A1	3
GO:0030669	clathrin-coated endocytic vesicle membrane	16/4204	56/12506	0.8266292442660044	0.9999999999999413	0.8375939849623567	VAMP2/SYT2/HLA-DRB1/BTC/VAMP4/CLTC/APOB/AP2A2/CFTR/APOE/HLA-DQA2/AP2S1/AP2M1/TGFA/TGOLN2/TF	16
GO:0033116	endoplasmic reticulum-Golgi intermediate compartment membrane	19/4204	66/12506	0.8320198115833407	0.9999999999999413	0.8375939849623567	GORASP1/ATP6AP1/GOSR2/STX5/SURF4/SERPINA1/VMA21/TMED5/TMEM199/CNIH1/WHAMM/KDELR1/YIF1A/CSNK1D/TMED7/F5/TGFA/AZIN2/YIF1B	19
GO:0001891	phagocytic cup	6/4204	23/12506	0.8377913868916635	0.9999999999999413	0.8375939849623567	PIP5K1C/MEGF10/ABCA7/RACK1/SNX5/ADGRB1	6
GO:0016342	catenin complex	6/4204	23/12506	0.8377913868916635	0.9999999999999413	0.8375939849623567	CTNNA1/CDH9/CTNND1/CTNNB1/APC2/CDH19	6
GO:0030687	preribosome, large subunit precursor	6/4204	23/12506	0.8377913868916635	0.9999999999999413	0.8375939849623567	WDR74/LAS1L/FBXW9/RPF1/NSA2/PPAN	6
GO:0043194	axon initial segment	4/4204	16/12506	0.8400165753168232	0.9999999999999413	0.8375939849623567	SPTBN4/LRRC7/KCNQ2/CNGA3	4
GO:0044305	calyx of Held	4/4204	16/12506	0.8400165753168232	0.9999999999999413	0.8375939849623567	GIT1/KCNA2/ACTG1/UNC13C	4
GO:0098576	lumenal side of membrane	8/4204	30/12506	0.8414694308973498	0.9999999999999413	0.8375939849623567	HLA-G/HSPA8/HLA-DRB1/HLA-C/SPPL2B/HLA-DQA2/NUCB1/HLA-A	8
GO:0016529	sarcoplasmic reticulum	17/4204	60/12506	0.8427115773178797	0.9999999999999413	0.8375939849623567	TMEM109/SRL/HAX1/DMPK/RYR3/SLC2A4/ATP2A1/TRDN/JSRP1/POMT1/AKAP6/ANK1/CMYA5/RYR1/JPH3/CASQ1/CASQ2	17
GO:0098791	Golgi apparatus subcompartment	96/4204	309/12506	0.846456620405298	0.9999999999999413	0.8375939849623567	VTI1A/VAMP2/B4GALT5/TMEM59/AP1M1/NAGPA/ABO/COG2/ADAM10/STX10/ATP9B/TMEM115/TRAPPC6A/TJAP1/COG7/HLA-DRB1/TRAPPC6B/GRN/GAL3ST2/BOK/USP6NL/GAL3ST4/B3GALT6/CHPF2/GPR108/VPS54/CBY1/MYO18A/GOSR1/GCC1/BIRC6/STX4/DNMBP/VAMP4/CHST4/SCAMP4/STX8/COG4/CLTC/CSGALNACT2/RAB8A/GOLGB1/CHSY1/GOLGA7/GGA3/RGP1/COG1/CLN3/RAB11A/STX16/PLEKHA8/PCSK1N/YIPF6/HLA-DQA2/AP1B1/APH1A/AP4E1/ARF1/AP4M1/VPS51/KLHL20/COG8/NECAB3/…	96
GO:0005802	trans-Golgi network	67/4204	219/12506	0.84799437098125785	0.9999999999999413	0.8375939849623567	VTI1A/VAMP2/AP1M1/COG2/ADAM10/STX10/ATP9B/TRAPPC6A/TJAP1/COG7/HLA-DRB1/TRAPPC6B/GRN/BOK/USP6NL/GPR108/VPS54/CBY1/MYO18A/BIRC6/STX4/VAMP4/CHST4/SCAMP4/STX8/COG4/CLTC/RAB8A/GGA3/RGP1/COG1/CLN3/RAB11A/STX16/PLEKHA8/PCSK1N/YIPF6/HLA-DQA2/AP1B1/AP4E1/ARF1/AP4M1/VPS51/KLHL20/COG8/TRAPPC9/SLC2A4/NUCB1/YIPF2/YIPF4/PLEKHJ1/ATP8B2/CLTCL1/SLC10A7/RIC1/TGOLN2/RAC1/AZIN2/AP4B1/ARL5A/ATP7B/TEPSIN/VPS52/CHST5/S…	67
GO:0099634	postsynaptic specialization membrane	28/4204	96/12506	0.8498780467728442	0.9999999999999413	0.8375939849623567	LRFN1/HSPA8/EPHA7/LIN7C/CLSTN3/LIN7B/RGS7BP/NPTN/GRIN2B/PRRT1/GRM1/SLITRK1/LRRC4/SIGMAR1/GABRA4/ABHD17A/PRRT2/KCNH1/CACNG8/ARC/ADCY1/LRFN3/LRFN4/NLGN2/DLG4/NLGN4Y/PLPPR4/GRID2	28
GO:0101031	chaperone complex	7/4204	27/12506	0.8540422440904283	0.9999999999999413	0.8375939849623567	CCT2/HSPA8/SDF2/CCT5/PSMG2/CCT7/CCT6B	7
GO:0042827	platelet dense granule	5/4204	20/12506	0.8547752845046407	0.9999999999999413	0.8375939849623567	ITIH3/HPS4/ITIH4/APOH/SERPINA4	5
GO:0031674	I band	35/4204	119/12506	0.8587834898970232	0.9999999999999413	0.8375939849623567	ACTN4/DNAJB6/TTN/FLNB/CACNA1S/KAT2B/FBXO22/PLEC/PSEN1/ANK2/CAV3/KY/MYL12A/ACTN1/RYR3/MYOZ3/PDLIM5/MYO18B/NRAP/SCN1A/XIRP2/IGFN1/OBSCN/MYL12B/AKAP4/ACTN3/CTNNB1/ANK1/ANKRD1/MYH7/RYR1/MYPN/NEB/CASQ1/CASQ2	35
GO:0008076	voltage-gated potassium channel complex	11/4204	41/12506	0.8624141492800727	0.9999999999999413	0.8375939849623567	KCNMB1/KCNQ5/HCN1/KCNB1/CALM2/KCNA2/KCNH1/CNTNAP2/KCNQ2/KCNA6/KCNN1	11
GO:0030315	T-tubule	11/4204	41/12506	0.8624141492800727	0.9999999999999413	0.8375939849623567	CACNB3/CACNA1S/ANK2/CAV3/STAC/CACNG6/SLC2A4/CACNG8/AKAP6/ASB3/CASQ1	11
GO:0035580	specific granule lumen	17/4204	61/12506	0.8625290977606772	0.9999999999999413	0.8375939849623567	LYZ/CEP290/HP/PGLYRP1/LCN2/CRISP3/OLFM4/ELANE/LRG1/CFP/LRRC7/CAMP/BPI/MMP8/ORM2/ORM1/DEFA4	17
GO:1902554	serine/threonine protein kinase complex	17/4204	61/12506	0.8625290977606772	0.9999999999999413	0.8375939849623567	SMCR8/ULK1/CDK9/GTF2H2C/PHKG2/TGFBR1/IKBKG/CCNH/ERN1/CCNK/MNAT1/CCND3/CCNT2/GTF2H4/GTF2H2/GTF2H3/GTF2H5	17
GO:0005791	rough endoplasmic reticulum	20/4204	71/12506	0.8651659851814631	0.9999999999999413	0.8375939849623567	SUCO/RPL18/PSEN1/RPL27/SRP9/RPS21/HGFAC/RPL6/FKRP/NUCB1/SEC63/RPS26/SEC61G/RPS29/SEC62/ARL6IP1/RPS23/ZC3H12A/MPZ/RPS28	20
GO:0030673	axolemma	3/4204	13/12506	0.8660105903848643	0.9999999999999413	0.8375939849623567	KCNH1/CNTNAP2/ANK1	3
GO:0044292	dendrite terminus	3/4204	13/12506	0.8660105903848643	0.9999999999999413	0.8375939849623567	IFT52/IFT20/MAPK8IP1	3
GO:0099144	anchored component of synaptic membrane	3/4204	13/12506	0.8660105903848643	0.9999999999999413	0.8375939849623567	RGS7BP/ABHD17A/NTNG2	3
GO:1990023	mitotic spindle midzone	3/4204	13/12506	0.8660105903848643	0.9999999999999413	0.8375939849623567	NUMA1/CENPE/HNRNPU	3
GO:0071556	integral component of lumenal side of endoplasmic reticulum membrane	6/4204	24/12506	0.8682301045929587	0.9999999999999413	0.8375939849623567	HLA-G/HLA-DRB1/HLA-C/SPPL2B/HLA-DQA2/HLA-A	6
GO:0098553	lumenal side of endoplasmic reticulum membrane	6/4204	24/12506	0.8682301045929587	0.9999999999999413	0.8375939849623567	HLA-G/HLA-DRB1/HLA-C/SPPL2B/HLA-DQA2/HLA-A	6
GO:0042383	sarcolemma	33/4204	114/12506	0.8777669720660635	0.9999999999999413	0.8375939849623567	DTNBP1/SLC38A2/BSG/ALOX12/CACNB3/PDE9A/PPP3R1/CACNA1S/DAG1/PLEC/PSEN1/KCNB1/CIB1/ANK2/CAV3/STAC/SNTA1/CACNB1/ACP1/SSPN/FKRP/RYR3/BGN/CACNG6/SLC2A4/OBSCN/CACNG8/AKAP6/ANK1/PEMT/ASB3/RYR1/CASQ1	33
GO:0030018	Z disc	32/4204	111/12506	0.880616458578502	0.9999999999999413	0.8375939849623567	ACTN4/DNAJB6/TTN/FLNB/FBXO22/PLEC/PSEN1/ANK2/CAV3/KY/MYL12A/ACTN1/RYR3/MYOZ3/PDLIM5/MYO18B/NRAP/SCN1A/XIRP2/IGFN1/OBSCN/MYL12B/AKAP4/ACTN3/CTNNB1/ANK1/MYH7/RYR1/MYPN/NEB/CASQ1/CASQ2	32
GO:0005657	replication fork	14/4204	52/12506	0.880645215856261	0.9999999999999413	0.8375939849623567	RFC1/TEX264/MCM10/RPA3/PRIMPOL/POLD4/RAD51C/DMAP1/RAD18/ETAA1/BCL6/POLH/RAD51B/SMARCA5	14
GO:0097542	ciliary tip	11/4204	42/12506	0.8835741759003051	0.9999999999999413	0.8375939849623567	KIFAP3/IFT52/TTC30B/IFT22/IFT20/HSPB11/KIF3C/DYNLRB1/IFT80/RP1/SUFU	11
GO:0099061	integral component of postsynaptic density membrane	11/4204	42/12506	0.8835741759003051	0.9999999999999413	0.8375939849623567	LRFN1/EPHA7/CLSTN3/NPTN/SLITRK1/LRRC4/ADCY1/LRFN3/LRFN4/PLPPR4/GRID2	11
GO:0016528	sarcoplasm	19/4204	69/12506	0.8863068429656862	0.9999999999999413	0.8375939849623567	DTNBP1/TMEM109/SRL/PLEC/HAX1/DMPK/RYR3/SLC2A4/ATP2A1/TRDN/JSRP1/POMT1/AKAP6/ANK1/CMYA5/RYR1/JPH3/CASQ1/CASQ2	19
GO:0016581	NuRD complex	3/4204	14/12506	0.8987000495951039	0.9999999999999413	0.8375939849623567	MTA3/MBD3/CHD5	3
GO:0033268	node of Ranvier	3/4204	14/12506	0.8987000495951039	0.9999999999999413	0.8375939849623567	DAG1/SPTBN4/KCNQ2	3
GO:0090545	CHD-type complex	3/4204	14/12506	0.8987000495951039	0.9999999999999413	0.8375939849623567	MTA3/MBD3/CHD5	3
GO:0099092	postsynaptic density, intracellular component	3/4204	14/12506	0.8987000495951039	0.9999999999999413	0.8375939849623567	PSD/CTNND1/CTNNB1	3
GO:0000815	ESCRT III complex	2/4204	10/12506	0.8993086035186371	0.9999999999999413	0.8375939849623567	CHMP6/CHMP3	2
GO:0005639	integral component of nuclear inner membrane	2/4204	10/12506	0.8993086035186371	0.9999999999999413	0.8375939849623567	LEMD2/TMEM201	2
GO:0005652	nuclear lamina	2/4204	10/12506	0.8993086035186371	0.9999999999999413	0.8375939849623567	PRR14/LMNA	2
GO:0031094	platelet dense tubular network	2/4204	10/12506	0.8993086035186371	0.9999999999999413	0.8375939849623567	SERPINA5/ATP2A1	2
GO:0031229	intrinsic component of nuclear inner membrane	2/4204	10/12506	0.8993086035186371	0.9999999999999413	0.8375939849623567	LEMD2/TMEM201	2
GO:0032593	insulin-responsive compartment	2/4204	10/12506	0.8993086035186371	0.9999999999999413	0.8375939849623567	RAB15/SLC2A4	2
GO:0043020	NADPH oxidase complex	2/4204	10/12506	0.8993086035186371	0.9999999999999413	0.8375939849623567	NOXA1/NOX1	2
GO:0097197	tetraspanin-enriched microdomain	2/4204	10/12506	0.8993086035186371	0.9999999999999413	0.8375939849623567	ADAM10/GP6	2
GO:0098992	neuronal dense core vesicle	2/4204	10/12506	0.8993086035186371	0.9999999999999413	0.8375939849623567	CHGA/SCG2	2
GO:0101002	ficolin-1-rich granule	53/4204	180/12506	0.8994971680855816	0.9999999999999413	0.8375939849623567	GUSB/ATAD3B/HSPA8/PSMD14/PSMC3/ARPC5/PAFAH1B2/KCMF1/SIGLEC14/KRT1/PSMB1/CSNK2B/LRG1/PSMD7/DYNLT1/ATP6V0A1/SERPINA1/SERPINB10/FTH1/PSMA5/HSPA1A/CAPN1/AP2A2/PSMC2/ACTR2/HSPA6/PPIA/SERPINB12/ATP6AP2/PSMD12/MIF/PSMD6/DSG1/COMMD9/SRP14/EEF2/UBR4/PSMA2/PSMB7/MMP9/YPEL5/PRG2/A1BG/RHOA/MAPK14/DERA/RAC1/DDX3X/EEF1A1/ACTR10/COMMD3/DSC1/TRPM2	53
GO:0031594	neuromuscular junction	16/4204	60/12506	0.9016057653386667	0.9999999999999413	0.8375939849623567	EPHA7/ASCC1/NEFL/PSEN1/COL4A5/CAV3/DNAJC5/LAMA5/PRKAR1A/SNTA1/PRKACA/UNC13A/ACHE/DLG4/UNC13C/MUSK	16
GO:0005721	pericentric heterochromatin	4/4204	18/12506	0.9028113782673131	0.9999999999999413	0.8375939849623567	CENPB/KMT5C/CENPC/ESCO2	4
GO:0099091	postsynaptic specialization, intracellular component	4/4204	18/12506	0.9028113782673131	0.9999999999999413	0.8375939849623567	PSD/YES1/CTNND1/CTNNB1	4
GO:0031091	platelet alpha granule	24/4204	87/12506	0.9064086306939744	0.9999999999999413	0.8375939849623567	ACTN4/IGF1/VTI1B/TEX264/SERPINA5/ITGA2B/SERPINA1/OLA1/GTPBP2/FGG/ACTN1/HRG/FGA/PLG/SERPINF2/KNG1/ORM2/ORM1/A1BG/F5/FGB/ALB/LHFPL2/VEGFB	24
GO:0042611	MHC protein complex	5/4204	22/12506	0.9086094619527518	0.9999999999999413	0.8375939849623567	HLA-G/HLA-DRB1/HLA-C/HLA-DQA2/HLA-A	5
GO:0071782	endoplasmic reticulum tubular network	5/4204	22/12506	0.9086094619527518	0.9999999999999413	0.8375939849623567	ZFYVE27/RAB18/EMD/RAB3GAP1/RNF41	5
GO:0030684	preribosome	20/4204	74/12506	0.909716533840546	0.9999999999999413	0.8375939849623567	WDR74/LAS1L/TBL3/KRR1/UTP11/FBXW9/FBLL1/NGDN/RRP7A/RPF1/SNU13/PWP2/WDR36/RIOK2/FCF1/UTP14C/NSA2/PPAN/UTP3/IMP3	20
GO:0016234	inclusion body	17/4204	64/12506	0.9104752882619926	0.9999999999999413	0.8375939849623567	PSMC5/ZBTB14/PSEN1/NUP98/CABIN1/HSPA1A/CARD14/PSMC6/UBQLN1/RANBP2/EEF2/RAD18/ZDHHC17/TRIM37/SNCB/NXF1/ATXN3L	17
GO:0005759	mitochondrial matrix	136/4204	442/12506	0.9107892249650988	0.9999999999999413	0.8375939849623567	NDUFS8/NME4/MRPL13/D2HGDH/SIRT3/DAP3/WARS2/PMPCB/MRPS27/ERAL1/ETFA/NDUFAB1/MARS2/NSUN4/OXA1L/MRPL4/MRPS34/MRPS33/MRPL46/MRPL38/MRPS21/FASTKD2/MTG2/ISCA1/POLRMT/PDHA1/GUF1/UQCC2/NDUFA9/MRPL21/METTL17/MRPS18B/GADD45GIP1/DNA2/NDUFS2/MRPL35/MRPS11/CPS1/PDPR/MRPL10/CLPX/RARS2/ALAS1/FASTKD3/NDUFS3/MRPL3/MRPL55/NDUFS7/MRPL16/MRPL18/TEFM/NDUFAF7/MRPS22/MRPL33/SDHAF2/NDUFA10/MRPL44/RPUSD3/CHCHD1/MRPS17/MR…	136
GO:0030665	clathrin-coated vesicle membrane	26/4204	94/12506	0.9111094711193272	0.9999999999999413	0.8375939849623567	VAMP2/AP1M1/SYNRG/HSPA8/SYT2/HLA-DRB1/AP1G2/BTC/VAMP4/DENND1A/CLTC/DNAJC5/RAB3A/APOB/AP2A2/CFTR/APOE/HLA-DQA2/AP1B1/AP2S1/EPN1/AP2M1/CLTCL1/TGFA/TGOLN2/TF	26
GO:0098862	cluster of actin-based cell projections	37/4204	130/12506	0.911997788413889	0.9999999999999413	0.8375939849623567	ADD3/SLC38A2/ADCY6/FLNB/SLC17A3/MYO7A/GNA13/FLII/PLEC/IFT20/ACE2/SLC28A1/RALGDS/DNM1L/MYO7B/ADGRV1/ACTR3/CDC14A/ACTN1/KPTN/MYO3B/LOXHD1/GNA12/SI/MYL12B/MYO15A/ACTN3/CAPZB/SNX5/MYO1A/USH2A/PEMT/TRPM6/PJVK/TMC1/MYO3A/TRPA1	37
GO:0048787	presynaptic active zone membrane	6/4204	26/12506	0.9149161172696484	0.9999999999999413	0.8375939849623567	CNTNAP1/NPTN/STX4/LRFN3/OTOF/NTNG2	6
GO:0030426	growth cone	48/4204	166/12506	0.916525202017244	0.9999999999999413	0.8375939849623567	CCDC120/DTNBP1/ALS2/C9orf72/NIN/DICER1/KLC1/KATNB1/ARPC5/ZFYVE27/NEFL/ANG/NDEL1/DISC1/PSEN1/RAC3/STMN4/CIB1/DYNLT1/RTN4R/REG1A/DVL1/SIGMAR1/RASGRF1/KIF21B/ABI1/STMN2/CYTH2/CTNND1/EXOC8/TIAM2/EXOC4/EXOC3/ACAP3/ZNF804A/MAPK8IP3/ARPC3/EXOC7/PCDHGB1/LRIG2/MAPK8IP1/TENM2/TRPC5/CBARP/CNR1/DCTN2/ADGRL1/DSCAM	48
GO:0030140	trans-Golgi network transport vesicle	7/4204	30/12506	0.9212183391376476	0.9999999999999413	0.8375939849623567	SYNRG/AP1G2/CLTC/RAB8A/SLC2A4/CLTCL1/TGOLN2	7
GO:0030658	transport vesicle membrane	53/4204	183/12506	0.923799717948077	0.9999999999999413	0.8375939849623567	VTI1A/VAMP2/ZNRF1/DTNBP1/SYNRG/STX10/HLA-G/SYT2/HLA-DRB1/AP1G2/VTI1B/PRRT1/GOSR2/TMEM30A/STX5/VAMP4/SREBF2/HLA-C/RAB11B/CLTC/DNAJC5/SREBF1/RAB3A/VMA21/SYPL2/DNM1L/SCG3/SYN3/HLA-DQA2/SYT12/CNIH1/UNC13A/SEC16A/MCTP1/SPRED2/BORCS5/PRRT2/DBH/TMED7/CLTCL1/KLHL12/SNAPIN/TGFA/HLA-A/SCAP/BSN/EEF1AKMT4-ECE2/OTOF/UNC13C/CBARP/ABCA12/TMEM184A/SEC31B	53
GO:0030127	COPII vesicle coat	3/4204	15/12506	0.9240122246429304	0.9999999999999413	0.8375939849623567	TMED7/KLHL12/SEC31B	3
GO:0034706	sodium channel complex	3/4204	15/12506	0.9240122246429304	0.9999999999999413	0.8375939849623567	CACNA1H/SCN1A/GRIK3	3
GO:0005775	vacuolar lumen	47/4204	164/12506	0.9260095799436581	0.9999999999999413	0.8375939849623567	LYZ/GUSB/CCT2/GLA/FTL/LUM/GM2A/HSPA8/CTSG/PLBD2/CREG1/KERA/PSMD1/C6orf120/GRN/MAN2B1/ELANE/SGSH/FUCA2/TUBB/DPP7/APOB/SDC3/STK11IP/TUBB4B/PRTN3/ACTR2/BPI/NHLRC3/ATP13A2/BGN/PSAP/TRAPPC1/ORM2/TTR/RNASE2/HRNR/DEFA3/AGRN/MPO/RNASE3/ACTR10/AZU1/GC/PRSS2/PRSS57/NSG1	47
GO:0098562	cytoplasmic side of membrane	51/4204	177/12506	0.9268467880762774	0.9999999999999413	0.8375939849623567	GFAP/EEF1A2/GM2A/GNAZ/EPB41/GNA13/GNG10/GNAL/DIABLO/CDK16/KRAS/PTPN4/RPL27/GNB3/YES1/PTP4A1/MIEN1/GNA15/TNK1/MAP2K2/GNB1/SPPL2B/STAC/SPTA1/EXOC1/ACP1/TH/GNB5/PTPN3/BLK/TRAF3/DSG1/RNF31/BORCS5/SPTB/GNG5/GNA12/RPS26/GNAT1/RHOA/RPS29/RAC1/TNK2/SNX5/EEF1A1/ANK1/DLG4/FRMD1/GNB2/RPS28/GNAS	51
GO:0000109	nucleotide-excision repair complex	2/4204	11/12506	0.9275958469893588	0.9999999999999413	0.8375939849623567	ERCC8/ERCC1	2
GO:0000164	protein phosphatase type 1 complex	2/4204	11/12506	0.9275958469893588	0.9999999999999413	0.8375939849623567	PPP1R3E/PPP1CB	2
GO:0000235	astral microtubule	2/4204	11/12506	0.9275958469893588	0.9999999999999413	0.8375939849623567	NUMA1/FAM161A	2
GO:0001518	voltage-gated sodium channel complex	2/4204	11/12506	0.9275958469893588	0.9999999999999413	0.8375939849623567	CACNA1H/SCN1A	2
GO:0001527	microfibril	2/4204	11/12506	0.9275958469893588	0.9999999999999413	0.8375939849623567	MFAP1/ADAMTSL5	2
GO:0002116	semaphorin receptor complex	2/4204	11/12506	0.9275958469893588	0.9999999999999413	0.8375939849623567	PLXNB2/PLXNA3	2
GO:0005818	aster	2/4204	11/12506	0.9275958469893588	0.9999999999999413	0.8375939849623567	NUMA1/FAM161A	2
GO:0010369	chromocenter	2/4204	11/12506	0.9275958469893588	0.9999999999999413	0.8375939849623567	TINF2/ESCO2	2
GO:0031010	ISWI-type complex	2/4204	11/12506	0.9275958469893588	0.9999999999999413	0.8375939849623567	HMGXB4/SMARCA5	2
GO:0031261	DNA replication preinitiation complex	2/4204	11/12506	0.9275958469893588	0.9999999999999413	0.8375939849623567	GINS1/ORC3	2
GO:0099523	presynaptic cytosol	2/4204	11/12506	0.9275958469893588	0.9999999999999413	0.8375939849623567	HSPA8/FBXO45	2
GO:0031234	extrinsic component of cytoplasmic side of plasma membrane	24/4204	89/12506	0.9280041101002704	0.9999999999999413	0.8375939849623567	GNAZ/GNA13/GNG10/GNAL/CDK16/KRAS/GNB3/YES1/GNA15/TNK1/GNB1/STAC/GNB5/BLK/GNG5/GNA12/GNAT1/RHOA/RAC1/TNK2/SNX5/DLG4/GNB2/GNAS	24
GO:0005796	Golgi lumen	21/4204	79/12506	0.9284145781132428	0.9999999999999413	0.8375939849623567	RAB33B/F10/LUM/KERA/DAG1/WNT5B/DEFA6/PROC/ZG16/SDC3/DEFA5/BGN/MUC2/DEFA3/AGRN/F2/F7/CGA/MUC19/DEFA4/PROZ	21
GO:0005770	late endosome	70/4204	239/12506	0.9343613132319943	0.9999999999999413	0.8375939849623567	MAP1LC3A/VTI1A/TSG101/TMEM59/HSPA8/CHMP6/SNX14/HLA-DRB1/GRN/PIK3C3/VTI1B/MREG/GRIN2B/RAB22A/GOSR2/IFNAR1/MON1B/AP1AR/PGA3/CHMP3/SLC38A9/STX8/MAP2K2/PRKAR1A/PIK3R4/CLN3/RMC1/RAB11A/VPS37C/DERL2/VPS35/PLEKHM1/VPS41/VIPAS39/VPS28/ANKRD13D/ATP13A2/EXOC8/MON1A/ARF1/PSAP/RUBCN/SLC2A4/AP5S1/YIPF2/LAMTOR2/TPT1/CLEC16A/LAMTOR5/CCZ1/VPS16/VPS33A/CLTCL1/SMIM22/ATP7B/HGS/KIDINS220/LAMTOR4/MITD1/SNF8/ASTN2/MC…	70
GO:1990391	DNA repair complex	7/4204	31/12506	0.9366536031086387	0.9999999999999413	0.8375939849623567	RCOR1/ERCC8/MLH1/PHF21A/ERCC1/MLH3/ATP23	7
GO:0043195	terminal bouton	10/4204	42/12506	0.9383444754904158	0.9999999999999413	0.8375939849623567	AP3D1/HSPA8/BLVRB/RAB3A/TH/UNC13A/POLG/USH2A/UNC13C/GRIK3	10
GO:0098948	intrinsic component of postsynaptic specialization membrane	16/4204	63/12506	0.9384226253317092	0.9999999999999413	0.8375939849623567	LRFN1/EPHA7/CLSTN3/RGS7BP/NPTN/SLITRK1/LRRC4/GABRA4/ABHD17A/ADCY1/LRFN3/LRFN4/NLGN2/NLGN4Y/PLPPR4/GRID2	16
GO:0034702	ion channel complex	47/4204	166/12506	0.9397173535434442	0.9999999999999413	0.8375939849623567	KCNMB1/KCNQ5/CACNB3/CLDN4/CACNA1S/HCN1/GRIN2B/ABCB8/KCNB1/VWC2/CALM2/CACNB1/CACNA1H/CFTR/RYR3/PRKACA/CACNA2D3/PTPA/SCN1A/GABRA4/KCNA2/CACNG6/CACNA1F/ATP2A1/SMDT1/KCNH1/CNTNAP2/CACNG8/MICU3/AKAP6/KCNQ2/DLG4/TRPC5/CACNA1A/CLCNKB/GRIK3/KCNA6/KCNN1/RYR1/CACNA1B/ABCC9/PKD1/TRPC4/MICU2/GRID2/TRPV6/CASQ2	47
GO:0031233	intrinsic component of external side of plasma membrane	4/4204	20/12506	0.9427180205542902	0.9999999999999413	0.8375939849623567	F10/GP1BA/RTN4R/PKHD1	4
GO:0031362	anchored component of external side of plasma membrane	3/4204	16/12506	0.9433958360258781	0.9999999999999413	0.8375939849623567	GP1BA/RTN4R/PKHD1	3
GO:0031527	filopodium membrane	3/4204	16/12506	0.9433958360258781	0.9999999999999413	0.8375939849623567	HLA-G/ARF6/NF2	3
GO:0032433	filopodium tip	3/4204	16/12506	0.9433958360258781	0.9999999999999413	0.8375939849623567	CIB1/ABI1/MYO3A	3
GO:0042599	lamellar body	3/4204	16/12506	0.9433958360258781	0.9999999999999413	0.8375939849623567	KLK7/KRTDAP/ABCA12	3
GO:0089717	spanning component of membrane	3/4204	16/12506	0.9433958360258781	0.9999999999999413	0.8375939849623567	TM2D3/NLGN2/NLGN4Y	3
GO:0098945	intrinsic component of presynaptic active zone membrane	3/4204	16/12506	0.9433958360258781	0.9999999999999413	0.8375939849623567	NPTN/LRFN3/NTNG2	3
GO:0031904	endosome lumen	5/4204	24/12506	0.9440840560162378	0.9999999999999413	0.8375939849623567	PGA3/APOB/AP4E1/AP4M1/AP4B1	5
GO:0000307	cyclin-dependent protein kinase holoenzyme complex	6/4204	28/12506	0.9464733391971871	0.9999999999999413	0.8375939849623567	CDK9/CCNH/CCNK/MNAT1/CCND3/CCNT2	6
GO:0098686	hippocampal mossy fiber to CA3 synapse	6/4204	28/12506	0.9464733391971871	0.9999999999999413	0.8375939849623567	DTNBP1/EPHA7/SYT12/CTNND1/ADCY1/CAPZB	6
GO:0030120	vesicle coat	12/4204	50/12506	0.9478666522505186	0.9999999999999413	0.8375939849623567	SYNRG/AP1G2/COPE/CLTC/AP2A2/AP2S1/EPN1/AP2M1/TMED7/CLTCL1/KLHL12/SEC31B	12
GO:0030126	COPI vesicle coat	2/4204	12/12506	0.9482476854137658	0.9999999999999413	0.8375939849623567	COPE/TMED7	2
GO:0043601	nuclear replisome	2/4204	12/12506	0.9482476854137658	0.9999999999999413	0.8375939849623567	RPA3/POLD4	2
GO:0099059	integral component of presynaptic active zone membrane	2/4204	12/12506	0.9482476854137658	0.9999999999999413	0.8375939849623567	NPTN/LRFN3	2
GO:0005793	endoplasmic reticulum-Golgi intermediate compartment	31/4204	115/12506	0.9493180050737671	0.9999999999999413	0.8375939849623567	RER1/TMED4/DICER1/GORASP1/ATP6AP1/GOSR2/MYO18A/STX5/SURF4/SERPINA1/GOLGB1/VMA21/CHP1/CNIH4/TMED5/TMEM199/CNIH1/WHAMM/KDELR1/NUCB1/YIF1A/CCDC115/CSNK1D/TMED7/F5/TRAPPC12/TGFA/TRAPPC5/AZIN2/TRAPPC2/YIF1B	31
GO:0030427	site of polarized growth	48/4204	171/12506	0.9498757741434201	0.9999999999999413	0.8375939849623567	CCDC120/DTNBP1/ALS2/C9orf72/NIN/DICER1/KLC1/KATNB1/ARPC5/ZFYVE27/NEFL/ANG/NDEL1/DISC1/PSEN1/RAC3/STMN4/CIB1/DYNLT1/RTN4R/REG1A/DVL1/SIGMAR1/RASGRF1/KIF21B/ABI1/STMN2/CYTH2/CTNND1/EXOC8/TIAM2/EXOC4/EXOC3/ACAP3/ZNF804A/MAPK8IP3/ARPC3/EXOC7/PCDHGB1/LRIG2/MAPK8IP1/TENM2/TRPC5/CBARP/CNR1/DCTN2/ADGRL1/DSCAM	48
GO:0055038	recycling endosome membrane	22/4204	85/12506	0.9510144194179895	0.9999999999999413	0.8375939849623567	HLA-G/SLC39A4/ARF6/ZFYVE27/BOK/VTI1B/SCAMP4/HLA-C/RAB11B/RAB8A/LZTR1/GGA3/RFFL/RAB11FIP4/RAB11A/RAP2C/CFTR/ABHD17A/RAC1/HLA-A/NSG1/WASHC1	22
GO:0005604	basement membrane	23/4204	89/12506	0.9551504447007544	0.9999999999999413	0.8375939849623567	COL4A6/ENTPD2/VWA1/DAG1/ANG/EGFLAM/COL4A5/COL4A1/LAMA1/COL28A1/VWC2/FREM3/LAMA5/EGFL6/AGRN/COL18A1/ACHE/ATRN/COL9A1/USH2A/LAMB4/ATRNL1/NTNG2	23
GO:0031045	dense core granule	4/4204	21/12506	0.9564499840881757	0.9999999999999413	0.8375939849623567	SYT2/CHGA/SCG2/SOD1	4
GO:0032809	neuronal cell body membrane	4/4204	21/12506	0.9564499840881757	0.9999999999999413	0.8375939849623567	KCNE3/KCNB1/REG1A/KCNA2	4
GO:0030863	cortical cytoskeleton	27/4204	103/12506	0.9579464559062031	0.9999999999999413	0.8375939849623567	ACTN4/RIMS2/NUMA1/EPB41/SPTBN4/RIMS3/SPTA1/CLASP1/HFE/ACTR2/ACTN1/NF2/CLDN5/SPTB/SPTBN5/MED28/ACTN3/CAPZB/EEF1A1/DLG4/MAEA/MYO1A/BSN/PCLO/PJVK/TRPC4/GYS2	27
GO:0008021	synaptic vesicle	49/4204	176/12506	0.9584305164018905	0.9999999999999413	0.8375939849623567	VTI1A/MTMR2/VAMP2/ZNRF1/DTNBP1/ADAM10/STX10/APBA2/RAB15/SYT2/BRSK1/VTI1B/NDEL1/DISC1/CTTNBP2/CDK16/PSEN1/PRRT1/COPS4/STX4/VAMP4/COPS5/RAB11B/RAB8A/DNAJC5/RAB3A/SYPL2/DNM1L/CLN3/RABAC1/TH/SYN3/ROGDI/SYT12/UNC13A/MCTP1/APH1A/BORCS5/PRRT2/SNAPIN/IQSEC1/TRAPPC4/DLG4/BSN/OTOF/UNC13C/CBARP/VPS45/RAB40AL	49
GO:0019867	outer membrane	56/4204	199/12506	0.9592328436330567	0.9999999999999413	0.8375939849623567	ACSL3/MTCH1/IMMT/TMEM109/LETMD1/MTX3/TOMM5/TSPO/RAF1/AIFM2/FUNDC2/MLXIP/ANKH/BOK/ULK1/MTX1/PLEC/EMD/PSEN1/BNIP3L/KRAS/PPP2R2B/TOMM20/MTERF3/PIGBOS1/BMF/SARM1/RNF185/ACSL6/HAX1/ATF2/CHCHD3/DMPK/DNM1L/NUTF2/BAD/SIGMAR1/MIGA1/FUNDC1/MOAP1/MTX2/MIGA2/MTOR/CPT1B/CPTP/AMBRA1/NIPSNAP2/TOMM7/UBB/TOMM6/UBA52/ARMCX6/CNR1/RPS27A/MIEF2/MUL1	56
GO:0014069	postsynaptic density	86/4204	296/12506	0.9606659500848445	0.9999999999999413	0.8375939849623567	LRFN1/MTMR2/EIF3A/ADD3/RGS14/DTNBP1/ALS2/LRP8/USP8/ADAM10/EPHA7/LIN7C/ADD2/CLSTN3/LIN7B/RGS7BP/EPB41/NPTN/PSD/CRTC1/DISC1/SHARPIN/GRIN2B/RPS18/PRRT1/DNAJB1/ANKS1B/CAMK2N1/RPL30/RPL8/GRM1/RPL38/SHANK1/CRIPT/RAB8A/MIB1/RPL10A/SLITRK1/PJA2/DNM3/LRRC7/LRRC4/DVL1/RPL6/SIGMAR1/ACTR2/SYN3/DTNB/ABI1/HNRNPA3/PDLIM5/FBXO45/SYNGAP1/RPS25/CTNND1/ARF1/GIT1/ABHD17A/RPL14/TSC2/RUSC1/RPL23/PRRT2/KCNH1/RPS27/CACN…	86
GO:0001931	uropod	2/4204	13/12506	0.9631998845099297	0.9999999999999413	0.8375939849623567	PIP5K1C/SELPLG	2
GO:0005921	gap junction	2/4204	13/12506	0.9631998845099297	0.9999999999999413	0.8375939849623567	DSC1/PANX2	2
GO:0030894	replisome	2/4204	13/12506	0.9631998845099297	0.9999999999999413	0.8375939849623567	RPA3/POLD4	2
GO:0031254	cell trailing edge	2/4204	13/12506	0.9631998845099297	0.9999999999999413	0.8375939849623567	PIP5K1C/SELPLG	2
GO:0045239	tricarboxylic acid cycle enzyme complex	2/4204	13/12506	0.9631998845099297	0.9999999999999413	0.8375939849623567	BCKDHA/SUCLG1	2
GO:0090533	cation-transporting ATPase complex	2/4204	13/12506	0.9631998845099297	0.9999999999999413	0.8375939849623567	ABCC9/ATP12A	2
GO:0005923	bicellular tight junction	27/4204	104/12506	0.9634483608937827	0.9999999999999413	0.8375939849623567	TRAF4/SYMPK/LIN7C/UBN1/PATJ/TJAP1/LIN7B/CLDN4/TBCD/VAPA/MARVELD3/TGFBR1/EPB41L4B/PARD6G/RAP2C/ASH1L/FRMD4B/YBX3/CYTH2/CLDN5/MAPK15/CLDN2/PLXDC1/CTNNB1/PARD6A/NPHP4/RPGRIP1L	27
GO:0005938	cell cortex	75/4204	262/12506	0.9649585846261829	0.9999999999999413	0.8375939849623567	MELK/ADD3/ACTN4/NRBP1/ARF6/FLNB/RIMS2/NUMA1/FGFR2/EPB41/MYO7A/FMN2/SPTBN4/RIMS3/CTTNBP2/EMD/PSEN1/GRM7/RAC3/EXOC6B/EXOC3L2/CTBP1/EXOC2/HAX1/FRMPD1/SPTA1/PARD6G/ITCH/EXOC1/CLASP1/SPIRE2/HFE/ACTR2/ACTN1/EXOC5/UNC13A/CTNND1/EXOC8/NF2/DCTN4/CLDN5/SPTB/SPTBN5/EXOC4/HAMP/EXOC3/NDFIP1/MED28/EXOC3L4/ARC/RHOA/MYL12B/ACTN3/GPSM2/CAPZB/EXOC7/CTNNB1/RAC1/FGB/EEF1A1/CSNK1G2/DLG4/MAEA/MYO1A/POTEF/ASTN2/BSN/PAR…	75
GO:0055037	recycling endosome	46/4204	168/12506	0.9661897481529962	0.9999999999999413	0.8375939849623567	TBC1D14/DYNC1I1/HLA-G/SLC39A4/RAB15/ARF6/ZFYVE27/BOK/ULK1/VTI1B/VPS50/ANK2/SCAMP4/STX8/HLA-C/RAB11B/RAB8A/LZTR1/GGA3/RFFL/CLN3/RAB11FIP4/RAB11A/RAP2C/HFE/CFTR/COMMD1/VIPAS39/MCTP1/TMUB1/RAN/VPS51/ABHD17A/TUBG1/VPS16/RABGEF1/PANK1/PLEKHJ1/RAC1/HLA-A/SNF8/VPS52/NSG1/TF/WASHC1/TUBGCP4	46
GO:0014704	intercalated disc	10/4204	45/12506	0.9663045834770263	0.9999999999999413	0.8375939849623567	CTNNA1/SPTBN4/ANK2/CAV3/ACTN1/NRAP/HAMP/MYH1/CTNNB1/AKAP6	10
GO:0060076	excitatory synapse	10/4204	45/12506	0.9663045834770263	0.9999999999999413	0.8375939849623567	FGFR2/PPP3R1/ATP2B3/SHANK1/LRRC4/DLG4/BSN/UNC13C/NLGN4Y/GRID2	10
GO:0032279	asymmetric synapse	87/4204	301/12506	0.966379380021531	0.9999999999999413	0.8375939849623567	LRFN1/MTMR2/EIF3A/ADD3/RGS14/DTNBP1/ALS2/LRP8/USP8/ADAM10/EPHA7/LIN7C/ADD2/CLSTN3/LIN7B/RGS7BP/EPB41/NPTN/PSD/CRTC1/DISC1/SHARPIN/GRIN2B/RPS18/PRRT1/GRM7/DNAJB1/ANKS1B/CAMK2N1/RPL30/RPL8/GRM1/RPL38/SHANK1/CRIPT/RAB8A/MIB1/RPL10A/SLITRK1/PJA2/DNM3/LRRC7/LRRC4/DVL1/RPL6/SIGMAR1/ACTR2/SYN3/DTNB/ABI1/HNRNPA3/PDLIM5/FBXO45/SYNGAP1/RPS25/CTNND1/ARF1/GIT1/ABHD17A/RPL14/TSC2/RUSC1/RPL23/PRRT2/KCNH1/RPS27…	87
GO:0030686	90S preribosome	5/4204	26/12506	0.9666091011281637	0.9999999999999413	0.8375939849623567	TBL3/RRP7A/PWP2/WDR36/IMP3	5
GO:0043596	nuclear replication fork	5/4204	26/12506	0.9666091011281637	0.9999999999999413	0.8375939849623567	MCM10/RPA3/POLD4/ETAA1/SMARCA5	5
GO:0009898	cytoplasmic side of plasma membrane	42/4204	155/12506	0.9670359728145284	0.9999999999999413	0.8375939849623567	GM2A/GNAZ/EPB41/GNA13/GNG10/GNAL/DIABLO/CDK16/KRAS/PTPN4/GNB3/YES1/PTP4A1/MIEN1/GNA15/TNK1/MAP2K2/GNB1/STAC/SPTA1/EXOC1/ACP1/TH/GNB5/PTPN3/BLK/TRAF3/DSG1/RNF31/SPTB/GNG5/GNA12/GNAT1/RHOA/RAC1/TNK2/SNX5/ANK1/DLG4/FRMD1/GNB2/GNAS	42
GO:0031902	late endosome membrane	33/4204	125/12506	0.9670679808540993	0.9999999999999413	0.8375939849623567	VTI1A/TSG101/TMEM59/CHMP6/SNX14/HLA-DRB1/VTI1B/MREG/GOSR2/CHMP3/STX8/CLN3/RMC1/VPS37C/PLEKHM1/VPS41/VPS28/ATP13A2/AP5S1/YIPF2/LAMTOR2/LAMTOR5/VPS16/VPS33A/HGS/LAMTOR4/MITD1/SNF8/MCOLN3/LAPTM4A/SLC30A4/NSG1/AP5M1	33
GO:0043296	apical junction complex	33/4204	125/12506	0.9670679808540993	0.9999999999999413	0.8375939849623567	TRAF4/SYMPK/LIN7C/KIFC3/UBN1/PATJ/TJAP1/LIN7B/CLDN4/CTNNA1/TBCD/VAPA/MARVELD3/TGFBR1/EPB41L4B/PARD6G/RAP2C/ASH1L/FRMD4B/YBX3/CYTH2/CTNND1/CLDN5/MAPK15/CLDN2/RHOA/PLXDC1/CTNNB1/ACTG1/PARD6A/NPHP4/FBF1/RPGRIP1L	33
GO:0031258	lamellipodium membrane	4/4204	22/12506	0.9670812112293811	0.9999999999999413	0.8375939849623567	NCKAP1/KCNA2/APC2/PDXP	4
GO:0031968	organelle outer membrane	55/4204	198/12506	0.9678737578355054	0.9999999999999413	0.8375939849623567	ACSL3/MTCH1/IMMT/TMEM109/LETMD1/MTX3/TOMM5/TSPO/RAF1/AIFM2/FUNDC2/MLXIP/BOK/ULK1/MTX1/PLEC/EMD/PSEN1/BNIP3L/KRAS/PPP2R2B/TOMM20/MTERF3/PIGBOS1/BMF/SARM1/RNF185/ACSL6/HAX1/ATF2/CHCHD3/DMPK/DNM1L/NUTF2/BAD/SIGMAR1/MIGA1/FUNDC1/MOAP1/MTX2/MIGA2/MTOR/CPT1B/CPTP/AMBRA1/NIPSNAP2/TOMM7/UBB/TOMM6/UBA52/ARMCX6/CNR1/RPS27A/MIEF2/MUL1	55
GO:0044232	organelle membrane contact site	7/4204	34/12506	0.9681374645010058	0.9999999999999413	0.8375939849623567	MOSPD2/SARAF/ATG14/TOMM20/PIK3R4/ATG5/GRAMD1C	7
GO:0030135	coated vesicle	74/4204	260/12506	0.9687797285348536	0.9999999999999413	0.8375939849623567	VTI1A/VAMP2/TMED4/AP1M1/SYNRG/ADAM10/HLA-G/HSPA8/PACSIN1/SYT2/HLA-DRB1/AP1G2/VTI1B/COPE/BNIP1/GPR107/GOSR2/BTC/STX5/VAMP4/SREBF2/DENND1A/HLA-C/SERPINA1/CLTC/RAB8A/HAX1/DNAJC5/SREBF1/RAB3A/VMA21/APOB/AP2A2/CNIH4/TMED5/DVL1/YIPF6/CFTR/TMEM199/APOE/HLA-DQA2/VPS41/CNIH1/SEC16A/AP1B1/AP2S1/ARF1/IER3IP1/SLC2A4/KDELR1/HEATR5B/EPN1/YIF1A/VPS16/CCDC115/VPS33A/PANK1/AP2M1/USE1/TMED7/F5/CLTCL1/KLHL12/TGFA/T…	74
GO:0043034	costamere	3/4204	18/12506	0.9691547182630678	0.9999999999999413	0.8375939849623567	DAG1/PLEC/ANK2	3
GO:0044233	mitochondria-associated endoplasmic reticulum membrane	3/4204	18/12506	0.9691547182630678	0.9999999999999413	0.8375939849623567	ATG14/TOMM20/ATG5	3
GO:0099060	integral component of postsynaptic specialization membrane	14/4204	60/12506	0.9694130920359176	0.9999999999999413	0.8375939849623567	LRFN1/EPHA7/CLSTN3/NPTN/SLITRK1/LRRC4/GABRA4/ADCY1/LRFN3/LRFN4/NLGN2/NLGN4Y/PLPPR4/GRID2	14
GO:0099572	postsynaptic specialization	90/4204	312/12506	0.9702423163013273	0.9999999999999413	0.8375939849623567	LRFN1/MTMR2/EIF3A/ADD3/RGS14/DTNBP1/ALS2/LRP8/USP8/ADAM10/HSPA8/EPHA7/LIN7C/ADD2/CLSTN3/LIN7B/RGS7BP/EPB41/NPTN/PSD/CRTC1/DISC1/SHARPIN/GRIN2B/RPS18/PRRT1/YES1/DNAJB1/ANKS1B/CAMK2N1/RPL30/RPL8/GRM1/RPL38/SHANK1/CRIPT/RAB8A/MIB1/RPL10A/SLITRK1/PJA2/DNM3/LRRC7/LRRC4/DVL1/RPL6/SIGMAR1/ACTR2/SYN3/DTNB/ABI1/HNRNPA3/PDLIM5/FBXO45/SYNGAP1/RPS25/CTNND1/ARF1/GIT1/GABRA4/ABHD17A/RPL14/TSC2/RUSC1/RPL23/PRRT…	90
GO:0005741	mitochondrial outer membrane	49/4204	179/12506	0.9702456703866684	0.9999999999999413	0.8375939849623567	ACSL3/MTCH1/IMMT/LETMD1/MTX3/TOMM5/TSPO/RAF1/AIFM2/FUNDC2/MLXIP/BOK/ULK1/MTX1/PLEC/BNIP3L/KRAS/PPP2R2B/TOMM20/MTERF3/PIGBOS1/BMF/SARM1/RNF185/ACSL6/HAX1/ATF2/CHCHD3/DMPK/DNM1L/BAD/MIGA1/FUNDC1/MOAP1/MTX2/MIGA2/MTOR/CPT1B/AMBRA1/NIPSNAP2/TOMM7/UBB/TOMM6/UBA52/ARMCX6/CNR1/RPS27A/MIEF2/MUL1	49
GO:0005581	collagen trimer	19/4204	78/12506	0.971044174852498	0.9999999999999413	0.8375939849623567	COL4A6/LUM/WDR33/C1QTNF5/COL4A5/COL4A1/COL28A1/C1QTNF6/COLEC11/COL24A1/ADIPOQ/COL18A1/COL11A2/C1QTNF1/MBL2/COL27A1/COL9A1/FCN2/COL22A1	19
GO:0030672	synaptic vesicle membrane	23/4204	92/12506	0.9715036012727831	0.9999999999999413	0.8375939849623567	VAMP2/ZNRF1/DTNBP1/STX10/SYT2/PRRT1/VAMP4/RAB11B/DNAJC5/RAB3A/SYPL2/DNM1L/SYN3/SYT12/UNC13A/MCTP1/BORCS5/PRRT2/SNAPIN/BSN/OTOF/UNC13C/CBARP	23
GO:0099501	exocytic vesicle membrane	23/4204	92/12506	0.9715036012727831	0.9999999999999413	0.8375939849623567	VAMP2/ZNRF1/DTNBP1/STX10/SYT2/PRRT1/VAMP4/RAB11B/DNAJC5/RAB3A/SYPL2/DNM1L/SYN3/SYT12/UNC13A/MCTP1/BORCS5/PRRT2/SNAPIN/BSN/OTOF/UNC13C/CBARP	23
GO:0005788	endoplasmic reticulum lumen	77/4204	271/12506	0.97244462310382	0.9999999999999413	0.8375939849623567	FMO1/COL4A6/F10/APOA1/ALG12/SHISA5/ADAM10/FAM20C/LIPC/VWA1/SRL/FLT3/ADAM17/DAG1/TOR3A/WNT5B/COL4A5/COL4A1/TOR2A/ADAMTS7/PROC/COL28A1/CFP/FUCA2/ACE2/SERPINA1/ARSK/FOXRED2/SERPINA10/APOB/FGG/SCG3/SELENOF/MEN1/APOE/SCG2/ANO8/EDEM2/CHGB/FGA/DNAJB9/SERPINC1/APOL1/COL24A1/NUCB1/CRTAP/KNG1/CLN6/TRDN/MBTPS1/ITIH2/C4A/EVA1A/APOA2/JMJD8/COL18A1/IGFBP1/COLGALT2/COL11A2/F5/TGOLN2/ALB/CP/F2/F7/SERPIND1/COL27A…	77
GO:0031965	nuclear membrane	70/4204	249/12506	0.9742091058606329	0.9999999999999413	0.8375939849623567	PLCB1/YBX1/TMEM109/NDC1/DNAJB12/SHISA5/HACD3/LEMD2/C9orf72/TMEM201/LMNB2/ZBTB1/DPY19L3/BOK/VAPA/TRA2B/TMEM120B/POM121C/CNEP1R1/LMNA/EMD/PSEN1/EPC1/ANKRD17/NUP98/RNF6/KLHDC2/GAPDH/TOR1AIP2/ZBED1/PLRG1/RNF123/TXNL4A/HAX1/DMPK/INTS2/TNRC18/NUTF2/ERN1/SIGMAR1/MCM3AP/CASC3/NEMP1/IFFO1/TOR1AIP1/RANBP2/INTS1/DNAJB14/MLX/NRM/CPTP/DCTN5/NUP58/FZR1/MAD2L1BP/KCNH1/INTS5/CTDNEP1/WTAP/HPN/ARL6IP6/AKAP6/AK9/MR…	70
GO:0016327	apicolateral plasma membrane	3/4204	19/12506	0.9774094516853256	0.9999999999999413	0.8375939849623567	CLDN4/CLDN5/CTNNB1	3
GO:0101003	ficolin-1-rich granule membrane	13/4204	58/12506	0.977555782861947	0.9999999999999413	0.8375939849623567	ATAD3B/SIGLEC14/ATP6V0A1/SERPINB10/AP2A2/SERPINB12/ATP6AP2/DSG1/UBR4/RHOA/RAC1/DSC1/TRPM2	13
GO:0032589	neuron projection membrane	10/4204	47/12506	0.9779675760053734	0.9999999999999413	0.8375939849623567	KCNB1/STX4/REG1A/ADGRV1/ATP6AP2/GABRA4/KCNH1/CNTNAP2/ANK1/USH2A	10
GO:0070160	tight junction	28/4204	111/12506	0.9782827377009942	0.9999999999999413	0.8375939849623567	TRAF4/SYMPK/LIN7C/UBN1/PATJ/TJAP1/LIN7B/CLDN4/TBCD/VAPA/MARVELD3/TGFBR1/EPB41L4B/PARD6G/ILDR1/RAP2C/ASH1L/FRMD4B/YBX3/CYTH2/CLDN5/MAPK15/CLDN2/PLXDC1/CTNNB1/PARD6A/NPHP4/RPGRIP1L	28
GO:0005903	brush border	23/4204	94/12506	0.9792340347640633	0.9999999999999413	0.8375939849623567	ADD3/SLC38A2/FLNB/SLC17A3/GNA13/FLII/PLEC/ACE2/SLC28A1/RALGDS/DNM1L/MYO7B/ACTR3/ACTN1/GNA12/SI/MYL12B/ACTN3/CAPZB/SNX5/MYO1A/PEMT/TRPM6	23
GO:0045334	clathrin-coated endocytic vesicle	17/4204	73/12506	0.9798054833650052	0.9999999999999413	0.8375939849623567	VAMP2/SYT2/HLA-DRB1/BTC/VAMP4/CLTC/APOB/AP2A2/CFTR/APOE/HLA-DQA2/AP2S1/AP2M1/CLTCL1/TGFA/TGOLN2/TF	17
GO:0008328	ionotropic glutamate receptor complex	6/4204	32/12506	0.9801737515866193	0.9999999999999413	0.8375939849623567	GRIN2B/VWC2/CACNG8/DLG4/GRIK3/GRID2	6
GO:0098878	neurotransmitter receptor complex	6/4204	32/12506	0.9801737515866193	0.9999999999999413	0.8375939849623567	GRIN2B/VWC2/CACNG8/DLG4/GRIK3/GRID2	6
GO:1990752	microtubule end	6/4204	32/12506	0.9801737515866193	0.9999999999999413	0.8375939849623567	CLIP4/NUMA1/RNF4/CLASP1/ASPM/SPRY2	6
GO:0035577	azurophil granule membrane	12/4204	55/12506	0.9803989726512294	0.9999999999999413	0.8375939849623567	VAPA/PSEN1/MAGT1/TMEM30A/SURF4/DNAJC5/NDUFC2/PSAP/C3AR1/AZU1/CEACAM8/ABCA13	12
GO:0044295	axonal growth cone	5/4204	28/12506	0.9804766833918608	0.9999999999999413	0.8375939849623567	C9orf72/NIN/DYNLT1/RTN4R/MAPK8IP1	5
GO:0044298	cell body membrane	4/4204	24/12506	0.981482763137608	0.9999999999999413	0.8375939849623567	KCNE3/KCNB1/REG1A/KCNA2	4
GO:0042613	MHC class II protein complex	2/4204	15/12506	0.981632569665396	0.9999999999999413	0.8375939849623567	HLA-DRB1/HLA-DQA2	2
GO:0097440	apical dendrite	2/4204	15/12506	0.981632569665396	0.9999999999999413	0.8375939849623567	GSK3A/OSBP2	2
GO:0005777	peroxisome	32/4204	126/12506	0.9820365009298238	0.9999999999999413	0.8375939849623567	ACSL3/PEX6/DHRS4/HMGCR/PIK3C3/PAOX/TMEM135/PNPLA8/PEX26/MPV17/PEX7/ABCD4/ACSL6/MAP2K2/LONP2/PEX12/ACOX1/DNM1L/NUDT7/ACAD11/FAR1/ARF1/PEX3/TRIM37/SZT2/SLC25A17/SOD1/PEX11B/PEX2/PJVK/MUL1/PEX10	32
GO:0042579	microbody	32/4204	126/12506	0.9820365009298238	0.9999999999999413	0.8375939849623567	ACSL3/PEX6/DHRS4/HMGCR/PIK3C3/PAOX/TMEM135/PNPLA8/PEX26/MPV17/PEX7/ABCD4/ACSL6/MAP2K2/LONP2/PEX12/ACOX1/DNM1L/NUDT7/ACAD11/FAR1/ARF1/PEX3/TRIM37/SZT2/SLC25A17/SOD1/PEX11B/PEX2/PJVK/MUL1/PEX10	32
GO:0005811	lipid droplet	19/4204	81/12506	0.9826954602032073	0.9999999999999413	0.8375939849623567	ACSL3/PNPLA7/AIFM2/TMEM135/RAB18/PLIN1/GAPDH/RAB3GAP1/PLIN2/PRPF19/APOB/SIGMAR1/ATG2A/C18orf32/UBE2G2/HSD3B7/CTDNEP1/FAAH2/SETSIP	19
GO:0044304	main axon	14/4204	63/12506	0.9827812518260397	0.9999999999999413	0.8375939849623567	CRH/CNTNAP1/C9orf72/DAG1/SPTBN4/LRRC7/KCNA2/CLDN5/KCNH1/CNTNAP2/KCNQ2/ANK1/DLG4/CNGA3	14
GO:0030133	transport vesicle	103/4204	360/12506	0.9829370019816519	0.9999999999999413	0.8375939849623567	PCSK1/VTI1A/MTMR2/VAMP2/ZNRF1/NPTX1/DTNBP1/SYNRG/ADAM10/STX10/HLA-G/IGF1/APBA2/RAB15/SYT2/BRSK1/HLA-DRB1/AP1G2/VTI1B/COPE/NDEL1/DISC1/CTTNBP2/CDK16/PSEN1/PRRT1/YIPF3/GOSR2/TMEM30A/AP1AR/GOSR1/COPS4/STX5/SURF4/STX4/VAMP4/COPS5/SREBF2/HLA-C/RAB11B/CLTC/RAB8A/DNAJC5/SREBF1/RAB3A/VMA21/SYPL2/DEFA5/CHP1/CHGA/DNM1L/CLN3/RAB11A/RABAC1/SSPN/BLOC1S5/TH/SCG3/SYN3/ROGDI/HLA-DQA2/SYT12/CNIH1/UNC13A/SEC16A/MC…	103
GO:0042734	presynaptic membrane	31/4204	123/12506	0.9831109644474225	0.9999999999999413	0.8375939849623567	SNPH/CNTNAP1/RIMS2/GABBR1/RGS7BP/NPTN/ATP2B3/RIMS3/PSEN1/CDH9/STX4/DENND1A/DNM1L/UNC13A/FBXO45/CNTNAP4/APH1A/KCNA2/ZDHHC17/PRRT2/KCNH1/EXOC3/LRFN3/NLGN2/CTNNB1/OTOF/UNC13C/CNR1/GRIK3/ADGRL1/NTNG2	31
GO:0071162	CMG complex	1/4204	10/12506	0.9834098156076542	0.9999999999999413	0.8375939849623567	GINS1	1
GO:1902710	GABA receptor complex	1/4204	10/12506	0.9834098156076542	0.9999999999999413	0.8375939849623567	GABRA4	1
GO:0043198	dendritic shaft	6/4204	33/12506	0.9847176644430142	0.9999999999999413	0.8375939849623567	PSEN1/GRM7/CRIPT/RTN4R/SYNGAP1/ZNF804A	6
GO:0000791	euchromatin	4/4204	25/12506	0.9862093575078505	0.9999999999999413	0.8375939849623567	KLF4/ALKBH1/CREB1/CTNNB1	4
GO:0005771	multivesicular body	11/4204	53/12506	0.9864366963248135	0.9999999999999413	0.8375939849623567	TSG101/CHMP6/PGA3/CHMP3/PRKAR1A/RAB11A/ATP13A2/SLC2A4/TPT1/HGS/NSG1	11
GO:0031092	platelet alpha granule membrane	2/4204	16/12506	0.9870949601853272	0.9999999999999413	0.8375939849623567	ITGA2B/LHFPL2	2
GO:0000792	heterochromatin	13/4204	61/12506	0.9877749121117916	0.9999999999999413	0.8375939849623567	MECP2/RNF20/CENPB/RING1/KMT5C/SIRT6/RNF40/MBD3/CENPC/RRP8/CHD5/MPHOSPH8/ESCO2	13
GO:0005769	early endosome	96/4204	341/12506	0.9877882749949025	0.9999999999999413	0.8375939849623567	MTMR2/TSG101/STAMBP/WDFY2/APOA1/ALS2/USP8/SNX12/HLA-G/SNX15/NIPA1/ARF6/SNX13/TBC1D16/MON2/MGRN1/BOK/MMGT1/VTI1B/MIB2/SLC15A4/GPR107/RAB22A/PSEN1/NAPEPLD/PTP4A1/AP1AR/ANK2/CHMP3/LRP6/VPS26A/STX8/HLA-C/ABCA7/MAP2K2/TGFBRAP1/SIAH1/F8A1/APOB/GGA3/SNX6/ITCH/CLN3/RPS6KC1/TMEM9B/HFE/WASF2/SNX20/DERL2/CFTR/PTPN23/CCDC93/VPS35/VPS8/COMMD1/APOE/VPS41/MTMR4/VIPAS39/VPS28/ZFYVE28/HPS6/APH1A/AP4M1/NF2/RUBCN/N…	96
GO:0150034	distal axon	69/4204	253/12506	0.9880046872951344	0.9999999999999413	0.8375939849623567	CCDC120/AP3D1/DTNBP1/ALS2/HSPA8/C9orf72/NIN/DICER1/PACSIN1/BRSK1/KLC1/KATNB1/BLVRB/ARPC5/ZFYVE27/NEFL/ANG/NDEL1/DISC1/PSEN1/RAC3/STMN4/CIB1/DYNLT1/RTN4R/REG1A/RAB3A/DVL1/SIGMAR1/RASGRF1/TH/KIF21B/ABI1/STMN2/RNF40/CYTH2/UNC13A/CTNND1/EXOC8/GIT1/KCNA2/TIAM2/ELK1/EXOC4/PRRT2/EXOC3/ACAP3/ZNF804A/MAPK8IP3/ARPC3/POLG/EXOC7/SNCB/PCDHGB1/ACTG1/LRIG2/HCN3/MAPK8IP1/TENM2/TRPC5/USH2A/UNC13C/CBARP/CNR1/GRIK3…	69
GO:0030864	cortical actin cytoskeleton	17/4204	76/12506	0.9884206219759176	0.9999999999999413	0.8375939849623567	ACTN4/SPTBN4/SPTA1/HFE/ACTR2/ACTN1/NF2/CLDN5/SPTB/SPTBN5/MED28/ACTN3/EEF1A1/MAEA/MYO1A/PJVK/GYS2	17
GO:0099056	integral component of presynaptic membrane	10/4204	50/12506	0.9886934262220493	0.9999999999999413	0.8375939849623567	NPTN/ATP2B3/PSEN1/CDH9/APH1A/KCNA2/PRRT2/KCNH1/LRFN3/CNR1	10
GO:0018995	host cellular component	1/4204	11/12506	0.9889912124694837	0.9999999999999413	0.8375939849623567	DYNLT1	1
GO:0043218	compact myelin	1/4204	11/12506	0.9889912124694837	0.9999999999999413	0.8375939849623567	CLDN5	1
GO:0043657	host cell	1/4204	11/12506	0.9889912124694837	0.9999999999999413	0.8375939849623567	DYNLT1	1
GO:0031901	early endosome membrane	38/4204	150/12506	0.9890782239480916	0.9999999999999413	0.8375939849623567	MTMR2/TSG101/SNX12/HLA-G/ARF6/SNX13/MON2/BOK/MMGT1/VTI1B/SLC15A4/PSEN1/NAPEPLD/LRP6/HLA-C/ABCA7/GGA3/SNX6/ITCH/CLN3/TMEM9B/SNX20/CFTR/MTMR4/ZFYVE28/HPS6/KCNH1/RABGEF1/ARC/HLA-A/SNX5/HGS/MCOLN3/NSG1/SNX4/SNX19/TMEM184A/WASHC1	38
GO:0005905	clathrin-coated pit	14/4204	66/12506	0.9905978583184467	0.9999999999999413	0.8375939849623567	FCHO1/DGKD/ATAT1/EPS15L1/CLTC/DNM1L/AP2A2/AP2S1/SLC2A4/EPN1/AP2M1/CLTCL1/TNK2/TF	14
GO:0098984	neuron to neuron synapse	89/4204	321/12506	0.9907201873070839	0.9999999999999413	0.8375939849623567	LRFN1/MTMR2/EIF3A/ADD3/RGS14/DTNBP1/ALS2/LRP8/USP8/ADAM10/EPHA7/LIN7C/ADD2/CLSTN3/LIN7B/RGS7BP/EPB41/NPTN/PSD/CRTC1/DISC1/SHARPIN/GRIN2B/RPS18/PRRT1/GRM7/DNAJB1/ANKS1B/CAMK2N1/RPL30/RPL8/GRM1/RPL38/SHANK1/CRIPT/RAB8A/MIB1/RPL10A/SLITRK1/PJA2/DNM3/LRRC7/LRRC4/DVL1/RPL6/SIGMAR1/ACTR2/SYN3/DTNB/ABI1/HNRNPA3/SYT12/PDLIM5/FBXO45/SYNGAP1/RPS25/CTNND1/ARF1/GIT1/ABHD17A/RPL14/TSC2/RUSC1/RPL23/PRRT2/KCNH1…	89
GO:0043204	perikaryon	29/4204	120/12506	0.9907353533618177	0.9999999999999413	0.8375939849623567	KLHL24/CRH/PRPH/C9orf72/KCNE3/PDE9A/TOP1/RBFOX3/KCNB1/CIB1/MCRS1/GIGYF2/KIF5A/RTN4R/RACK1/TH/ROGDI/KCNA2/TIAM2/CACNA1F/KCNH1/CNTNAP2/KNDC1/DMWD/AZIN2/ASTN2/TRPM2/CNGA3/GRIK3	29
GO:0070382	exocytic vesicle	50/4204	192/12506	0.9908246782326071	0.9999999999999413	0.8375939849623567	VTI1A/MTMR2/VAMP2/ZNRF1/DTNBP1/ADAM10/STX10/IGF1/APBA2/RAB15/SYT2/BRSK1/VTI1B/NDEL1/DISC1/CTTNBP2/CDK16/PSEN1/PRRT1/COPS4/STX4/VAMP4/COPS5/RAB11B/RAB8A/DNAJC5/RAB3A/SYPL2/DNM1L/CLN3/RABAC1/TH/SYN3/ROGDI/SYT12/UNC13A/MCTP1/APH1A/BORCS5/PRRT2/SNAPIN/IQSEC1/TRAPPC4/DLG4/BSN/OTOF/UNC13C/CBARP/VPS45/RAB40AL	50
GO:0045211	postsynaptic membrane	55/4204	209/12506	0.9910499841273779	0.9999999999999413	0.8375939849623567	LRFN1/DTNBP1/ADAM10/HSPA8/EPHA7/LIN7C/CLSTN3/LIN7B/GABBR1/RGS7BP/NPTN/DAG1/GRIN2B/PRRT1/GRM7/DGKB/KCNB1/SLC6A6/GRM1/CDH9/ANK2/SHANK1/SLITRK1/DNM3/LRRC4/NTRK3/SNTA1/SIGMAR1/SSPN/ATP6AP2/FBXO45/TMUB1/GABRA4/ABHD17A/PRRT2/KCNH1/CACNG8/ARC/ADCY1/LRFN3/IGSF9B/LRFN4/NLGN2/CTNNB1/TRAPPC4/ANK1/DLG4/SLITRK2/TENM2/NLGN4Y/GRIK3/NSG1/PLPPR4/GRID2/MUSK	55
GO:0032281	AMPA glutamate receptor complex	3/4204	22/12506	0.991355129519893	0.9999999999999413	0.8375939849623567	VWC2/CACNG8/DLG4	3
GO:0098889	intrinsic component of presynaptic membrane	12/4204	59/12506	0.9916201275955456	0.9999999999999413	0.8375939849623567	RGS7BP/NPTN/ATP2B3/PSEN1/CDH9/APH1A/KCNA2/PRRT2/KCNH1/LRFN3/CNR1/NTNG2	12
GO:0070821	tertiary granule membrane	14/4204	67/12506	0.9923637582074718	0.9999999999999413	0.8375939849623567	ADAM10/NRAS/CLEC12A/OLR1/SIGLEC14/HGSNAT/GPR84/RAP2C/ATP6AP2/UBR4/LAMTOR2/TRPM2/CEACAM8/FRMPD3	14
GO:0032591	dendritic spine membrane	1/4204	12/12506	0.9926951694745489	0.9999999999999413	0.8375939849623567	ATP6AP2	1
GO:0043209	myelin sheath	7/4204	40/12506	0.9928879768848549	0.9999999999999413	0.8375939849623567	PLEC/STX4/CALM2/CLDN5/EXOC4/PMP2/MPZ	7
GO:0005635	nuclear envelope	109/4204	389/12506	0.9930326727541794	0.9999999999999413	0.8375939849623567	C12orf43/PLCB1/YBX1/TMEM109/NDC1/DNAJB12/MGST2/MNS1/SHISA5/HACD3/LEMD2/C9orf72/RGPD8/ATF6/TMEM201/LMNB2/GNAZ/UBXN4/ZBTB1/DPY19L3/MGST3/ENY2/ATRAID/BOK/VAPA/TRA2B/NUP188/MAD1L1/TMEM120B/NDEL1/POM121C/BNIP1/CNEP1R1/LMNA/EMD/TOR3A/PSEN1/TMPO/BNIP3L/NAPEPLD/SEH1L/EPC1/ANKRD17/NUP98/RNF6/KLHDC2/TOR2A/GAPDH/TOR1AIP2/ZBED1/PLRG1/RNF123/TXNL4A/HAX1/TUBB/SREBF1/DMPK/NUP214/INTS2/TNRC18/NUTF2/ERN1/SIGMAR1/…	109
GO:0010008	endosome membrane	125/4204	441/12506	0.9931701882401496	0.9999999999999413	0.8375939849623567	TMEM175/VTI1A/MTMR2/TSG101/AP3D1/TMEM59/DTNBP1/USP8/SNX12/HLA-G/SLC39A4/CHMP6/SNX14/PIP5K1C/RAB15/ARF6/SNX13/MON2/HLA-DRB1/ATP6AP1/AP1G2/FLT3/ZFYVE27/BOK/MMGT1/VTI1B/TAB3/SLC15A4/PSD/ATP6V0A2/MREG/TICAM1/RAB22A/PSEN1/NAPEPLD/GOSR2/IRAK2/UBE2D3/CHMP3/LRP6/VPS26A/SCAMP4/ATP6V0A1/STX8/HLA-C/ABCA7/RAB11B/CLTC/RAB8A/LZTR1/SPPL2B/APOB/GGA3/SNX6/ITCH/AP2A2/ABCA2/RFFL/CLN3/RAB11FIP4/RMC1/RAB11A/TMEM9B/RA…	125
GO:0070820	tertiary granule	39/4204	157/12506	0.9934649692777768	0.9999999999999413	0.8375939849623567	LYZ/ATAD3B/ADAM10/HP/PGLYRP1/NRAS/CRISP3/CLEC12A/OLR1/SIGLEC14/HGSNAT/OLFM4/LRG1/CFP/ATP6V0A1/SERPINB10/FTH1/GOLGA7/GPR84/AP2A2/RAP2C/CAMP/SERPINB12/ATP6AP2/DSG1/UBR4/MMP8/LAMTOR2/ORM1/MMP9/YPEL5/RHOA/RAC1/DSC1/FLG2/PRSS3/TRPM2/CEACAM8/FRMPD3	39
GO:0035371	microtubule plus-end	3/4204	23/12506	0.99377095215527	0.9999999999999413	0.8375939849623567	CLIP4/NUMA1/CLASP1	3
GO:0034707	chloride channel complex	4/4204	28/12506	0.994440655940854	0.9999999999999413	0.8375939849623567	CLDN4/CFTR/GABRA4/CLCNKB	4
GO:0051233	spindle midzone	5/4204	33/12506	0.995271444282262	0.9999999999999413	0.8375939849623567	NUMA1/PLK1/CENPE/CDC42/HNRNPU	5
GO:0043679	axon terminus	20/4204	92/12506	0.995568552329549	0.9999999999999413	0.8375939849623567	AP3D1/HSPA8/PACSIN1/BLVRB/RAB3A/TH/RNF40/UNC13A/GIT1/KCNA2/ELK1/PRRT2/POLG/SNCB/ACTG1/HCN3/USH2A/UNC13C/GRIK3/KCNA6	20
GO:0005884	actin filament	24/4204	107/12506	0.9958938705332778	0.9999999999999413	0.8375939849623567	SMTN/DAPK3/SPTBN4/MARK2/YES1/RAC3/RHOQ/NCKAP1/ACTN1/MICAL2/PDLIM5/MYO18B/AVIL/SH2B2/ACTBL2/ACTA1/ARPC3/ACTN3/RAC1/ACTG1/MYO1A/APC2/MYO3A/TPM3	24
GO:0019897	extrinsic component of plasma membrane	35/4204	147/12506	0.9964159669866397	0.9999999999999413	0.8375939849623567	USP8/NUMA1/GNAZ/GNA13/CTNNA1/GNG10/GNAL/CDK16/KRAS/GNB3/YES1/CDH9/GNA15/TNK1/GNB1/STAC/GNB5/BLK/CTNND1/PLG/GNG5/GNA12/GNAT1/RHOA/LPA/CTNNB1/RAC1/TNK2/SNX5/DLG4/GNB2/APC2/CDH19/TF/GNAS	35
GO:0098936	intrinsic component of postsynaptic membrane	21/4204	97/12506	0.9965628071026559	0.9999999999999413	0.8375939849623567	LRFN1/EPHA7/CLSTN3/RGS7BP/NPTN/PRRT1/SLC6A6/CDH9/SLITRK1/LRRC4/NTRK3/GABRA4/ABHD17A/ADCY1/LRFN3/LRFN4/NLGN2/SLITRK2/NLGN4Y/PLPPR4/GRID2	21
GO:0030670	phagocytic vesicle membrane	13/4204	67/12506	0.9966762746596844	0.9999999999999413	0.8375939849623567	HLA-G/PIK3C3/ATP6V0A2/RAB22A/STX4/ATP6V0A1/HLA-C/RAB11B/RAB8A/PIK3R4/ATG12/HLA-A/ATG5	13
GO:0030688	preribosome, small subunit precursor	1/4204	14/12506	0.996784129341539	0.9999999999999413	0.8375939849623567	RIOK2	1
GO:0097449	astrocyte projection	1/4204	14/12506	0.996784129341539	0.9999999999999413	0.8375939849623567	GFAP	1
GO:0098793	presynapse	117/4204	423/12506	0.9968210581238832	0.9999999999999413	0.8375939849623567	VTI1A/MTMR2/AP3D1/DGKQ/VAMP2/ZNRF1/DTNBP1/RAB33B/SNPH/CNTNAP1/ADAM10/STX10/HSPA8/METTL5/LIN7C/APBA2/PIP5K1C/RAB15/ARF6/RIMS2/PACSIN1/SYT2/LIN7B/BRSK1/GABBR1/RGS7BP/BLVRB/NPTN/SLC29A1/NEFL/VTI1B/ATP2B3/NDEL1/RIMS3/DISC1/CTTNBP2/CDK16/PSEN1/PRRT1/EGFLAM/GRM7/CDH9/COPS4/STX4/CTBP1/DNMBP/VAMP4/COPS5/DENND1A/RAB11B/RAB8A/RTN4R/DNAJC5/PNISR/RAB3A/SYPL2/RAB2B/DNM3/DNM1L/CLN3/DVL1/RABAC1/TH/SYN3/GNB5/PAR…	117
GO:0044306	neuron projection terminus	24/4204	109/12506	0.9971565381299689	0.9999999999999413	0.8375939849623567	VTI1A/AP3D1/VAMP2/HSPA8/PACSIN1/BLVRB/RAB3A/TH/RNF40/UNC13A/GIT1/KCNA2/ELK1/PRRT2/POLG/SNCB/ACTG1/DLG4/BSN/HCN3/USH2A/UNC13C/GRIK3/KCNA6	24
GO:0001725	stress fiber	12/4204	64/12506	0.9973054856237872	0.9999999999999413	0.8375939849623567	ACTN4/FLNB/MYL12A/ACTN1/PDLIM5/DCTN4/XIRP2/SH2B2/ACTA1/MYL12B/MYH7/TPM3	12
GO:0097517	contractile actin filament bundle	12/4204	64/12506	0.9973054856237872	0.9999999999999413	0.8375939849623567	ACTN4/FLNB/MYL12A/ACTN1/PDLIM5/DCTN4/XIRP2/SH2B2/ACTA1/MYL12B/MYH7/TPM3	12
GO:0046658	anchored component of plasma membrane	9/4204	52/12506	0.9973349681035762	0.9999999999999413	0.8375939849623567	GP1BA/RGS7BP/RTN4R/NRN1/NOD1/ABHD17A/PKHD1/CPO/NTNG2	9
GO:0030136	clathrin-coated vesicle	40/4204	167/12506	0.9975672601012529	0.9999999999999413	0.8375939849623567	VTI1A/VAMP2/AP1M1/SYNRG/ADAM10/HSPA8/SYT2/HLA-DRB1/AP1G2/GPR107/BTC/VAMP4/DENND1A/CLTC/RAB8A/HAX1/DNAJC5/RAB3A/APOB/AP2A2/DVL1/CFTR/APOE/HLA-DQA2/VPS41/AP1B1/AP2S1/SLC2A4/HEATR5B/EPN1/VPS16/VPS33A/PANK1/AP2M1/CLTCL1/TGFA/TGOLN2/TNK2/ASTN2/TF	40
GO:0035579	specific granule membrane	17/4204	84/12506	0.9976805872683734	0.9999999999999413	0.8375939849623567	ATP6V1D/MOSPD2/AP1M1/ADAM10/SLC15A4/CLEC12A/OLR1/HGSNAT/TMEM30A/DNAJC5/GPR84/ORMDL3/UBR4/LAMTOR2/C3AR1/TRPM2/CEACAM8	17
GO:0098563	intrinsic component of synaptic vesicle membrane	6/4204	40/12506	0.9977832700732734	0.9999999999999413	0.8375939849623567	VAMP2/STX10/VAMP4/RAB11B/DNAJC5/RAB3A	6
GO:0032590	dendrite membrane	4/4204	31/12506	0.9978279375425646	0.9999999999999413	0.8375939849623567	KCNB1/REG1A/ATP6AP2/GABRA4	4
GO:0099055	integral component of postsynaptic membrane	19/4204	92/12506	0.9978834977747313	0.9999999999999413	0.8375939849623567	LRFN1/EPHA7/CLSTN3/NPTN/PRRT1/SLC6A6/CDH9/SLITRK1/LRRC4/NTRK3/GABRA4/ADCY1/LRFN3/LRFN4/NLGN2/SLITRK2/NLGN4Y/PLPPR4/GRID2	19
GO:0099699	integral component of synaptic membrane	26/4204	118/12506	0.9979254534319086	0.9999999999999413	0.8375939849623567	LRFN1/EPHA7/CLSTN3/NPTN/ATP2B3/PSEN1/PRRT1/SLC6A6/CDH9/SLITRK1/LRRC4/NTRK3/APH1A/GABRA4/KCNA2/PRRT2/KCNH1/ADCY1/LRFN3/LRFN4/NLGN2/SLITRK2/NLGN4Y/CNR1/PLPPR4/GRID2	26
GO:0042641	actomyosin	14/4204	73/12506	0.997937670311511	0.9999999999999413	0.8375939849623567	ACTN4/FLNB/KAT2B/MYO18A/MYL12A/ACTN1/PDLIM5/DCTN4/XIRP2/SH2B2/ACTA1/MYL12B/MYH7/TPM3	14
GO:0098978	glutamatergic synapse	79/4204	303/12506	0.9983092597751643	0.9999999999999413	0.8375939849623567	AP3D1/PLCB1/DGKQ/NPTX1/RGS14/DTNBP1/USP8/ADAM10/HSPA8/EPHA7/LIN7C/ARF6/CLSTN3/PPP3R1/RGS7BP/NPTN/DAG1/ATP2B3/CRTC1/EIF4E/PIN1/CTTNBP2/PRRT1/YES1/EIF4EBP1/DNAJB1/DGKE/USP46/GRM1/SHANK1/STX4/CTBP1/NAPB/RAB8A/RTN4R/SLITRK1/PRKAR1A/DNM3/LRRC4/NTRK3/RAB11A/DVL1/RNF216/ACTN1/SYN3/APOE/FBXO45/SYNGAP1/CTNND1/MTOR/ARF1/ABHD17A/ACTBL2/PRRT2/ARC/RHOA/AP2M1/ADCY1/MAPK14/LRFN3/LRFN4/RAC1/RPL22/ARHGAP39/DLG4/H…	79
GO:0097386	glial cell projection	3/4204	27/12506	0.9983714807363301	0.9999999999999413	0.8375939849623567	GFAP/ABCA7/CNGA3	3
GO:0030666	endocytic vesicle membrane	37/4204	159/12506	0.9983923733753708	0.9999999999999413	0.8375939849623567	VAMP2/HLA-G/SYT2/HLA-DRB1/PIK3C3/ATP6V0A2/RAB22A/WNT5B/BTC/MDM2/STX4/VAMP4/ACE2/ATP6V0A1/HLA-C/RAB11B/CLTC/RAB8A/APOB/AP2A2/PIK3R4/CFTR/APOE/HLA-DQA2/AP2S1/ATG12/CACNG8/AP2M1/UBB/TGFA/TGOLN2/HLA-A/DLG4/UBA52/RPS27A/ATG5/TF	37
GO:0042581	specific granule	35/4204	152/12506	0.9984237279283491	0.9999999999999413	0.8375939849623567	LYZ/ATP6V1D/MOSPD2/AP1M1/CEP290/ADAM10/HP/PGLYRP1/LCN2/SLC15A4/CRISP3/CLEC12A/OLR1/HGSNAT/TMEM30A/OLFM4/ELANE/LRG1/STX4/CFP/DNAJC5/LRRC7/GPR84/ORMDL3/CAMP/BPI/UBR4/MMP8/LAMTOR2/ORM2/C3AR1/ORM1/TRPM2/CEACAM8/DEFA4	35
GO:0099240	intrinsic component of synaptic membrane	29/4204	131/12506	0.9985810122402308	0.9999999999999413	0.8375939849623567	LRFN1/EPHA7/CLSTN3/RGS7BP/NPTN/ATP2B3/PSEN1/PRRT1/SLC6A6/CDH9/SLITRK1/LRRC4/NTRK3/APH1A/GABRA4/KCNA2/ABHD17A/PRRT2/KCNH1/ADCY1/LRFN3/LRFN4/NLGN2/SLITRK2/NLGN4Y/CNR1/PLPPR4/NTNG2/GRID2	29
GO:0002102	podosome	3/4204	28/12506	0.9988431797117872	0.9999999999999413	0.8375939849623567	RHOU/ACTR2/HNRNPK	3
GO:0019898	extrinsic component of membrane	66/4204	262/12506	0.9988559118585294	0.9999999999999413	0.8375939849623567	USP8/GBA2/NUMA1/GNAZ/ANXA13/ATG14/GNA13/CTNNA1/PIK3C3/GNG10/ULK1/GNAL/TAMM41/PSD/PIK3R1/CDK16/KRAS/GNB3/YES1/SARM1/CDH9/PIK3CB/GNA15/WDR45/TNK1/GNB1/STAC/PIK3R2/PIK3R4/ATG2A/GNB5/BLK/RNF40/WIPI2/NDUFAF5/CTNND1/PLG/BLOC1S6/NUCB1/GNG5/GNA12/COQ6/GNAT1/CCDC115/RHOA/LPA/CTNNB1/RAC1/TNK2/SNX5/AP4B1/AZU1/COQ5/DLG4/EMC2/GNB2/MITD1/TEPSIN/APC2/ATP23/CDH19/NOA1/ZC3H12A/TF/BECN1/GNAS	66
GO:0015629	actin cytoskeleton	121/4204	446/12506	0.9988628309905108	0.9999999999999413	0.8375939849623567	SMTN/BIN3/NDC1/ACTN4/DAPK3/STK38L/TNNI2/FLNB/ADD2/MYO7A/DCTN3/ARPC5/FMN2/CTNNA1/RHOU/ADAM17/KAT2B/TMOD3/MYL1/FLII/ANG/SPTBN4/ARPC4/CTTNBP2/MARK2/RAB22A/YES1/RAC3/RGS22/BMF/RHOQ/MYO18A/MSRB1/EFR3B/MYH13/MTPN/HAX1/SPPL2B/ARPC1A/SPTA1/LMOD3/NCKAP1/TNNC2/TNNT3/MYLK3/KANSL2/MYO7B/MYL12A/TTC17/HFE/MYH7B/WASF2/ACTR3/ACTR2/CENPQ/ACTN1/MYOZ3/MICAL2/PDLIM5/KPTN/MYO18B/MYO3B/AVIL/NF2/KLHL20/DCTN4/CLDN5/XIRP…	121
GO:0045335	phagocytic vesicle	27/4204	125/12506	0.9988864974449223	0.9999999999999413	0.8375939849623567	HLA-G/FLNB/ATG14/PGLYRP1/PIK3C3/ZDHHC5/ATP6V0A2/RAB22A/ELANE/STX4/CDC42/ATP6V0A1/STX8/HLA-C/RAB11B/RAB8A/PIK3R4/RAB11A/NOD1/MTOR/ATG12/MPO/HLA-A/ACTG1/HGS/ATG5/BECN1	27
GO:0032432	actin filament bundle	13/4204	72/12506	0.9989613992400229	0.9999999999999413	0.8375939849623567	ACTN4/FLNB/MYL12A/ACTN1/PDLIM5/DCTN4/XIRP2/SH2B2/ACTA1/MYL12B/MYH7/RFLNA/TPM3	13
GO:0044853	plasma membrane raft	19/4204	96/12506	0.9990839392499908	0.9999999999999413	0.8375939849623567	LRP8/ADD2/SMPD2/TREM2/CTNNA1/DAG1/LRP6/CAV3/PRKAR1A/CLN3/PRTN3/PRKACA/PLPP1/SELPLG/CTNNB1/AKAP6/MYO1A/ADTRP/TRPC4	19
GO:0030285	integral component of synaptic vesicle membrane	3/4204	29/12506	0.9991801391226767	0.9999999999999413	0.8375939849623567	VAMP2/STX10/VAMP4	3
GO:0043197	dendritic spine	37/4204	163/12506	0.9991802462654968	0.9999999999999413	0.8375939849623567	MTMR2/RGS14/DTNBP1/ALS2/USP8/ADAM10/APBA2/PSD/CTTNBP2/DNAJB1/ANKS1B/DIP2A/STRN4/SHANK1/STX4/CRIPT/CDC42/RAB8A/DNM3/LRRC4/ITPKA/DVL1/PRKACA/ATP6AP2/CTNND1/ABHD17A/PRRT2/ZNF804A/ARC/RHOA/RAC1/APBA3/DLG4/TENM2/MYL7/ADGRB1/GRID2	37
GO:0031528	microvillus membrane	2/4204	24/12506	0.9993004359256374	0.9999999999999413	0.8375939849623567	SLC6A6/CTNNB1	2
GO:0044309	neuron spine	37/4204	164/12506	0.9993100563459958	0.9999999999999413	0.8375939849623567	MTMR2/RGS14/DTNBP1/ALS2/USP8/ADAM10/APBA2/PSD/CTTNBP2/DNAJB1/ANKS1B/DIP2A/STRN4/SHANK1/STX4/CRIPT/CDC42/RAB8A/DNM3/LRRC4/ITPKA/DVL1/PRKACA/ATP6AP2/CTNND1/ABHD17A/PRRT2/ZNF804A/ARC/RHOA/RAC1/APBA3/DLG4/TENM2/MYL7/ADGRB1/GRID2	37
GO:0097060	synaptic membrane	77/4204	304/12506	0.9993751474875001	0.9999999999999413	0.8375939849623567	LRFN1/MTMR2/DTNBP1/SNPH/CNTNAP1/ADAM10/HSPA8/EPHA7/LIN7C/RIMS2/CLSTN3/LIN7B/GABBR1/RGS7BP/NPTN/DAG1/ATP2B3/RIMS3/GRIN2B/PSEN1/PRRT1/GRM7/NDUFS7/DGKB/KCNB1/SLC6A6/GRM1/CDH9/ANK2/SHANK1/STX4/DENND1A/SLITRK1/DNM3/DNM1L/LRRC4/NTRK3/SNTA1/SIGMAR1/SSPN/ATP6AP2/UNC13A/FBXO45/TMUB1/CNTNAP4/APH1A/GABRA4/KCNA2/ABHD17A/ZDHHC17/PRRT2/KCNH1/EXOC3/CACNG8/ARC/ADCY1/LRFN3/IGSF9B/LRFN4/NLGN2/CTNNB1/TRAPPC4/ANK1/D…	77
GO:0044291	cell-cell contact zone	11/4204	66/12506	0.9993883560490345	0.9999999999999413	0.8375939849623567	CTNNA1/SPTBN4/ANK2/CAV3/RAP2C/ACTN1/NRAP/HAMP/MYH1/CTNNB1/AKAP6	11
GO:0043202	lysosomal lumen	17/4204	91/12506	0.9995011970484142	0.9999999999999413	0.8375939849623567	GUSB/GLA/LUM/GM2A/HSPA8/PLBD2/KERA/MAN2B1/SGSH/APOB/SDC3/ATP13A2/BGN/PSAP/AGRN/GC/NSG1	17
GO:0031526	brush border membrane	7/4204	51/12506	0.9996695120296463	0.9999999999999413	0.8375939849623567	SLC17A3/GNA13/ACE2/SLC28A1/GNA12/PEMT/TRPM6	7
GO:0005901	caveola	11/4204	70/12506	0.99978446571966	0.9999999999999413	0.8375939849623567	LRP8/SMPD2/CTNNA1/LRP6/CAV3/CLN3/PLPP1/CTNNB1/AKAP6/ADTRP/TRPC4	11
GO:0098797	plasma membrane protein complex	101/4204	394/12506	0.9997961514347422	0.9999999999999413	0.8375939849623567	KCNMB1/KCNQ5/TRAF4/HLA-G/C8B/CACNB3/IGF1/LIN7C/GNAZ/LIN7B/GABBR1/HLA-DRB1/ATP6AP1/CACNA1S/GNA13/CTNNA1/HCN1/GNG10/DAG1/GNAL/DIABLO/GRIN2B/PSEN1/EPS15L1/GNB3/TGFBR1/ABCB8/C5/KCNB1/SLC6A6/GRM1/CDH9/LRP6/ABCD4/VWC2/CAV3/TFR2/HLA-C/GNA15/ITGA2B/CLTC/IL10RB/GNB1/C9/AP2A2/ABCA2/SNTA1/CALM2/HFE/CACNB1/VTN/SSPN/GNB5/CACNA1H/HLA-DQA2/TRAF3/CACNA2D3/AP2S1/APH1B/APH1A/CTNND1/RNF31/SCN1A/LRP5/KCNA2/CACNG6/NO…	101
GO:0005782	peroxisomal matrix	6/4204	48/12506	0.999796278739518	0.9999999999999413	0.8375939849623567	DHRS4/PAOX/PEX7/LONP2/ACOX1/NUDT7	6
GO:0031907	microbody lumen	6/4204	48/12506	0.999796278739518	0.9999999999999413	0.8375939849623567	DHRS4/PAOX/PEX7/LONP2/ACOX1/NUDT7	6
GO:0001772	immunological synapse	4/4204	40/12506	0.9998874089719363	0.9999999999999413	0.8375939849623567	HLA-DRB1/NPTN/PRKAR1A/ARHGDIA	4
GO:0008305	integrin complex	2/4204	29/12506	0.9998929531834512	0.9999999999999413	0.8375939849623567	ITGA2B/ITGAD	2
GO:0030027	lamellipodium	42/4204	194/12506	0.9999161965695075	0.9999999999999413	0.8375939849623567	ALS2/NRBP1/ARPC5/CTNNA1/DAG1/RAC3/CIB1/DYNLT1/STX4/TESK1/HAX1/NCKAP1/WASF2/ACTR3/ACTR2/ABI1/RAPH1/STMN2/BRK1/KPTN/CTNND1/AVIL/GIT1/NF2/KCNA2/TIAM2/ARPIN/PIP5K1A/FAM89B/ACTA1/RHOA/ARPC3/ITGB1BP1/CAPZB/CTNNB1/RAC1/DDX3X/FGD1/APC2/PLEKHG5/PDXP/KLHL2	42
GO:0032587	ruffle membrane	16/4204	95/12506	0.9999256263230858	0.9999999999999413	0.8375939849623567	PDE4A/PIP5K1C/PACSIN1/PDE9A/ADAM17/PSD/CIB1/ABCA7/NF2/PIP5K1A/RHOA/RAC1/EEF1A1/PDXP/SPRY2/PSD2	16
GO:0044297	cell body	122/4204	473/12506	0.9999271419842369	0.9999999999999413	0.8375939849623567	VTI1A/GFAP/CCT2/KLHL24/EEF1A2/ALS2/LRP8/SNPH/SLC38A2/CRH/PRPH/ADAM10/EPHA7/C9orf72/FLNB/NUMA1/RPL28/DPYSL5/KCNE3/PDE9A/KATNB1/PRKAA1/TOP1/VTI1B/ANG/SPTBN4/NDEL1/RBFOX3/CRTC1/DISC1/TAC1/UBXN1/GSK3A/PSEN1/CCT5/GNB3/RAC3/NDUFS7/DNAJB1/CAMK2N1/KCNB1/HCFC1/CIB1/SLC6A6/MCRS1/DYNLT1/GIGYF2/CRIPT/CDC42/DENND1A/KIF5A/MAP1S/RAB8A/RTN4R/REG1A/TUBB/GNB1/RPS6/CCT7/RPTOR/RACK1/USP33/APOB/HSPA1L/BRINP3/DVL1/TH/…	122
GO:0062023	collagen-containing extracellular matrix	92/4204	372/12506	0.9999357721736448	0.9999999999999413	0.8375939849623567	COL4A6/APOA1/ENTPD2/LUM/CTSG/VWA1/FGFR2/ADAMTS4/DAG1/ANG/PZP/EGFLAM/VIT/KRT1/WNT5B/COL4A5/COL4A1/LAMA1/THBS3/ELANE/COL28A1/ADAMDEC1/CFP/VWC2/SERPINA5/SERPINA1/FREM3/FGL1/ZG16/LAMA5/HNRNPM/SDC3/FGG/PRTN3/VTN/SERPINB12/HRG/NDP/LTBP3/APOE/C17orf58/FGA/ITIH4/ADAM11/BGN/APOH/PLG/PSAP/SERPINC1/COL24A1/AGT/FLG/SERPINF2/KNG1/INHBE/EGFL6/MMP8/ORM2/MUC2/ITIH2/ORM1/MMP9/HRNR/AGRN/EGFL7/PRG2/A1BG/ADIPOQ/COL1…	92
GO:0098636	protein complex involved in cell adhesion	2/4204	31/12506	0.9999498882204565	0.9999999999999413	0.8375939849623567	ITGA2B/ITGAD	2
GO:0043025	neuronal cell body	102/4204	411/12506	0.9999664423694725	0.9999999999999413	0.8375939849623567	VTI1A/KLHL24/EEF1A2/ALS2/LRP8/SNPH/SLC38A2/CRH/PRPH/ADAM10/EPHA7/C9orf72/FLNB/NUMA1/DPYSL5/KCNE3/PDE9A/KATNB1/PRKAA1/TOP1/VTI1B/ANG/SPTBN4/NDEL1/RBFOX3/CRTC1/TAC1/UBXN1/GSK3A/PSEN1/RAC3/NDUFS7/DNAJB1/CAMK2N1/KCNB1/HCFC1/CIB1/SLC6A6/MCRS1/DYNLT1/GIGYF2/CRIPT/CDC42/DENND1A/KIF5A/MAP1S/RAB8A/RTN4R/REG1A/RPTOR/RACK1/APOB/BRINP3/DVL1/TH/EIF4B/ROGDI/APOE/STMN2/ATP13A2/MTOR/KCNA2/TIAM2/ELK1/CACNA1F/KCNH…	102
GO:0005902	microvillus	11/4204	78/12506	0.9999757631009972	0.9999999999999413	0.8375939849623567	MYO7A/ATP6V1E1/IFT20/SLC6A6/CLCA1/MYO7B/ENPP7/EXOC4/MYO1H/CTNNB1/MYO1A	11
GO:0031012	extracellular matrix	120/4204	480/12506	0.9999878318262585	0.9999999999999413	0.8375939849623567	MMP19/COL4A6/ECM2/APOA1/ENTPD2/LUM/CTSG/KERA/VWA1/FGFR2/ADAMTS4/GP1BA/DAG1/ANG/PZP/CRISP3/PI3/EGFLAM/VIT/KRT1/WNT5B/COL4A5/COL4A1/PAPLN/LAMA1/THBS3/ADAMTS7/ELANE/COL28A1/ADAMDEC1/CFP/VWC2/SERPINA5/ADAMTS18/SERPINA1/FREM3/RELN/FGL1/ZG16/LAMA5/MFAP1/HNRNPM/SDC3/IGFALS/FGG/TRIL/ADAMTSL5/PRTN3/VTN/SERPINB12/HRG/NDP/LTBP3/APOE/C17orf58/FGA/ITIH4/GPLD1/ADAM11/BGN/APOH/PLG/PSAP/SERPINC1/COL24A1/AGT/FLG/…	120
GO:0030312	external encapsulating structure	120/4204	481/12506	0.9999893728513358	0.9999999999999413	0.8375939849623567	MMP19/COL4A6/ECM2/APOA1/ENTPD2/LUM/CTSG/KERA/VWA1/FGFR2/ADAMTS4/GP1BA/DAG1/ANG/PZP/CRISP3/PI3/EGFLAM/VIT/KRT1/WNT5B/COL4A5/COL4A1/PAPLN/LAMA1/THBS3/ADAMTS7/ELANE/COL28A1/ADAMDEC1/CFP/VWC2/SERPINA5/ADAMTS18/SERPINA1/FREM3/RELN/FGL1/ZG16/LAMA5/MFAP1/HNRNPM/SDC3/IGFALS/FGG/TRIL/ADAMTSL5/PRTN3/VTN/SERPINB12/HRG/NDP/LTBP3/APOE/C17orf58/FGA/ITIH4/GPLD1/ADAM11/BGN/APOH/PLG/PSAP/SERPINC1/COL24A1/AGT/FLG/…	120
GO:0031256	leading edge membrane	30/4204	161/12506	0.9999928801306702	0.9999999999999413	0.8375939849623567	PDE4A/PIP5K1C/PACSIN1/PDE9A/ADAM17/PSD/KCNB1/CIB1/STX4/CDC42/ABCA7/REG1A/NCKAP1/ADGRV1/ATP6AP2/NF2/GABRA4/KCNA2/PIP5K1A/KCNH1/CNTNAP2/RHOA/RAC1/EEF1A1/ANK1/APC2/USH2A/PDXP/SPRY2/PSD2	30
GO:0001726	ruffle	32/4204	170/12506	0.999994523194593	0.9999999999999413	0.8375939849623567	PDE4A/ALS2/PIP5K1C/ARF6/PACSIN1/PDE9A/ADAM17/PSD/RAB22A/LAYN/CIB1/ABCA7/RINL/NCKAP1/WASF2/ACTN1/FRMD4B/NF2/SH2B2/PIP5K1A/RHOA/ITGB1BP1/RAC1/SNX5/EEF1A1/FGD1/PARD6A/INPP5E/PDXP/SPRY2/KLHL2/PSD2	32
GO:0098802	plasma membrane signaling receptor complex	21/4204	127/12506	0.9999955814807067	0.9999999999999413	0.8375939849623567	TRAF4/GABBR1/DIABLO/GRIN2B/TGFBR1/GRM1/VWC2/TFR2/ITGA2B/IL10RB/HFE/TRAF3/RNF31/CACNG8/DLG4/IL6R/GRIK3/TF/ITGAD/GRID2/INSRR	21
GO:0005912	adherens junction	27/4204	152/12506	0.9999962517138827	0.9999999999999413	0.8375939849623567	KLHL24/ADAM10/LIN7C/KIFC3/PIP5K1C/LIN7B/CTNNA1/TBCD/NOTCH1/DAG1/TMOD3/WTIP/SPTBN4/CDH9/CCDC85B/FAT2/PARK7/FRMD4B/SSX2IP/PDLIM5/CYTH2/CTNND1/NF2/PDZD11/CTNNB1/TNK2/CDH19	27
GO:0005925	focal adhesion	97/4204	409/12506	0.9999963570903521	0.9999999999999413	0.8375939849623567	CD46/ACTN4/RPL13A/BSG/HACD3/ADAM10/HSPA8/PIP5K1C/ARF6/FLNB/RPS15/RPL18/ATAT1/ARPC5/GNA13/CTNNA1/RHOU/ADAM17/RPS5/DAG1/FLII/RPL7A/PLEC/RPS17/RPS18/KRAS/RPL27/YES1/LAYN/RPS4X/RPL37A/RPL30/RPLP1/RPL8/RPL38/CAV3/CDC42/ITGA2B/LIMS1/CLTC/MAP2K2/UBOX5/RPL10A/RPS10/USP33/NCKAP1/HSPA1A/CHP1/CAPN1/CLASP1/RPL5/RPS11/RPL31/RPL6/STX16/ACTR3/ACTR2/RPS9/PPIA/MAP4K4/ACTN1/PCBP2/RPLP2/TLE2/TADA1/RPS16/MPZL1/AVIL/…	97
GO:0016323	basolateral plasma membrane	36/4204	188/12506	0.9999968009783096	0.9999999999999413	0.8375939849623567	BSG/SLC13A3/GM2A/ADRA2A/LIN7C/SLC7A7/DSTYK/LIN7B/EPB41/DAG1/SLC29A1/SLC23A2/SLC6A6/ANK2/STX4/CNNM2/LRRC7/WASF2/NOD1/SLC51A/ABCC10/SLC2A9/PDZD11/TGFA/CTNNB1/ANK1/ATP7B/MYO1A/SLC7A6/LPO/OTOF/ALPK2/MPZ/PKD1/TRPC4/ATP12A	36
GO:0030667	secretory granule membrane	58/4204	271/12506	0.9999970682815987	0.9999999999999413	0.8375939849623567	CD46/VAMP2/ATP6V1D/MOSPD2/ATAD3B/AP1M1/BSG/ADAM10/SYT2/VAPA/SLC15A4/NRAS/CLEC12A/RAB18/OLR1/SIGLEC14/HGSNAT/PSEN1/MAGT1/TMEM30A/SURF4/ATP6V0A1/SERPINA5/HLA-C/ITGA2B/CLCA1/SERPINB10/DNAJC5/ZG16/RAB3A/GPR84/ORMDL3/AP2A2/NDUFC2/RAP2C/SCG3/SERPINB12/ATP6AP2/CYB561/DSG1/PSAP/UBR4/CCDC136/LAMTOR2/C3AR1/EXOC3/DBH/RHOA/RAC1/AZU1/DSC1/TRPM2/LHFPL2/ABCA12/CEACAM8/TMEM184A/FRMPD3/ABCA13	58
GO:0030055	cell-substrate junction	98/4204	416/12506	0.9999978682094033	0.9999999999999413	0.8375939849623567	CD46/ACTN4/RPL13A/BSG/HACD3/ADAM10/HSPA8/PIP5K1C/ARF6/FLNB/RPS15/RPL18/ATAT1/ARPC5/GNA13/CTNNA1/RHOU/ADAM17/RPS5/DAG1/FLII/RPL7A/PLEC/RPS17/RPS18/KRAS/RPL27/YES1/LAYN/RPS4X/RPL37A/RPL30/RPLP1/RPL8/RPL38/CAV3/CDC42/ITGA2B/LIMS1/CLTC/MAP2K2/UBOX5/RPL10A/RPS10/USP33/NCKAP1/HSPA1A/CHP1/CAPN1/CLASP1/RPL5/RPS11/RPL31/RPL6/STX16/ACTR3/ACTR2/RPS9/PPIA/MAP4K4/ACTN1/PCBP2/RPLP2/TLE2/TADA1/RPS16/NRAP/MPZL1/…	98
GO:0030175	filopodium	13/4204	96/12506	0.999998130141819	0.9999999999999413	0.8375939849623567	HLA-G/ARF6/DAG1/NGDN/CIB1/CDC42/ABI1/RAPH1/NF2/TIAM2/ACTA1/TENM2/MYO3A	13
GO:0042470	melanosome	13/4204	97/12506	0.9999985927282289	0.9999999999999413	0.8375939849623567	DTNBP1/BSG/HSPA8/MYO7A/GNA13/MREG/ATP6V0A1/CLTC/DNAJC5/HPS4/TH/RAN/RAC1	13
GO:0048770	pigment granule	13/4204	97/12506	0.9999985927282289	0.9999999999999413	0.8375939849623567	DTNBP1/BSG/HSPA8/MYO7A/GNA13/MREG/ATP6V0A1/CLTC/DNAJC5/HPS4/TH/RAN/RAC1	13
GO:0098858	actin-based cell projection	34/4204	187/12506	0.9999992755729742	0.9999999999999413	0.8375939849623567	ADCY6/HLA-G/ARF6/MYO7A/DAG1/NGDN/ATP6V1E1/IFT20/CIB1/SLC6A6/CDC42/CLCA1/MYO7B/ADGRV1/CDC14A/ENPP7/ABI1/RAPH1/KPTN/MYO3B/NF2/LOXHD1/TIAM2/EXOC4/MYO1H/ACTA1/MYO15A/CTNNB1/MYO1A/TENM2/USH2A/PJVK/TMC1/MYO3A	34
GO:0030139	endocytic vesicle	60/4204	290/12506	0.9999996666933298	0.9999999999999413	0.8375939849623567	VAMP2/APOA1/HP/HLA-G/ARF6/FLNB/SYT2/ATG14/HLA-DRB1/PGLYRP1/PIK3C3/ZDHHC5/ATP6V0A2/RAB22A/WNT5B/ELANE/BTC/MDM2/STX4/VAMP4/ACE2/CDC42/ATP6V0A1/STX8/HLA-C/RAB11B/CLTC/RAB8A/APOB/AP2A2/PIK3R4/RAB11FIP4/RAB11A/CFTR/NOD1/APOE/HLA-DQA2/AP2S1/MTOR/SAA1/ATG12/HEATR5B/CACNG8/AP2M1/MPO/CLTCL1/UBB/TGFA/TGOLN2/HLA-A/ACTG1/DLG4/HGS/LPAR2/UBA52/PLEKHG5/RPS27A/ATG5/TF/BECN1	60
GO:0009925	basal plasma membrane	39/4204	211/12506	0.9999997245709669	0.9999999999999413	0.8375939849623567	BSG/SLC13A3/GM2A/ADRA2A/LIN7C/SLC7A7/DSTYK/LIN7B/CLDN4/EPB41/DAG1/SLC29A1/SLC23A2/SLC6A6/ANK2/STX4/CNNM2/LRRC7/WASF2/DTNB/NOD1/SLC51A/ABCC10/SLC2A9/PDZD11/TGFA/CTNNB1/ANK1/ATP7B/MYO1A/SLC7A6/LPO/OTOF/ALPK2/MPZ/TF/PKD1/TRPC4/ATP12A	39
GO:0045178	basal part of cell	43/4204	227/12506	0.999999749415603	0.9999999999999413	0.8375939849623567	BSG/SLC13A3/GM2A/ADRA2A/LIN7C/SLC7A7/DSTYK/LIN7B/KCNE3/CLDN4/EPB41/DAG1/SLC29A1/SLC23A2/SLC6A6/ANK2/STX4/CNNM2/REG1A/LRRC7/CLASP1/HFE/WASF2/DTNB/NOD1/SLC51A/ABCC10/SLC2A9/PDZD11/TGFA/CTNNB1/ANK1/ATP7B/MYO1A/SLC7A6/LPO/OTOF/ALPK2/MPZ/TF/PKD1/TRPC4/ATP12A	43
GO:0031225	anchored component of membrane	17/4204	124/12506	0.9999998916347845	0.9999999999999413	0.8375939849623567	EFNA4/GP1BA/RGS7BP/RAB11B/RTN4R/DNAJC5/RAB3A/NRN1/NOD1/OPCML/ABHD17A/ACHE/PKHD1/CPO/CEACAM8/NTNG2/CNTN4	17
GO:0031253	cell projection membrane	54/4204	281/12506	0.9999999785072886	0.9999999999999413	0.8375939849623567	PDE4A/HLA-G/ADCY3/PIP5K1C/ARF6/SLC17A3/PACSIN1/PDE9A/IQCE/GNA13/ADAM17/PSD/NAPEPLD/KCNB1/CIB1/SLC6A6/CYS1/STX4/ACE2/ABCA7/REG1A/GNB1/SLC28A1/TCTN2/NCKAP1/ADGRV1/ATP6AP2/TCTN3/TXNDC15/NF2/GABRA4/KCNA2/TMEM67/GNA12/PIP5K1A/KCNH1/TTC8/GNAT1/CNTNAP2/RHOA/CTNNB1/RAC1/EEF1A1/ANK1/APC2/EVC2/USH2A/PEMT/TRPM6/PDXP/PHLPP2/PKD1/SPRY2/PSD2	54
GO:0045177	apical part of cell	68/4204	342/12506	0.9999999955768022	0.9999999999999413	0.8375939849623567	SVBP/MAL2/GM2A/CACNB3/SLC39A4/NIN/PATJ/SLC17A3/DSTYK/ANXA13/CLDN4/MYO7A/PRKAA1/ADAM17/NOTCH1/SLC29A1/SLC23A2/ATP6V1E1/RAB18/MREG/PSEN1/TMEM30A/CIB1/SLC6A6/ANK2/ACE2/CDC42/HAX1/EPB41L4B/PARD6G/EXOC1/ATP6V1G1/MYO7B/HFE/CFTR/ATP6AP2/NOD1/CLDND1/PLPP1/SLC2A9/NF2/AQP8/TUBG1/SPTBN5/SLC22A4/SI/HAMP/GNAT1/SLC5A8/MYL12B/HPN/CTNNB1/ACTG1/ASPM/FRMD1/MYO1A/PARD6A/PKHD1/TCHP/USH2A/CPO/TRPM6/IL6R/SLC17A1/ATP4A…	68
GO:0016324	apical plasma membrane	53/4204	285/12506	0.9999999959897616	0.9999999999999413	0.8375939849623567	MAL2/GM2A/CACNB3/SLC39A4/PATJ/SLC17A3/DSTYK/ANXA13/CLDN4/MYO7A/PRKAA1/ADAM17/NOTCH1/SLC29A1/SLC23A2/ATP6V1E1/RAB18/MREG/PSEN1/TMEM30A/CIB1/SLC6A6/ANK2/ACE2/HAX1/PARD6G/EXOC1/ATP6V1G1/CFTR/ATP6AP2/NOD1/CLDND1/PLPP1/SLC2A9/SLC22A4/SI/GNAT1/SLC5A8/HPN/ASPM/FRMD1/MYO1A/PARD6A/PKHD1/USH2A/CPO/TRPM6/IL6R/SLC17A1/ATP4A/TF/ATP12A/GNAS	53
GO:0045121	membrane raft	52/4204	283/12506	0.9999999973534626	0.9999999999999413	0.8375939849623567	LRP8/GPM6B/BSG/DAPK3/MAL2/TNFRSF1A/ADD2/KCNE3/SMPD2/TREM2/CTNNA1/ADAM17/DAG1/OLR1/PSEN1/KRAS/TGFBR1/GP6/RHOQ/ANK2/LRP6/CAV3/ACE2/PPP2CA/RTN4R/TUBB/PRKAR1A/CLN3/TNFRSF10A/PRTN3/PARK7/PRKACA/PLPP1/EEF2/SLC2A4/CLN6/LAMTOR2/LAMTOR5/SELPLG/ARC/SMURF2/ADCY1/CTNNB1/AKAP6/LAMTOR4/MYO1A/TRPC5/LTB4R/ADTRP/CNR1/TUBA1B/TRPC4	52
GO:0098857	membrane microdomain	52/4204	283/12506	0.9999999973534626	0.9999999999999413	0.8375939849623567	LRP8/GPM6B/BSG/DAPK3/MAL2/TNFRSF1A/ADD2/KCNE3/SMPD2/TREM2/CTNNA1/ADAM17/DAG1/OLR1/PSEN1/KRAS/TGFBR1/GP6/RHOQ/ANK2/LRP6/CAV3/ACE2/PPP2CA/RTN4R/TUBB/PRKAR1A/CLN3/TNFRSF10A/PRTN3/PARK7/PRKACA/PLPP1/EEF2/SLC2A4/CLN6/LAMTOR2/LAMTOR5/SELPLG/ARC/SMURF2/ADCY1/CTNNB1/AKAP6/LAMTOR4/MYO1A/TRPC5/LTB4R/ADTRP/CNR1/TUBA1B/TRPC4	52
GO:0043235	receptor complex	51/4204	281/12506	0.9999999982701568	0.9999999999999413	0.8375939849623567	TRAF4/LRP8/EPHA7/TAS1R3/ADRA2A/TNFRSF1A/FGFR2/GABBR1/FLT3/PLXNB2/NOTCH1/DIABLO/OLR1/GRIN2B/CAPRIN2/ARNTL/GRM7/TGFBR1/GRM1/VWC2/TFR2/ITGA2B/IL10RB/GPR84/TRIL/NTRK3/HFE/ADGRV1/MERTK/TRAF3/RNF31/LRP5/GABRA4/LRP1B/ARNTL2/SLITRK5/CACNG8/EPHA1/PLXDC1/DLG4/PLXNA3/IL6R/GRIK3/ALK/NR3C2/TF/ITGAD/TYRO3/GRID2/MUSK/INSRR	51
GO:0005911	cell-cell junction	86/4204	416/12506	0.9999999987989722	0.9999999999999413	0.8375939849623567	PNN/ADD3/TRAF4/KLHL24/CNTNAP1/ADAM10/SYMPK/LIN7C/KIFC3/PIP5K1C/KRIT1/UBN1/PATJ/TJAP1/LIN7B/CLDN4/CTNNA1/ADAM17/TBCD/NOTCH1/DAG1/VAPA/TMOD3/MARVELD3/WTIP/SPTBN4/PIK3R1/EVPL/TGFBR1/LAMA1/CDH9/ANK2/DNMBP/CAV3/CDC42/LIMS1/CCDC85B/MAP2K2/EPB41L4B/PARD6G/ILDR1/RAP2C/WASF2/ACTR3/ACTN1/FAT2/PARK7/ASH1L/FRMD4B/SSX2IP/YBX3/PDLIM5/CYTH2/DSG1/CTNND1/NRAP/NF2/KCNA2/CLDN5/PDZD11/HAMP/OBSCN/MAPK15/MYH2/CNTNAP2/…	86
GO:0031252	cell leading edge	79/4204	393/12506	0.9999999993460279	0.9999999999999413	0.8375939849623567	PDE4A/ALS2/NRBP1/PIP5K1C/ARF6/PACSIN1/PDE9A/ARPC5/CTNNA1/ADAM17/JMY/DAG1/NDEL1/PSD/RAB22A/LAYN/RAC3/KCNB1/CIB1/DYNLT1/STX4/CDC42/ABCA7/RINL/TESK1/REG1A/HAX1/NCKAP1/WASF2/LDB1/ADGRV1/ACTR3/ACTR2/ACTN1/ABI1/RAPH1/ATP6AP2/FRMD4B/SSX2IP/STMN2/BRK1/KPTN/CTNND1/EXOC8/AVIL/ARF1/GIT1/NF2/GABRA4/KCNA2/TIAM2/TUBG1/SH2B2/ARPIN/PIP5K1A/KCNH1/FAM89B/CNTNAP2/ACTA1/RHOA/ARPC3/ITGB1BP1/CAPZB/CTNNB1/RAC1/DDX3X/SN…	79
GO:0098552	side of membrane	85/4204	423/12506	0.9999999998516671	0.9999999999999413	0.8375939849623567	GFAP/F10/EEF1A2/GM2A/HLA-G/HSPA8/GNAZ/HLA-DRB1/GP1BA/EPB41/GNA13/GNG10/DAG1/GNAL/DIABLO/LY75/CDK16/KRAS/PTPN4/RPL27/GNB3/YES1/IGLL5/PTP4A1/SLC4A3/MIEN1/TFR2/SERPINA5/HLA-C/GNA15/ITGA2B/TNK1/RTN4R/ICOSLG/MAP2K2/GNB1/SPPL2B/STAC/SPTA1/FGG/EXOC1/HFE/ACP1/TH/GNB5/PTPN3/BLK/ATP6AP2/HLA-DQA2/TRAF3/FGA/DSG1/RNF31/PLG/SLC2A4/NUCB1/BORCS5/SPTB/GNG5/GNA12/RPS26/GNAT1/IGLL1/RHOA/RPS29/ERMAP/RAC1/FGB/HLA-A/T…	85
GO:0009897	external side of plasma membrane	29/4204	229/12506	0.9999999999999413	0.9999999999999413	0.8375939849623567	F10/HLA-G/HLA-DRB1/GP1BA/DAG1/LY75/IGLL5/SLC4A3/TFR2/SERPINA5/ITGA2B/RTN4R/ICOSLG/FGG/HFE/ATP6AP2/FGA/PLG/SLC2A4/IGLL1/ERMAP/FGB/F2/PKHD1/IL6R/TMC1/TF/TMEM123/ENOX1	29
