# Supplementary material for: Protein prediction models support widespread post-transcriptional regulation of protein abundance by interacting partners
Source: PLoS Comput Biol. 2022 Nov 10;18(11):e1010702. doi: 10.1371/journal.pcbi.1010702 (PMC9681107; doi:10.1371/journal.pcbi.1010702)
Supplement: S4 Table — (TSV) [file pcbi.1010702.s013.tsv]

GeneName	corr_test	r2_test	num_features	num_obs	feature
A1BG	0.06415182138139915	-0.0096649037728802	1	1029	corum
A1BG	0.06415182138139915	-0.0096649037728802	1	1029	single
A1BG	0.7683050372324414	0.5633939688685738	248	1029	string
A1BG	0.7424585813966571	0.5050731374659424	75	1029	string_800
A1BG	0.7806629100912654	0.5905817557734243	14011	1029	transcriptome
A1CF	0.7244128392544265	0.47923829590647526	1	305	corum
A1CF	0.7244128392544265	0.47923829590647526	1	305	single
A1CF	0.737228784707882	0.5112512595960454	230	305	string
A1CF	0.7466128663312612	0.5181309679827634	10	305	string_800
A1CF	0.7717370999340106	0.5594857810906413	14011	305	transcriptome
A2M	0.4843496008319224	0.21416691013572745	3	1029	corum
A2M	0.4437022088839026	0.1818519250243853	1	1029	single
A2M	0.80575883602134	0.6279662541168323	574	1029	string
A2M	0.7522428481969471	0.5475523018383117	98	1029	string_800
A2M	0.8129111493928299	0.6362568037601857	14011	1029	transcriptome
A2ML1	0.547138818737981	-0.1478344046866482	1	425	corum
A2ML1	0.547138818737981	-0.1478344046866482	1	425	single
A2ML1	0.5489553928903624	0.13507898361410176	147	425	string
A2ML1	0.547138818737981	-0.1478344046866482	1	425	string_800
A2ML1	0.7285870912830522	0.5002906204455875	14011	425	transcriptome
A4GALT	0.3829181307182977	0.10444754721379834	1	189	corum
A4GALT	0.3829181307182977	0.10444754721379834	1	189	single
A4GALT	0.38291813071829767	-0.03315466739938766	145	189	string
A4GALT	0.43179143613827936	0.1106850828155379	9	189	string_800
A4GALT	-0.04571335251266943	-0.03315466739938766	14011	189	transcriptome
AAAS	0.35337096755404085	0.0942791269818316	1	1029	corum
AAAS	0.35337096755404085	0.0942791269818316	1	1029	single
AAAS	0.5596426874514299	0.30449380352020694	254	1029	string
AAAS	0.5571633929741252	0.303932110388322	135	1029	string_800
AAAS	0.593512358264588	0.34725287067835964	14011	1029	transcriptome
AACS	0.5924842367564509	0.27083355719407576	1	1029	corum
AACS	0.5924842367564509	0.27083355719407576	1	1029	single
AACS	0.6868707299791543	0.4317237624035979	313	1029	string
AACS	0.6068650050486837	0.2771173784309927	14	1029	string_800
AACS	0.7324328357185734	0.49336392566996223	14011	1029	transcriptome
AADAC	0.6935887711715143	0.2887359349079106	1	339	corum
AADAC	0.6935887711715143	0.2887359349079106	1	339	single
AADAC	0.625550668329776	0.35581115587289647	177	339	string
AADAC	0.6935887711715143	0.2887359349079106	1	339	string_800
AADAC	0.7479148632032655	0.4850046532475863	14011	339	transcriptome
AADAT	0.3580923274886238	0.07671142406120879	1	356	corum
AADAT	0.3580923274886238	0.07671142406120879	1	356	single
AADAT	0.52839800373149	0.2099666104501554	252	356	string
AADAT	0.3607418679423222	0.05279960894821745	10	356	string_800
AADAT	0.5614375730572713	0.2696470092383182	14011	356	transcriptome
AAED1	0.2114710105492496	-0.0012504567590732	1	577	corum
AAED1	0.2114710105492496	-0.0012504567590732	1	577	single
AAED1	0.2114710105492496	-0.0012504567590732	1	577	string
AAED1	0.2114710105492496	-0.0012504567590732	1	577	string_800
AAED1	0.49274373061065047	0.21030358237964908	14011	577	transcriptome
AAGAB	0.563622989860465	0.3072483403315486	1	1029	corum
AAGAB	0.563622989860465	0.3072483403315486	1	1029	single
AAGAB	0.637057587947631	0.39220187391929207	89	1029	string
AAGAB	0.5643889711524572	0.30839574102835243	2	1029	string_800
AAGAB	0.6569163195455566	0.42773995134151854	14011	1029	transcriptome
AAK1	0.6296280303256343	0.35426935204141685	1	860	corum
AAK1	0.6296280303256343	0.35426935204141685	1	860	single
AAK1	0.7302357806978729	0.50846570432668	535	860	string
AAK1	0.6975331599330743	0.4540962548403549	112	860	string_800
AAK1	0.7435693487918675	0.5499319095153598	14011	860	transcriptome
AAMDC	0.6241163376214212	0.34632713603634313	1	874	corum
AAMDC	0.6241163376214212	0.34632713603634313	1	874	single
AAMDC	0.6709437315945856	0.3984153461286519	109	874	string
AAMDC	0.6241163376214212	0.34632713603634313	1	874	string_800
AAMDC	0.6930769027662275	0.4375047406194571	14011	874	transcriptome
AAMP	0.43984515224371423	0.18530484577719797	1	1029	corum
AAMP	0.43984515224371423	0.18530484577719797	1	1029	single
AAMP	0.6290540747122277	0.3757029821045651	329	1029	string
AAMP	0.5341863604676051	0.26396248084033147	16	1029	string_800
AAMP	0.6830322368750517	0.4387351615354591	14011	1029	transcriptome
AAR2	0.4563999970273352	0.19788177000955376	1	1029	corum
AAR2	0.4563999970273352	0.19788177000955376	1	1029	single
AAR2	0.548355196280691	0.2993009745996609	276	1029	string
AAR2	0.5557402469358403	0.30836613271817637	13	1029	string_800
AAR2	0.5900456787546605	0.3460948224094864	14011	1029	transcriptome
AARS	0.6525116908926455	0.39679970482926374	1	1029	corum
AARS	0.6525116908926455	0.39679970482926374	1	1029	single
AARS	0.8030678570903376	0.6400622243517777	653	1029	string
AARS	0.6964745723779794	0.4526451274809651	44	1029	string_800
AARS	0.8498381560099756	0.7215562260585424	14011	1029	transcriptome
AARS2	0.3917359803979408	0.15250056570479045	1	1029	corum
AARS2	0.3917359803979408	0.15250056570479045	1	1029	single
AARS2	0.5922651396354042	0.3329503831650965	559	1029	string
AARS2	0.4199743443571516	0.1750547441816649	25	1029	string_800
AARS2	0.5962485727899188	0.34422295545655457	14011	1029	transcriptome
AARSD1	0.5634868009961231	0.2826694922367877	1	789	corum
AARSD1	0.5634868009961231	0.2826694922367877	1	789	single
AARSD1	0.6645415891441798	0.4071243957239603	135	789	string
AARSD1	0.5571211311124715	0.26931837276701043	5	789	string_800
AARSD1	0.7265135316567667	0.5178057373954514	14011	789	transcriptome
AASDH	-0.3815695439569674	-0.5599518036297677	1	76	corum
AASDH	-0.3815695439569674	-0.5599518036297677	1	76	single
AASDH	0.10144486932998112	-0.19266521320439	840	76	string
AASDH	-0.14276686088782867	-0.3898782315805675	4	76	string_800
AASDH	0.2032662109935925	-0.08764758437475217	14011	76	transcriptome
AASDHPPT	0.5912113694107061	0.3250842296874892	1	1029	corum
AASDHPPT	0.5912113694107061	0.3250842296874892	1	1029	single
AASDHPPT	0.6908840392244238	0.4410877714924929	273	1029	string
AASDHPPT	0.6215587234938952	0.3626196121591948	7	1029	string_800
AASDHPPT	0.7129832019070068	0.4779496989339396	14011	1029	transcriptome
AASS	0.6072127342549049	0.3683535305547506	1	1008	corum
AASS	0.6072127342549049	0.3683535305547506	1	1008	single
AASS	0.6688292635916698	0.44441470810495054	284	1008	string
AASS	0.6139393660680166	0.3767452845091491	6	1008	string_800
AASS	0.679116351282576	0.4605069575983371	14011	1008	transcriptome
AATF	0.500059814581023	0.18987160267573688	3	1029	corum
AATF	0.42426155548093486	0.12174029329484226	1	1029	single
AATF	0.718328138958274	0.487496255847769	495	1029	string
AATF	0.6208061985066805	0.32332700002778525	117	1029	string_800
AATF	0.7467830335566141	0.5358210695990159	14011	1029	transcriptome
AATK	0.6047247781992795	0.33490028347960343	1	181	corum
AATK	0.6047247781992795	0.33490028347960343	1	181	single
AATK	0.5374105771213552	0.19523368987437015	152	181	string
AATK	0.6047247781992795	0.33490028347960343	1	181	string_800
AATK	0.43155556223868974	0.12203093173643698	14011	181	transcriptome
ABAT	0.6761428243803571	0.42436355633654377	1	1029	corum
ABAT	0.6761428243803571	0.42436355633654377	1	1029	single
ABAT	0.7016633349642982	0.46288991015105785	303	1029	string
ABAT	0.6930685622618971	0.44814142396182566	34	1029	string_800
ABAT	0.7506078884445522	0.5510199478234732	14011	1029	transcriptome
ABCA1	0.344068952100048	0.1146316636737008	1	737	corum
ABCA1	0.344068952100048	0.1146316636737008	1	737	single
ABCA1	0.3751649966359438	0.13773699683050744	741	737	string
ABCA1	0.369693295784032	0.13582526136726814	35	737	string_800
ABCA1	0.3535728812851289	0.12003738864888436	14011	737	transcriptome
ABCA12	-0.00140160206404313	-0.01655120053750547	1	392	corum
ABCA12	-0.00140160206404313	-0.01655120053750547	1	392	single
ABCA12	0.21663421651731965	0.003387863850833	219	392	string
ABCA12	0.12675781864920851	-0.00257222810677548	4	392	string_800
ABCA12	0.35517781059118025	0.10948155064186849	14011	392	transcriptome
ABCA13	-0.05198154677020784	-0.0051954675307424	1	367	corum
ABCA13	-0.05198154677020784	-0.0051954675307424	1	367	single
ABCA13	0.13416799308745803	-0.02394881373200297	322	367	string
ABCA13	-0.04725682281273861	-0.12054821148295636	55	367	string_800
ABCA13	0.2155109731355017	0.01927865329851519	14011	367	transcriptome
ABCA2	0.1765777992235161	0.01945909329207906	1	620	corum
ABCA2	0.1765777992235161	0.01945909329207906	1	620	single
ABCA2	0.31202211959426684	0.06018406034327861	278	620	string
ABCA2	0.18518376784119056	0.02093840419235471	5	620	string_800
ABCA2	0.2459168232393235	0.05300923265066459	14011	620	transcriptome
ABCA3	0.6352337079149631	0.39008487621792287	1	535	corum
ABCA3	0.6352337079149631	0.39008487621792287	1	535	single
ABCA3	0.8401707621199291	0.7016578653348136	261	535	string
ABCA3	0.7593774061910905	0.5721084476108786	14	535	string_800
ABCA3	0.8578433451537881	0.7350527207847786	14011	535	transcriptome
ABCA5	0.5191111792700895	0.17836371434521425	1	106	corum
ABCA5	0.5191111792700895	0.17836371434521425	1	106	single
ABCA5	0.5388252729524569	0.2749893656363904	165	106	string
ABCA5	0.5191111792700895	0.17836371434521425	1	106	string_800
ABCA5	0.4945322766926399	0.21454447757830983	14011	106	transcriptome
ABCA6	0.4854416595901555	0.22962050108849108	1	438	corum
ABCA6	0.4854416595901555	0.22962050108849108	1	438	single
ABCA6	0.6445175367165891	0.41005435102958143	159	438	string
ABCA6	0.4854416595901555	0.22962050108849108	1	438	string_800
ABCA6	0.6865565591941916	0.4656416839600028	14011	438	transcriptome
ABCA7	0.2023463954048184	0.03382420939611763	1	108	corum
ABCA7	0.2023463954048184	0.03382420939611763	1	108	single
ABCA7	0.13235626212740864	-0.06405890381218504	228	108	string
ABCA7	0.3311543941502952	0.09245644151800492	6	108	string_800
ABCA7	0.1939346138339803	-0.03890550188691844	14011	108	transcriptome
ABCA8	0.6487031523295822	0.40870123435823347	1	894	corum
ABCA8	0.6487031523295822	0.40870123435823347	1	894	single
ABCA8	0.8633870824522226	0.7349011376234982	151	894	string
ABCA8	0.6487031523295822	0.40870123435823347	1	894	string_800
ABCA8	0.8949207589288217	0.799088415796727	14011	894	transcriptome
ABCB1	0.6238707802822386	0.3872796026758003	6	916	corum
ABCB1	0.6146523638483119	0.3761887755232637	1	916	single
ABCB1	0.6037936957177888	0.3629273775314962	795	916	string
ABCB1	0.6338645697641465	0.3987182030351907	9	916	string_800
ABCB1	0.6266948061913983	0.39173014303848186	14011	916	transcriptome
ABCB10	0.3258805049152607	0.10324415446983592	1	1015	corum
ABCB10	0.3258805049152607	0.10324415446983592	1	1015	single
ABCB10	0.4445559036107543	0.1920210341402616	249	1015	string
ABCB10	0.360086265557079	0.12551207029759992	5	1015	string_800
ABCB10	0.4758340700192939	0.21920587479113895	14011	1015	transcriptome
ABCB5	-0.02173253717299992	-0.09820016501024977	1	302	corum
ABCB5	-0.02173253717299992	-0.09820016501024977	1	302	single
ABCB5	0.06604104395350084	-0.05025104189048646	278	302	string
ABCB5	-0.02173253717299992	-0.09820016501024977	1	302	string_800
ABCB5	0.1722757643374806	-0.00680184051106924	14011	302	transcriptome
ABCB6	0.39054390973719344	0.11897641884605548	1	1008	corum
ABCB6	0.39054390973719344	0.11897641884605548	1	1008	single
ABCB6	0.48245208627644814	0.20190457694659836	292	1008	string
ABCB6	0.4024606140580951	0.13162642137279512	5	1008	string_800
ABCB6	0.5594028097016572	0.29707953572928036	14011	1008	transcriptome
ABCB7	0.28936572699054164	0.07099229931913054	1	942	corum
ABCB7	0.28936572699054164	0.07099229931913054	1	942	single
ABCB7	0.4718986194413479	0.19718893080291588	392	942	string
ABCB7	0.34117081738336363	0.09470207731277612	15	942	string_800
ABCB7	0.4787893010564921	0.21809197029752492	14011	942	transcriptome
ABCB8	0.2275897312243894	0.04473639839832599	1	1015	corum
ABCB8	0.2275897312243894	0.04473639839832599	1	1015	single
ABCB8	0.35465914725247766	0.12178379336300404	176	1015	string
ABCB8	0.24886316543532944	0.05863191162417869	4	1015	string_800
ABCB8	0.3933364309759465	0.1439091463806892	14011	1015	transcriptome
ABCB9	0.23969230846578815	-0.05406430834441189	1	85	corum
ABCB9	0.23969230846578815	-0.05406430834441189	1	85	single
ABCB9	0.5343198775459229	0.23137764456752807	186	85	string
ABCB9	0.5100525385873793	0.10173673614764668	2	85	string_800
ABCB9	0.6203274410089029	0.3179295160997957	14011	85	transcriptome
ABCC1	0.3826844224092238	0.07532611817614054	1	1029	corum
ABCC1	0.3826844224092238	0.07532611817614054	1	1029	single
ABCC1	0.7139560294571285	0.4671772631086259	433	1029	string
ABCC1	0.3826844224092237	0.07632348161401137	2	1029	string_800
ABCC1	0.7817794594876578	0.5974577544398472	14011	1029	transcriptome
ABCC10	0.1228091479636502	-0.01160932056235242	1	612	corum
ABCC10	0.1228091479636502	-0.01160932056235242	1	612	single
ABCC10	0.31450503698424964	0.095404217374209	176	612	string
ABCC10	0.1228091479636502	-0.01160932056235242	1	612	string_800
ABCC10	0.33496216848190247	0.09076019986776018	14011	612	transcriptome
ABCC11	0.4130885123807161	-1.216878175155813	1	86	corum
ABCC11	0.4130885123807161	-1.216878175155813	1	86	single
ABCC11	0.26846825705295074	-0.9765257508234256	133	86	string
ABCC11	0.4130885123807161	-1.216878175155813	1	86	string_800
ABCC11	-0.07044021028511464	-3.416358071804358	14011	86	transcriptome
ABCC2	0.5343333642385779	0.27194516159198234	1	405	corum
ABCC2	0.5343333642385779	0.27194516159198234	1	405	single
ABCC2	0.5897031291260748	0.3425182845773147	418	405	string
ABCC2	0.5362847434421962	0.27321058657009656	3	405	string_800
ABCC2	0.5502592424121009	0.2985717910229301	14011	405	transcriptome
ABCC3	0.33057110930807737	0.05391956331505321	1	1023	corum
ABCC3	0.33057110930807737	0.05391956331505321	1	1023	single
ABCC3	0.4962240378058283	0.22250869344840865	300	1023	string
ABCC3	0.32284867340789886	0.02965599317313461	3	1023	string_800
ABCC3	0.5389705918202908	0.25589910273538397	14011	1023	transcriptome
ABCC4	0.5496691914603755	0.2894143190144478	1	952	corum
ABCC4	0.5496691914603755	0.2894143190144478	1	952	single
ABCC4	0.6309584655486081	0.3856580682916607	305	952	string
ABCC4	0.5496691914603755	0.2894143190144478	1	952	string_800
ABCC4	0.655872914051909	0.40923753961443554	14011	952	transcriptome
ABCC5	0.46794514058969505	0.06946518796656975	1	414	corum
ABCC5	0.46794514058969505	0.06946518796656975	1	414	single
ABCC5	0.6599686036073011	0.3942203943060618	287	414	string
ABCC5	0.4664426535473391	0.06448415826921716	2	414	string_800
ABCC5	0.6197434781140101	0.36724213028737906	14011	414	transcriptome
ABCC6	0.5227314476239681	0.27306946695263545	1	395	corum
ABCC6	0.5227314476239681	0.27306946695263545	1	395	single
ABCC6	0.5173363342197478	0.26476799182664024	257	395	string
ABCC6	0.5582240030296435	0.30998888576972505	3	395	string_800
ABCC6	0.5658315293561678	0.3040890123062199	14011	395	transcriptome
ABCC8	0.30856578386087247	0.07662412776375904	1	171	corum
ABCC8	0.30856578386087247	0.07662412776375904	1	171	single
ABCC8	0.4334104770541455	0.15491636890372984	615	171	string
ABCC8	0.3843821295411375	0.05549559270803561	8	171	string_800
ABCC8	0.4330352025728618	0.16913449780287093	14011	171	transcriptome
ABCC9	-0.04425402699851995	-0.04075530665205895	2	182	corum
ABCC9	-0.05481052616790902	-0.05529566750769943	1	182	single
ABCC9	0.11538017447958614	-0.02075941231990041	284	182	string
ABCC9	-0.04425401771863758	-0.04075530559314666	2	182	string_800
ABCC9	-0.096722526177209	-0.15761181265526525	14011	182	transcriptome
ABCD1	0.5534815686008664	0.301263326612065	1	979	corum
ABCD1	0.5534815686008664	0.301263326612065	1	979	single
ABCD1	0.6396122305431815	0.4044596973860014	232	979	string
ABCD1	0.5697887542129711	0.3185496208161688	10	979	string_800
ABCD1	0.6225372013041106	0.3837405923711054	14011	979	transcriptome
ABCD2	0.3172649748892564	0.08773430419263761	1	207	corum
ABCD2	0.3172649748892564	0.08773430419263761	1	207	single
ABCD2	0.19427503898441636	-0.00573234735588101	231	207	string
ABCD2	0.206637190593526	0.03015515134682067	7	207	string_800
ABCD2	0.24690753407622937	-0.03048633634950381	14011	207	transcriptome
ABCD3	0.4249852631893331	0.16914154259503622	1	1029	corum
ABCD3	0.4249852631893331	0.16914154259503622	1	1029	single
ABCD3	0.4653646187065279	0.19874011204635864	249	1029	string
ABCD3	0.4284670353398783	0.17533147719676256	15	1029	string_800
ABCD3	0.5389595591282084	0.28431176812075043	14011	1029	transcriptome
ABCD4	0.2117680853618553	0.03875561161915553	1	612	corum
ABCD4	0.2117680853618553	0.03875561161915553	1	612	single
ABCD4	0.3628138744848963	0.12508951127483237	253	612	string
ABCD4	0.2803270358599582	0.06233747316831628	8	612	string_800
ABCD4	0.3849200276022573	0.136626198494346	14011	612	transcriptome
ABCE1	0.5623253911175681	0.2989219988578069	1	1029	corum
ABCE1	0.5623253911175681	0.2989219988578069	1	1029	single
ABCE1	0.8136280133149301	0.6589015455388856	907	1029	string
ABCE1	0.7920699038747082	0.5963945886961929	121	1029	string_800
ABCE1	0.8289165069637437	0.6855298492857897	14011	1029	transcriptome
ABCF1	0.5488041992095501	0.28781806797679765	1	1029	corum
ABCF1	0.5488041992095501	0.28781806797679765	1	1029	single
ABCF1	0.7144700345705228	0.49539113688193326	446	1029	string
ABCF1	0.6487892404265897	0.4056833293097233	29	1029	string_800
ABCF1	0.7895307625728227	0.6200164249590556	14011	1029	transcriptome
ABCF2	0.6845487325019658	0.44367303685400006	18	1029	corum
ABCF2	0.5986268245497746	0.32658488298141286	1	1029	single
ABCF2	0.7661060179350371	0.5787422332115075	494	1029	string
ABCF2	0.6190879457216639	0.35425796732668713	2	1029	string_800
ABCF2	0.7932940899346359	0.6247344802419861	14011	1029	transcriptome
ABCF3	0.4418622439370878	0.1741801421320187	1	1029	corum
ABCF3	0.4418622439370878	0.1741801421320187	1	1029	single
ABCF3	0.7383966871362335	0.5333032769073486	508	1029	string
ABCF3	0.5355838254277625	0.2502771802044035	3	1029	string_800
ABCF3	0.8146063626424369	0.6603850067743131	14011	1029	transcriptome
ABCG1	0.6007702349706793	0.36051081963128995	1	600	corum
ABCG1	0.6007702349706793	0.36051081963128995	1	600	single
ABCG1	0.586614753085612	0.34287422978439064	395	600	string
ABCG1	0.6001197738963404	0.35941453209286633	3	600	string_800
ABCG1	0.6033153331645316	0.36318188188023304	14011	600	transcriptome
ABCG2	0.5018131144861854	0.2443926606975494	1	192	corum
ABCG2	0.5018131144861854	0.2443926606975494	1	192	single
ABCG2	0.6974929625346382	0.4444746832281834	677	192	string
ABCG2	0.5473209448677119	0.2876113351349011	5	192	string_800
ABCG2	0.7616423609144862	0.5334546420440479	14011	192	transcriptome
ABHD10	0.47994622712786095	0.22541897769912644	1	1029	corum
ABHD10	0.47994622712786095	0.22541897769912644	1	1029	single
ABHD10	0.56514971729632	0.3188601271491275	172	1029	string
ABHD10	0.47994622712786095	0.22541897769912644	1	1029	string_800
ABHD10	0.6346176947084518	0.4017171422994773	14011	1029	transcriptome
ABHD11	0.4912063311945408	0.20280230060614313	1	1029	corum
ABHD11	0.4912063311945408	0.20280230060614313	1	1029	single
ABHD11	0.5587672203222867	0.273617062233141	196	1029	string
ABHD11	0.4912063311945408	0.20280230060614313	1	1029	string_800
ABHD11	0.6707105155972402	0.43003941285800673	14011	1029	transcriptome
ABHD12	0.3423323760528921	0.08286516469745053	1	1029	corum
ABHD12	0.3423323760528921	0.08286516469745053	1	1029	single
ABHD12	0.34000733737846855	0.0830622635851811	189	1029	string
ABHD12	0.34233237605289196	0.0883481901436538	4	1029	string_800
ABHD12	0.5251436358075978	0.25957772660015876	14011	1029	transcriptome
ABHD13	0.12469479983702277	-0.00972823891549246	1	611	corum
ABHD13	0.12469479983702277	-0.00972823891549246	1	611	single
ABHD13	0.1333677319939858	0.00889975292659528	90	611	string
ABHD13	0.12469479983702272	0.00388981331422888	2	611	string_800
ABHD13	0.1867625712065636	0.02214984759221505	14011	611	transcriptome
ABHD14A	0.03067781081994705	-0.06409675846467544	1	65	corum
ABHD14A	0.03067781081994705	-0.06409675846467544	1	65	single
ABHD14A	0.27799386774270735	0.06637130095972432	108	65	string
ABHD14A	0.03067781081994705	-0.06409675846467544	1	65	string_800
ABHD14A	0.15012721928301417	-0.02384505355585009	14011	65	transcriptome
ABHD14A-ACY1	0.01700507744413523	-9.91274797323971e-5	1	368	corum
ABHD14A-ACY1	0.01700507744413523	-9.91274797323971e-5	1	368	single
ABHD14A-ACY1	0.5614257765973836	0.3022424831009939	172	368	string
ABHD14A-ACY1	0.2663876121676859	0.06919581687374077	2	368	string_800
ABHD14A-ACY1	0.6674797197079061	0.4357211756951611	14011	368	transcriptome
ABHD14B	0.6294284191229466	0.35398981385610995	1	1029	corum
ABHD14B	0.6294284191229466	0.35398981385610995	1	1029	single
ABHD14B	0.783763200198188	0.587234898884083	158	1029	string
ABHD14B	0.6294284191229467	0.35398981385610995	1	1029	string_800
ABHD14B	0.8387100714499417	0.6983736649082587	14011	1029	transcriptome
ABHD15	0.15773966130081735	0.01777891353281002	1	292	corum
ABHD15	0.15773966130081735	0.01777891353281002	1	292	single
ABHD15	0.47940437295291194	0.22910998572755725	70	292	string
ABHD15	0.15773966130081735	0.01777891353281002	1	292	string_800
ABHD15	0.5727711535437707	0.3167263865751284	14011	292	transcriptome
ABHD16A	0.4653265350623688	0.20418791071536113	1	920	corum
ABHD16A	0.4653265350623688	0.20418791071536113	1	920	single
ABHD16A	0.5136672435221046	0.2573685177569073	176	920	string
ABHD16A	0.465326535062369	0.19791369067990783	2	920	string_800
ABHD16A	0.5608041315488842	0.3055985371827378	14011	920	transcriptome
ABHD17A	0.11656712174301818	-0.00250922319047242	1	728	corum
ABHD17A	0.11656712174301818	-0.00250922319047242	1	728	single
ABHD17A	0.43723977819356646	0.1848109383423383	117	728	string
ABHD17A	0.11656712174301814	-0.00250922319047242	1	728	string_800
ABHD17A	0.4614167629574064	0.21180757716693976	14011	728	transcriptome
ABHD17B	0.3742200760505076	0.1396687627202453	1	827	corum
ABHD17B	0.3742200760505076	0.1396687627202453	1	827	single
ABHD17B	0.46761232516449464	0.2181214839498623	72	827	string
ABHD17B	0.3742200760505076	0.1396687627202453	1	827	string_800
ABHD17B	0.5655522662058046	0.31654590361509405	14011	827	transcriptome
ABHD17C	0.3726499664576265	0.13657754758244178	1	715	corum
ABHD17C	0.3726499664576265	0.13657754758244178	1	715	single
ABHD17C	0.5335142019080061	0.2793633692717641	79	715	string
ABHD17C	0.3726499664576265	0.13657754758244178	1	715	string_800
ABHD17C	0.6516856277120515	0.4018692499316	14011	715	transcriptome
ABHD18	0.30846980132196006	-0.03066332807368677	1	59	corum
ABHD18	0.30846980132196006	-0.03066332807368677	1	59	single
ABHD18	0.6037572207462483	-0.1125634391903816	36	59	string
ABHD18	0.30846980132196	-0.03066332807368654	1	59	string_800
ABHD18	0.7751027524897592	0.5519286486719546	14011	59	transcriptome
ABHD2	0.1001117561727196	0.00168195237491353	1	221	corum
ABHD2	0.1001117561727196	0.00168195237491353	1	221	single
ABHD2	0.00597756019034307	-0.0940769139734532	163	221	string
ABHD2	0.10011175617271964	0.00168195237491353	1	221	string_800
ABHD2	-0.04789903244666563	-0.12345301453751344	14011	221	transcriptome
ABHD3	0.2229350257108171	0.04021194170680087	1	596	corum
ABHD3	0.2229350257108171	0.04021194170680087	1	596	single
ABHD3	0.2745637464948439	0.060640589389932	168	596	string
ABHD3	0.22293502571081705	0.04021194170680087	1	596	string_800
ABHD3	0.3147774287374542	0.08667134451273917	14011	596	transcriptome
ABHD4	0.39783141149016765	0.15107667318333207	1	864	corum
ABHD4	0.39783141149016765	0.15107667318333207	1	864	single
ABHD4	0.5919195960210517	0.3358891087503849	176	864	string
ABHD4	0.3976392616940757	0.14985375359678843	3	864	string_800
ABHD4	0.5883290762482186	0.3342286672591269	14011	864	transcriptome
ABHD5	0.37773890548732264	0.12975545410374045	1	851	corum
ABHD5	0.37773890548732264	0.12975545410374045	1	851	single
ABHD5	0.5631010644294868	0.3042820405894424	265	851	string
ABHD5	0.5547365659871517	0.28624443250726306	17	851	string_800
ABHD5	0.5829291261213031	0.3337084333255963	14011	851	transcriptome
ABHD6	0.6755131145052837	0.4276199354976482	1	900	corum
ABHD6	0.6755131145052837	0.4276199354976482	1	900	single
ABHD6	0.7295133592042626	0.4955137030622867	181	900	string
ABHD6	0.6934920375910822	0.44700956088070687	5	900	string_800
ABHD6	0.732519129124057	0.5091579151585002	14011	900	transcriptome
ABI1	0.1974668843608251	0.00971658981556622	13	944	corum
ABI1	0.15309701486173816	-0.02153441348047513	1	944	single
ABI1	0.37773080598770864	0.10372884601864052	501	944	string
ABI1	0.27044076339349987	0.04102380026562813	69	944	string_800
ABI1	0	-0.02731799228901654	14011	944	transcriptome
ABI2	0.4677653561787561	0.2084985991206254	1	965	corum
ABI2	0.4677653561787561	0.2084985991206254	1	965	single
ABI2	0.7954746118310111	0.5971658648533826	377	965	string
ABI2	0.7133761925007563	0.4793096745853238	53	965	string_800
ABI2	0.8121338550518357	0.6192230274581842	14011	965	transcriptome
ABI3	0.6939796122000206	0.4261969145803195	3	1029	corum
ABI3	0.7033748744550272	0.4345927020954325	1	1029	single
ABI3	0.774777592481425	0.5767818472439408	322	1029	string
ABI3	0.687212969109855	0.430698033513258	4	1029	string_800
ABI3	0.815307819849423	0.6515139200205325	14011	1029	transcriptome
ABI3BP	0.676606627111014	0.45396193723765055	1	874	corum
ABI3BP	0.676606627111014	0.45396193723765055	1	874	single
ABI3BP	0.8107538059268771	0.6456706993464998	108	874	string
ABI3BP	0.6797993946906898	0.45623730612281976	2	874	string_800
ABI3BP	0.8354281083423728	0.6845887838272893	14011	874	transcriptome
ABL1	0.3862300214467901	0.0555543319295595	6	825	corum
ABL1	0.3847198158344936	0.05979596930874809	1	825	single
ABL1	0.5081741558578639	0.1834477342090769	878	825	string
ABL1	0.4321836537989104	0.07846030877438248	137	825	string_800
ABL1	0.503069560884863	0.1821026667971345	14011	825	transcriptome
ABL2	0.11963161222110208	0.00469217729960791	3	740	corum
ABL2	0.06608935826084532	-0.01521304596928696	1	740	single
ABL2	0.3993100117608499	0.1537825836049681	570	740	string
ABL2	0.17898823765162683	0.02706181283909559	21	740	string_800
ABL2	0.42989475236732066	0.17875932097372638	14011	740	transcriptome
ABLIM1	0.5886722772662191	0.33219293063901256	1	1029	corum
ABLIM1	0.5886722772662191	0.33219293063901256	1	1029	single
ABLIM1	0.818788358708105	0.6547357887308143	242	1029	string
ABLIM1	0.7223564983827443	0.4997733454241432	14	1029	string_800
ABLIM1	0.8750199692895942	0.757595834440473	14011	1029	transcriptome
ABLIM2	0.477393779057982	0.21783618751681025	1	724	corum
ABLIM2	0.477393779057982	0.21783618751681025	1	724	single
ABLIM2	0.8797586812166197	0.7509777673396109	177	724	string
ABLIM2	0.7541588868927358	0.5443643642345063	14	724	string_800
ABLIM2	0.910501170867977	0.8214781619949609	14011	724	transcriptome
ABLIM3	0.7090414162245724	0.47871833618753257	1	688	corum
ABLIM3	0.7090414162245724	0.47871833618753257	1	688	single
ABLIM3	0.846855906356792	0.7062807941480038	205	688	string
ABLIM3	0.7776041080799899	0.5693145531243415	14	688	string_800
ABLIM3	0.8699520532424379	0.7554390550776005	14011	688	transcriptome
ABO	0.28416254136829544	0.03982804014022667	1	341	corum
ABO	0.28416254136829544	0.03982804014022667	1	341	single
ABO	0.3541062120849247	0.09151433449651958	156	341	string
ABO	0.28416254136829555	0.05831819908032809	6	341	string_800
ABO	0.30290652158701536	0.04990528361586399	14011	341	transcriptome
ABR	0.4671066296729593	0.14394985421793394	1	921	corum
ABR	0.4671066296729593	0.14394985421793394	1	921	single
ABR	0.6378120360098049	0.38066692459549034	206	921	string
ABR	0.5145533290790871	0.20651163060625277	17	921	string_800
ABR	0.7125925942449737	0.4741983032135564	14011	921	transcriptome
ABRACL	0.5745487647229869	0.31966231979457094	1	1029	corum
ABRACL	0.5745487647229869	0.31966231979457094	1	1029	single
ABRACL	0.6270563170994216	0.3730462644735104	106	1029	string
ABRACL	0.5745487647229869	0.31966231979457094	1	1029	string_800
ABRACL	0.6334326405697229	0.38576886996053383	14011	1029	transcriptome
ABRAXAS1	0.4376590010397229	0.1806935777745451	3	774	corum
ABRAXAS1	0.5255854732587412	0.2627058909636101	160	774	string
ABRAXAS1	0.4983877040355606	0.2355175340811806	46	774	string_800
ABRAXAS1	0.5716805773376953	0.273442548292701	14011	774	transcriptome
ABRAXAS2	0.22711567809085204	-0.00906157127975282	2	605	corum
ABRAXAS2	0.5149887552848718	0.19255567998509715	108	605	string
ABRAXAS2	0.24117128704070176	-0.00999868377045065	4	605	string_800
ABRAXAS2	0.5911635783697952	0.3072263179490279	14011	605	transcriptome
ABT1	0.4141886757728642	0.146242680099408	1	879	corum
ABT1	0.4141886757728642	0.146242680099408	1	879	single
ABT1	0.6040766969161414	0.35110588101517204	426	879	string
ABT1	0.5493457176089206	0.2637058242298035	61	879	string_800
ABT1	0.6119470557229503	0.3645120509862146	14011	879	transcriptome
ABTB1	0.19728039826057608	-0.04521096246808565	1	314	corum
ABTB1	0.19728039826057608	-0.04521096246808565	1	314	single
ABTB1	0.12752675141679456	-0.08110449467963288	275	314	string
ABTB1	0.1478703165082921	-0.07242869213428937	6	314	string_800
ABTB1	0.21099668982229977	-0.0650737482556023	14011	314	transcriptome
ABTB2	0.05813313079275871	-0.00846371630338826	1	531	corum
ABTB2	0.05813313079275871	-0.00846371630338826	1	531	single
ABTB2	0.05314984142029566	-0.00335890610212397	162	531	string
ABTB2	0.05813313079275871	-0.00846371630338826	1	531	string_800
ABTB2	0.01908817880689512	-0.0629651953350292	14011	531	transcriptome
ACAA1	0.5687207013150545	0.3180994449050648	1	1029	corum
ACAA1	0.5687207013150545	0.3180994449050648	1	1029	single
ACAA1	0.7264069654289056	0.5267022834092668	505	1029	string
ACAA1	0.6322839753127368	0.37832799132615	119	1029	string_800
ACAA1	0.7439158033967048	0.5524300376348299	14011	1029	transcriptome
ACAA2	0.6827667590018567	0.450855876027238	1	1029	corum
ACAA2	0.6827667590018567	0.450855876027238	1	1029	single
ACAA2	0.7937165870798278	0.6184230487154795	424	1029	string
ACAA2	0.7622981606565867	0.553636264049284	43	1029	string_800
ACAA2	0.8032599257161898	0.6361048941070289	14011	1029	transcriptome
ACACA	0.5643246246428514	0.31213212112059396	1	874	corum
ACACA	0.5643246246428514	0.31213212112059396	1	874	single
ACACA	0.7101243952244249	0.503353932164256	697	874	string
ACACA	0.6394481841881594	0.4030875053296445	29	874	string_800
ACACA	0.6939550714925029	0.4779658056942895	14011	874	transcriptome
ACACB	0.34711371504531313	0.09477437648276776	1	467	corum
ACACB	0.34711371504531313	0.09477437648276776	1	467	single
ACACB	0.5269077388265223	0.22989437958752945	497	467	string
ACACB	0.40789480552905055	0.14921804637404668	28	467	string_800
ACACB	0.5884243322743657	0.2438332725959309	14011	467	transcriptome
ACAD10	0.38868960039528955	0.1373050741422871	1	874	corum
ACAD10	0.38868960039528955	0.1373050741422871	1	874	single
ACAD10	0.5457516236370628	0.28175847829331435	593	874	string
ACAD10	0.3886896003952897	0.13676811399760025	2	874	string_800
ACAD10	0.6039928703042498	0.34565725816212634	14011	874	transcriptome
ACAD11	0.1418241741813701	-0.00194361833902734	1	836	corum
ACAD11	0.1418241741813701	-0.00194361833902734	1	836	single
ACAD11	0.3910210921801476	0.11995348005094796	201	836	string
ACAD11	0.1418241741813701	-0.00194361833902734	1	836	string_800
ACAD11	0.4306523212129344	0.1523317955279566	14011	836	transcriptome
ACAD8	0.5955907074863954	0.3482472476335068	15	1029	corum
ACAD8	0.5727833653586009	0.32067131384846437	1	1029	single
ACAD8	0.7115899389572529	0.4943135847785033	250	1029	string
ACAD8	0.5784689338304299	0.3298413520643525	9	1029	string_800
ACAD8	0.7112933402944298	0.503627157103959	14011	1029	transcriptome
ACAD9	0.30644266040714463	0.0920354014104301	1	1029	corum
ACAD9	0.30644266040714463	0.0920354014104301	1	1029	single
ACAD9	0.5297481271141388	0.27514797212310294	366	1029	string
ACAD9	0.43041287896973135	0.18422636448575835	55	1029	string_800
ACAD9	0.5513053168893078	0.3034160599993173	14011	1029	transcriptome
ACADL	0.4672694697264117	0.189751976959574	1	671	corum
ACADL	0.4672694697264117	0.189751976959574	1	671	single
ACADL	0.7155317106263426	0.5050283324692786	319	671	string
ACADL	0.6073607244125676	0.36871789819159984	22	671	string_800
ACADL	0.7377896706102973	0.5350728937324467	14011	671	transcriptome
ACADM	0.495522375474128	0.2436266210105532	1	1029	corum
ACADM	0.495522375474128	0.2436266210105532	1	1029	single
ACADM	0.6202916679831013	0.38373575792671577	603	1029	string
ACADM	0.5462193507467447	0.2980692355748268	61	1029	string_800
ACADM	0.6691992910764991	0.44231348195619713	14011	1029	transcriptome
ACADS	0.4800533887534961	0.2216139551192522	1	1029	corum
ACADS	0.4800533887534961	0.2216139551192522	1	1029	single
ACADS	0.6489153000090179	0.4136927076111273	351	1029	string
ACADS	0.5878569722999138	0.32904148442722203	27	1029	string_800
ACADS	0.6419810942519761	0.4073193785849427	14011	1029	transcriptome
ACADSB	0.6141379387223188	0.3318151198439674	1	1029	corum
ACADSB	0.6141379387223188	0.3318151198439674	1	1029	single
ACADSB	0.6813212554847765	0.4326786008009659	298	1029	string
ACADSB	0.6111943132430115	0.32347406933464684	22	1029	string_800
ACADSB	0.698595672494551	0.4700853628675167	14011	1029	transcriptome
ACADVL	0.5135215948640738	0.20847026191349727	1	1029	corum
ACADVL	0.5135215948640738	0.20847026191349727	1	1029	single
ACADVL	0.5953866683346098	0.3179636685263382	395	1029	string
ACADVL	0.5396426339400326	0.22936203786877907	17	1029	string_800
ACADVL	0.6068368282924209	0.34155590592566476	14011	1029	transcriptome
ACAN	0.4162724591773078	0.13479687718669175	1	680	corum
ACAN	0.4162724591773078	0.13479687718669175	1	680	single
ACAN	0.49074852340893566	0.22688587625874324	570	680	string
ACAN	0.4970241468956268	0.2061733301572367	51	680	string_800
ACAN	0.4871563157420952	0.2238558984056227	14011	680	transcriptome
ACAP1	0.6168437336019834	0.3804123087830842	3	917	corum
ACAP1	0.6168437336019829	0.3803288869294899	1	917	single
ACAP1	0.7025930012686259	0.48648788887610994	305	917	string
ACAP1	0.6256218868146876	0.39099871948278175	7	917	string_800
ACAP1	0.7710269495589882	0.5896370179198498	14011	917	transcriptome
ACAP2	0.5250628556593165	0.26176530342243964	1	1029	corum
ACAP2	0.5250628556593165	0.26176530342243964	1	1029	single
ACAP2	0.6864929995938063	0.4438675511270255	299	1029	string
ACAP2	0.5275617094869369	0.2647071594334879	2	1029	string_800
ACAP2	0.7570513826703992	0.5693661262001197	14011	1029	transcriptome
ACAP3	0.07444070173113958	-0.00516234091380773	1	691	corum
ACAP3	0.07444070173113958	-0.00516234091380773	1	691	single
ACAP3	0.263983680413889	0.06249436643089412	289	691	string
ACAP3	0.07444070173113958	-0.00516234091380773	1	691	string_800
ACAP3	0.29105530095916876	0.08084641631090461	14011	691	transcriptome
ACAT1	0.6207606387588591	0.3758378758125326	1	1029	corum
ACAT1	0.6207606387588591	0.3758378758125326	1	1029	single
ACAT1	0.730976873016214	0.5254155705072757	481	1029	string
ACAT1	0.6992838272598186	0.4793187408784084	44	1029	string_800
ACAT1	0.765097962106556	0.5813049859412867	14011	1029	transcriptome
ACAT2	0.4921486629268474	0.23981202414387023	1	1029	corum
ACAT2	0.4921486629268474	0.23981202414387023	1	1029	single
ACAT2	0.7325789008929992	0.5328536411561733	430	1029	string
ACAT2	0.6559646620089478	0.4296632128618086	37	1029	string_800
ACAT2	0.7568361930766432	0.5698205600671422	14011	1029	transcriptome
ACBD3	0.42015139491246595	0.17342198164043654	1	1029	corum
ACBD3	0.42015139491246595	0.17342198164043654	1	1029	single
ACBD3	0.7280421362218015	0.5271342219434918	237	1029	string
ACBD3	0.4437758274746264	0.19183538084508556	6	1029	string_800
ACBD3	0.7772847641348802	0.6038112736008752	14011	1029	transcriptome
ACBD4	0.27574245484828275	0.05966224888828519	1	199	corum
ACBD4	0.27574245484828275	0.05966224888828519	1	199	single
ACBD4	0.3692901974081581	0.1169514693858792	79	199	string
ACBD4	0.27574245484828275	0.05966224888828519	1	199	string_800
ACBD4	0.49950047343692405	0.20118335472309712	14011	199	transcriptome
ACBD5	0.4801398883579213	0.21787676793721245	1	901	corum
ACBD5	0.4801398883579213	0.21787676793721245	1	901	single
ACBD5	0.5760275726967712	0.3030974910207831	203	901	string
ACBD5	0.4801398883579213	0.21787676793721245	1	901	string_800
ACBD5	0.582664491724403	0.31231170554157084	14011	901	transcriptome
ACBD6	0.21914597185154328	0.02865211986074034	1	944	corum
ACBD6	0.21914597185154328	0.02865211986074034	1	944	single
ACBD6	0.4066971653691712	0.15519479524252033	127	944	string
ACBD6	0.3264905130780967	0.09376081289517312	3	944	string_800
ACBD6	0.5037835809553672	0.24834180449307475	14011	944	transcriptome
ACBD7	0.4886708785106571	0.10368117690800016	1	605	corum
ACBD7	0.4886708785106571	0.10368117690800016	1	605	single
ACBD7	0.5154116282959087	0.16957621446228344	101	605	string
ACBD7	0.4886708785106571	0.10368117690800016	1	605	string_800
ACBD7	0.5202262040394996	0.213426032909228	14011	605	transcriptome
ACCS	0.04751335017308478	-0.22599537392170577	1	116	corum
ACCS	0.04751335017308478	-0.22599537392170577	1	116	single
ACCS	0	-0.22599537392170577	116	116	string
ACCS	0.04751335017308478	-0.22599537392170577	1	116	string_800
ACCS	-0.18520621596480524	-0.23959161958797703	14011	116	transcriptome
ACD	0.28132224920549204	0.07059007557018959	7	594	corum
ACD	0.2439546337684319	0.04551150501803636	1	594	single
ACD	0.39778446312876214	0.15430766792113138	129	594	string
ACD	0.3619163424941542	0.12555229516589228	41	594	string_800
ACD	0.38167009393327106	0.14273973511227978	14011	594	transcriptome
ACE	0.6507030461503133	0.40973715212166617	3	1015	corum
ACE	0.6019583358606434	0.34509769500710175	1	1015	single
ACE	0.8399980972589097	0.7004128243543913	789	1015	string
ACE	0.70623392643628	0.49216653126171817	11	1015	string_800
ACE	0.8519538724180677	0.7197831780855646	14011	1015	transcriptome
ACE2	0.20640348517601523	-0.05859152267534284	1	416	corum
ACE2	0.20640348517601523	-0.05859152267534284	1	416	single
ACE2	0.40058311279068193	0.00124123972673151	325	416	string
ACE2	0.31731828469493084	-0.00423925963480997	10	416	string_800
ACE2	0.6681286607672432	0.3691476566628741	14011	416	transcriptome
ACHE	0.02723639634530459	-0.0327935735262943	1	348	corum
ACHE	0.02723639634530459	-0.0327935735262943	1	348	single
ACHE	0.4155999776306142	0.05964290693549223	555	348	string
ACHE	0.18061093606429335	0.00859784887584491	8	348	string_800
ACHE	0.4387908840036938	0.15617742919590627	14011	348	transcriptome
ACIN1	0.385709436015616	0.13348927828850976	139	962	corum
ACIN1	0.18314551005346483	0.02164298020578625	1	962	single
ACIN1	0.407334310826887	0.1533078226672836	396	962	string
ACIN1	0.2827774310428175	0.07146166216693772	11	962	string_800
ACIN1	0.5066735518568574	0.23521551007890085	14011	962	transcriptome
ACKR3	0.8617707734082073	0.40978676216931975	1	158	corum
ACKR3	0.8617707734082073	0.40978676216931975	1	158	single
ACKR3	0.862943400774094	0.7227690315823667	276	158	string
ACKR3	0.8409923513947547	0.6844010521638562	108	158	string_800
ACKR3	0.8139700954338519	0.6217578513279571	14011	158	transcriptome
ACLY	0.5335574614346741	0.27106818386523246	1	1029	corum
ACLY	0.5335574614346741	0.27106818386523246	1	1029	single
ACLY	0.782239078733118	0.6115239879763482	782	1029	string
ACLY	0.730442266430326	0.5313905899457357	117	1029	string_800
ACLY	0.7986001162752356	0.6272026036038401	14011	1029	transcriptome
ACMSD	0.476520235053878	0.1338285374593449	1	155	corum
ACMSD	0.476520235053878	0.1338285374593449	1	155	single
ACMSD	0.851299526580418	0.7053943293306654	148	155	string
ACMSD	0.7546474151436852	0.5654941390582506	5	155	string_800
ACMSD	0.865222941437415	0.7339967767837898	14011	155	transcriptome
ACO1	0.7181322055361593	0.4856299652871713	1	1029	corum
ACO1	0.7181322055361593	0.4856299652871713	1	1029	single
ACO1	0.782809916654068	0.5852523179342659	524	1029	string
ACO1	0.735994646771032	0.5107333953918185	12	1029	string_800
ACO1	0.8239725375184483	0.6517469977102082	14011	1029	transcriptome
ACO2	0.5105704240671534	0.25821468294191796	1	1029	corum
ACO2	0.5105704240671534	0.25821468294191796	1	1029	single
ACO2	0.7259071288484038	0.5218440750883062	739	1029	string
ACO2	0.6128918821198488	0.3717369122010849	77	1029	string_800
ACO2	0.7371100485116682	0.5344409793198868	14011	1029	transcriptome
ACOT1	0.548185897259387	0.2981285920299316	1	1008	corum
ACOT1	0.548185897259387	0.2981285920299316	1	1008	single
ACOT1	0.693743303712598	0.4688812332202152	180	1008	string
ACOT1	0.6399510353168419	0.3987397172818766	13	1008	string_800
ACOT1	0.7275919769748582	0.518916870872736	14011	1008	transcriptome
ACOT11	0.6207241104077251	0.37007915426597193	1	1029	corum
ACOT11	0.6207241104077251	0.37007915426597193	1	1029	single
ACOT11	0.6912186583767668	0.47435026510816336	200	1029	string
ACOT11	0.6484121987106404	0.4097572211765137	9	1029	string_800
ACOT11	0.7587783330207616	0.5526675073701721	14011	1029	transcriptome
ACOT13	0.5663408715553145	0.3181409198893832	1	1029	corum
ACOT13	0.5663408715553145	0.3181409198893832	1	1029	single
ACOT13	0.7067282013235076	0.4884417427832798	337	1029	string
ACOT13	0.5681777690592009	0.3221805843193708	4	1029	string_800
ACOT13	0.7214176257534388	0.503729774799347	14011	1029	transcriptome
ACOT2	0.46017051372687967	0.21104847325797804	1	596	corum
ACOT2	0.46017051372687967	0.21104847325797804	1	596	single
ACOT2	0.5212920832497704	0.265184974558209	218	596	string
ACOT2	0.49045871150714654	0.23638723726740551	58	596	string_800
ACOT2	0.5069854890702196	0.25418383247132226	14011	596	transcriptome
ACOT4	0.4820058332144495	0.22248490462423087	1	685	corum
ACOT4	0.4820058332144495	0.22248490462423087	1	685	single
ACOT4	0.473018353395026	0.2170406511275612	187	685	string
ACOT4	0.4756258597171476	0.21758309440877133	59	685	string_800
ACOT4	0.4751905411059236	0.21778676057721447	14011	685	transcriptome
ACOT7	0.5709089382853458	0.2629586181871114	1	881	corum
ACOT7	0.5709089382853458	0.2629586181871114	1	881	single
ACOT7	0.723489074428214	0.49164234273992746	262	881	string
ACOT7	0.6117495304621959	0.3136072546153523	5	881	string_800
ACOT7	0.7786707298557543	0.5950695455350032	14011	881	transcriptome
ACOT8	0.426247109042412	0.1717328147222159	1	1029	corum
ACOT8	0.426247109042412	0.1717328147222159	1	1029	single
ACOT8	0.5322365793645755	0.28075838829622113	246	1029	string
ACOT8	0.500561095010863	0.2399393636562015	50	1029	string_800
ACOT8	0.596741897013248	0.3548880021700507	14011	1029	transcriptome
ACOT9	0.48201594716502694	0.17198926998002462	1	1029	corum
ACOT9	0.48201594716502694	0.17198926998002462	1	1029	single
ACOT9	0.6497987636562185	0.37339456797640935	245	1029	string
ACOT9	0.48201594716502694	0.17198926998002462	1	1029	string_800
ACOT9	0.6917371507886239	0.44314583460616086	14011	1029	transcriptome
ACOX1	0.1866278487242148	0.00419550447436112	1	1027	corum
ACOX1	0.1866278487242148	0.00419550447436112	1	1027	single
ACOX1	0.4141929331799595	0.13494827773682583	497	1027	string
ACOX1	0.35789213521794594	0.10874612675096752	87	1027	string_800
ACOX1	0.537316095689402	0.2733799487137685	14011	1027	transcriptome
ACOX2	0.5033895265708793	0.2530697303535623	1	832	corum
ACOX2	0.5033895265708793	0.2530697303535623	1	832	single
ACOX2	0.7854805235403257	0.6094171840232337	365	832	string
ACOX2	0.738490881089165	0.5452640119891197	57	832	string_800
ACOX2	0.84504081024867	0.7093711198254153	14011	832	transcriptome
ACOX3	0.542175726113305	0.2828999029152568	1	1029	corum
ACOX3	0.542175726113305	0.2828999029152568	1	1029	single
ACOX3	0.6306461378945194	0.39560778116090034	322	1029	string
ACOX3	0.6346533213245609	0.3988469757439985	64	1029	string_800
ACOX3	0.6551278252879909	0.4215160790454515	14011	1029	transcriptome
ACOXL	0.46346962891113486	-0.6696388382103706	1	69	corum
ACOXL	0.46346962891113486	-0.6696388382103706	1	69	single
ACOXL	-0.03252287306957216	-1.3374796475351514	218	69	string
ACOXL	0	-0.6696388382103706	1	69	string_800
ACOXL	0.05140791888920881	-0.7093624335327038	14011	69	transcriptome
ACP1	0.1654148995013191	0.00772669457684305	1	1029	corum
ACP1	0.1654148995013191	0.00772669457684305	1	1029	single
ACP1	0.5032567835393332	0.21807031684752	387	1029	string
ACP1	0.20846199631204795	0.01639838406681937	7	1029	string_800
ACP1	0.517705371272038	0.24579256925191284	14011	1029	transcriptome
ACP2	0.3692575877397117	0.09745240100049624	1	1024	corum
ACP2	0.3692575877397117	0.09745240100049624	1	1024	single
ACP2	0.47002172328636554	0.18468900424227963	200	1024	string
ACP2	0.4037419040271995	0.12182518256473995	6	1024	string_800
ACP2	0.5138914529232049	0.23145580542256208	14011	1024	transcriptome
ACP5	0.48949959093022416	0.21566795596366328	1	928	corum
ACP5	0.48949959093022416	0.21566795596366328	1	928	single
ACP5	0.8579372139348937	0.7186124066861614	459	928	string
ACP5	0.6289738555470386	0.3781496129682663	10	928	string_800
ACP5	0.8778870667344887	0.7646497576223188	14011	928	transcriptome
ACP6	0.485282348567206	0.21305710210179177	1	1029	corum
ACP6	0.485282348567206	0.21305710210179177	1	1029	single
ACP6	0.6005982247217614	0.3452780869712495	148	1029	string
ACP6	0.485282348567206	0.21305710210179177	1	1029	string_800
ACP6	0.6317400522669987	0.37982891124896534	14011	1029	transcriptome
ACPP	0.6478071477675411	0.38947958491610657	1	879	corum
ACPP	0.6478071477675411	0.38947958491610657	1	879	single
ACPP	0.7057675958502	0.46726631208112057	235	879	string
ACPP	0.6764043380977134	0.41790409137844176	56	879	string_800
ACPP	0.7161681140143623	0.5102182786095711	14011	879	transcriptome
ACSBG1	0.8452061147740721	0.6882933154040694	1	87	corum
ACSBG1	0.8452061147740721	0.6882933154040694	1	87	single
ACSBG1	0.6462730440843355	0.4130987495921773	299	87	string
ACSBG1	0.8132386927427454	0.6548332477250742	13	87	string_800
ACSBG1	0.6438090573831109	0.410253785680076	14011	87	transcriptome
ACSF2	0.6707233222560393	0.4486843327032535	1	1029	corum
ACSF2	0.6707233222560393	0.4486843327032535	1	1029	single
ACSF2	0.7585077437379942	0.5712917514002673	281	1029	string
ACSF2	0.6707233222560393	0.4486843327032535	1	1029	string_800
ACSF2	0.8004687917110279	0.6390653825824726	14011	1029	transcriptome
ACSF3	0.4429090130180221	0.19539462621053183	1	1029	corum
ACSF3	0.4429090130180221	0.19539462621053183	1	1029	single
ACSF3	0.5398513838199195	0.29077477000892193	283	1029	string
ACSF3	0.5221374207364223	0.26757548588930957	9	1029	string_800
ACSF3	0.4482990221063262	0.10742460286893064	14011	1029	transcriptome
ACSL1	0.6475221853455574	0.4074863584366124	1	1029	corum
ACSL1	0.6475221853455574	0.4074863584366124	1	1029	single
ACSL1	0.7623462042380771	0.5673764303677695	527	1029	string
ACSL1	0.6673109565828	0.43221467386955936	27	1029	string_800
ACSL1	0.7594272880471897	0.56570671827884	14011	1029	transcriptome
ACSL3	0.2979918725937069	0.01072931511891106	1	1029	corum
ACSL3	0.2979918725937069	0.01072931511891106	1	1029	single
ACSL3	0.518389822502486	0.20754219951575448	491	1029	string
ACSL3	0.4213455245006365	0.11576934301855311	10	1029	string_800
ACSL3	0.5269665216631165	0.193884894669876	14011	1029	transcriptome
ACSL4	0.7146323019257416	0.48650980450729053	1	1029	corum
ACSL4	0.7146323019257416	0.48650980450729053	1	1029	single
ACSL4	0.7974290845353696	0.6223961586419602	502	1029	string
ACSL4	0.740108154855802	0.5183293988087655	11	1029	string_800
ACSL4	0.8118976804820555	0.6528970157257208	14011	1029	transcriptome
ACSL5	0.6322480847305268	0.38915800123178046	1	1029	corum
ACSL5	0.6322480847305268	0.38915800123178046	1	1029	single
ACSL5	0.7310418292594821	0.5283039795867932	465	1029	string
ACSL5	0.6681628529971597	0.44276628455892686	9	1029	string_800
ACSL5	0.7558568940295901	0.5671993367351201	14011	1029	transcriptome
ACSL6	0.20478188763444224	-0.01160849099222693	1	260	corum
ACSL6	0.20478188763444224	-0.01160849099222693	1	260	single
ACSL6	0.2508202108154046	0.02663933977155241	451	260	string
ACSL6	0.2831764988582378	0.02634027577824449	9	260	string_800
ACSL6	0.3223219676856775	0.05119834152363467	14011	260	transcriptome
ACSM1	0.8000629804988335	0.5301864040080608	1	40	corum
ACSM1	0.8000629804988335	0.5301864040080608	1	40	single
ACSM1	0.06206175942274113	-0.27876129223003376	182	40	string
ACSM1	0.7514988598177358	0.5003117785897205	4	40	string_800
ACSM1	0.6892233097144993	0.21556906626090588	14011	40	transcriptome
ACSM2A	0.49921604539448666	0.1385713653892796	1	155	corum
ACSM2A	0.49921604539448666	0.1385713653892796	1	155	single
ACSM2A	0.8606337893580533	0.7215316015767469	140	155	string
ACSM2A	0.4794408176610658	0.10405835222371727	2	155	string_800
ACSM2A	0.8947343302158745	0.7967113916268477	14011	155	transcriptome
ACSM2B	0.5605697665046192	0.2754118686496031	1	155	corum
ACSM2B	0.5605697665046192	0.2754118686496031	1	155	single
ACSM2B	0.894796385520412	0.8003777269872834	166	155	string
ACSM2B	0.5298850010655204	0.23231988963831351	2	155	string_800
ACSM2B	0.9011445110989528	0.7920408320025708	14011	155	transcriptome
ACSM3	0.6719058940236294	0.4283362856728684	1	884	corum
ACSM3	0.6719058940236294	0.4283362856728684	1	884	single
ACSM3	0.7544270610966993	0.5545995799474923	284	884	string
ACSM3	0.6851847699773382	0.44374642104079254	3	884	string_800
ACSM3	0.7879242676136317	0.6007960466347002	14011	884	transcriptome
ACSM4	0.416571776401885	0.02995276711039096	1	47	corum
ACSM4	0.416571776401885	0.02995276711039096	1	47	single
ACSM4	0.866410579737514	0.7018906275770158	140	47	string
ACSM4	0.5672818125376299	0.23624686445072177	3	47	string_800
ACSM4	0.8346016751839155	0.6695043084697396	14011	47	transcriptome
ACSM5	0.6567843381561895	0.39283825272092	1	210	corum
ACSM5	0.6567843381561895	0.39283825272092	1	210	single
ACSM5	0.7654209831537274	0.5668827758654781	217	210	string
ACSM5	0.6705422754421094	0.4099469684658682	3	210	string_800
ACSM5	0.7699111322787002	0.5726308955623896	14011	210	transcriptome
ACSS1	0.7305774965015485	0.5231782576594517	1	1029	corum
ACSS1	0.7305774965015485	0.5231782576594517	1	1029	single
ACSS1	0.7972858157603614	0.6142544871167123	386	1029	string
ACSS1	0.7678078982818993	0.5745963715572411	41	1029	string_800
ACSS1	0.7510274529866813	0.5613461588344089	14011	1029	transcriptome
ACSS2	0.6728693146221582	0.435493406406704	1	1029	corum
ACSS2	0.6728693146221582	0.435493406406704	1	1029	single
ACSS2	0.8245412878775724	0.6746291939456956	462	1029	string
ACSS2	0.7587019617336737	0.5738301769327313	46	1029	string_800
ACSS2	0.8467057598836036	0.7143888331921876	14011	1029	transcriptome
ACSS3	0.7098908182135866	0.48739684120187454	1	872	corum
ACSS3	0.7098908182135866	0.48739684120187454	1	872	single
ACSS3	0.8288287141970864	0.6724498826000511	216	872	string
ACSS3	0.7837440134053745	0.6048816273212345	23	872	string_800
ACSS3	0.8309561366537985	0.6888540614225798	14011	872	transcriptome
ACTA1	0.0624901210142182	-0.00527076596022557	1	784	corum
ACTA1	0.0624901210142182	-0.00527076596022557	1	784	single
ACTA1	0.2644669525468724	0.02643470494421718	883	784	string
ACTA1	0.2727251881416598	0.04977321103939469	96	784	string_800
ACTA1	0.275043054896016	0.02400186927567715	14011	784	transcriptome
ACTA2	0.6628708602127241	0.426837572803037	106	884	corum
ACTA2	0.5625248012721114	0.31369736300880247	1	884	single
ACTA2	0.5625248012721114	0.31369736300880247	1	884	string
ACTA2	0.5625248012721114	0.31369736300880247	1	884	string_800
ACTA2	0.6728845634013257	0.4391322060157769	14011	884	transcriptome
ACTB	0.5958238608212234	0.2783509919102787	114	922	corum
ACTB	0.32448500528616653	0.01730188664600418	1	922	single
ACTB	0.7033311883008727	0.4700485837100832	892	922	string
ACTB	0.6514967814191759	0.36396739329216776	244	922	string_800
ACTB	0.7255995754335838	0.5133781025410629	14011	922	transcriptome
ACTBL2	0.09571620912194675	-0.0066170822788798	1	1029	corum
ACTBL2	0.09571620912194675	-0.0066170822788798	1	1029	single
ACTBL2	0.6108161910796862	0.3485913602885865	519	1029	string
ACTBL2	0.22611172890808567	0.02530570002275345	2	1029	string_800
ACTBL2	0.6279375545700064	0.37100574702557176	14011	1029	transcriptome
ACTG1	0.24970630777979944	0.02658231766637298	17	1029	corum
ACTG1	0	-0.02071431328444695	1	1029	single
ACTG1	0.5376565760839515	0.28400205493831876	876	1029	string
ACTG1	0.4176958044819	0.1362045036791827	102	1029	string_800
ACTG1	0.5647943016318355	0.31239062943110485	14011	1029	transcriptome
ACTG2	0.7018418442345755	0.4819482983979132	101	788	corum
ACTG2	0.6739024699786343	0.43616714381985455	1	788	single
ACTG2	0.7353903356430365	0.5348637884478533	873	788	string
ACTG2	0.725661968780216	0.5092150442187252	43	788	string_800
ACTG2	0.7481432211184853	0.5492950597990478	14011	788	transcriptome
ACTL6A	0.5659524749695355	0.3121264856407291	76	860	corum
ACTL6A	0.4687918859046539	0.21485591716478847	1	860	single
ACTL6A	0.6658994368867183	0.4367493232336598	892	860	string
ACTL6A	0.5925051901309197	0.34576911919893727	99	860	string_800
ACTL6A	0.704726494107605	0.4958932442158476	14011	860	transcriptome
ACTL6B	0.48961039927816336	0.2024062369010876	12	94	corum
ACTL6B	0.7107409045306775	0.4624236098627361	830	94	string
ACTL6B	0.5766284855862683	0.28963543186032015	34	94	string_800
ACTL6B	0.7088107473777288	0.4489301896531861	14011	94	transcriptome
ACTL8	0.5843054831123646	0.00717683825169779	1	233	corum
ACTL8	0.5843054831123646	0.00717683825169779	1	233	single
ACTL8	0.3528644112027056	0.02836224167984113	446	233	string
ACTL8	0.5843054831123647	0.00717683825169779	1	233	string_800
ACTL8	0.40230661658933825	0.13252296206607883	14011	233	transcriptome
ACTN1	0.469526240357133	0.2055259234790462	12	1008	corum
ACTN1	0.1611538108074784	0.01894397966041472	1	1008	single
ACTN1	0.5735112664357208	0.28939307213162546	730	1008	string
ACTN1	0.5470990743582007	0.2656931606126899	113	1008	string_800
ACTN1	0.5572800842571025	0.28869297801118465	14011	1008	transcriptome
ACTN2	0.40715106260112194	0.16388385482906798	1	922	corum
ACTN2	0.40715106260112194	0.16388385482906798	1	922	single
ACTN2	0.863569260720807	0.7326604340199088	778	922	string
ACTN2	0.839944732091325	0.6873727307138646	146	922	string_800
ACTN2	0.8673749277055427	0.747729642734142	14011	922	transcriptome
ACTN3	0.04336846980849893	-0.00808153941479639	1	516	corum
ACTN3	0.04336846980849893	-0.00808153941479639	1	516	single
ACTN3	0.5224266793654011	0.2412640745316995	462	516	string
ACTN3	0.5026229174029493	0.2280394007380243	57	516	string_800
ACTN3	0.4770275812876325	0.21836302157052756	14011	516	transcriptome
ACTN4	0.5859855644492243	0.3432916182967345	19	1029	corum
ACTN4	0.2866987491368652	0.07988310899242279	1	1029	single
ACTN4	0.6677351155344727	0.4423857315525881	794	1029	string
ACTN4	0.6328824408234555	0.3951424053993101	103	1029	string_800
ACTN4	0.7089196408708839	0.49699763626817406	14011	1029	transcriptome
ACTR10	0	-0.10266055929048012	1	932	corum
ACTR10	0	-0.10266055929048012	1	932	single
ACTR10	0.7800326091268309	0.5347724066101837	858	932	string
ACTR10	0.7519274314772635	0.45980540148313354	216	932	string_800
ACTR10	0.7693165569717313	0.541601741867127	14011	932	transcriptome
ACTR1A	0.4863585411603601	0.1700625113147085	1	1029	corum
ACTR1A	0.4863585411603601	0.1700625113147085	1	1029	single
ACTR1A	0.7949475213389217	0.5932183956213786	847	1029	string
ACTR1A	0.7548655163438431	0.5096109127874069	238	1029	string_800
ACTR1A	0.8183461149515332	0.6429261786443048	14011	1029	transcriptome
ACTR1B	0.38129707417536046	0.10612462954380776	1	1029	corum
ACTR1B	0.38129707417536046	0.10612462954380776	1	1029	single
ACTR1B	0.7464591095089429	0.5025281440850042	667	1029	string
ACTR1B	0.6911576114561304	0.4353102435554608	63	1029	string_800
ACTR1B	0.7924600289923673	0.5982628118404941	14011	1029	transcriptome
ACTR2	0.4484971177476968	0.1346761776061962	7	874	corum
ACTR2	0.16513787233291966	-0.02074211772077139	1	874	single
ACTR2	0.599652431212649	0.3261885544202442	909	874	string
ACTR2	0.5805535076386128	0.2924894407380618	246	874	string_800
ACTR2	0.5998599654154739	0.3432357651964357	14011	874	transcriptome
ACTR3	0.4605189938653159	0.14535447396127232	8	860	corum
ACTR3	0.1653808724731183	-0.06509262462941146	1	860	single
ACTR3	0.589993890887116	0.30439289836944383	843	860	string
ACTR3	0.5413331891305695	0.230289761913134	153	860	string_800
ACTR3	0.6124253696175359	0.3360801452937203	14011	860	transcriptome
ACTR3B	0.17112278866351424	0.00980227517256338	1	880	corum
ACTR3B	0.17112278866351424	0.00980227517256338	1	880	single
ACTR3B	0.5137685695828461	0.2327154380106201	540	880	string
ACTR3B	0.32976845349250933	0.07382695467102685	14	880	string_800
ACTR3B	0.5974288942020342	0.336407059353223	14011	880	transcriptome
ACTR3C	-0.1446079023624687	-0.09411735444873924	1	95	corum
ACTR3C	-0.1446079023624687	-0.09411735444873924	1	95	single
ACTR3C	0.23658803715224047	-0.0339275941718995	539	95	string
ACTR3C	0.6163784337515783	0.36140742250435176	13	95	string_800
ACTR3C	0.27439927736575687	0.03710101180228375	14011	95	transcriptome
ACTR5	0.2846498252225581	0.0035552784460513	13	994	corum
ACTR5	0.12701469601334903	-0.05352119434439229	1	994	single
ACTR5	0.41710868937241785	0.10708713911498412	206	994	string
ACTR5	0.3276101224742331	0.04164104073181818	42	994	string_800
ACTR5	0.3897796014539706	0.10029079512789774	14011	994	transcriptome
ACTR6	0.33301321881627516	0.1045737162083673	9	915	corum
ACTR6	0.1913430810689881	0.02015994351894878	1	915	single
ACTR6	0.5046767317470561	0.22353985555157177	269	915	string
ACTR6	0.34533962701484044	0.11388804414146925	9	915	string_800
ACTR6	0.4501900748334104	0.19229057422220863	14011	915	transcriptome
ACTR8	0.2330957874065438	0.010515074139402	13	943	corum
ACTR8	0.230047123327006	0.01332858663724778	1	943	single
ACTR8	0.3348939796925982	0.079433670809406	469	943	string
ACTR8	0.20426594427953823	0.00100383599264242	42	943	string_800
ACTR8	0.3232547076153253	0.09184252280201376	14011	943	transcriptome
ACTRT1	-0.06174529818682308	-0.07317742511676051	1	73	corum
ACTRT1	-0.06174529818682308	-0.07317742511676051	1	73	single
ACTRT1	0.5774775183253871	0.2960398208399603	458	73	string
ACTRT1	-0.06174529818682308	-0.07317742511676051	1	73	string_800
ACTRT1	0.24442860676886155	-0.04736365974167045	14011	73	transcriptome
ACVR1	0.4149624060800801	0.16025290248415325	1	785	corum
ACVR1	0.4149624060800801	0.16025290248415325	1	785	single
ACVR1	0.4864954303510971	0.2141423859023951	432	785	string
ACVR1	0.45434783341678847	0.19358213337017804	24	785	string_800
ACVR1	0.5116931829246395	0.2470008486278372	14011	785	transcriptome
ACVR1B	0.5155285168526887	0.2618205782682975	1	145	corum
ACVR1B	0.5155285168526887	0.2618205782682975	1	145	single
ACVR1B	0.5243430523822914	0.2493315955842305	478	145	string
ACVR1B	0.4612468293178057	0.14867952408981056	18	145	string_800
ACVR1B	0.4676132768669861	0.19529056451061488	14011	145	transcriptome
ACVR2A	0.5289745165803923	0.21798540598171523	1	79	corum
ACVR2A	0.5289745165803923	0.21798540598171523	1	79	single
ACVR2A	0.556629474408488	0.26102719629068094	397	79	string
ACVR2A	0.6408306471082242	0.4032147055477401	30	79	string_800
ACVR2A	0.6105469136108712	0.3635956169517202	14011	79	transcriptome
ACVRL1	0.788415661447903	0.5598228777928071	1	284	corum
ACVRL1	0.788415661447903	0.5598228777928071	1	284	single
ACVRL1	0.8068579490881803	0.6393168929495167	404	284	string
ACVRL1	0.8046638696934042	0.6191432341319711	15	284	string_800
ACVRL1	0.8058549773088471	0.6216788869068994	14011	284	transcriptome
ACY1	0.5245550417454566	0.251974695493123	1	661	corum
ACY1	0.5245550417454566	0.251974695493123	1	661	single
ACY1	0.7226071571059669	0.5099200481803281	335	661	string
ACY1	0.5852420364671973	0.3311187739146261	6	661	string_800
ACY1	0.7983465885342644	0.6309864528811948	14011	661	transcriptome
ACY3	0.5147616783876903	0.26404204736454207	1	426	corum
ACY3	0.5147616783876903	0.26404204736454207	1	426	single
ACY3	0.5176129040913137	0.2640345010298969	136	426	string
ACY3	0.49523874838449	0.24468092337765057	2	426	string_800
ACY3	0.5186421191712006	0.2687044897484677	14011	426	transcriptome
ACYP1	0.3015110368917861	0.07286205116030109	1	1015	corum
ACYP1	0.3015110368917861	0.07286205116030109	1	1015	single
ACYP1	0.6229087162082404	0.3581198038577278	155	1015	string
ACYP1	0.36354523744473494	0.1104526800213752	4	1015	string_800
ACYP1	0.7260324134147617	0.4989193435155199	14011	1015	transcriptome
ACYP2	0.3498746118870254	0.10167098939282604	1	1022	corum
ACYP2	0.3498746118870254	0.10167098939282604	1	1022	single
ACYP2	0.4770443910842638	0.1971528858803151	118	1022	string
ACYP2	0.3996037922350904	0.1335455808872852	4	1022	string_800
ACYP2	0.49805157443143494	0.20965289057046857	14011	1022	transcriptome
ADA	0.7732791576115936	0.5866479323072631	19	1022	corum
ADA	0.7647527928876232	0.5742456646647204	1	1022	single
ADA	0.8099414138704042	0.642466776500239	675	1022	string
ADA	0.7880506368072742	0.6066219212775235	21	1022	string_800
ADA	0.8266046211182121	0.6606498252353848	14011	1022	transcriptome
ADA2	0.7034403615054502	0.49303174038777253	369	917	string
ADA2	0.6487046941992164	0.4192692121491106	86	917	string_800
ADA2	0.7883788809837594	0.6207301432350731	14011	917	transcriptome
ADAL	0.4115751433081765	0.13236047662745887	1	777	corum
ADAL	0.4115751433081765	0.13236047662745887	1	777	single
ADAL	0.6100500288826275	0.33439873378784113	264	777	string
ADAL	0.44473178836654254	0.1674211153025975	3	777	string_800
ADAL	0.662591546711322	0.410612129712893	14011	777	transcriptome
ADAM10	0.2795363524351088	0.07126587634172543	1	1029	corum
ADAM10	0.2795363524351088	0.07126587634172543	1	1029	single
ADAM10	0.6489681871812826	0.420375863221231	745	1029	string
ADAM10	0.5948758010638798	0.3523129810358898	232	1029	string_800
ADAM10	0.6438373097141837	0.41219668634049256	14011	1029	transcriptome
ADAM11	0.12466156097825144	-0.27599048293958206	1	87	corum
ADAM11	0.12466156097825144	-0.27599048293958206	1	87	single
ADAM11	0.35273909867003356	0.0982656500706508	336	87	string
ADAM11	0.18497658014196433	-0.1701639287845429	3	87	string_800
ADAM11	0.4523991526182216	0.19236537372331863	14011	87	transcriptome
ADAM12	0.2182933531735318	0.01395927635775251	6	207	corum
ADAM12	0.10467676742909283	-0.0343211718104981	1	207	single
ADAM12	0.4465720148260463	0.1883281404807697	311	207	string
ADAM12	0.298927423360201	0.07840030852123969	8	207	string_800
ADAM12	0.3888622278698613	0.1189961804264279	14011	207	transcriptome
ADAM15	0.4018161329231203	0.16071177155219118	6	816	corum
ADAM15	0.381063495750222	0.14471603953577616	1	816	single
ADAM15	0.4736078787002322	0.22099557854902885	222	816	string
ADAM15	0.4071208914515183	0.16568437918815504	9	816	string_800
ADAM15	0.513372234922307	0.25306451570561483	14011	816	transcriptome
ADAM17	0.2540627801135107	0.05321348115807933	1	1023	corum
ADAM17	0.2540627801135107	0.05321348115807933	1	1023	single
ADAM17	0.4240374079255946	0.1693714134244958	603	1023	string
ADAM17	0.4063095493666063	0.15500486743419128	37	1023	string_800
ADAM17	0.4128302520438944	0.14152065752192833	14011	1023	transcriptome
ADAM22	0.27113704731389926	0.06487792875951304	2	205	corum
ADAM22	0.32759048101872384	0.06498466179398488	1	205	single
ADAM22	0.2942727081863682	-0.02732376914508094	251	205	string
ADAM22	0.24003510332808975	-0.00862635576161885	10	205	string_800
ADAM22	0.2878292355517197	-0.0045274496544192	14011	205	transcriptome
ADAM23	0.4777732191072646	0.04101555147252778	3	184	corum
ADAM23	0.4429477398519128	0.01178979001319047	1	184	single
ADAM23	0.5208484753149879	0.17872487261896663	191	184	string
ADAM23	0.5141163198474706	0.09180932523174934	10	184	string_800
ADAM23	0.5274446361122674	0.204669120133142	14011	184	transcriptome
ADAM28	0.6281512748362988	0.3796962853690002	1	436	corum
ADAM28	0.6281512748362988	0.3796962853690002	1	436	single
ADAM28	0.6755324726205817	0.43694359263034344	191	436	string
ADAM28	0.6389734055379539	0.39227973904067215	4	436	string_800
ADAM28	0.6393171991257002	0.4014352209920258	14011	436	transcriptome
ADAM8	0.4991311853547565	0.22410401775165045	3	382	corum
ADAM8	0.4273926420655718	0.17132867625435588	1	382	single
ADAM8	0.5761963629377677	0.30926143402964557	363	382	string
ADAM8	0.5669360210928585	0.30413444932741673	109	382	string_800
ADAM8	0.5403393455175716	0.2882443459659537	14011	382	transcriptome
ADAM9	0.6326033430644026	0.36889515738094913	5	1029	corum
ADAM9	0.6041493381271303	0.33905366282746796	1	1029	single
ADAM9	0.7372013020373073	0.5212910161890301	274	1029	string
ADAM9	0.6635445682868737	0.4018653356546399	4	1029	string_800
ADAM9	0.7749249580890831	0.5871129529136401	14011	1029	transcriptome
ADAMDEC1	0.20960239653021565	0.00937007376527021	1	600	corum
ADAMDEC1	0.20960239653021565	0.00937007376527021	1	600	single
ADAMDEC1	0.28589890864490664	0.05834047532499564	124	600	string
ADAMDEC1	0.20960239653021565	0.00937007376527021	1	600	string_800
ADAMDEC1	0.2353140582556708	0.0081254333662345	14011	600	transcriptome
ADAMTS1	0.46602252818793855	0.2133243544247413	1	753	corum
ADAMTS1	0.46602252818793855	0.2133243544247413	1	753	single
ADAMTS1	0.5583907826719084	0.3015721073611696	385	753	string
ADAMTS1	0.4663801884115329	0.21232978513285583	33	753	string_800
ADAMTS1	0.5210930217982874	0.23780048237390716	14011	753	transcriptome
ADAMTS12	0.6717336943769195	0.37824726979250545	1	487	corum
ADAMTS12	0.6717336943769195	0.37824726979250545	1	487	single
ADAMTS12	0.7861353033246655	0.5805769123743709	180	487	string
ADAMTS12	0.7592901979223357	0.5169202918264324	33	487	string_800
ADAMTS12	0.7942341756583035	0.5703269290413933	14011	487	transcriptome
ADAMTS13	0	-0.14572667510620385	1	108	corum
ADAMTS13	0	-0.14572667510620385	1	108	single
ADAMTS13	0.40278698991782425	-0.14196108572718935	202	108	string
ADAMTS13	0.22786098915665	-0.5989256430766461	32	108	string_800
ADAMTS13	0.3990614304876283	-0.45604117226876784	14011	108	transcriptome
ADAMTS15	0.6238457169934728	0.374497208348514	1	292	corum
ADAMTS15	0.6238457169934728	0.374497208348514	1	292	single
ADAMTS15	0.6118897992674547	0.370386503369628	130	292	string
ADAMTS15	0.6474838268368346	0.4142312355258131	31	292	string_800
ADAMTS15	0.5699272904908057	0.3237653382149235	14011	292	transcriptome
ADAMTS16	0.5323609173123647	0.2366296909431953	1	361	corum
ADAMTS16	0.5323609173123647	0.2366296909431953	1	361	single
ADAMTS16	0.6955549780769833	0.4276119272963509	141	361	string
ADAMTS16	0.5475188065037306	0.2552072301135384	32	361	string_800
ADAMTS16	0.6821550109115904	0.39960646993401616	14011	361	transcriptome
ADAMTS18	0.2020128788247593	-0.01112821683525244	1	156	corum
ADAMTS18	0.2020128788247593	-0.01112821683525244	1	156	single
ADAMTS18	0.6616121669647117	0.39859736568845616	216	156	string
ADAMTS18	0.66649240879894045	0.4170569062234604	32	156	string_800
ADAMTS18	0.6449310989480932	0.3948046843190305	14011	156	transcriptome
ADAMTS2	0.47696829390031337	0.20338191600948363	1	608	corum
ADAMTS2	0.47696829390031337	0.20338191600948363	1	608	single
ADAMTS2	0.7134649133756041	0.4942965193353447	288	608	string
ADAMTS2	0.6644009605211587	0.42292039154835825	42	608	string_800
ADAMTS2	0.7308613127657998	0.5226493347198438	14011	608	transcriptome
ADAMTS4	0.2616159929317314	0.03195492964334667	1	608	corum
ADAMTS4	0.2616159929317314	0.03195492964334667	1	608	single
ADAMTS4	0.6091346600438934	0.3486964589461402	299	608	string
ADAMTS4	0.5529049468356085	0.28693817668014543	35	608	string_800
ADAMTS4	0.6672187450713315	0.41976057295392055	14011	608	transcriptome
ADAMTS5	0.3925553437459304	0.11986884983881851	1	455	corum
ADAMTS5	0.3925553437459304	0.11986884983881851	1	455	single
ADAMTS5	0.5788959874101806	0.30989133570497385	267	455	string
ADAMTS5	0.5185539340955936	0.24350478277905152	35	455	string_800
ADAMTS5	0.5213040985420136	0.24015828232789335	14011	455	transcriptome
ADAMTS7	0.21801913919507504	-0.01597708441876744	1	490	corum
ADAMTS7	0.21801913919507504	-0.01597708441876744	1	490	single
ADAMTS7	0.5624247914299862	0.30005829758988223	188	490	string
ADAMTS7	0.4449604989020931	0.1674293849919296	31	490	string_800
ADAMTS7	0.6412048602154153	0.3831859612069276	14011	490	transcriptome
ADAMTS8	0.3851754896038487	0.06853117024717281	1	95	corum
ADAMTS8	0.3851754896038487	0.06853117024717281	1	95	single
ADAMTS8	0.6502086516898432	0.3711965345677501	183	95	string
ADAMTS8	0.6110031899646681	0.3219311210586946	32	95	string_800
ADAMTS8	0.5982754830315035	0.3083737320316082	14011	95	transcriptome
ADAMTS9	0	-0.1375622263426961	1	56	corum
ADAMTS9	0	-0.1375622263426961	1	56	single
ADAMTS9	0	-0.1375622263426961	260	56	string
ADAMTS9	0	-0.1375622263426961	32	56	string_800
ADAMTS9	0.07313463737547765	-0.11889699323932534	14011	56	transcriptome
ADAMTSL1	0.5583168557265117	0.28706561047049395	1	663	corum
ADAMTSL1	0.5583168557265117	0.28706561047049395	1	663	single
ADAMTSL1	0.6355664336648038	0.3799620819528998	228	663	string
ADAMTSL1	0.6141746431836093	0.36032349805672537	31	663	string_800
ADAMTSL1	0.636202394538143	0.3733963017544799	14011	663	transcriptome
ADAMTSL2	0.5327900351604918	0.2712722528900211	1	803	corum
ADAMTSL2	0.5327900351604918	0.2712722528900211	1	803	single
ADAMTSL2	0.6212119783699941	0.37763353006376976	109	803	string
ADAMTSL2	0.5936395036160252	0.33801696961028116	32	803	string_800
ADAMTSL2	0.6703372915065657	0.44855866341666273	14011	803	transcriptome
ADAMTSL3	0.5521139467212741	0.2597497357044012	1	642	corum
ADAMTSL3	0.5521139467212741	0.2597497357044012	1	642	single
ADAMTSL3	0.6767627465558173	0.40921431578639145	197	642	string
ADAMTSL3	0.6462130414562525	0.3707798669185416	31	642	string_800
ADAMTSL3	0.6922783461195634	0.462130930561477	14011	642	transcriptome
ADAMTSL4	0.42255908727181846	0.16972798528703925	1	995	corum
ADAMTSL4	0.42255908727181846	0.16972798528703925	1	995	single
ADAMTSL4	0.5475097800784664	0.2945545780506439	199	995	string
ADAMTSL4	0.4985933032418302	0.24023428721854337	31	995	string_800
ADAMTSL4	0.629139334791551	0.38949664778661386	14011	995	transcriptome
ADAMTSL5	0.17107083495483186	0.02310027054434327	1	490	corum
ADAMTSL5	0.17107083495483186	0.02310027054434327	1	490	single
ADAMTSL5	0.6181034031422922	0.37802112787354913	95	490	string
ADAMTSL5	0.5795878118936533	0.3326771225393411	31	490	string_800
ADAMTSL5	0.6583645169829603	0.4211943682672483	14011	490	transcriptome
ADAP1	0.5433390221772305	0.2886128363806256	1	1029	corum
ADAP1	0.5433390221772305	0.2886128363806256	1	1029	single
ADAP1	0.6982079518510271	0.48138908117022294	288	1029	string
ADAP1	0.5423370136981748	0.28785306311691583	3	1029	string_800
ADAP1	0.7336950915872118	0.5327542869874435	14011	1029	transcriptome
ADAP2	0.5847341069358636	0.26308496155119876	1	791	corum
ADAP2	0.5847341069358636	0.26308496155119876	1	791	single
ADAP2	0.6303322571654832	0.3560045010430529	327	791	string
ADAP2	0.5870093190967082	0.2632178731115056	3	791	string_800
ADAP2	0.658885363710589	0.3962053022332694	14011	791	transcriptome
ADAR	0.6001935408090452	0.32299284548168017	6	1029	corum
ADAR	0.5196539570355947	0.2318680285828859	1	1029	single
ADAR	0.7989802236545562	0.6185298212067392	515	1029	string
ADAR	0.6907915784003391	0.4460930382540279	48	1029	string_800
ADAR	0.8367743130681594	0.6905535196423818	14011	1029	transcriptome
ADARB1	0.6244919642157105	0.33421729261515576	1	772	corum
ADARB1	0.6244919642157105	0.33421729261515576	1	772	single
ADARB1	0.8147182391921183	0.5961358189139486	231	772	string
ADARB1	0.6716505247020671	0.39544444949463897	4	772	string_800
ADARB1	0.8685858603509604	0.7080799666904212	14011	772	transcriptome
ADARB2	0	-0.13904613955297918	1	40	corum
ADARB2	0	-0.13904613955297918	1	40	single
ADARB2	0.07480208382622164	-0.45929901355292735	239	40	string
ADARB2	-0.41325975822404054	-0.14779842932066956	3	40	string_800
ADARB2	0.05499506314599652	-0.3595408849431623	14011	40	transcriptome
ADAT1	0.4147006836291838	0.13693452152079977	1	751	corum
ADAT1	0.4147006836291838	0.13693452152079977	1	751	single
ADAT1	0.39640361260780144	0.14959901173768808	105	751	string
ADAT1	0.41470068362918405	0.12051273517850536	5	751	string_800
ADAT1	0.3008428172632626	0.08721309967427571	14011	751	transcriptome
ADAT2	0.2171011208142774	0.04473386465153206	1	607	corum
ADAT2	0.2171011208142774	0.04473386465153206	1	607	single
ADAT2	0.4658145196504205	0.2018893536763693	378	607	string
ADAT2	0.2396646276659539	0.05001220786133631	3	607	string_800
ADAT2	0.4906239583255911	0.2244622475461383	14011	607	transcriptome
ADAT3	0.16092646841693647	-0.03193231598767721	1	692	corum
ADAT3	0.16092646841693647	-0.03193231598767721	1	692	single
ADAT3	0	-0.04490323972136756	256	692	string
ADAT3	0.34868146258996435	0.00910905828577013	5	692	string_800
ADAT3	0.2063930372852818	0.00222355031704768	14011	692	transcriptome
ADCK1	0.3130145356202323	0.0870538237956987	1	837	corum
ADCK1	0.3130145356202323	0.0870538237956987	1	837	single
ADCK1	0.4150739014784372	0.15908834704889707	158	837	string
ADCK1	0.3130145356202323	0.0870538237956987	1	837	string_800
ADCK1	0.4517307421248607	0.18462140050401	14011	837	transcriptome
ADCK5	0.28979876888365697	0.05590697609230433	1	741	corum
ADCK5	0.28979876888365697	0.05590697609230433	1	741	single
ADCK5	0.26983129148703633	0.05612794532102505	149	741	string
ADCK5	0.28979876888365697	0.05590697609230433	1	741	string_800
ADCK5	0.243789874888655	0.05439555490452819	14011	741	transcriptome
ADCY1	0.04483090583742607	-0.2115471278708334	1	87	corum
ADCY1	0.04483090583742607	-0.2115471278708334	1	87	single
ADCY1	0.344961604324322	0.09666664151859884	595	87	string
ADCY1	0.1712004166227283	-0.04716543025400632	146	87	string_800
ADCY1	0.2455739184642094	0.03613628335307228	14011	87	transcriptome
ADCY2	0.8447451818796268	0.4475169921036789	1	87	corum
ADCY2	0.8447451818796268	0.4475169921036789	1	87	single
ADCY2	0.8713151927714572	0.6723350763463026	570	87	string
ADCY2	0.8614025672488534	0.652360054933465	141	87	string_800
ADCY2	0.8463321329657466	0.6181466980988912	14011	87	transcriptome
ADCY3	0.27538725159483696	0.06552423018393394	1	455	corum
ADCY3	0.27538725159483696	0.06552423018393394	1	455	single
ADCY3	0.400285812350349	0.13986622371014923	581	455	string
ADCY3	0.3766337928999437	0.12899368854599158	148	455	string_800
ADCY3	0.32944390751258185	0.0951594453413015	14011	455	transcriptome
ADCY5	0.01035999744993594	-0.04160106104401406	1	580	corum
ADCY5	0.01035999744993594	-0.04160106104401406	1	580	single
ADCY5	0.21739113265712745	-0.02962037171165477	697	580	string
ADCY5	0.17335101120965715	-0.02530944599902196	148	580	string_800
ADCY5	0.21478962220532744	-0.00486644366888433	14011	580	transcriptome
ADCY6	0.28088875669820973	0.06503305587148966	1	953	corum
ADCY6	0.28088875669820973	0.06503305587148966	1	953	single
ADCY6	0.5363596220999981	0.2733869813796256	479	953	string
ADCY6	0.5135645643525233	0.24837590648525332	146	953	string_800
ADCY6	0.5472111172318939	0.2876260196065843	14011	953	transcriptome
ADCY7	0.3261226583926833	0.097029430651412	1	542	corum
ADCY7	0.3261226583926833	0.097029430651412	1	542	single
ADCY7	0.5977029006016354	0.3508001310847456	443	542	string
ADCY7	0.5855928838700071	0.3390310108198036	146	542	string_800
ADCY7	0.5691959809828004	0.3097503158196313	14011	542	transcriptome
ADCY8	0.6009888600978746	0.35598699947170165	1	148	corum
ADCY8	0.6009888600978746	0.35598699947170165	1	148	single
ADCY8	0.7738885382809203	0.5935419660792106	700	148	string
ADCY8	0.7976166653762011	0.6319432713207532	152	148	string_800
ADCY8	0.7566519704364676	0.564441215876313	14011	148	transcriptome
ADCY9	0.6034620643058218	0.33771425452658743	1	636	corum
ADCY9	0.6034620643058218	0.33771425452658743	1	636	single
ADCY9	0.6539760878266151	0.40293000367460285	474	636	string
ADCY9	0.6345066420978096	0.38105331004699694	144	636	string_800
ADCY9	0.6837688295830611	0.4280638986438162	14011	636	transcriptome
ADCYAP1R1	0.8349349107712246	0.6167582851470976	1	87	corum
ADCYAP1R1	0.8349349107712246	0.6167582851470976	1	87	single
ADCYAP1R1	0.9078051947866274	0.7507793912288128	456	87	string
ADCYAP1R1	0.7999743190896598	0.5382520808841635	49	87	string_800
ADCYAP1R1	0.8973888578350959	0.6678009049672469	14011	87	transcriptome
ADD1	0.4071322256861907	0.11000366288712204	1	1023	corum
ADD1	0.4071322256861907	0.11000366288712204	1	1023	single
ADD1	0.8296190263272115	0.6538334644540567	299	1023	string
ADD1	0.637586610166372	0.336332928464528	6	1023	string_800
ADD1	0.8855423597835888	0.7717439856452396	14011	1023	transcriptome
ADD2	0.44189244339278705	0.19473367213099724	3	1008	corum
ADD2	0.26727537472414903	0.06955432750353185	1	1008	single
ADD2	0.7769165935679109	0.5954761951396252	268	1008	string
ADD2	0.5537570163594684	0.3051976328018019	5	1008	string_800
ADD2	0.8089274870195486	0.6438697653146245	14011	1008	transcriptome
ADD3	0.292130957020393	0.07342916307458158	1	1029	corum
ADD3	0.292130957020393	0.07342916307458158	1	1029	single
ADD3	0.8053159440388584	0.6238645477183004	238	1029	string
ADD3	0.4285235125783595	0.15547295899433244	3	1029	string_800
ADD3	0.8407703210219808	0.6970563620872768	14011	1029	transcriptome
ADGB	0.20034335751649104	-0.10447564974584168	1	132	corum
ADGB	0.20034335751649104	-0.10447564974584168	1	132	single
ADGB	0.21590034173358089	-0.07753374248047562	259	132	string
ADGB	0.00913404570714235	-0.13902370481799142	2	132	string_800
ADGB	0.04655944938496949	-0.13571577176625005	14011	132	transcriptome
ADGRA1	0	-0.01081130729424018	1	87	corum
ADGRA1	0	-0.01081130729424018	1	87	single
ADGRA1	0.3375355519955608	0.10658026209693272	156	87	string
ADGRA1	0	-0.01081130729424018	1	87	string_800
ADGRA1	0.21734507279299936	0.03605418907469593	14011	87	transcriptome
ADGRA2	0.47189633606404024	0.167456815678504	1	363	corum
ADGRA2	0.47189633606404024	0.167456815678504	1	363	single
ADGRA2	0.5303180231872953	0.2448765601130161	283	363	string
ADGRA2	0.4718963360640404	0.16490725623354974	3	363	string_800
ADGRA2	0.44902817470689294	0.05288706432714119	14011	363	transcriptome
ADGRA3	0.40231552902771384	0.12893689548660592	1	197	corum
ADGRA3	0.40231552902771384	0.12893689548660592	1	197	single
ADGRA3	0.39979069350546426	0.04051780860347631	241	197	string
ADGRA3	0.40231552902771384	0.12893689548660592	1	197	string_800
ADGRA3	0	-0.00228049951023345	14011	197	transcriptome
ADGRB1	0	-0.10417475234939833	1	87	corum
ADGRB1	0	-0.10417475234939833	1	87	single
ADGRB1	0.3483805407357073	0.0991136835616695	207	87	string
ADGRB1	0	-0.10417475234939833	2	87	string_800
ADGRB1	0.13523565003198632	-0.09417779688949146	14011	87	transcriptome
ADGRB2	0	-0.10136921669598276	1	87	corum
ADGRB2	0	-0.10136921669598276	1	87	single
ADGRB2	0.1687080756625462	-0.08070943921621776	118	87	string
ADGRB2	0	-0.10136921669598276	1	87	string_800
ADGRB2	0.5210726607202424	0.17334307685588413	14011	87	transcriptome
ADGRB3	0	-0.1401140576386957	1	87	corum
ADGRB3	0	-0.1401140576386957	1	87	single
ADGRB3	0.415012067168487	0.1087513648463343	333	87	string
ADGRB3	0	-0.1401140576386957	1	87	string_800
ADGRB3	0.39874428889241686	0.09504825344511504	14011	87	transcriptome
ADGRE2	0.5498519881924915	0.2960149569478293	1	788	corum
ADGRE2	0.5498519881924915	0.2960149569478293	1	788	single
ADGRE2	0.5735356660435781	0.32328962320301546	121	788	string
ADGRE2	0.5498519881924915	0.2960149569478293	1	788	string_800
ADGRE2	0.5961746330814999	0.33426209884108204	14011	788	transcriptome
ADGRE3	0.4737086504039176	0.17024014516711594	1	282	corum
ADGRE3	0.4737086504039176	0.17024014516711594	1	282	single
ADGRE3	0.6982971531791725	0.4770367401565635	99	282	string
ADGRE3	0.4737086504039176	0.17024014516711594	1	282	string_800
ADGRE3	0.5289591960250042	0.22181987317815055	14011	282	transcriptome
ADGRE5	0.3835872412540327	0.1295028849159955	1	1029	corum
ADGRE5	0.3835872412540327	0.1295028849159955	1	1029	single
ADGRE5	0.6858245390306754	0.4534588284449307	204	1029	string
ADGRE5	0.38232482214904945	0.1275931790054753	2	1029	string_800
ADGRE5	0.7366340106759379	0.5397468369362909	14011	1029	transcriptome
ADGRF1	0.5778178986629025	0.11091322173175457	1	261	corum
ADGRF1	0.5778178986629025	0.11091322173175457	1	261	single
ADGRF1	0.5568077114823841	0.1388088218157549	94	261	string
ADGRF1	0.5778178986629028	0.11091322173175457	1	261	string_800
ADGRF1	0.6321704115638238	0.3306098547694116	14011	261	transcriptome
ADGRF5	0.662291427142589	0.4061007578722179	1	837	corum
ADGRF5	0.662291427142589	0.4061007578722179	1	837	single
ADGRF5	0.8264476815975663	0.6514638757862132	111	837	string
ADGRF5	0.6956721803275694	0.46853118849585607	3	837	string_800
ADGRF5	0.8844056839642115	0.777198931144327	14011	837	transcriptome
ADGRG1	0.5085870995202558	0.2032173943166845	5	1008	corum
ADGRG1	0.5006725256565967	0.19378824567793496	1	1008	single
ADGRG1	0.6093619750542878	0.32530238886912644	233	1008	string
ADGRG1	0.5006725256565967	0.19378824567793496	1	1008	string_800
ADGRG1	0.6461708822153087	0.3920411397542838	14011	1008	transcriptome
ADGRG2	0.5168191800406924	-0.14482941740460142	1	169	corum
ADGRG2	0.5168191800406924	-0.14482941740460142	1	169	single
ADGRG2	0.5609917236363112	-0.02726945284164661	125	169	string
ADGRG2	0.5168191800406924	-0.14482941740460142	1	169	string_800
ADGRG2	0.4709863509415466	-0.14270316397192695	14011	169	transcriptome
ADGRG3	0.6849719907895668	0.4671595372394659	1	277	corum
ADGRG3	0.6849719907895668	0.4671595372394659	1	277	single
ADGRG3	0.730430109453567	0.5278775223399934	180	277	string
ADGRG3	0.7173037989399286	0.5070745509340339	83	277	string_800
ADGRG3	0.700933986957677	0.4843417941359177	14011	277	transcriptome
ADGRG5	0.3087881674378306	-0.2375567627123949	1	88	corum
ADGRG5	0.3087881674378306	-0.2375567627123949	1	88	single
ADGRG5	0.4741794821864514	0.15829933633803417	55	88	string
ADGRG5	0.30878816743783055	-0.23755676271239512	1	88	string_800
ADGRG5	0.48894839883174224	0.18978731524209003	14011	88	transcriptome
ADGRG6	0.6494873197249379	0.35290024206220916	1	452	corum
ADGRG6	0.6494873197249379	0.35290024206220916	1	452	single
ADGRG6	0.8022500492521351	0.606842359368325	229	452	string
ADGRG6	0.6494873197249379	0.35290024206220916	1	452	string_800
ADGRG6	0.8007455625360722	0.6224530807972968	14011	452	transcriptome
ADGRL1	-0.01547955346707142	-0.04835477089343598	1	267	corum
ADGRL1	-0.01547955346707142	-0.04835477089343598	1	267	single
ADGRL1	0.4841395658550766	0.2217617488577901	312	267	string
ADGRL1	0.16950583825100007	-0.02541580142082833	5	267	string_800
ADGRL1	0.536732485639438	0.2781437304792521	14011	267	transcriptome
ADGRL2	0.5523461170342941	0.29318886369876895	1	865	corum
ADGRL2	0.5523461170342941	0.29318886369876895	1	865	single
ADGRL2	0.8614623612268382	0.7359982139802552	346	865	string
ADGRL2	0.6211970394005787	0.3813098446832921	5	865	string_800
ADGRL2	0.8781308490331626	0.7655673444404294	14011	865	transcriptome
ADGRL3	0.6677359838914378	0.4340531345939478	4	328	corum
ADGRL3	0.6540622779751812	0.42028607391513095	1	328	single
ADGRL3	0.7595764424794338	0.5666984551228527	417	328	string
ADGRL3	0.6783832204562081	0.4511414892018011	5	328	string_800
ADGRL3	0.7713616367060498	0.557070117643023	14011	328	transcriptome
ADGRL4	0.5642155804429765	0.297700028727896	1	658	corum
ADGRL4	0.5642155804429765	0.297700028727896	1	658	single
ADGRL4	0.5530692801111987	0.2936992187265546	208	658	string
ADGRL4	0.5642155804429765	0.297700028727896	1	658	string_800
ADGRL4	0.6131778701435723	0.3574078539617954	14011	658	transcriptome
ADGRV1	0	-0.01467551309542636	2	287	corum
ADGRV1	0.16546418180665787	-0.01467551309542636	1	287	single
ADGRV1	0.141997379522419	-0.01467551309542636	242	287	string
ADGRV1	0	-0.01467551309542636	4	287	string_800
ADGRV1	-0.00254275507341075	-0.01418299355657071	14011	287	transcriptome
ADH1A	0.1689897492997244	-0.01307959911979805	1	363	corum
ADH1A	0.1689897492997244	-0.01307959911979805	1	363	single
ADH1A	0.5845805965821765	0.31962075742737084	294	363	string
ADH1A	0.541990371130922	0.26730831589406046	15	363	string_800
ADH1A	0.6517214271028035	0.41844802040635776	14011	363	transcriptome
ADH1B	0.6570678918488922	0.43154163653276345	1	1029	corum
ADH1B	0.6570678918488922	0.43154163653276345	1	1029	single
ADH1B	0.8173567662710703	0.6677800239882793	253	1029	string
ADH1B	0.748292330683197	0.5587151447390974	18	1029	string_800
ADH1B	0.87260647034724	0.7606707147577023	14011	1029	transcriptome
ADH1C	0.4287355095214484	0.11491692814348498	1	937	corum
ADH1C	0.4287355095214484	0.11491692814348498	1	937	single
ADH1C	0.6800669101245641	0.4390460271678449	331	937	string
ADH1C	0.636907608133342	0.3812880058034128	15	937	string_800
ADH1C	0.71672740537025	0.502051805736433	14011	937	transcriptome
ADH4	0.18748214700711743	-9.056451131606023e-5	1	534	corum
ADH4	0.18748214700711743	-9.056451131606023e-5	1	534	single
ADH4	0.7466888483412973	0.551951857547883	294	534	string
ADH4	0.6344807041575425	0.389083255784285	15	534	string_800
ADH4	0.7718259784545876	0.5881652915450373	14011	534	transcriptome
ADH5	0.5654877035165771	0.2648985680254018	1	1029	corum
ADH5	0.5654877035165771	0.2648985680254018	1	1029	single
ADH5	0.7741664703968537	0.568756580482779	398	1029	string
ADH5	0.7018718774957131	0.39997772447086655	16	1029	string_800
ADH5	0.8249516591273197	0.6567118947280632	14011	1029	transcriptome
ADH6	0.5556791178994939	0.20208663963999576	1	265	corum
ADH6	0.5556791178994939	0.20208663963999576	1	265	single
ADH6	0.8260288491683027	0.6611554783647857	269	265	string
ADH6	0.6833803735723175	0.4181450281237335	17	265	string_800
ADH6	0.8389993940466391	0.6733734147321991	14011	265	transcriptome
ADH7	0.7181543809299518	0.06445207840159373	1	352	corum
ADH7	0.7181543809299518	0.06445207840159373	1	352	single
ADH7	0.7429766081994305	0.3759249015582198	253	352	string
ADH7	0.7150950547446776	0.14820199846321425	15	352	string_800
ADH7	0.7216135668022644	0.4181705441086867	14011	352	transcriptome
ADHFE1	0.5682926917934394	0.32131164075282015	1	576	corum
ADHFE1	0.5682926917934394	0.32131164075282015	1	576	single
ADHFE1	0.774595162832849	0.5783017973560888	485	576	string
ADHFE1	0.571635588831329	0.32349029547002783	3	576	string_800
ADHFE1	0.8095290406385243	0.6413482417029444	14011	576	transcriptome
ADI1	0.3645326713783933	0.10674708999049244	1	1022	corum
ADI1	0.3645326713783933	0.10674708999049244	1	1022	single
ADI1	0.5757252751732288	0.3024139070546893	206	1022	string
ADI1	0.3893686952354678	0.12546400875608144	6	1022	string_800
ADI1	0.583011201316488	0.3165012772714978	14011	1022	transcriptome
ADIPOQ	0.16264657799023297	0.02415241808080626	3	946	corum
ADIPOQ	0.06062576222950368	3.685986171653166e-5	1	946	single
ADIPOQ	0.750502082002097	0.5507486836101642	779	946	string
ADIPOQ	0.7118707454184368	0.4937352757600512	73	946	string_800
ADIPOQ	0.7726801291556433	0.5829535170383628	14011	946	transcriptome
ADIPOR1	0.464760326452729	0.16337579649894152	1	486	corum
ADIPOR1	0.464760326452729	0.16337579649894152	1	486	single
ADIPOR1	0.4632913450080038	0.18475733252120152	246	486	string
ADIPOR1	0.5179177895923738	0.21339134455249464	8	486	string_800
ADIPOR1	0.5736183246499681	0.2742436229552496	14011	486	transcriptome
ADIRF	0.5986978996231141	0.34620461601473806	1	1029	corum
ADIRF	0.5986978996231141	0.34620461601473806	1	1029	single
ADIRF	0.7884294878721241	0.618904623746046	83	1029	string
ADIRF	0.5986978996231141	0.34620461601473806	1	1029	string_800
ADIRF	0.8646092458460586	0.7472170737720872	14011	1029	transcriptome
ADK	0.5848997328987176	0.3091257837477881	1	1029	corum
ADK	0.5848997328987176	0.3091257837477881	1	1029	single
ADK	0.7096374391142138	0.4641279283031065	529	1029	string
ADK	0.6466527516716328	0.3757800496484533	49	1029	string_800
ADK	0.7441238439570549	0.5185902510096521	14011	1029	transcriptome
ADM	0.44391101186709864	0.14992235414767663	1	230	corum
ADM	0.44391101186709864	0.14992235414767663	1	230	single
ADM	0.5212165134792875	0.22911939794298053	271	230	string
ADM	0.496160704632455	0.2166335174060522	47	230	string_800
ADM	0.5196570143188587	0.15553358842137222	14011	230	transcriptome
ADNP	0.5257823659222988	0.2338610591301876	1	1029	corum
ADNP	0.5257823659222988	0.2338610591301876	1	1029	single
ADNP	0.7732962172289013	0.5577662735726502	318	1029	string
ADNP	0.6274018824758496	0.3250528259160139	6	1029	string_800
ADNP	0.8098918516096846	0.6482472633199292	14011	1029	transcriptome
ADNP2	0.14130824001341902	-0.00491717759605125	1	479	corum
ADNP2	0.14130824001341902	-0.00491717759605125	1	479	single
ADNP2	0.43503008128406806	0.15691711484973536	96	479	string
ADNP2	0.14130824001341902	-0.00491717759605125	1	479	string_800
ADNP2	0.5224364816930541	0.2477853260768671	14011	479	transcriptome
ADO	0.4667551332522025	0.17450952402988118	1	1029	corum
ADO	0.4667551332522025	0.17450952402988118	1	1029	single
ADO	0.5915549604343044	0.2982376416658312	119	1029	string
ADO	0.4935222161673484	0.19596685472314024	3	1029	string_800
ADO	0.6077363778493972	0.3256556360981674	14011	1029	transcriptome
ADORA1	0.7342937274438379	0.5033168008881761	1	87	corum
ADORA1	0.7342937274438379	0.5033168008881761	1	87	single
ADORA1	0.6391044781104532	0.4032613669867012	488	87	string
ADORA1	0.6267453361543922	0.3767740040772397	110	87	string_800
ADORA1	0.7294018072562021	0.4768374224355564	14011	87	transcriptome
ADPGK	0.5722618651553255	0.22903555065539316	1	1029	corum
ADPGK	0.5722618651553255	0.22903555065539316	1	1029	single
ADPGK	0.6162741811375047	0.313619915553799	252	1029	string
ADPGK	0.6026938687130741	0.28169105558382346	25	1029	string_800
ADPGK	0.6627842146413294	0.4078638642187225	14011	1029	transcriptome
ADPRH	0.667890809879429	0.4079451690211632	1	1022	corum
ADPRH	0.667890809879429	0.4079451690211632	1	1022	single
ADPRH	0.7494914570243033	0.5178976880662651	69	1022	string
ADPRH	0.667890809879429	0.4079451690211632	1	1022	string_800
ADPRH	0.7869948524488599	0.6173411923095764	14011	1022	transcriptome
ADPRHL1	0.5034476826695391	0.20943728941409767	1	94	corum
ADPRHL1	0.5034476826695391	0.20943728941409767	1	94	single
ADPRHL1	0.5745627671130102	0.321372531470418	134	94	string
ADPRHL1	0.5034476826695391	0.20943728941409767	1	94	string_800
ADPRHL1	0.520850145652546	0.2686109695331097	14011	94	transcriptome
ADPRHL2	0.35095063912871916	0.09357273917969856	1	1029	corum
ADPRHL2	0.35095063912871916	0.09357273917969856	1	1029	single
ADPRHL2	0.5053039859757134	0.18744941215456337	143	1029	string
ADPRHL2	0.3732076935040225	0.09718874491900886	5	1029	string_800
ADPRHL2	0.622004457100498	0.3674279838322204	14011	1029	transcriptome
ADPRM	-0.15321785910985972	-0.08197259412626345	1	78	corum
ADPRM	-0.15321785910985972	-0.08197259412626345	1	78	single
ADPRM	0.01305996030165238	-0.03686885236980797	57	78	string
ADPRM	-0.2629683265611513	-0.2669241314695032	13	78	string_800
ADPRM	-0.23592169706257304	-0.1626021207991084	14011	78	transcriptome
ADRA2A	0.2762413720066359	0.033095150391692973	2	93	corum
ADRA2A	0.2757274532094359	0.0128866224083789	1	93	single
ADRA2A	0.3345413342597121	0.09754048046537678	381	93	string
ADRA2A	0.28794701260366856	0.06642590354263178	119	93	string_800
ADRA2A	0.34499033194335116	0.08467537258521685	14011	93	transcriptome
ADRM1	0.34564787053643875	0.10739682725732748	1	1029	corum
ADRM1	0.34564787053643875	0.10739682725732748	1	1029	single
ADRM1	0.6733300631882555	0.4344129380042314	520	1029	string
ADRM1	0.5229484018738887	0.24348874361105768	60	1029	string_800
ADRM1	0.6914064088126923	0.4610204769764221	14011	1029	transcriptome
ADSL	0.3604494784397787	0.1193313822143699	1	1029	corum
ADSL	0.3604494784397787	0.1193313822143699	1	1029	single
ADSL	0.617382616492862	0.3722963840019492	569	1029	string
ADSL	0.5186819546750789	0.25358211182971724	61	1029	string_800
ADSL	0.6439260157793723	0.405546762711141	14011	1029	transcriptome
ADSS	0.6033742970529247	0.3538187711225045	1	1029	corum
ADSS	0.6033742970529247	0.3538187711225045	1	1029	single
ADSS	0.7206458583492621	0.5167033171331505	504	1029	string
ADSS	0.6700596723794998	0.4383339763500401	39	1029	string_800
ADSS	0.7277091781147944	0.5288354771838498	14011	1029	transcriptome
ADSSL1	0.7028205875647746	0.419948843465104	1	872	corum
ADSSL1	0.7028205875647746	0.419948843465104	1	872	single
ADSSL1	0.7178041859643314	0.4801924662977321	461	872	string
ADSSL1	0.7321322406452624	0.491806300214794	31	872	string_800
ADSSL1	0.7305206237913332	0.5027844896300445	14011	872	transcriptome
ADTRP	0	-0.11338519370157928	1	92	corum
ADTRP	0	-0.11338519370157928	1	92	single
ADTRP	0.3114197491135824	-0.04559523717753455	122	92	string
ADTRP	0	-0.11338519370157928	1	92	string_800
ADTRP	-0.07932161835284143	-0.4112940156489633	14011	92	transcriptome
AEBP1	0.5094594235106726	0.25029366794043084	1	1029	corum
AEBP1	0.5094594235106726	0.25029366794043084	1	1029	single
AEBP1	0.7126132983708044	0.49526509132808383	190	1029	string
AEBP1	0.5094594235106727	0.25029366794043084	1	1029	string_800
AEBP1	0.7405874096181629	0.5217007123681159	14011	1029	transcriptome
AEBP2	0.37669020009582127	0.09626062405924551	5	185	corum
AEBP2	0.36246379832824827	0.07535210197746278	1	185	single
AEBP2	0.5130494956448405	0.14407184666002992	215	185	string
AEBP2	0.42184959467881367	0.11100078326327267	45	185	string_800
AEBP2	0.4318538732861902	0.11998885608236189	14011	185	transcriptome
AES	0.2790968649564462	0.03740808152903885	1	958	corum
AES	0.2790968649564462	0.03740808152903885	1	958	single
AES	0.5401236215193934	0.2642517343101355	233	958	string
AES	0.3297196951964657	0.0741583241028212	12	958	string_800
AES	0.6232732766244634	0.34392833149038327	14011	958	transcriptome
AFAP1	0.5718513987041152	0.31734056575362357	1	1022	corum
AFAP1	0.5718513987041152	0.31734056575362357	1	1022	single
AFAP1	0.7155013082218875	0.5066367654148668	164	1022	string
AFAP1	0.5683636444123902	0.3156836724986879	3	1022	string_800
AFAP1	0.7643306877879217	0.5752106968536707	14011	1022	transcriptome
AFAP1L1	0.6944016162771323	0.46969217853704015	1	808	corum
AFAP1L1	0.6944016162771323	0.46969217853704015	1	808	single
AFAP1L1	0.8103866257670495	0.6414030890951323	70	808	string
AFAP1L1	0.6944016162771323	0.46969217853704015	1	808	string_800
AFAP1L1	0.8645316491653663	0.7465387499991676	14011	808	transcriptome
AFAP1L2	0.7753543898794941	0.594409979570514	1	913	corum
AFAP1L2	0.7753543898794941	0.594409979570514	1	913	single
AFAP1L2	0.7557807658375911	0.570138590151557	98	913	string
AFAP1L2	0.7753543898794941	0.594409979570514	1	913	string_800
AFAP1L2	0.7913200828730566	0.6252944989706	14011	913	transcriptome
AFDN	0.3678469161465978	0.1310957562528713	2	945	corum
AFDN	0.3629782365470855	0.12636382991433992	1	945	single
AFDN	0.7341595661046171	0.5364689434136223	552	945	string
AFDN	0.6670342805052026	0.43883614098320534	49	945	string_800
AFDN	0.7786834361869077	0.6062964218378475	14011	945	transcriptome
AFF1	0.2896335652275862	0.08138404085442663	11	656	corum
AFF1	0.19670977719492172	0.0317198092371288	1	656	single
AFF1	0.3136450594644493	0.07198221239593983	233	656	string
AFF1	0.2354848044517645	0.05128220731423438	9	656	string_800
AFF1	0.04048722968440717	-0.00202047977124109	14011	656	transcriptome
AFF2	0.19382268037142705	-0.00257735060636155	1	286	corum
AFF2	0.19382268037142705	-0.00257735060636155	1	286	single
AFF2	0.1674206359222848	0.01972825075008477	234	286	string
AFF2	0.22933001619063365	0.01256382161985114	2	286	string_800
AFF2	0.12369683881834805	0.00232541418753073	14011	286	transcriptome
AFF3	-0.00269259636683477	-0.17980002456966848	1	410	corum
AFF3	-0.00269259636683477	-0.17980002456966848	1	410	single
AFF3	0.4672601340521581	0.01304841706781856	231	410	string
AFF3	0.07522302176737822	-0.19651290526568463	2	410	string_800
AFF3	0.38644867618554446	0.00211598282484704	14011	410	transcriptome
AFF4	0.2669513373272024	0.02863262990520299	10	958	corum
AFF4	-0.00466549877337214	-0.03529326153006362	1	958	single
AFF4	0.4453798419181852	0.1320380829210902	292	958	string
AFF4	0.4102729721167266	0.10885286154232544	59	958	string_800
AFF4	0.4781105535705122	0.1738469052705055	14011	958	transcriptome
AFG1L	0.06297778226263916	-0.01828122028681167	1	807	corum
AFG1L	0.06297778226263916	-0.01828122028681167	1	807	single
AFG1L	0.31797115133983905	0.0829070816576466	130	807	string
AFG1L	0.08925312848726731	-0.01070664253377362	2	807	string_800
AFG1L	0.4071727555536691	0.14164449331799522	14011	807	transcriptome
AFG3L2	0.5479294241621331	0.25865439619181907	6	1029	corum
AFG3L2	0.5299272167920775	0.24666643235585073	1	1029	single
AFG3L2	0.7332076514055316	0.5154610026048152	659	1029	string
AFG3L2	0.6050239767040032	0.3107627394086623	26	1029	string_800
AFG3L2	0.7478780904944795	0.5347347530096832	14011	1029	transcriptome
AFM	0.07145705412572868	-0.00736408165778312	1	1029	corum
AFM	0.07145705412572868	-0.00736408165778312	1	1029	single
AFM	0.678860668677162	0.4385027826885584	193	1029	string
AFM	0	-0.00736408165778312	1	1029	string_800
AFM	0.7298960183976706	0.505931907114066	14011	1029	transcriptome
AFMID	0.4656135810000953	0.19464927306989288	1	798	corum
AFMID	0.4656135810000953	0.19464927306989288	1	798	single
AFMID	0.6485792738024234	0.3923323824251136	148	798	string
AFMID	0.5468245525913841	0.2801249949647655	19	798	string_800
AFMID	0.5582771219676356	0.29524760676865447	14011	798	transcriptome
AFTPH	0.47144433115602896	0.21810792534627543	1	860	corum
AFTPH	0.47144433115602896	0.21810792534627543	1	860	single
AFTPH	0.5487729313669761	0.300127333464257	156	860	string
AFTPH	0.5483541741593808	0.30020844049169526	42	860	string_800
AFTPH	0.5794268437934588	0.32782629613605885	14011	860	transcriptome
AGA	0.4610219186410949	0.2048471457595981	1	845	corum
AGA	0.4610219186410949	0.2048471457595981	1	845	single
AGA	0.5847447385430192	0.33691295244180675	302	845	string
AGA	0.5219287697128381	0.2709606971835463	92	845	string_800
AGA	0.6667425284842746	0.4294112978984823	14011	845	transcriptome
AGAP1	0.41212230514023224	0.14440113324548298	1	972	corum
AGAP1	0.41212230514023224	0.14440113324548298	1	972	single
AGAP1	0.6287008143294617	0.3663140990384731	200	972	string
AGAP1	0.41212230514023224	0.14440113324548298	1	972	string_800
AGAP1	0.6850492191781615	0.46235923689183456	14011	972	transcriptome
AGAP2	0.2448724991871304	0.05167059904790283	1	608	corum
AGAP2	0.2448724991871304	0.05167059904790283	1	608	single
AGAP2	0.2646511685087167	0.05052629291275901	277	608	string
AGAP2	0.22099057533961777	0.03730978922708217	9	608	string_800
AGAP2	0.2669792035616408	0.05573281258021634	14011	608	transcriptome
AGAP3	0.46251253185244207	0.18985009428311295	1	978	corum
AGAP3	0.46251253185244207	0.18985009428311295	1	978	single
AGAP3	0.6323969349774724	0.3675696010319366	163	978	string
AGAP3	0.46251253185244207	0.18985009428311295	1	978	string_800
AGAP3	0.641800935556616	0.39882418432997513	14011	978	transcriptome
AGBL3	0	-0.01480600183170777	1	173	corum
AGBL3	0	-0.01480600183170777	1	173	single
AGBL3	0.24833049433783955	0.05593770207424831	145	173	string
AGBL3	-0.1721520656230989	-0.01480600183170777	1	173	string_800
AGBL3	0.36310675312622714	0.12697434627195736	14011	173	transcriptome
AGBL4	0.739420111463691	0.3929489287858155	1	47	corum
AGBL4	0.739420111463691	0.3929489287858155	1	47	single
AGBL4	0.9314448903898715	0.8568169978900062	102	47	string
AGBL4	0.8114430332208359	0.5508329079034109	2	47	string_800
AGBL4	0.9431259660658516	0.8660018801747641	14011	47	transcriptome
AGER	0.9074544457521893	0.8036279989759854	1	334	corum
AGER	0.9074544457521893	0.8036279989759854	1	334	single
AGER	0.939350144059974	0.875087123771477	376	334	string
AGER	0.919424397038187	0.8442010796367305	22	334	string_800
AGER	0.9455225025995664	0.8860521811621176	14011	334	transcriptome
AGFG1	0.4415950341084189	0.1319162110334957	1	1029	corum
AGFG1	0.4415950341084189	0.1319162110334957	1	1029	single
AGFG1	0.5820115762514533	0.2801396020182094	675	1029	string
AGFG1	0.6103369008319468	0.30712944209327575	109	1029	string_800
AGFG1	0.7051540611452002	0.457672376374016	14011	1029	transcriptome
AGFG2	0.5864980757052211	0.34095392329974183	1	1029	corum
AGFG2	0.5864980757052211	0.34095392329974183	1	1029	single
AGFG2	0.7481218323554614	0.54368273588792	163	1029	string
AGFG2	0.635173598239996	0.3976059416197302	4	1029	string_800
AGFG2	0.8012126315336203	0.6334630525544037	14011	1029	transcriptome
AGGF1	0.17667613381230948	0.02749776364547196	1	729	corum
AGGF1	0.17667613381230948	0.02749776364547196	1	729	single
AGGF1	0.4109441093727856	0.16241051947352236	252	729	string
AGGF1	0.35327253388822566	0.11188166412930134	57	729	string_800
AGGF1	0.37176772786083534	0.137813155168793	14011	729	transcriptome
AGK	0.38828383949893475	0.14634000118238133	1	1029	corum
AGK	0.38828383949893475	0.14634000118238133	1	1029	single
AGK	0.6934975436029079	0.46647566090463544	388	1029	string
AGK	0.6442134932461623	0.39902985230011223	77	1029	string_800
AGK	0.7007267356320502	0.48724405112402747	14011	1029	transcriptome
AGL	0.5131346838811506	0.2578700685650307	1	1029	corum
AGL	0.5131346838811506	0.2578700685650307	1	1029	single
AGL	0.6656712903760479	0.43276697831257094	433	1029	string
AGL	0.5998973115935959	0.3519285517474434	24	1029	string_800
AGL	0.6544151367697739	0.4110088349703616	14011	1029	transcriptome
AGMAT	0.5033146241082934	0.2346989627469256	1	614	corum
AGMAT	0.5033146241082934	0.2346989627469256	1	614	single
AGMAT	0.6191658073879135	0.3784984574604666	312	614	string
AGMAT	0.5157547307150008	0.2513548281347926	10	614	string_800
AGMAT	0.6685250972216603	0.4431033690002096	14011	614	transcriptome
AGO1	-0.06208293543749526	-0.06316930223242356	1	1029	corum
AGO1	-0.06208293543749526	-0.06316930223242356	1	1029	single
AGO1	0.7255183678737185	0.47840229263616674	738	1029	string
AGO1	0.64734327093487	0.36560060259112503	128	1029	string_800
AGO1	0.7583332622263209	0.5370453183590447	14011	1029	transcriptome
AGO2	0.4497622181067983	0.15907073107074798	10	1029	corum
AGO2	0.26744043003516427	0.04923086717343761	1	1029	single
AGO2	0.7141306123465251	0.4952050587614022	874	1029	string
AGO2	0.6300731051213994	0.35441466136824173	130	1029	string_800
AGO2	0.7507358218683531	0.5562057491410697	14011	1029	transcriptome
AGO3	0.3118322553201429	-0.04906107243797208	1	1015	corum
AGO3	0.3118322553201429	-0.04906107243797208	1	1015	single
AGO3	0.6371517397458207	0.269266454587606	460	1015	string
AGO3	0.5324116108501057	0.12755622392093924	114	1015	string_800
AGO3	0.6514058878141941	0.3720941985816164	14011	1015	transcriptome
AGO4	0.4678886692966101	0.200804094997297	2	592	corum
AGO4	0.4441908968183827	0.18087718311522027	1	592	single
AGO4	0.4368423818979368	0.1696320849200872	501	592	string
AGO4	0.46555775538706423	0.1993172907514439	113	592	string_800
AGO4	0.43765406159403303	0.16853456422737156	14011	592	transcriptome
AGPAT1	0.1524204423792662	0.02108123429368946	1	1021	corum
AGPAT1	0.1524204423792662	0.02108123429368946	1	1021	single
AGPAT1	0.1858102759381786	0.03331055377428604	294	1021	string
AGPAT1	0.22765457394754804	0.05166566160412444	24	1021	string_800
AGPAT1	0.20912501294186295	0.03316308572496085	14011	1021	transcriptome
AGPAT2	0.4792020170011236	0.2037174896071423	3	992	corum
AGPAT2	0.45466588929465435	0.18656089027317144	1	992	single
AGPAT2	0.6137147778306886	0.36402365720469776	438	992	string
AGPAT2	0.5930418529296598	0.32895584651915544	107	992	string_800
AGPAT2	0.6344851444059687	0.3968652696157194	14011	992	transcriptome
AGPAT3	0.3707452343085401	0.12976643392520104	1	1029	corum
AGPAT3	0.3707452343085401	0.12976643392520104	1	1029	single
AGPAT3	0.3992936043218121	0.13669524758990526	291	1029	string
AGPAT3	0.4050851958632363	0.15695885727405723	22	1029	string_800
AGPAT3	0.4801945517678105	0.213581747379473	14011	1029	transcriptome
AGPAT4	0.5050470373187348	0.17727229213978102	1	644	corum
AGPAT4	0.5050470373187348	0.17727229213978102	1	644	single
AGPAT4	0.5727247954210687	0.31363000311229405	205	644	string
AGPAT4	0.5251694523283325	0.23980059876298243	23	644	string_800
AGPAT4	0.5528631100685054	0.25147202245878886	14011	644	transcriptome
AGPAT5	0.37972547521507366	0.11280951100754122	1	1029	corum
AGPAT5	0.37972547521507366	0.11280951100754122	1	1029	single
AGPAT5	0.5459491849894137	0.25000078156358196	251	1029	string
AGPAT5	0.4226989313370553	0.14528337325776042	21	1029	string_800
AGPAT5	0.5929266102859995	0.305264175658822	14011	1029	transcriptome
AGPS	0.4625704726258365	0.20321541825311384	2	1029	corum
AGPS	0.45468871374446446	0.19702051507391072	1	1029	single
AGPS	0.6265996497175959	0.3835215723645953	255	1029	string
AGPS	0.6005310447130997	0.3475095869052084	24	1029	string_800
AGPS	0.6587790455240927	0.42726990364098993	14011	1029	transcriptome
AGR2	0.6504246373768197	0.36045831868896405	1	960	corum
AGR2	0.6504246373768197	0.36045831868896405	1	960	single
AGR2	0.7310918091041176	0.49040467973169566	254	960	string
AGR2	0.6561208018972741	0.3697998577915925	3	960	string_800
AGR2	0.7838648063375463	0.5827646869878137	14011	960	transcriptome
AGR3	0.7184981356644724	0.509626062376241	1	881	corum
AGR3	0.7184981356644724	0.509626062376241	1	881	single
AGR3	0.7985686243800059	0.6319913979964134	146	881	string
AGR3	0.718631539646184	0.5082142256678593	2	881	string_800
AGR3	0.7945383858167915	0.6233317011928887	14011	881	transcriptome
AGRN	0.07316554446674761	0.00169333229098855	1	1003	corum
AGRN	0.07316554446674761	0.00169333229098855	1	1003	single
AGRN	0.838457220546415	0.6917968653995287	661	1003	string
AGRN	0.766982574487198	0.5691504916573995	95	1003	string_800
AGRN	0.865824683363764	0.7379220378001281	14011	1003	transcriptome
AGT	0.3282057690192469	0.06754649459382278	3	1029	corum
AGT	0.11332883457616544	-0.00417367492997011	1	1029	single
AGT	0.762562498169074	0.560289462047967	712	1029	string
AGT	0.7378502595658379	0.5089877315949569	216	1029	string_800
AGT	0.7821293706448567	0.5941476045785332	14011	1029	transcriptome
AGTPBP1	0.5415478858240503	0.2847182571103325	1	831	corum
AGTPBP1	0.5415478858240503	0.2847182571103325	1	831	single
AGTPBP1	0.6728637977452944	0.4280535038164811	166	831	string
AGTPBP1	0.5415478858240503	0.2847182571103325	1	831	string_800
AGTPBP1	0.7375758542218752	0.5358419186843328	14011	831	transcriptome
AGTRAP	0.5204537424636204	0.24167751499348944	1	846	corum
AGTRAP	0.5204537424636204	0.24167751499348944	1	846	single
AGTRAP	0.4544011979104622	0.20130283986264977	158	846	string
AGTRAP	0.5023781742534503	0.23467013074798015	60	846	string_800
AGTRAP	0.4834903746822965	0.21061739841358484	14011	846	transcriptome
AGXT	0.7522533302743537	0.291268228493726	1	140	corum
AGXT	0.7522533302743537	0.291268228493726	1	140	single
AGXT	0.7819097049016759	0.5848255519106554	608	140	string
AGXT	0.6998989933786823	0.4866609076855828	75	140	string_800
AGXT	0.8291729623583308	0.6654848000766741	14011	140	transcriptome
AGXT2	0.4861527998219327	0.04238764691218977	1	155	corum
AGXT2	0.4861527998219327	0.04238764691218977	1	155	single
AGXT2	0.7215214063092668	0.46413441421180746	321	155	string
AGXT2	0.7082140750733181	0.3779545636968259	53	155	string_800
AGXT2	0.7436736073744055	0.5035961191802838	14011	155	transcriptome
AHCTF1	0.36777996001755286	0.12932030631490277	1	860	corum
AHCTF1	0.36777996001755286	0.12932030631490277	1	860	single
AHCTF1	0.5649094674289681	0.31868350077121965	319	860	string
AHCTF1	0.5610270372683901	0.30817843447929905	106	860	string_800
AHCTF1	0.5436566940567874	0.295529566537561	14011	860	transcriptome
AHCY	0.4324932936055	0.15954462434755767	1	1001	corum
AHCY	0.4324932936055	0.15954462434755767	1	1001	single
AHCY	0.6737420252105562	0.4390474056454655	838	1001	string
AHCY	0.5640210879061369	0.3013397401592549	19	1001	string_800
AHCY	0.6582970998289813	0.4212523206130654	14011	1001	transcriptome
AHCYL1	0.5067310811213102	0.23431438119289627	1	1029	corum
AHCYL1	0.5067310811213102	0.23431438119289627	1	1029	single
AHCYL1	0.6101674136847371	0.3573832498044278	493	1029	string
AHCYL1	0.5666104739023963	0.29266967812200617	19	1029	string_800
AHCYL1	0.6417684522627078	0.4026002148736728	14011	1029	transcriptome
AHCYL2	0.45395926038632006	0.19041320316607524	1	1022	corum
AHCYL2	0.45395926038632006	0.19041320316607524	1	1022	single
AHCYL2	0.6100321271280621	0.3719335536751307	346	1022	string
AHCYL2	0.503995064333833	0.2483984929260894	15	1022	string_800
AHCYL2	0.6737330957581257	0.4535675233943513	14011	1022	transcriptome
AHDC1	0.4649153446956946	0.20696481043328452	1	872	corum
AHDC1	0.4649153446956946	0.20696481043328452	1	872	single
AHDC1	0.6042006357203715	0.3612260829427044	74	872	string
AHDC1	0.4649153446956946	0.20696481043328452	1	872	string_800
AHDC1	0.5986616149906144	0.3549606726045468	14011	872	transcriptome
AHNAK	0.715691983062339	0.4752839047729374	4	1029	corum
AHNAK	0.6867177134338822	0.43699930264209097	1	1029	single
AHNAK	0.8742759893515817	0.7473112840153102	366	1029	string
AHNAK	0.6896427004475811	0.4469495050226679	8	1029	string_800
AHNAK	0.9014042385997926	0.8046257966261969	14011	1029	transcriptome
AHNAK2	0.61056213411357	0.3413031866418694	1	1021	corum
AHNAK2	0.61056213411357	0.3413031866418694	1	1021	single
AHNAK2	0.6343785673248367	0.38495330703781194	145	1021	string
AHNAK2	0.61056213411357	0.3413031866418694	1	1021	string_800
AHNAK2	0.7380805634934872	0.5263809976312039	14011	1021	transcriptome
AHR	0.609686306033647	0.369517824845876	6	1000	corum
AHR	0.5834459316166348	0.338381601203087	1	1000	single
AHR	0.67211141932115	0.44764751446994255	520	1000	string
AHR	0.6194913048934574	0.3762994847385768	13	1000	string_800
AHR	0.7101997694317163	0.5011478069949344	14011	1000	transcriptome
AHSA1	0.7011682906337239	0.4916313237125749	1	1029	corum
AHSA1	0.7011682906337239	0.4916313237125749	1	1029	single
AHSA1	0.8195155570573528	0.6695050560499798	444	1029	string
AHSA1	0.7481784853305478	0.5576559700904855	16	1029	string_800
AHSA1	0.8233229979578692	0.6770956720995344	14011	1029	transcriptome
AHSG	0.7454442582341966	0.5441015741021381	526	954	string
AHSG	0.6905191393718942	0.4600806178077097	159	954	string_800
AHSG	0.7602778681329087	0.5589678819875654	14011	954	transcriptome
AHSP	0.15052526305393424	-0.00219799327236236	1	972	corum
AHSP	0.15052526305393424	-0.00219799327236236	1	972	single
AHSP	0.6842909773588487	0.4652277961606739	111	972	string
AHSP	0.5867285770350834	0.3346208784399547	8	972	string_800
AHSP	0.728152347395042	0.52811667520374606	14011	972	transcriptome
AIDA	0.38932040321657446	0.1075428311744463	1	1029	corum
AIDA	0.38932040321657446	0.1075428311744463	1	1029	single
AIDA	0.5671158299158617	0.26125324490243484	64	1029	string
AIDA	0.38932040321657446	0.1075428311744463	1	1029	string_800
AIDA	0.7120221392477041	0.48141582692985074	14011	1029	transcriptome
AIF1	0.6842585478648668	0.4466370425871984	1	1023	corum
AIF1	0.6842585478648668	0.4466370425871984	1	1023	single
AIF1	0.80256387576363	0.6361144397729284	788	1023	string
AIF1	0.7104706827577221	0.48168845106596914	4	1023	string_800
AIF1	0.7930947197036912	0.6262212902675247	14011	1023	transcriptome
AIF1L	0.7510378034993577	0.5572133154680033	1	900	corum
AIF1L	0.7510378034993577	0.5572133154680033	1	900	single
AIF1L	0.8214702934583531	0.6729715375631344	446	900	string
AIF1L	0.7510378034993577	0.5572133154680033	1	900	string_800
AIF1L	0.845355487687976	0.7133609651040813	14011	900	transcriptome
AIFM1	0.5645334616297802	0.3148631130471301	2	1029	corum
AIFM1	0.5134397260823981	0.26160854717605475	1	1029	single
AIFM1	0.7088741403415737	0.5014818876728395	608	1029	string
AIFM1	0.5689749122176788	0.3215260925660245	12	1029	string_800
AIFM1	0.721603833937421	0.5191680044764131	14011	1029	transcriptome
AIFM2	0.2707068658242374	0.05494828149955788	1	993	corum
AIFM2	0.2707068658242374	0.05494828149955788	1	993	single
AIFM2	0.5013286872559022	0.23716479119946887	258	993	string
AIFM2	0.24948484528688655	0.04367501832155829	2	993	string_800
AIFM2	0.6138811137991754	0.3542876569935931	14011	993	transcriptome
AIFM3	0.5843254555597158	0.18169267871103667	1	127	corum
AIFM3	0.5843254555597158	0.18169267871103667	1	127	single
AIFM3	0.307459841141611	0.04004180701156545	254	127	string
AIFM3	0.5843254555597158	0.18169267871103667	1	127	string_800
AIFM3	0.24034564583561976	-0.00326089762175296	14011	127	transcriptome
AIG1	0.32948445895769995	0.08878105155316829	1	459	corum
AIG1	0.32948445895769995	0.08878105155316829	1	459	single
AIG1	0.30171528285152965	0.06467163522786146	97	459	string
AIG1	0.32948445895769995	0.08878105155316829	1	459	string_800
AIG1	0.3356577954522932	0.08524633638156431	14011	459	transcriptome
AIM1	0.7349782791602556	0.49653924477590494	1	255	corum
AIM1	0.7349782791602556	0.49653924477590494	1	255	single
AIM1	0.7349782791602556	0.49653924477590494	1	255	string
AIM1	0.7349782791602557	0.4965392447759048	1	255	string_800
AIM1	0.5308985826282914	0.23716889333294744	14011	255	transcriptome
AIMP1	0.4478388536712915	0.19851407073629812	3	932	corum
AIMP1	0.12599487816261776	0.00402894810673637	1	932	single
AIMP1	0.6868043967448203	0.4715889311363727	722	932	string
AIMP1	0.5706049876352745	0.3242436796002832	19	932	string_800
AIMP1	0.7164872747050756	0.5114920409566232	14011	932	transcriptome
AIMP2	0.21570920437269644	5.8140308621212e-4	3	868	corum
AIMP2	0.22839655191063327	0.00931885218464534	1	868	single
AIMP2	0.2752259033087148	0.03026636993887954	452	868	string
AIMP2	0.28329553759361936	0.02918234250806772	17	868	string_800
AIMP2	0.3015282582771931	0.04530821388897976	14011	868	transcriptome
AIP	0.3072750209131372	0.0243629325694793	1	1029	corum
AIP	0.3072750209131372	0.0243629325694793	1	1029	single
AIP	0.4174899767177288	0.12466599009641356	121	1029	string
AIP	0.33879208129884525	0.05130555896110977	7	1029	string_800
AIP	0.5099801389113302	0.23236432155968623	14011	1029	transcriptome
AJAP1	0.7931643658536742	0.5975840832185325	1	151	corum
AJAP1	0.7931643658536742	0.5975840832185325	1	151	single
AJAP1	0.7646565850321703	0.4913717831132488	154	151	string
AJAP1	0.7931643658536746	0.5859409703506965	2	151	string_800
AJAP1	0.7109166957536828	0.46406921211651786	14011	151	transcriptome
AJM1	0.2101263595284163	0.00576091128459232	51	87	string
AJM1	0.32616819775466344	0.09820120174960544	14011	87	transcriptome
AJUBA	0.5835028681390866	0.3362376883948299	5	820	corum
AJUBA	0.5732011129157396	0.3277327345452431	1	820	single
AJUBA	0.5833293228907966	0.33878502312692704	429	820	string
AJUBA	0.5870073100871493	0.3441240892984434	176	820	string_800
AJUBA	0.6125427159095892	0.3712667726276372	14011	820	transcriptome
AK1	0.5157509824702494	0.24827929316909092	1	1029	corum
AK1	0.5157509824702494	0.24827929316909092	1	1029	single
AK1	0.5157509824702494	0.24827929316909092	1	1029	string
AK1	0.5157509824702494	0.24827929316909092	1	1029	string_800
AK1	0.9032684712492992	0.8103288019159668	14011	1029	transcriptome
AK2	0.29316933087464153	0.08294572968333191	3	1029	corum
AK2	0.291290395454083	0.08218000246822166	1	1029	single
AK2	0.5811247782068647	0.33769981924960246	578	1029	string
AK2	0.4221820891154994	0.17765034053935003	20	1029	string_800
AK2	0.7209675717545542	0.5193010871935135	14011	1029	transcriptome
AK3	0.5818203926726229	0.31768018246149754	1	1029	corum
AK3	0.5818203926726229	0.31768018246149754	1	1029	single
AK3	0.7143615636040395	0.47888390415668414	422	1029	string
AK3	0.6977465466824843	0.4487428027772373	47	1029	string_800
AK3	0.7568677602961753	0.5492041077663811	14011	1029	transcriptome
AK4	0.6349494032987106	0.3509333722159599	1	1029	corum
AK4	0.6349494032987106	0.3509333722159599	1	1029	single
AK4	0.7388871236534362	0.5389912977247179	401	1029	string
AK4	0.6472855931344109	0.3751764512333704	14	1029	string_800
AK4	0.7522345291692125	0.5571078684437917	14011	1029	transcriptome
AK5	0.5236510554226952	0.12579021026474912	1	274	corum
AK5	0.5236510554226952	0.12579021026474912	1	274	single
AK5	0.5970722749864982	0.22938280373603348	303	274	string
AK5	0.5351880479123555	0.13170334705614162	20	274	string_800
AK5	0.6319160656321205	0.38349213557264306	14011	274	transcriptome
AK6	0.20881538180822937	0.04219276866850063	1	921	corum
AK6	0.20881538180822937	0.04219276866850063	1	921	single
AK6	0.3723628824643848	0.1297713222350796	399	921	string
AK6	0.377229600652037	0.139525555456254	79	921	string_800
AK6	0.4672473965047144	0.21117613710458935	14011	921	transcriptome
AK7	0.5060536553063323	0.2292598598234793	1	424	corum
AK7	0.5060536553063323	0.2292598598234793	1	424	single
AK7	0.5822710904653754	0.3193309017521131	328	424	string
AK7	0.5492862857318395	0.2711423879781091	14	424	string_800
AK7	0.63737562959998	0.39629333100107034	14011	424	transcriptome
AK8	0.679894608843013	0.3384562764396425	1	101	corum
AK8	0.679894608843013	0.3384562764396425	1	101	single
AK8	0.8172335488936427	0.5816201220638031	337	101	string
AK8	0.7323468954091731	0.4539668414508822	15	101	string_800
AK8	0.7706845644983038	0.501208215520059	14011	101	transcriptome
AK9	0.00393162855015461	-0.05256429033586385	1	244	corum
AK9	0.00393162855015461	-0.05256429033586385	1	244	single
AK9	-0.02003284958637057	-0.06465404112390805	358	244	string
AK9	0.22703420233518773	-0.00505763149040494	29	244	string_800
AK9	0.11175311148570188	-0.06888881110347311	14011	244	transcriptome
AKAP1	0.7363442199955963	0.50490112530932	3	1029	corum
AKAP1	0.7363442199955963	0.5119182979237737	1	1029	single
AKAP1	0.7811597246573441	0.5829465457143067	287	1029	string
AKAP1	0.7481123333437705	0.5256799164194611	15	1029	string_800
AKAP1	0.8088591324386799	0.6227103521187876	14011	1029	transcriptome
AKAP10	0.3517534320870658	0.05569058017872808	1	900	corum
AKAP10	0.3517534320870658	0.05569058017872808	1	900	single
AKAP10	0.5280441420763919	0.1841047954889754	161	900	string
AKAP10	0.46655249595749665	0.15304443572140403	9	900	string_800
AKAP10	0.5932881416678988	0.32237301020889964	14011	900	transcriptome
AKAP11	0.10774487514287392	-0.03842477112814024	1	865	corum
AKAP11	0.10774487514287392	-0.03842477112814024	1	865	single
AKAP11	0.4185005021101149	0.1505055099630347	177	865	string
AKAP11	0.1077448751428739	-0.03842477112814024	1	865	string_800
AKAP11	0.400114351714661	0.1342949359433235	14011	865	transcriptome
AKAP12	0.5537609768391798	0.25335899354341895	3	1029	corum
AKAP12	0.542197657649297	0.22373817574187904	1	1029	single
AKAP12	0.8019780762939115	0.6159933345180788	249	1029	string
AKAP12	0.5653614046841221	0.24368962817645368	2	1029	string_800
AKAP12	0.8713227297929719	0.7473655729080244	14011	1029	transcriptome
AKAP13	0.3635040100036576	0.10264491240282524	5	1014	corum
AKAP13	0.3608871304408674	0.10006509667325524	1	1014	single
AKAP13	0.4707225871150521	0.19288241739847023	374	1014	string
AKAP13	0.3725373982930365	0.10699660109646912	26	1014	string_800
AKAP13	0.4655285857968964	0.201232054820343	14011	1014	transcriptome
AKAP17A	0.20683786290377645	0.02579419712494535	1	1001	corum
AKAP17A	0.20683786290377645	0.02579419712494535	1	1001	single
AKAP17A	0.5230518236436739	0.25357933866623295	253	1001	string
AKAP17A	0.4095330330149996	0.14746777218850105	2	1001	string_800
AKAP17A	0.5472058499170923	0.28741744124217206	14011	1001	transcriptome
AKAP2	0.8285188301722154	0.645058705304951	1	116	corum
AKAP2	0.8285188301722154	0.645058705304951	1	116	single
AKAP2	0.8585591167945938	0.7031823954989134	160	116	string
AKAP2	0.8361188140201651	0.6826532172152621	4	116	string_800
AKAP2	0.8601018102785871	0.7098130517786765	14011	116	transcriptome
AKAP4	0.04640312459578101	-0.0170677379047015	1	201	corum
AKAP4	0.04640312459578101	-0.0170677379047015	1	201	single
AKAP4	0.10565918054413743	-0.03301450077886625	171	201	string
AKAP4	-0.06822336888855629	-0.0846725411417979	6	201	string_800
AKAP4	0.24436926945272375	0.05679588918967726	14011	201	transcriptome
AKAP5	0.3986296444972649	0.14040982157835913	6	645	corum
AKAP5	0.40855960848748624	0.14791459792120276	1	645	single
AKAP5	0.4221132282046274	0.1646750192307086	270	645	string
AKAP5	0.4215753693799345	0.16360404698897713	41	645	string_800
AKAP5	0.4836664680311068	0.2124081766454109	14011	645	transcriptome
AKAP6	0.01789502084048852	-0.04099536885298471	1	252	corum
AKAP6	0.01789502084048852	-0.04099536885298471	1	252	single
AKAP6	0.4524453418077879	0.196721610415294	240	252	string
AKAP6	0.05142401479701215	-0.02963891239895511	4	252	string_800
AKAP6	0.42513133520733104	0.17002245759585588	14011	252	transcriptome
AKAP7	0.4534766098740569	0.19712284727447915	1	791	corum
AKAP7	0.4534766098740569	0.19712284727447915	1	791	single
AKAP7	0.6318353623775089	0.3981901708128035	162	791	string
AKAP7	0.5123499778839637	0.25910020761377583	6	791	string_800
AKAP7	0.6245887200588367	0.3898401522192959	14011	791	transcriptome
AKAP8	0.2968897077446811	0.07561869085439088	1	1029	corum
AKAP8	0.2968897077446811	0.07561869085439088	1	1029	single
AKAP8	0.7185218112401414	0.4686371351532006	168	1029	string
AKAP8	0.5390230073757665	0.26476324816454266	11	1029	string_800
AKAP8	0.8136598132017404	0.6262932032963041	14011	1029	transcriptome
AKAP8L	0.3309117154504459	0.10016094336519166	5	1029	corum
AKAP8L	0.22947510197094165	0.04317004195899399	1	1029	single
AKAP8L	0.5998060532095827	0.3413661973058194	114	1029	string
AKAP8L	0.4187515515498182	0.16110096286692055	3	1029	string_800
AKAP8L	0.7379508622057593	0.5432503656803711	14011	1029	transcriptome
AKAP9	0.47311971577182454	0.14172549312975768	5	963	corum
AKAP9	0.4023283012499754	0.06530589391183939	1	963	single
AKAP9	0.4859839734975687	0.1974003566160366	545	963	string
AKAP9	0.48753018059289016	0.15740034965339544	191	963	string_800
AKAP9	0.41553916372339783	0.07789961243863042	14011	963	transcriptome
AKIRIN2	0.6104456551550468	0.1827253848244218	1	52	corum
AKIRIN2	0.6104456551550468	0.1827253848244218	1	52	single
AKIRIN2	0	-0.06611260473165426	136	52	string
AKIRIN2	0.6104456551550469	0.1827253848244218	1	52	string_800
AKIRIN2	0.15109330338509663	-0.0606514542016856	14011	52	transcriptome
AKNA	0.3776000431284207	0.1301506654513649	1	696	corum
AKNA	0.3776000431284207	0.1301506654513649	1	696	single
AKNA	0.36959069141881185	0.13234721834063123	97	696	string
AKNA	0.3776000431284207	0.1301506654513649	1	696	string_800
AKNA	0.4501732155288149	0.1975070606809868	14011	696	transcriptome
AKR1A1	0.43142124655315434	0.1510506519543645	1	1029	corum
AKR1A1	0.43142124655315434	0.1510506519543645	1	1029	single
AKR1A1	0.615597177707131	0.34587488336055394	327	1029	string
AKR1A1	0.4823911782141185	0.1768371522803448	17	1029	string_800
AKR1A1	0.6613695492976212	0.40978486058525554	14011	1029	transcriptome
AKR1B1	0.6616875488973593	0.4340610651049034	1	1029	corum
AKR1B1	0.6616875488973593	0.4340610651049034	1	1029	single
AKR1B1	0.7700953992670699	0.5908577424964454	536	1029	string
AKR1B1	0.7062978039526199	0.49611917267821537	33	1029	string_800
AKR1B1	0.8310486495017447	0.6866489489720062	14011	1029	transcriptome
AKR1B10	0.3936871366718128	-0.16416290276959566	1	995	corum
AKR1B10	0.3936871366718128	-0.16416290276959566	1	995	single
AKR1B10	0.5486629938872458	0.1815298243681781	283	995	string
AKR1B10	0.4071511421621716	-0.13051379612929637	23	995	string_800
AKR1B10	0.7115944295550254	0.4949983504619137	14011	995	transcriptome
AKR1B15	0.07834965471480597	-0.10284189348595674	1	531	corum
AKR1B15	0.07834965471480597	-0.10284189348595674	1	531	single
AKR1B15	0.45136117137883824	0.12905939127194133	151	531	string
AKR1B15	0.0239125214253878	-0.10324874520710958	4	531	string_800
AKR1B15	0.6183290100366859	0.3496471560050731	14011	531	transcriptome
AKR1C1	0.5483288593717864	0.02743601940526552	1	877	corum
AKR1C1	0.5483288593717864	0.02743601940526552	1	877	single
AKR1C1	0.6499387948120391	0.26298580584012987	192	877	string
AKR1C1	0.5668515578724994	0.10669049822219744	16	877	string_800
[truncated: 65,856 more rows]
