# Supplementary material for: Protein prediction models support widespread post-transcriptional regulation of protein abundance by interacting partners
Source: PLoS Comput Biol. 2022 Nov 10;18(11):e1010702. doi: 10.1371/journal.pcbi.1010702 (PMC9681107; doi:10.1371/journal.pcbi.1010702)
Supplement: S5 Table — (TSV) [file pcbi.1010702.s014.tsv]

ID	Description	GeneRatio	BgRatio	pvalue	p.adjust	qvalue	geneID	Count
GO:0005840	ribosome	147/3273	208/12604	4.74153796564089e-42	3.3095935000173416e-39	2.470590834728675e-39	RPL11/RPS28/EEF2/RPL9/UBA52/RPS13/RPS3A/RPS12/RPL21/RPS16/RPLP2/RPL23/RPS4X/RPL5/RPS26/MRPL43/RPL10A/MRPL54/RACK1/RPL15/NDUFA7/MRPL50/RPL10L/RPL30/RPL22/MRPL22/RPS3/RPS27L/RPS11/RPS5/RPL10/RPS29/MRPL44/RPS25/RPL3/RPS23/MRPL14/MRPL39/MRPS31/MRPL32/MRPL53/RPLP1/RPS17/MRPS22/MRPL40/MRPL20/MRPS10/RPL32/RSL24D1/RPS15A/MRPL34/DAP3/RPLP0/RPL12/MRPS25/RPS27/MRPS21/MTERF4/RPS9/MRPS27/SRP68/RPL26/RPS2/MRPS…	147
GO:0044391	ribosomal subunit	128/3273	172/12604	1.1123908124125171e-40	3.8822439353196845e-38	2.8980708007589263e-38	RPL11/RPS28/RPL9/UBA52/RPS13/RPS3A/RPS12/RPL21/RPS16/RPLP2/RPL23/RPS4X/RPL5/RPS26/MRPL43/RPL10A/MRPL54/RACK1/RPL15/MRPL50/RPL10L/RPL30/RPL22/MRPL22/RPS3/RPS27L/RPS11/RPS5/RPL10/RPS29/MRPL44/RPS25/RPL3/RPS23/MRPL14/MRPL39/MRPS31/MRPL32/MRPL53/RPLP1/RPS17/MRPS22/MRPL40/MRPL20/MRPS10/RPL32/RPS15A/MRPL34/DAP3/RPLP0/RPL12/RPS27/MRPS21/MTERF4/RPS9/MRPS27/RPL26/RPS2/MRPS18A/MRPL3/MRPL18/MRPS14/RPS7/MRPL…	128
GO:0098798	mitochondrial protein-containing complex	141/3273	237/12604	4.363585384303515e-28	1.0152608660812845e-25	7.578858825369264e-26	NDUFC1/MRPL43/MICU2/BCKDHA/MRPL54/NDUFA7/ATP5PF/ROMO1/MRPL50/MRPL22/MRPL44/NDUFS6/NDUFV2/MRPL14/MRPL39/MRPS31/MRPL32/MRPL53/CLPX/NDUFS4/MRPS22/SPG7/MRPL40/MTX2/MRPL20/NDUFS5/MRPS10/COX7A2L/PMPCB/MICU3/MRPL34/DAP3/MRPS21/MTERF4/SLC25A6/COX7A2/MRPS27/MRPS18A/MRPL3/NDUFA2/NDUFS1/MFN1/MRPL18/MRPS14/NDUFB4/MRPL46/MRPL16/SDHD/COX6A1/NDUFA5/MRPL57/COX7C/MRPL30/MRPL17/MRPL10/MRPS18B/MRPL47/NDUFC2/MRPL11/…	141
GO:0015934	large ribosomal subunit	75/3273	108/12604	2.7299994873357114e-21	4.474543049692841e-19	3.3402183827446194e-19	RPL11/RPL9/UBA52/RPL21/RPLP2/RPL23/RPL5/MRPL43/RPL10A/MRPL54/RPL15/MRPL50/RPL10L/RPL30/RPL22/MRPL22/RPL10/MRPL44/RPL3/MRPL14/MRPL39/MRPL32/MRPL53/RPLP1/MRPL40/MRPL20/RPL32/MRPL34/RPLP0/RPL12/MTERF4/RPL26/MRPS18A/MRPL3/MRPL18/MRPL46/MRPL16/MRPL57/MRPL30/MRPL17/MRPL10/MRPL47/MRPL11/MRPL9/MRPL23/RPL27A/MRPL33/RPL7A/MRPL24/MRPL41/RPL35A/RPL38/RPL28/MRPL1/RPL31/MRPL37/RPL7L1/MRPL19/MRPL27/MRPL28/MRPL5…	75
GO:0015935	small ribosomal subunit	55/3273	68/12604	3.2052600642498863e-21	4.474543049692841e-19	3.3402183827446194e-19	RPS28/UBA52/RPS13/RPS3A/RPS12/RPS16/RPS4X/RPS26/RACK1/RPS3/RPS27L/RPS11/RPS5/RPS29/RPS25/RPS23/MRPS31/RPS17/MRPS22/MRPS10/RPS15A/DAP3/RPS27/MRPS21/RPS9/MRPS27/RPS2/MRPS18A/MRPS14/RPS7/RPSA/RPS18/MRPS18B/RPS19/MRPS9/MRPS24/RPS15/RPS14/MRPS2/EIF2A/MRPS7/MRPS15/RPS27A/RPS8/MRPS11/MRPS33/RPS21/RPS6/MRPS34/MRPS17/RPS10/MRPS6/MRPS28/RPS24/MRPS12	55
GO:0000313	organellar ribosome	63/3273	84/12604	6.076923582916638e-21	6.059560944108305e-19	4.5234243211184e-19	MRPL43/MRPL54/NDUFA7/MRPL50/MRPL22/MRPL44/MRPL14/MRPL39/MRPS31/MRPL32/MRPL53/MRPS22/MRPL40/MRPL20/MRPS10/MRPL34/DAP3/MRPS21/MTERF4/MRPS27/MRPS18A/MRPL3/MRPL18/MRPS14/MRPL46/MRPL16/MRPL57/MRPL30/MRPL17/MRPL10/MRPS18B/MRPL47/MRPL11/MRPL9/MRPL23/MRPS9/MRPS24/MRPL33/MRPL24/MRPS2/MRPL41/MRPS7/MRPL37/MRPS15/MRPS11/MRPL19/MRPS33/MRPL27/MRPL28/MRPL55/MRPL49/MRPS34/MRPS30/MRPS17/MRPS6/MRPS28/MRPL45/MRPL21…	63
GO:0005761	mitochondrial ribosome	63/3273	84/12604	6.076923582916638e-21	6.059560944108305e-19	4.5234243211184e-19	MRPL43/MRPL54/NDUFA7/MRPL50/MRPL22/MRPL44/MRPL14/MRPL39/MRPS31/MRPL32/MRPL53/MRPS22/MRPL40/MRPL20/MRPS10/MRPL34/DAP3/MRPS21/MTERF4/MRPS27/MRPS18A/MRPL3/MRPL18/MRPS14/MRPL46/MRPL16/MRPL57/MRPL30/MRPL17/MRPL10/MRPS18B/MRPL47/MRPL11/MRPL9/MRPL23/MRPS9/MRPS24/MRPL33/MRPL24/MRPS2/MRPL41/MRPS7/MRPL37/MRPS15/MRPS11/MRPL19/MRPS33/MRPL27/MRPL28/MRPL55/MRPL49/MRPS34/MRPS30/MRPS17/MRPS6/MRPS28/MRPL45/MRPL21…	63
GO:0022626	cytosolic ribosome	67/3273	93/12604	1.4654936002891754e-20	1.2786431662523055e-18	9.544991212409761e-19	RPL11/RPS28/RPL9/UBA52/RPS13/RPS3A/RPS12/RPL21/RPS16/RPLP2/RPL23/RPS4X/RPL5/RPS26/RPL10A/RPL15/RPL10L/RPL30/RPL22/RPS3/RPS27L/RPS11/RPS5/RPL10/RPS29/RPS25/RPL3/RPS23/RPLP1/RPS17/RPL32/RPS15A/RPLP0/RPL12/RPS27/RPS9/RPL26/RPS2/RPS7/RPSA/RPS18/RPS19/RPL27A/RPS15/RPL7A/RPS14/RPL35A/EIF2A/RPL38/RPL28/MRPL1/RPL31/RPL7L1/RPS27A/RPS8/MRPS11/RPS21/RPS6/RPL37A/RPL6/RPL3L/RPL27/RPS10/APOD/RPS24/RPL23A/RPL14	67
GO:0072562	blood microparticle	69/3273	103/12604	2.341165594171687e-18	1.815703983035375e-16	1.3554116597836084e-16	ALB/TF/F2/GC/AMBP/FGB/PON1/CP/A1BG/SERPINC1/ITIH1/APOA2/CPN2/CFB/SERPINF2/PRSS1/AGT/ORM1/C8A/FGA/ORM2/HBE1/AFM/ITIH2/KNG1/APOL1/FGG/ITGA2B/PLG/HRG/C8G/ACTG1/DNPEP/HBD/APOA1/APOE/FCN2/SERPINA3/ITIH4/CFHR3/C4BPA/HPX/C9/HSPA1A/HPR/CFHR1/CFH/VTN/C1RL/SLC4A1/ACTB/C3/A2M/FCN3/HP/SERPING1/EIF2A/CD5L/PSMC5/PROS1/POTEE/C4A/SLC2A1/HSPA1L/HSPA8/STOM/CLU/PZP/ACSM1	69
GO:0005681	spliceosomal complex	99/3273	182/12604	2.2443043728710616e-16	1.566524452264001e-14	1.1694006995486059e-14	SF3A1/SRRM2/SMNDC1/SNRNP70/IK/BCAS2/SF3B1/DDX5/PRPF8/CWC22/YBX1/SNU13/LUC7L2/MFAP1/LSM6/RBM22/CCDC12/SYNCRIP/SREK1/SART1/PNN/HNRNPA1L2/SF3B5/WDR83/SF3B2/AQR/SLU7/XAB2/PHF5A/PRPF40A/TRA2B/ZMAT2/SNRPB2/LUC7L3/API5/LUC7L/PABPC1/SNRPA1/HNRNPA1/PRPF19/TRA2A/SNRNP200/EIF4A3/DDX23/CDC40/SF3A2/SYF2/SRRM1/SNW1/HNRNPA3/CDC5L/PRPF38A/PRPF31/SNRPF/WBP11/RBMX/MAGOH/SNRPD2/SF3B6/SF1/NCL/PRPF4/PRPF4B/PRPF6/BUD3…	99
GO:0030684	preribosome	53/3273	75/12604	5.912996307512695e-16	3.7520649296762377e-14	2.800892987769172e-14	UTP3/NSA2/IMP3/WDR36/SNU13/PWP2/NGDN/PPAN/KRR1/TBL3/RIOK2/NOC2L/NIP7/RPS7/SRFBP1/RRP7A/LAS1L/UTP4/RRP15/NOL6/FBL/NOP58/UTP14A/EBNA1BP2/ZNF622/NOP14/FTSJ3/NOL10/HEATR1/PRKDC/UTP6/FCF1/BMS1/WDR46/BYSL/UTP18/WDR74/PES1/MAK16/MPHOSPH10/PDCD11/IMP4/WDR12/RSL1D1/RRP9/NOC4L/DCAF13/UTP11/XRCC5/MRTO4/RPF1/EMG1/WDR3	53
GO:0022627	cytosolic small ribosomal subunit	34/3273	39/12604	1.4806668221329326e-15	8.612545348739891e-14	6.429211201366683e-14	RPS28/UBA52/RPS13/RPS3A/RPS12/RPS16/RPS4X/RPS26/RPS3/RPS27L/RPS11/RPS5/RPS29/RPS25/RPS23/RPS17/RPS15A/RPS27/RPS9/RPS2/RPS7/RPSA/RPS18/RPS19/RPS15/RPS14/EIF2A/RPS27A/RPS8/MRPS11/RPS21/RPS6/RPS10/RPS24	34
GO:0000315	organellar large ribosomal subunit	42/3273	54/12604	2.2386007603558177e-15	1.1161023790916862e-13	8.331634408843082e-14	MRPL43/MRPL54/MRPL50/MRPL22/MRPL44/MRPL14/MRPL39/MRPL32/MRPL53/MRPL40/MRPL20/MRPL34/MTERF4/MRPS18A/MRPL3/MRPL18/MRPL46/MRPL16/MRPL57/MRPL30/MRPL17/MRPL10/MRPL47/MRPL11/MRPL9/MRPL23/MRPL33/MRPL24/MRPL41/MRPL37/MRPL19/MRPL27/MRPL28/MRPL55/MRPL49/MRPS30/MRPL45/MRPL21/MRPL13/MRPL15/MRPL48/MRPL58	42
GO:0005762	mitochondrial large ribosomal subunit	42/3273	54/12604	2.2386007603558177e-15	1.1161023790916862e-13	8.331634408843082e-14	MRPL43/MRPL54/MRPL50/MRPL22/MRPL44/MRPL14/MRPL39/MRPL32/MRPL53/MRPL40/MRPL20/MRPL34/MTERF4/MRPS18A/MRPL3/MRPL18/MRPL46/MRPL16/MRPL57/MRPL30/MRPL17/MRPL10/MRPL47/MRPL11/MRPL9/MRPL23/MRPL33/MRPL24/MRPL41/MRPL37/MRPL19/MRPL27/MRPL28/MRPL55/MRPL49/MRPS30/MRPL45/MRPL21/MRPL13/MRPL15/MRPL48/MRPL58	42
GO:0099023	vesicle tethering complex	42/3273	55/12604	7.095108514478549e-15	3.301590495404018e-13	2.4646166418714966e-13	EXOC7/VPS52/VPS16/EXOC4/EXOC8/EXOC3/VPS33A/EXOC2/EXOC5/TRAPPC4/VPS41/TRAPPC2/TRAPPC12/EXOC1/TRAPPC5/TGFBRAP1/EXOC3L4/COG8/TRAPPC9/VPS8/COG1/COG2/TRAPPC3/COG4/COG7/EXOC6B/RINT1/VPS51/TRAPPC11/TRAPPC2L/VPS11/STXBP6/COG5/NBAS/VPS18/EXOC3L2/TRAPPC10/VPS33B/TRAPPC8/COG3/TRAPPC1/TRAPPC6A	42
GO:0005684	U2-type spliceosomal complex	58/3273	90/12604	1.6714687646950626e-14	7.29178248598221e-13	5.443269990289842e-13	SF3A1/SRRM2/SNRNP70/IK/BCAS2/SF3B1/PRPF8/CWC22/SNU13/LUC7L2/MFAP1/LSM6/RBM22/CCDC12/SART1/SF3B5/SF3B2/AQR/XAB2/PHF5A/PRPF40A/ZMAT2/SNRPB2/LUC7L3/LUC7L/SNRPA1/PRPF19/SNRNP200/EIF4A3/CDC40/SF3A2/SYF2/SNW1/CDC5L/PRPF38A/PRPF31/SNRPF/SNRPD2/SF3B6/PRPF4/PRPF6/BUD31/MAGOHB/SNRPD3/SF3B3/RBM8A/PRPF3/LSM3/SNRPC/SNRNP40/U2AF2/CWC25/SF3A3/TFIP11/SF3B4/CRNKL1/LSM2/LSM4	58
GO:0032040	small-subunit processome	32/3273	38/12604	8.036011905839156e-14	3.299491947221018e-12	2.4630500887866146e-12	UTP3/IMP3/WDR36/SNU13/PWP2/NGDN/KRR1/TBL3/RPS7/UTP4/NOL6/FBL/NOP58/UTP14A/NOP14/NOL10/HEATR1/PRKDC/UTP6/FCF1/WDR46/UTP18/MPHOSPH10/PDCD11/IMP4/RRP9/NOC4L/DCAF13/UTP11/XRCC5/EMG1/WDR3	32
GO:0098803	respiratory chain complex	47/3273	69/12604	2.376351732206987e-13	9.214963939335982e-12	6.878912909020227e-12	NDUFC1/NDUFA7/NDUFS6/NDUFV2/NDUFS4/NDUFS5/COX7A2L/COX7A2/NDUFA2/NDUFS1/NDUFB4/COX6B1/COA6/SDHD/COX6A1/NDUFA5/COX7C/NDUFC2/UQCRB/NDUFA10/NDUFS3/SDHB/NDUFS8/UQCRC1/NDUFA1/NDUFA6/NDUFA4/COX8A/NDUFS7/NDUFAF1/NDUFS2/NDUFAB1/UQCRFS1/NDUFA3/COX5B/NDUFB3/NDUFA13/UQCR10/UQCRQ/NDUFB10/NDUFA12/NDUFB1/NDUFB6/UQCR11/NDUFB11/NDUFV1/NDUFV3	47
GO:0016607	nuclear speck	155/3273	363/12604	1.6559789449374147e-12	6.083543702980607e-11	4.541327300520888e-11	SF3A1/DDX17/RBM25/ZC3H14/RBBP6/SRSF7/SRRM2/SMNDC1/SNRNP70/IK/CTR9/BCAS2/SF3B1/RBM39/EP400/SFPQ/WTAP/CDC25C/YTHDC1/PPIG/PRPF8/CWC22/SAP18/SRSF3/NXF1/HP1BP3/SRSF6/RBM14/PLCB1/SARNP/AP5Z1/LUC7L2/SETD1A/CSNK1A1/THOC7/USP36/CIR1/COPS4/SRSF5/PIP5K1A/FNBP4/SREK1/SART1/PNN/BARD1/SF3B2/CBY1/SLU7/ZC3H18/ELL/PHF5A/PRPF40A/SMC5/FIBP/NSRP1/SNRPB2/LUC7L3/API5/HSPA1A/PRKACA/CXXC1/SNRPA1/THOC2/SRSF10/HAUS6/DOCK1…	155
GO:0071013	catalytic step 2 spliceosome	53/3273	86/12604	3.0926954603315712e-12	1.0793507156557183e-10	8.057285541390147e-11	SF3A1/SRRM2/BCAS2/SF3B1/DDX5/PRPF8/CWC22/RBM22/SYNCRIP/SART1/PNN/WDR83/SF3B2/AQR/SLU7/XAB2/SNRPB2/PABPC1/SNRPA1/HNRNPA1/PRPF19/SNRNP200/EIF4A3/DDX23/CDC40/SF3A2/SYF2/SRRM1/SNW1/HNRNPA3/CDC5L/SNRPF/RBMX/MAGOH/SNRPD2/SF3B6/PRPF4B/PRPF6/BUD31/MAGOHB/SNRPD3/SF3B3/RBM8A/ALYREF/LSM3/SNRNP40/SF3A3/TFIP11/DDX41/CRNKL1/HNRNPU/LSM2/HNRNPR	53
GO:0005743	mitochondrial inner membrane	170/3273	414/12604	7.321571814752958e-12	2.433551012713126e-10	1.8166306006529899e-10	NDUFC1/SLC25A28/COQ5/MRPL43/MICU2/SIRT4/MRPL54/NDUFA7/ATP5PF/ROMO1/MRPL50/MRPL22/RPS3/MRPL44/NDUFS6/NDUFV2/COQ6/MRPL14/MRPL39/MRPS31/YME1L1/MRPL32/NDUFAF3/MRPL53/CLPX/NDUFS4/MRPS22/SPG7/ATP23/MRPL40/MTX2/MRPL20/NDUFS5/MRPS10/COX7A2L/PMPCB/MICU3/MRPL34/DAP3/MRPS25/MRPS21/SLC25A6/COX7A2/MRPS27/MRPS18A/MRPL3/NDUFA2/NDUFS1/PET100/MRPL18/MRPS14/NDUFB4/COX6B1/TMEM126B/MRPL46/MRPL16/SDHD/COX6A1/NDUFA5/M…	170
GO:0030532	small nuclear ribonucleoprotein complex	43/3273	65/12604	1.134155743067315e-11	3.598366857549936e-10	2.6861583388436414e-10	SF3A1/LARP7/SNRNP70/SF3B1/PRPF8/SNU13/LUC7L2/MEPCE/LSM6/SART1/SF3B5/SF3B2/SLU7/PHF5A/PRPF40A/ZMAT2/SNRPB2/LUC7L3/LUC7L/SNRPA1/SNRNP200/DDX23/SF3A2/PRPF31/SNRPF/SNRPD2/SF3B6/PRPF4/PRPF6/SNRPD3/SF3B3/GEMIN4/PRPF3/LSM3/SNRPC/SNRNP40/SF3A3/CD2BP2/DDX39B/SNRPA/LSM2/HEXIM1/LSM4	43
GO:0005747	mitochondrial respiratory chain complex I	31/3273	40/12604	1.3078490367303031e-11	3.6515145105510064e-10	2.725832729185264e-10	NDUFC1/NDUFA7/NDUFS6/NDUFV2/NDUFS4/NDUFS5/NDUFA2/NDUFS1/NDUFB4/NDUFA5/NDUFC2/NDUFA10/NDUFS3/NDUFS8/NDUFA1/NDUFA6/NDUFA4/NDUFS7/NDUFAF1/NDUFS2/NDUFAB1/NDUFA3/NDUFB3/NDUFA13/NDUFB10/NDUFA12/NDUFB1/NDUFB6/NDUFB11/NDUFV1/NDUFV3	31
GO:0030964	NADH dehydrogenase complex	31/3273	40/12604	1.3078490367303031e-11	3.6515145105510064e-10	2.725832729185264e-10	NDUFC1/NDUFA7/NDUFS6/NDUFV2/NDUFS4/NDUFS5/NDUFA2/NDUFS1/NDUFB4/NDUFA5/NDUFC2/NDUFA10/NDUFS3/NDUFS8/NDUFA1/NDUFA6/NDUFA4/NDUFS7/NDUFAF1/NDUFS2/NDUFAB1/NDUFA3/NDUFB3/NDUFA13/NDUFB10/NDUFA12/NDUFB1/NDUFB6/NDUFB11/NDUFV1/NDUFV3	31
GO:0045271	respiratory chain complex I	31/3273	40/12604	1.3078490367303031e-11	3.6515145105510064e-10	2.725832729185264e-10	NDUFC1/NDUFA7/NDUFS6/NDUFV2/NDUFS4/NDUFS5/NDUFA2/NDUFS1/NDUFB4/NDUFA5/NDUFC2/NDUFA10/NDUFS3/NDUFS8/NDUFA1/NDUFA6/NDUFA4/NDUFS7/NDUFAF1/NDUFS2/NDUFAB1/NDUFA3/NDUFB3/NDUFA13/NDUFB10/NDUFA12/NDUFB1/NDUFB6/NDUFB11/NDUFV1/NDUFV3	31
GO:0070469	respirasome	48/3273	77/12604	1.80958019054669e-11	4.858026819236883e-10	3.626486616682638e-10	NDUFC1/NDUFA7/NDUFS6/NDUFV2/NDUFS4/NDUFS5/COX7A2L/COX7A2/NDUFA2/NDUFS1/NDUFB4/COX6B1/COA6/SDHD/COX6A1/NDUFA5/COX7C/NDUFC2/UQCRB/NDUFA10/NDUFS3/SDHB/NDUFS8/UQCRC1/NDUFA1/NDUFA6/NDUFA4/COX8A/NDUFS7/NDUFAF1/NDUFS2/NDUFAB1/UQCRFS1/NDUFA3/COX5B/NDUFB3/NDUFA13/UQCR10/UQCRQ/NDUFB10/NDUFA12/NDUFB1/NDUFB6/UQCR11/CYCS/NDUFB11/NDUFV1/NDUFV3	48
GO:0005746	mitochondrial respirasome	45/3273	71/12604	3.410617494399092e-11	8.817077818853948e-10	6.581893410243862e-10	NDUFC1/NDUFA7/NDUFS6/NDUFV2/NDUFS4/NDUFS5/COX7A2L/COX7A2/NDUFA2/NDUFS1/NDUFB4/SDHD/COX6A1/NDUFA5/COX7C/NDUFC2/UQCRB/NDUFA10/NDUFS3/SDHB/NDUFS8/UQCRC1/NDUFA1/NDUFA6/NDUFA4/COX8A/NDUFS7/NDUFAF1/NDUFS2/NDUFAB1/UQCRFS1/NDUFA3/COX5B/NDUFB3/NDUFA13/UQCR10/UQCRQ/NDUFB10/NDUFA12/NDUFB1/NDUFB6/UQCR11/NDUFB11/NDUFV1/NDUFV3	45
GO:0098800	inner mitochondrial membrane protein complex	65/3273	120/12604	4.045865380276191e-11	1.0085764412259932e-9	7.5289600121681e-10	NDUFC1/MICU2/NDUFA7/ATP5PF/ROMO1/NDUFS6/NDUFV2/NDUFS4/SPG7/MTX2/NDUFS5/COX7A2L/MICU3/SLC25A6/COX7A2/NDUFA2/NDUFS1/NDUFB4/SDHD/COX6A1/NDUFA5/COX7C/NDUFC2/DNAJC19/UQCRB/MTX1/NDUFA10/NDUFS3/SDHB/NDUFS8/UQCRC1/NDUFA1/NDUFA6/NDUFA4/CHCHD3/MTX3/COX8A/NDUFS7/NDUFAF1/NDUFS2/NDUFAB1/UQCRFS1/NDUFA3/AGK/COX5B/NDUFB3/NDUFA13/UQCR10/TIMM10/UQCRQ/NDUFB10/GRPEL1/NDUFA12/NDUFB1/TIMM17B/NDUFB6/UQCR11/NDUFB11/NDUF…	65
GO:0120114	Sm-like protein family complex	46/3273	75/12604	1.0632352942743028e-10	2.5590973634602187e-9	1.910350165756007e-9	SF3A1/LARP7/SNRNP70/SF3B1/PRPF8/SNU13/LUC7L2/MEPCE/LSM6/SART1/SF3B5/SF3B2/SLU7/PHF5A/PRPF40A/ZMAT2/SNRPB2/LUC7L3/LUC7L/SNRPA1/SNRNP200/DDX23/SF3A2/GEMIN8/SMN1/PRPF31/SNRPF/SNRPD2/SF3B6/PRPF4/PRPF6/SNRPD3/SF3B3/GEMIN4/PRPF3/LSM3/SNRPC/SNRNP40/SF3A3/CD2BP2/GEMIN7/DDX39B/SNRPA/LSM2/HEXIM1/LSM4	46
GO:0097525	spliceosomal snRNP complex	38/3273	57/12604	1.2717564455299913e-10	2.9589533299331127e-9	2.2088401422363008e-9	SF3A1/SNRNP70/SF3B1/PRPF8/SNU13/LUC7L2/LSM6/SART1/SF3B5/SF3B2/PHF5A/PRPF40A/ZMAT2/SNRPB2/LUC7L3/LUC7L/SNRPA1/SNRNP200/DDX23/SF3A2/PRPF31/SNRPF/SNRPD2/SF3B6/PRPF4/PRPF6/SNRPD3/SF3B3/PRPF3/LSM3/SNRPC/SNRNP40/SF3A3/CD2BP2/DDX39B/SNRPA/LSM2/LSM4	38
GO:0071011	precatalytic spliceosome	35/3273	52/12604	4.6079692400230624e-10	1.0375362998503541e-8	7.745143544351158e-9	SF3A1/SRRM2/IK/SF3B1/PRPF8/CWC22/SNU13/MFAP1/LSM6/SART1/SF3B5/SF3B2/PHF5A/ZMAT2/SNRPB2/SNRPA1/SNRNP200/SF3A2/PRPF38A/PRPF31/SNRPF/SNRPD2/SF3B6/PRPF4/PRPF6/PRPF38B/MAGOHB/SNRPD3/SF3B3/PRPF3/LSM3/SF3A3/SF3B4/LSM2/LSM4	35
GO:0019866	organelle inner membrane	176/3273	458/12604	1.73657171553391e-9	3.787897054508341e-8	2.827641444701597e-8	NDUFC1/SLC25A28/COQ5/MRPL43/MICU2/SIRT4/MRPL54/NDUFA7/ATP5PF/ROMO1/NUTF2/MRPL50/MRPL22/RPS3/MRPL44/NDUFS6/NDUFV2/COQ6/MRPL14/MRPL39/MRPS31/YME1L1/MRPL32/NDUFAF3/MRPL53/LMNB2/CLPX/NDUFS4/MRPS22/SPG7/ATP23/MRPL40/MTX2/MRPL20/NDUFS5/MRPS10/COX7A2L/PMPCB/MICU3/MRPL34/DAP3/MRPS25/MRPS21/TRA2B/SLC25A6/COX7A2/MRPS27/MRPS18A/MRPL3/NDUFA2/NDUFS1/PET100/MRPL18/MRPS14/NDUFB4/COX6B1/TMEM126B/MRPL46/MRPL16/SD…	176
GO:0071005	U2-type precatalytic spliceosome	33/3273	50/12604	3.1400674373842304e-9	6.64171839786119e-8	4.958001216922469e-8	SF3A1/SRRM2/IK/SF3B1/PRPF8/CWC22/SNU13/MFAP1/LSM6/SART1/SF3B5/SF3B2/PHF5A/ZMAT2/SNRPB2/SNRPA1/SNRNP200/SF3A2/PRPF38A/PRPF31/SNRPF/SNRPD2/PRPF4/PRPF6/MAGOHB/SNRPD3/SF3B3/PRPF3/LSM3/SF3A3/SF3B4/LSM2/LSM4	33
GO:0036464	cytoplasmic ribonucleoprotein granule	90/3273	202/12604	6.678786417894625e-9	1.371115564614838e-7	1.0235291878816842e-7	AGO1/DDX3X/RPS4X/TOP1/CSDE1/YBX1/NXF1/SARNP/ARC/CDK9/GIGYF2/LSM6/BARD1/CELF1/TNRC6B/AGO2/RPLP0/RAC1/PSMC2/SNRPB2/PABPC1/TNRC6A/RPTOR/LARP4/PIWIL1/YTHDF3/LARP4B/RBM4/PRRC2C/HELZ/ATXN2L/LIMD1/CTSG/ACTB/GABPB1/EIF4E/TARDBP/NUFIP2/DHX9/LSM14A/SMN1/PQBP1/EIF2S1/PSMA2/EIF4E2/CNOT3/NCL/CNOT8/RPL28/AGO3/PABPC4/SYNE1/TUBA1A/DDX6/MOV10/RPS6/LSM3/ATXN2/MBNL1/ELAVL1/EIF4G1/DHX36/G3BP1/YTHDF2/SQSTM1/ROCK2/SAM…	90
GO:1990204	oxidoreductase complex	51/3273	95/12604	7.545760884585594e-9	1.4772828182840325e-7	1.1027823782997982e-7	NDUFC1/BCKDHA/NDUFA7/NDUFS6/NDUFV2/NOX1/NDUFS4/NDUFS5/GMPR2/NDUFA2/NDUFS1/NDUFB4/SDHD/NDUFA5/NDUFC2/PDHA1/UQCRB/NOXA1/NDUFA10/NDUFS3/SDHB/RRM2/NDUFS8/UQCRC1/NDUFA1/NDUFA6/NDUFA4/PDHX/NDUFS7/NDUFAF1/NDUFS2/NDUFAB1/UQCRFS1/NDUFA3/NDUFB3/NDUFA13/UQCR10/UQCRQ/NDUFB10/NDUFA12/CBR4/NDUFB1/NDUFB6/UQCR11/OGDHL/NDUFB11/NDUFV1/OGDH/GMPR/NDUFV3/PDHB	51
GO:0030686	90S preribosome	21/3273	26/12604	7.697212118095687e-9	1.4772828182840325e-7	1.1027823782997982e-7	IMP3/WDR36/PWP2/TBL3/NOC2L/SRFBP1/RRP7A/UTP4/NOL6/NOP14/HEATR1/UTP6/BMS1/UTP18/PES1/MPHOSPH10/IMP4/WDR12/RSL1D1/NOC4L/WDR3	21
GO:0035770	ribonucleoprotein granule	96/3273	220/12604	7.83086880752281e-9	1.4772828182840325e-7	1.1027823782997982e-7	AGO1/DDX3X/RPS4X/TOP1/CSDE1/YBX1/NXF1/SARNP/ARC/CDK9/GIGYF2/LSM6/SYMPK/BARD1/CELF1/TNRC6B/AGO2/RPLP0/RAC1/PSMC2/SNRPB2/PABPC1/TNRC6A/RPTOR/LARP4/PIWIL1/YTHDF3/LARP4B/RBM4/PRRC2C/HELZ/ATXN2L/LIMD1/CTSG/ACTB/GABPB1/EIF4E/TARDBP/NUFIP2/HNRNPA3/DHX9/LSM14A/SMN1/PQBP1/EIF2S1/HNRNPL/PSMA2/EIF4E2/CNOT3/NCL/CNOT8/RPL28/AGO3/PABPC4/SYNE1/TUBA1A/DDX6/MOV10/RPS6/LSM3/ATXN2/MBNL1/ELAVL1/EIF4G1/DHX36/G3BP1/YT…	96
GO:0022625	cytosolic large ribosomal subunit	33/3273	53/12604	2.7334487714455514e-8	5.020913795971039e-7	3.7480807253893297e-7	RPL11/RPL9/UBA52/RPL21/RPLP2/RPL23/RPL5/RPL10A/RPL15/RPL10L/RPL30/RPL22/RPL10/RPL3/RPLP1/RPL32/RPLP0/RPL12/RPL26/RPL27A/RPL7A/RPL35A/RPL38/RPL28/MRPL1/RPL31/RPL7L1/RPL37A/RPL6/RPL3L/RPL27/RPL23A/RPL14	33
GO:0005925	focal adhesion	154/3273	407/12604	5.979104200198205e-8	1.070106341471371e-6	7.98827686666157e-7	GNB2/RPL9/RPS13/RPS3A/RPS16/RPLP2/RPL23/RPS4X/CTNNB1/RPL5/ARPC3/RPL10A/ITGA2B/DAG1/GNA12/RPL30/ACTG1/RPL22/GIT1/RPS3/RPS11/RPS5/RPS29/LAYN/RPL3/NCKAP1/CAPN1/EHD3/RPLP1/PRKAR2A/YES1/ACTN3/RPS17/PIP5K1A/INPP5E/CLTC/ACTN2/PLEC/RPLP0/RAC1/RPL12/ACTR2/ARMC5/ACTR3/LIMS1/ARPC5/RPS9/ADD1/HSPA1A/PABPC1/ITGA8/SRP68/RPS2/ACTN1/GNA13/FLII/RPS7/CTNNA1/PARVA/SORBS2/ARL14EP/ACTN4/LIMD1/TNS2/HSPG2/ACTB/RPS18/TLN…	154
GO:0005732	sno(s)RNA-containing ribonucleoprotein complex	19/3273	24/12604	7.49720424307759e-8	1.2521152392451239e-6	9.346961897546922e-7	RPP30/SNU13/NOP10/LSM6/NAF1/GAR1/FBL/POP7/NOP58/NHP2/DKC1/NOLC1/SNRNP40/POP4/MPHOSPH10/RRP9/POP5/RPP25L/RPP38	19
GO:0030990	intraciliary transport particle	19/3273	24/12604	7.49720424307759e-8	1.2521152392451239e-6	9.346961897546922e-7	IFT80/TTC30A/IFT22/TTC21B/IFT43/IFT52/TTC26/IFT172/IFT122/IFT81/WDR35/TRAF3IP1/IFT57/IFT46/IFT88/IFT20/IFT140/TTC30B/IFT74	19
GO:0000314	organellar small ribosomal subunit	21/3273	28/12604	7.880513200686994e-8	1.2521152392451239e-6	9.346961897546922e-7	MRPS31/MRPS22/MRPS10/DAP3/MRPS21/MRPS27/MRPS18A/MRPS14/MRPS18B/MRPS9/MRPS24/MRPS2/MRPS7/MRPS15/MRPS11/MRPS33/MRPS34/MRPS17/MRPS6/MRPS28/MRPS12	21
GO:0005763	mitochondrial small ribosomal subunit	21/3273	28/12604	7.880513200686994e-8	1.2521152392451239e-6	9.346961897546922e-7	MRPS31/MRPS22/MRPS10/DAP3/MRPS21/MRPS27/MRPS18A/MRPS14/MRPS18B/MRPS9/MRPS24/MRPS2/MRPS7/MRPS15/MRPS11/MRPS33/MRPS34/MRPS17/MRPS6/MRPS28/MRPS12	21
GO:0034364	high-density lipoprotein particle	20/3273	26/12604	7.8929900468174e-8	1.2521152392451239e-6	9.346961897546922e-7	APOC2/PON1/APOF/APOA2/APOA5/APOL1/APOB/APOC4/SAA2/APOH/APOA1/APOM/APOC1/APOE/HPR/CETP/SAA1/LCAT/LIPC/CLU	20
GO:0030055	cell-substrate junction	155/3273	414/12604	1.191946651442485e-7	1.848841694904121e-6	1.3801487543018251e-6	GNB2/RPL9/RPS13/RPS3A/RPS16/RPLP2/RPL23/RPS4X/CTNNB1/RPL5/ARPC3/RPL10A/ITGA2B/DAG1/GNA12/RPL30/ACTG1/RPL22/GIT1/RPS3/RPS11/RPS5/RPS29/LAYN/RPL3/NCKAP1/CAPN1/EHD3/RPLP1/PRKAR2A/YES1/ACTN3/RPS17/PIP5K1A/INPP5E/CLTC/ACTN2/PLEC/RPLP0/RAC1/RPL12/ACTR2/ARMC5/ACTR3/LIMS1/ARPC5/RPS9/ADD1/HSPA1A/PABPC1/ITGA8/SRP68/RPS2/ACTN1/GNA13/FLII/RPS7/CTNNA1/PARVA/SORBS2/ARL14EP/ACTN4/LIMD1/TNS2/HSPG2/ACTB/RPS18/TLN…	155
GO:0034774	secretory granule lumen	121/3273	308/12604	1.5479695528001957e-7	2.34887553881421e-6	1.753420889327453e-6	ALB/ACTR10/DDX3X/TF/FGB/EEF2/F5/A1BG/TTR/SERPINA4/SERPINF2/ORM1/FGA/EEF1A1/ORM2/SERPINA1/KNG1/MPO/FGG/DERA/MMP8/SRP14/PLG/PSMB7/RNASE2/EPX/HRG/AZU1/APOH/APOA1/PSMD6/RNASE3/LRG1/PRTN3/ITIH3/SERPINA3/ACTN2/ITIH4/DEFA4/CAMP/ACTR2/COMMD9/DEFA3/PSMC2/BPI/ARPC5/PGLYRP1/HRNR/PRDX6/ACTN1/MIF/ALAD/ELANE/PSMD1/SPTAN1/THBS1/LRRC7/ACTN4/DYNLT1/CTSG/LCN2/CLEC3B/C3/CSNK2B/XRCC6/NHLRC2/PSMD7/ACTR1B/A2M/NHLRC3/C…	121
GO:0031983	vesicle lumen	122/3273	312/12604	1.8575131429116285e-7	2.758604625004929e-6	2.0592810878863522e-6	ALB/ACTR10/DDX3X/TF/FGB/EEF2/F5/A1BG/TTR/SERPINA4/SERPINF2/ORM1/FGA/EEF1A1/ORM2/SERPINA1/KNG1/MPO/FGG/DERA/MMP8/SRP14/PLG/APOB/PSMB7/RNASE2/EPX/HRG/AZU1/APOH/APOA1/PSMD6/RNASE3/LRG1/PRTN3/ITIH3/SERPINA3/ACTN2/ITIH4/DEFA4/CAMP/ACTR2/COMMD9/DEFA3/PSMC2/BPI/ARPC5/PGLYRP1/HRNR/PRDX6/ACTN1/MIF/ALAD/ELANE/PSMD1/SPTAN1/THBS1/LRRC7/ACTN4/DYNLT1/CTSG/LCN2/CLEC3B/C3/CSNK2B/XRCC6/NHLRC2/PSMD7/ACTR1B/A2M/NHL…	122
GO:0060205	cytoplasmic vesicle lumen	121/3273	310/12604	2.3348295307083992e-7	3.3952312759051303e-6	2.5345188984663545e-6	ALB/ACTR10/DDX3X/TF/FGB/EEF2/F5/A1BG/TTR/SERPINA4/SERPINF2/ORM1/FGA/EEF1A1/ORM2/SERPINA1/KNG1/MPO/FGG/DERA/MMP8/SRP14/PLG/PSMB7/RNASE2/EPX/HRG/AZU1/APOH/APOA1/PSMD6/RNASE3/LRG1/PRTN3/ITIH3/SERPINA3/ACTN2/ITIH4/DEFA4/CAMP/ACTR2/COMMD9/DEFA3/PSMC2/BPI/ARPC5/PGLYRP1/HRNR/PRDX6/ACTN1/MIF/ALAD/ELANE/PSMD1/SPTAN1/THBS1/LRRC7/ACTN4/DYNLT1/CTSG/LCN2/CLEC3B/C3/CSNK2B/XRCC6/NHLRC2/PSMD7/ACTR1B/A2M/NHLRC3/C…	121
GO:0005852	eukaryotic translation initiation factor 3 complex	13/3273	15/12604	1.4539939017920245e-6	2.0297754869016662e-5	1.515214697656952e-5	EIF3L/EIF3G/EIF3F/EIF3I/EIF3E/COPS5/EIF3A/EIF3M/EIF3H/EIF3J/EIF3C/EIF3K/EIF3CL	13
GO:0033290	eukaryotic 48S preinitiation complex	13/3273	15/12604	1.4539939017920245e-6	2.0297754869016662e-5	1.515214697656952e-5	EIF3L/EIF3G/EIF3F/EIF3I/EIF3E/EIF3A/EIF3M/EIF2S1/EIF3H/EIF3J/EIF3C/EIF3K/EIF3CL	13
GO:0030992	intraciliary transport particle B	14/3273	17/12604	1.844776601603163e-6	2.5248118978804073e-5	1.884756280275678e-5	IFT80/TTC30A/IFT22/IFT52/TTC26/IFT172/IFT81/TRAF3IP1/IFT57/IFT46/IFT88/IFT20/TTC30B/IFT74	14
GO:0071007	U2-type catalytic step 2 spliceosome	20/3273	30/12604	3.3499260307363923e-6	4.4966314797192345e-5	3.35670725751926e-5	SRRM2/BCAS2/PRPF8/CWC22/RBM22/AQR/XAB2/SNRPB2/SNRPA1/PRPF19/CDC40/SYF2/SNW1/CDC5L/SNRPF/SNRPD2/BUD31/SNRPD3/SNRNP40/CRNKL1	20
GO:0034358	plasma lipoprotein particle	22/3273	35/12604	4.65619546275842e-6	6.018563764824772e-5	4.492820183363388e-5	APOC2/PON1/APOF/APOA2/APOA5/APOL1/APOB/APOC4/SAA2/APOH/APOA1/APOM/APOC1/APOE/LPA/HPR/CETP/SAA1/LCAT/LIPC/SELENOS/CLU	22
GO:1990777	lipoprotein particle	22/3273	35/12604	4.65619546275842e-6	6.018563764824772e-5	4.492820183363388e-5	APOC2/PON1/APOF/APOA2/APOA5/APOL1/APOB/APOC4/SAA2/APOH/APOA1/APOM/APOC1/APOE/LPA/HPR/CETP/SAA1/LCAT/LIPC/SELENOS/CLU	22
GO:0030008	TRAPP complex	12/3273	14/12604	4.883756088816674e-6	6.197930454534616e-5	4.626716294668429e-5	TRAPPC4/TRAPPC2/TRAPPC12/TRAPPC5/TRAPPC9/TRAPPC3/TRAPPC11/TRAPPC2L/TRAPPC10/TRAPPC8/TRAPPC1/TRAPPC6A	12
GO:0005844	polysome	33/3273	63/12604	6.6908503953429724e-6	8.339667099909633e-5	6.225509296418743e-5	RPL11/AGO1/RPS28/EEF2/RPS4X/RPS26/RPL10A/RPL10L/RPL30/RPS3/RPS29/RPS23/DRG1/RPL32/AGO2/LARP4B/NUFIP2/FUS/DHX9/RPL7A/EIF2S1/PNPT1/RPL38/RPL31/EIF3H/BTF3/RPS21/RPS6/ATXN2/EIF4G1/RPL6/FXR1/IMPACT	33
GO:0042788	polysomal ribosome	20/3273	31/12604	7.1342902154092366e-6	8.736376439220433e-5	6.521650335415646e-5	RPL11/RPS28/EEF2/RPS26/RPL10A/RPL30/RPS29/RPS23/RPL32/LARP4B/NUFIP2/DHX9/RPL7A/PNPT1/RPL38/RPL31/EIF3H/BTF3/RPS21/RPL6	20
GO:0010494	cytoplasmic stress granule	36/3273	73/12604	1.531536601686939e-5	1.843125082719799e-4	1.3758813390835477e-4	DDX3X/CSDE1/YBX1/NXF1/GIGYF2/CELF1/PABPC1/RPTOR/LARP4/YTHDF3/LARP4B/RBM4/PRRC2C/ATXN2L/CTSG/EIF4E/TARDBP/NUFIP2/LSM14A/PQBP1/EIF2S1/PABPC4/DDX6/MOV10/ATXN2/MBNL1/ELAVL1/EIF4G1/DHX36/G3BP1/YTHDF2/PABPC3/TIA1/ROCK1/TIAL1/PABPC5	36
GO:0036064	ciliary basal body	54/3273	125/12604	2.0029285061533417e-5	2.36956626660175e-4	1.768866388128286e-4	INTU/POC1B/PTPN23/TTC8/IFT80/CSNK1A1/NPHP4/PSMB4/TTC30A/TUBG1/BBS7/BBS5/TTLL4/CCDC61/CSNK1D/FBF1/BBS1/WRAP73/IFT52/PIN1/CCDC65/TTC26/GAS8/USH2A/RILP/ERC1/KIFAP3/TBC1D7/IFT172/BBS4/IFT122/MKS1/IFT81/WDR35/TRAF3IP1/B9D1/AKT1/WDR11/IFT57/GLE1/BBS2/RTTN/IFT46/CDK10/IFT88/CEP250/CEP78/KIF17/IFT20/POC1A/CCDC66/IFT140/MAPK15/TTC30B	54
GO:0032994	protein-lipid complex	22/3273	38/12604	3.0204690845370108e-5	3.5138123683447223e-4	2.623038941834773e-4	APOC2/PON1/APOF/APOA2/APOA5/APOL1/APOB/APOC4/SAA2/APOH/APOA1/APOM/APOC1/APOE/LPA/HPR/CETP/SAA1/LCAT/LIPC/SELENOS/CLU	22
GO:0070993	translation preinitiation complex	13/3273	18/12604	5.2236048575974046e-5	5.977174082955718e-4	4.461923044884755e-4	EIF3L/EIF3G/EIF3F/EIF3I/EIF3E/EIF3A/EIF3M/EIF2S1/EIF3H/EIF3J/EIF3C/EIF3K/EIF3CL	13
GO:0000145	exocyst	11/3273	14/12604	5.783373271008023e-5	6.307491473693125e-4	4.708502909784493e-4	EXOC7/EXOC4/EXOC8/EXOC3/EXOC2/EXOC5/EXOC1/EXOC3L4/EXOC6B/STXBP6/EXOC3L2	11
GO:0016442	RISC complex	11/3273	14/12604	5.783373271008023e-5	6.307491473693125e-4	4.708502909784493e-4	AGO1/AGO2/TNRC6A/LIMD1/EIF4E/DHX9/AGO3/DDX6/DICER1/SND1/XPO5	11
GO:0031332	RNAi effector complex	11/3273	14/12604	5.783373271008023e-5	6.307491473693125e-4	4.708502909784493e-4	AGO1/AGO2/TNRC6A/LIMD1/EIF4E/DHX9/AGO3/DDX6/DICER1/SND1/XPO5	11
GO:0000228	nuclear chromosome	65/3273	163/12604	6.516482679852204e-5	6.997699862364366e-4	5.223739152270189e-4	HUS1B/SMARCA5/IK/EP400/TOP1/ADD3/SMARCE1/TUBG1/ING2/YY1/BRMS1/RAD21/RPA3/ORC3/BRD4/ORC4/MLH1/CPSF6/MORF4L1/SMC1A/TERF2IP/TARDBP/TRRAP/CSNK2A1/DMAP1/NOL6/DHX9/KIFAP3/LRWD1/MLH3/RBBP4/HDAC1/AGO3/SYCP2/SRCAP/ACTR6/PHF12/PBRM1/MCM4/BAZ1A/ACTR5/ORC5/SIN3A/MCM3/HDAC2/SAP130/ZMIZ2/ATRX/HNRNPU/RAD1/POLD2/TIPIN/TOP2A/P3H4/POLE4/GINS1/MCM7/NCAPD2/JUN/NUFIP1/POLD1/PLK1/SMARCB1/RAD50/MCM10	65
GO:0005834	heterotrimeric G-protein complex	18/3273	30/12604	8.426915560773055e-5	8.779085166297899e-4	6.553532132887137e-4	GNB2/GNAS/GNB1/GNA12/GNB5/GNG5/GNAT1/GNA11/GNA13/GNAZ/GNG11/GNAQ/GNAL/GNG12/GNA15/GNB4/GNG10/GNGT2	18
GO:1905360	GTPase complex	18/3273	30/12604	8.426915560773055e-5	8.779085166297899e-4	6.553532132887137e-4	GNB2/GNAS/GNB1/GNA12/GNB5/GNG5/GNAT1/GNA11/GNA13/GNAZ/GNG11/GNAQ/GNAL/GNG12/GNA15/GNB4/GNG10/GNGT2	18
GO:0030687	preribosome, large subunit precursor	15/3273	23/12604	8.632697308248151e-5	8.861209884054721e-4	6.614837720716463e-4	NSA2/PPAN/NOC2L/NIP7/LAS1L/RRP15/EBNA1BP2/ZNF622/FTSJ3/WDR74/PES1/MAK16/WDR12/MRTO4/RPF1	15
GO:0000932	P-body	37/3273	81/12604	9.628152945544465e-5	9.739783704333386e-4	7.270687579015273e-4	AGO1/TOP1/CSDE1/LSM6/TNRC6B/AGO2/PSMC2/TNRC6A/YTHDF3/LIMD1/EIF4E/LSM14A/PSMA2/EIF4E2/CNOT3/CNOT8/AGO3/SYNE1/DDX6/MOV10/LSM3/YTHDF2/SQSTM1/SAMD4B/EDC4/UPF1/MEX3B/HAX1/PSMC3/ZC3H12A/LSM2/UBAP2/CNOT1/LSM4/PAN2/ZFP36L1/CNOT2	37
GO:0030117	membrane coat	38/3273	84/12604	1.0067056347243415e-4	9.8969089160224e-4	7.387980566175673e-4	AP5M1/EPN1/AP2M1/AP3M1/AP2S1/AP5Z1/CLTC/EPS15L1/AP2B1/COPA/AP4B1/AP2A1/SYNRG/COPB2/AP1B1/COPB1/AP5B1/COPE/SYNJ1/COPG1/COPZ1/KCNQ5/SEC31B/SEC13/VPS18/SEC23B/EPS15/SAR1B/AP5S1/AP1M2/ARCN1/TMED7/CLTB/AP1S1/SEC31A/AP4E1/AP1M1/SCYL1	38
GO:0048475	coated membrane	38/3273	84/12604	1.0067056347243415e-4	9.8969089160224e-4	7.387980566175673e-4	AP5M1/EPN1/AP2M1/AP3M1/AP2S1/AP5Z1/CLTC/EPS15L1/AP2B1/COPA/AP4B1/AP2A1/SYNRG/COPB2/AP1B1/COPB1/AP5B1/COPE/SYNJ1/COPG1/COPZ1/KCNQ5/SEC31B/SEC13/VPS18/SEC23B/EPS15/SAR1B/AP5S1/AP1M2/ARCN1/TMED7/CLTB/AP1S1/SEC31A/AP4E1/AP1M1/SCYL1	38
GO:0000118	histone deacetylase complex	32/3273	68/12604	1.405485357876924e-4	0.0013625399719417958	0.0010171275616214584	EP400/SAP18/MBD3/CHD4/ING2/BRMS1/KDM3B/MORF4L1/RCOR1/DNTTIP1/HDAC9/TRRAP/CSNK2A1/DMAP1/MTA2/HDAC7/HINT1/RBBP4/HDAC1/HDAC10/SRCAP/TAF6L/ACTR6/PHF12/SAP30/KDM3A/HDAC3/SIN3A/HDAC2/SAP130/MTA1/RBBP7	32
GO:0016282	eukaryotic 43S preinitiation complex	12/3273	17/12604	1.4710599295939073e-4	0.0014065751107623936	0.001049999517157872	EIF3L/EIF3G/EIF3F/EIF3I/EIF3E/EIF3A/EIF3M/EIF3H/EIF3J/EIF3C/EIF3K/EIF3CL	12
GO:0016010	dystrophin-associated glycoprotein complex	11/3273	15/12604	1.65718784361284e-4	0.0015422894864556829	0.0011513094492468152	SNTA1/DAG1/SSPN/SNTB1/SNTB2/DMD/UTRN/SGCG/CAV3/PGM5/SGCB	11
GO:0090665	glycoprotein complex	11/3273	15/12604	1.65718784361284e-4	0.0015422894864556829	0.0011513094492468152	SNTA1/DAG1/SSPN/SNTB1/SNTB2/DMD/UTRN/SGCG/CAV3/PGM5/SGCB	11
GO:0008023	transcription elongation factor complex	23/3273	44/12604	1.716941592878992e-4	0.0015625942634391503	0.0011664668381878745	CTR9/CCNK/CDC73/CDK9/PAF1/LEO1/AFF3/AFF4/ELL/CCNT2/ELOB/EAF1/SUPT6H/NELFB/ELL2/NELFCD/SSRP1/SUPT5H/CDK12/SUPT4H1/NELFA/CCNT1/NUFIP1	23
GO:0000974	Prp19 complex	9/3273	11/12604	1.7237787719887474e-4	0.0015625942634391503	0.0011664668381878745	BCAS2/RBM22/XAB2/PRPF19/SYF2/CDC5L/CRNKL1/CTNNBL1/HSPA8	9
GO:0015629	actin cytoskeleton	149/3273	446/12604	2.2436386393927124e-4	0.0020077689362770685	0.00149878694534331	CAPZB/ACTR10/ZNF268/PDLIM5/CNR1/PDXP/EEF1A1/DCTN2/SPTA1/ARPC3/GYS2/TPM3/MYL6B/TMOD3/ACTG1/ACTBL2/ADD2/ARC/NCKAP1/KLHL2/MACF1/MYO3B/YES1/ACTN3/MYO1H/LLGL2/GABARAP/MED28/ACTN2/HFE/CAPZA2/MYO3A/RAC1/NF2/ACTR2/STK38L/BIN3/ACTR3/ARPC5/ADD1/PJVK/SPRY2/MYLK3/ACTN1/MYL2/ARPC4/ABLIM2/DMTN/SPTAN1/TNNT1/FLII/DCTN3/CTNNA1/PARVA/SPTBN1/MYO15A/SORBS2/TMOD1/ACTN4/ACTB/TTC17/LIMCH1/TLN2/SYNPO2L/WASF2/LLGL1/ACTR1…	149
GO:0097542	ciliary tip	22/3273	42/12604	2.2780101144226632e-4	0.0020127228605911628	0.0015024850188397314	IFT80/IFT22/TTC21B/SUFU/IFT43/IFT52/TTC26/KIFAP3/DYNLL2/IFT172/IFT122/IFT81/WDR35/TRAF3IP1/IFT57/IFT46/DYNLRB1/IFT88/IFT20/IFT140/TTC30B/IFT74	22
GO:0005686	U2 snRNP	13/3273	20/12604	2.742855741381529e-4	0.002393141634355384	0.0017864652526103383	SF3A1/SF3B1/SF3B5/SF3B2/PHF5A/SNRPB2/SNRPA1/SF3A2/SNRPD2/SF3B6/SNRPD3/SF3B3/SF3A3	13
GO:0005849	mRNA cleavage factor complex	12/3273	18/12604	3.368458817262243e-4	0.0029026966104309204	0.0021668448532096304	PCF11/SYMPK/CPSF6/WDR33/SSU72/CPSF7/CPSF3/CPSF1/CPSF4/NUDT21/CLP1/CPSF2	12
GO:0031091	platelet alpha granule	37/3273	86/12604	4.2441615827106926e-4	0.0036127131521122725	0.0026968677579483867	ALB/FGB/F5/A1BG/SERPINF2/ORM1/FGA/ORM2/SERPINA1/KNG1/FGG/ITGA2B/PLG/HRG/SERPINA5/SERPINA3/ACTN2/ACTN1/STXBP3/THBS1/ACTN4/NHLRC2/A2M/SNCA/SERPING1/CD109/PROS1/STXBP1/TREML1/ITGB3/MMRN1/PECAM1/VPS33B/MAGED2/SELP/VWF/CLU	37
GO:0005847	mRNA cleavage and polyadenylation specificity factor complex	10/3273	14/12604	4.7409876497751807e-4	0.00393953497564652	0.002940838203807913	SYMPK/CPSF6/WDR33/SSU72/CPSF7/CPSF3/CPSF1/CPSF4/NUDT21/CPSF2	10
GO:0070822	Sin3-type complex	10/3273	14/12604	4.7409876497751807e-4	0.00393953497564652	0.002940838203807913	ING2/BRMS1/MORF4L1/CSNK2A1/RBBP4/HDAC1/PHF12/SIN3A/HDAC2/SAP130	10
GO:0015030	Cajal body	25/3273	52/12604	4.902999367098882e-4	0.004026227715570611	0.003005553791596219	SRRM2/SMNDC1/NOP10/SART1/ELL/GAR1/FBL/SMN1/NOP58/PRPF31/NHP2/EAF1/PHAX/DKC1/PRPF4/NOLC1/GEMIN4/PRPF3/SNRPC/ANKS1B/WRAP53/LSG1/ZPR1/TOE1/ARIH1	25
GO:1904813	ficolin-1-rich granule lumen	48/3273	120/12604	5.134050508050081e-4	0.004154122466341365	0.0031010264226194783	ACTR10/DDX3X/EEF2/A1BG/MMP9/EEF1A1/SERPINA1/DERA/SRP14/PSMB7/CAPN1/PSMD6/LRG1/ACTR2/COMMD9/PSMC2/ARPC5/APEH/HSPA1A/MIF/ALAD/PRG2/DYNLT1/CSNK2B/XRCC6/PSMD7/ACTR1B/CAT/JUP/PSMA2/FTH1/ILF2/PSMD2/ASAH1/HSP90AB1/PSMD12/MAPK14/MNDA/HUWE1/PSMD3/VCL/MAPK1/PAFAH1B2/PSMC3/COMMD3/HSPA8/CCT8/PGM2	48
GO:0030126	COPI vesicle coat	9/3273	12/12604	5.296803717827816e-4	0.004154122466341365	0.0031010264226194783	COPA/COPB2/COPB1/COPE/COPG1/COPZ1/ARCN1/TMED7/SCYL1	9
GO:0071006	U2-type catalytic step 1 spliceosome	9/3273	12/12604	5.296803717827816e-4	0.004154122466341365	0.0031010264226194783	PRPF8/CWC22/RBM22/PRPF19/SNRNP200/EIF4A3/MAGOHB/RBM8A/CWC25	9
GO:0071012	catalytic step 1 spliceosome	9/3273	12/12604	5.296803717827816e-4	0.004154122466341365	0.0031010264226194783	PRPF8/CWC22/RBM22/PRPF19/SNRNP200/EIF4A3/MAGOHB/RBM8A/CWC25	9
GO:0035578	azurophil granule lumen	37/3273	87/12604	5.560153886263984e-4	0.004312208236235846	0.003219036460468622	ACTR10/TTR/ORM2/MPO/RNASE2/AZU1/RNASE3/PRTN3/SERPINA3/ACTR2/DEFA3/BPI/HRNR/PRDX6/ELANE/PSMD1/CTSG/C3/NHLRC3/ANXA2/CREG1/PYGB/ARG1/GLA/LYZ/PRSS57/FUCA2/MNDA/CCT2/FTL/TOLLIP/MAPK1/NAPRT/NPC2/TRAPPC1/CCT8/GCA	37
GO:0046540	U4/U6 x U5 tri-snRNP complex	17/3273	31/12604	5.834058447494755e-4	0.00442627477864276	0.003304186420491881	PRPF8/SNU13/LSM6/SART1/ZMAT2/SNRNP200/DDX23/PRPF31/SNRPF/SNRPD2/PRPF4/PRPF6/SNRPD3/PRPF3/LSM3/LSM2/LSM4	17
GO:0097526	spliceosomal tri-snRNP complex	17/3273	31/12604	5.834058447494755e-4	0.00442627477864276	0.003304186420491881	PRPF8/SNU13/LSM6/SART1/ZMAT2/SNRNP200/DDX23/PRPF31/SNRPF/SNRPD2/PRPF4/PRPF6/SNRPD3/PRPF3/LSM3/LSM2/LSM4	17
GO:0005838	proteasome regulatory particle	12/3273	19/12604	6.98334160420388e-4	0.005241260687886353	0.0039125683011668605	PSMD6/PSMD9/PSMC2/PSMD1/PSMD7/PSMD2/PSMC1/PSMC5/ADRM1/PSMD12/PSMD3/PSMC3	12
GO:0055029	nuclear DNA-directed RNA polymerase complex	38/3273	91/12604	7.224070044671849e-4	0.005364256267213777	0.004004383731369054	GTF2H5/POLR2E/CTR9/GTF2F1/CDC73/PAF1/LEO1/TAF10/POLR3D/POLR1D/POLR3GL/POLR3B/POLR2C/GTF2H4/CCNH/GTF2B/GTF2A2/POLR3A/POLR2H/TRRAP/GTF2H2/MNAT1/TAF12/TAF6/POLR1E/TAF6L/POLR2B/TAF4B/POLR1B/MCM3/POLR3H/RECQL5/GTF2F2/GTF2E2/POLR3F/POLR1A/POLR2L/POLR3G	38
GO:0000428	DNA-directed RNA polymerase complex	38/3273	92/12604	9.26786281328045e-4	0.006809440256494478	0.005083204534707839	GTF2H5/POLR2E/CTR9/GTF2F1/CDC73/PAF1/LEO1/TAF10/POLR3D/POLR1D/POLR3GL/POLR3B/POLR2C/GTF2H4/CCNH/GTF2B/GTF2A2/POLR3A/POLR2H/TRRAP/GTF2H2/MNAT1/TAF12/TAF6/POLR1E/TAF6L/POLR2B/TAF4B/POLR1B/MCM3/POLR3H/RECQL5/GTF2F2/GTF2E2/POLR3F/POLR1A/POLR2L/POLR3G	38
GO:0070069	cytochrome complex	15/3273	27/12604	0.0010241373440813713	0.0074463319392583036	0.005558640189915338	COX7A2L/COX7A2/COX6B1/COA6/COX6A1/COX7C/UQCRB/UQCRC1/NDUFA4/COX8A/UQCRFS1/COX5B/UQCR10/UQCRQ/UQCR11	15
GO:0005938	cell cortex	90/3273	260/12604	0.0011072559368234954	0.007967676741265977	0.005947820821786547	CAPZB/FGB/DLG4/EXOC7/EEF1A1/SPTA1/CTNNB1/EXOC4/GYS2/EXOC8/EXOC3/EPB41/EXOC2/ADD3/EXOC5/ARC/PCLO/ACTN3/LLGL2/CTNND1/MED28/ACTN2/CSNK1G2/HFE/CAPZA2/EXOC1/DCTN1/RAC1/NF2/ACTR2/EXOC3L4/PJVK/TCHP/ACTN1/DMTN/SPTAN1/SPTBN1/TMOD1/ACTN4/SLC4A1/ACTB/EXOC6B/DST/LLGL1/LASP1/MYL12B/UNC13A/PXN/ERC1/ANXA2/HAMP/PARD6G/SNCA/PARD6A/CAPN2/STXBP6/NCL/SPTBN4/RAI14/MAEA/FRMPD1/RHOF/ACTR1A/ENO1/CTTNBP2/FLOT1/EXOC3L2/DM…	90
GO:0000781	chromosome, telomeric region	48/3273	124/12604	0.0011987428441657885	0.008537984747221635	0.006373552178969554	XRCC3/PPP1R10/TOX4/TEN1/CDC73/THOC7/NABP1/CTC1/THOC5/SMC5/GAR1/ORC3/MEN1/NSMCE3/THOC2/ORC4/THOC6/XRCC6/TERF2IP/PPP1CB/NSMCE1/NHP2/LRWD1/KDM1A/PRKDC/ALYREF/MCM4/POLR2B/XRCC1/DHX36/RIF1/TFIP11/ORC5/MCM3/POT1/WRAP53/CDK1/UPF1/ATRX/WDR82/MSH2/MCM7/RTEL1/HAT1/XRCC5/POLD1/PTGES3/RAD50	48
GO:0043292	contractile fiber	71/3273	198/12604	0.0012369192228463733	0.008720905227745136	0.0065101011728756495	ANK1/CAPZB/MYPN/PDLIM5/CTNNB1/DAG1/TPM3/MYL6B/RPL15/TMOD3/ACTG1/ACTN3/ACTN2/PLEC/FBP2/ACTN1/MYL2/TNNT1/CALM3/PARVA/SPTBN1/SCN1A/SORBS2/TMOD1/ACTN4/SLC4A1/SYNPO2L/DST/MYL12B/TNNC2/PARVB/MYLK2/SMN1/MYLPF/JUP/PPP1R12B/XIRP2/NEB/MYL1/SYNE1/BAG3/ILK/NEBL/MYH7/PDLIM2/ENO1/SCO2/DMD/SLC2A1/HOMER1/SQSTM1/PPP1R12A/MYL3/FXR1/MYOM3/CAV3/TNNI1/VCL/PPP2R5A/PDLIM7/PGM5/FHL2/MTMR12/FHL5/CASQ1/CSRP2/DCTN4/MYH15/S…	71
GO:0061695	transferase complex, transferring phosphorus-containing groups	70/3273	195/12604	0.0012898264686612418	0.009002988751255468	0.006720674757761208	PHKG1/GTF2H5/POLR2E/PFKFB1/CTR9/BECN1/CCNK/GTF2F1/INSRR/CDC73/CDK9/PRKAR2A/PAF1/LEO1/PRKAB2/TAF10/PRKAG1/POLR3D/POLR1D/POLR3GL/POLR3B/POLR2C/CCNT2/GTF2H4/PRPS1/CCNH/GTF2B/LAS1L/GTF2A2/POLR3A/POLR2H/PIK3C2A/TRRAP/GTF2H2/ERC1/SMCR8/MNAT1/PRKAR1A/PIK3CB/PIK3R4/TAF12/PRKAA1/POLG/TAF6/POLR1E/TAF6L/POLR2B/CDK12/TAF4B/POLR1B/MCM3/PIK3C2B/POLR3H/ATG14/PIK3R2/RECQL5/CDK1/GTF2F2/POLD2/IKBKG/GTF2E2/POLR3F/P…	70
GO:0030132	clathrin coat of coated pit	9/3273	13/12604	0.0013237363603815799	0.009025934947953784	0.006737803949988121	AP2M1/AP2S1/CLTC/EPS15L1/AP2B1/AP2A1/SYNJ1/EPS15/CLTB	9
GO:0034361	very-low-density lipoprotein particle	12/3273	20/12604	0.0013344070398437406	0.009025934947953784	0.006737803949988121	APOC2/APOA2/APOA5/APOL1/APOB/APOC4/APOH/APOA1/APOM/APOC1/APOE/SELENOS	12
GO:0034385	triglyceride-rich plasma lipoprotein particle	12/3273	20/12604	0.0013344070398437406	0.009025934947953784	0.006737803949988121	APOC2/APOA2/APOA5/APOL1/APOB/APOC4/APOH/APOA1/APOM/APOC1/APOE/SELENOS	12
GO:0030016	myofibril	69/3273	192/12604	0.001344838444967326	0.009025934947953784	0.006737803949988121	ANK1/CAPZB/MYPN/PDLIM5/CTNNB1/DAG1/TPM3/RPL15/TMOD3/ACTG1/ACTN3/ACTN2/PLEC/FBP2/ACTN1/MYL2/TNNT1/CALM3/PARVA/SPTBN1/SCN1A/SORBS2/TMOD1/ACTN4/SLC4A1/SYNPO2L/DST/MYL12B/TNNC2/PARVB/MYLK2/SMN1/JUP/PPP1R12B/XIRP2/NEB/MYL1/SYNE1/BAG3/ILK/NEBL/MYH7/PDLIM2/ENO1/SCO2/DMD/SLC2A1/HOMER1/SQSTM1/PPP1R12A/MYL3/FXR1/MYOM3/CAV3/TNNI1/VCL/PPP2R5A/PDLIM7/PGM5/FHL2/MTMR12/FHL5/CASQ1/CSRP2/DCTN4/MYH15/SCN5A/MYBPC1/…	69
GO:0030119	AP-type membrane coat adaptor complex	17/3273	33/12604	0.001482041862089084	0.00982714781672844	0.007335904342151377	AP5M1/AP2M1/AP3M1/AP2S1/AP5Z1/AP2B1/AP4B1/AP2A1/SYNRG/AP1B1/AP5B1/VPS18/AP5S1/AP1M2/AP1S1/AP4E1/AP1M1	17
GO:0030880	RNA polymerase complex	38/3273	94/12604	0.0014923748833427144	0.00982714781672844	0.007335904342151377	GTF2H5/POLR2E/CTR9/GTF2F1/CDC73/PAF1/LEO1/TAF10/POLR3D/POLR1D/POLR3GL/POLR3B/POLR2C/GTF2H4/CCNH/GTF2B/GTF2A2/POLR3A/POLR2H/TRRAP/GTF2H2/MNAT1/TAF12/TAF6/POLR1E/TAF6L/POLR2B/TAF4B/POLR1B/MCM3/POLR3H/RECQL5/GTF2F2/GTF2E2/POLR3F/POLR1A/POLR2L/POLR3G	38
GO:0016580	Sin3 complex	8/3273	11/12604	0.001550482108223422	0.010114359920934098	0.007550306380428864	ING2/MORF4L1/CSNK2A1/RBBP4/HDAC1/PHF12/SIN3A/HDAC2	8
GO:0005759	mitochondrial matrix	145/3273	451/12604	0.0016526319589827269	0.01068089914231429	0.007973224363513158	PCCB/SOD1/COQ5/MRPL43/BCKDHA/SIRT4/MRPL54/NDUFA7/MRPL50/MRPL22/RPS3/MRPL44/SUCLG1/MRPL14/MRPL39/MRPS31/MRPL32/MRPL53/MCAT/CLPX/PARK7/MRPS22/MRPL40/MRPL20/MRPS10/BLOC1S1/ACSM4/PMPCB/MRPL34/DAP3/MRPS21/MTERF4/NAXD/MRPS27/MRPS18A/MRPL3/NDUFS1/GLS2/MRPL18/MRPS14/MRPL46/MRPL16/LDHAL6B/MRPL57/MRPL30/MRPL17/IDH3B/ETFA/MRPL10/AKR1B15/MRPS18B/MRPL47/MRPL11/MRPL9/MRPL23/ACSM2A/MRPS9/DNAJC19/MRPS24/PDHA1/MR…	145
GO:0030120	vesicle coat	23/3273	50/12604	0.0017277521450144173	0.010888806827738734	0.008128426149495814	EPN1/AP2M1/AP2S1/CLTC/AP2B1/COPA/AP2A1/SYNRG/COPB2/COPB1/COPE/COPG1/COPZ1/SEC31B/SEC13/SEC23B/SAR1B/ARCN1/TMED7/CLTB/AP1S1/SEC31A/SCYL1	23
GO:0005666	RNA polymerase III complex	11/3273	18/12604	0.0017316010857865323	0.010888806827738734	0.008128426149495814	POLR2E/POLR3D/POLR1D/POLR3GL/POLR3B/POLR3A/POLR2H/POLR3H/POLR3F/POLR2L/POLR3G	11
GO:0005685	U1 snRNP	11/3273	18/12604	0.0017316010857865323	0.010888806827738734	0.008128426149495814	SNRNP70/LUC7L2/PRPF40A/SNRPB2/LUC7L3/LUC7L/SNRPF/SNRPD2/SNRPD3/SNRPC/SNRPA	11
GO:0022624	proteasome accessory complex	13/3273	23/12604	0.0017980784094587953	0.01120588151609142	0.008365120419944585	PSMD6/PSMD9/PSMC2/PSMD1/PSMD7/PSMD5/PSMD2/PSMC1/PSMC5/ADRM1/PSMD12/PSMD3/PSMC3	13
GO:0098687	chromosomal region	97/3273	289/12604	0.0022206515553049324	0.013494684239833108	0.010073697328785084	XRCC3/PPP1R10/TOX4/DCTN2/TEN1/ZNF330/DCTN5/CDC73/CSNK1A1/NGDN/THOC7/BUB3/PPP2R1A/NUP98/NABP1/TRAPPC12/DCTN1/CTC1/THOC5/SMC5/GAR1/RAD21/ORC3/MEN1/NSMCE3/THOC2/ORC4/DCTN3/CTCF/BOD1L2/THOC6/CENPC/XRCC6/SMC1A/TERF2IP/ZNF207/PPP1CB/NSMCE1/NHP2/LRWD1/KMT5C/NUP133/GPATCH11/KDM1A/PRKDC/SEC13/ALYREF/BOD1L1/SKA2/MCM4/POLR2B/XRCC1/DHX36/RIF1/NUDCD2/PPP1R12A/SMC4/TFIP11/KIF2C/ORC5/SIN3A/MCM3/POT1/PPP2R5C/WRA…	97
GO:0071004	U2-type prespliceosome	10/3273	16/12604	0.002233106601032059	0.013494684239833108	0.010073697328785084	SF3A1/SNRNP70/SF3B1/LUC7L2/PRPF40A/LUC7L3/LUC7L/SF3A2/SNRPC/U2AF2	10
GO:0071010	prespliceosome	10/3273	16/12604	0.002233106601032059	0.013494684239833108	0.010073697328785084	SF3A1/SNRNP70/SF3B1/LUC7L2/PRPF40A/LUC7L3/LUC7L/SF3A2/SNRPC/U2AF2	10
GO:0005689	U12-type spliceosomal complex	14/3273	26/12604	0.002242669587135588	0.013494684239833108	0.010073697328785084	SF3B1/YBX1/SF3B5/SF3B2/PHF5A/SNRPF/SNRPD2/SF3B6/SNRPD3/SF3B3/SF3B4/DHX15/SNRNP35/RBMXL3	14
GO:0097731	9+0 non-motile cilium	29/3273	69/12604	0.0026178283789276727	0.015617471867448851	0.011658345007370202	GNB1/CNGB3/TTC8/IFT80/NPHP4/BBS7/GNAT1/GNA11/ARR3/TTLL4/IFT52/BSG/USH2A/KIFAP3/USH1C/GNAQ/DYNLL2/NAPEPLD/IFT122/EYS/IFT57/CEP250/KIF17/IFT20/ATP8A2/CCDC66/IQCB1/IFT140/PCDHB15	29
GO:0016581	NuRD complex	9/3273	14/12604	0.0028530840321088977	0.01673489625556311	0.012492495319716095	MBD3/CHD4/CSNK2A1/MTA2/RBBP4/HDAC1/HDAC2/MTA1/RBBP7	9
GO:0090545	CHD-type complex	9/3273	14/12604	0.0028530840321088977	0.01673489625556311	0.012492495319716095	MBD3/CHD4/CSNK2A1/MTA2/RBBP4/HDAC1/HDAC2/MTA1/RBBP7	9
GO:0005814	centriole	43/3273	113/12604	0.003065230979846811	0.017829426866108947	0.01330955557038747	CEP135/ODF2/POC1B/WASHC1/POC5/MDM1/TUBG1/CBY1/CEP83/DCTN1/SFI1/CEP152/PCNT/HSPA1A/CEP128/NUBP2/FBF1/WRAP73/IFT52/CCDC57/BBS4/WDR90/NIN/MKS1/CCDC68/ACTR1A/CROCC/GLE1/RTTN/TUBGCP3/RAN/HERC2/IFT88/CEP250/TOP2A/CEP78/IFT20/POC1A/ROCK1/IQCB1/PLK1/IFT140/MAPK15	43
GO:0030017	sarcomere	62/3273	175/12604	0.0033485436897393766	0.019316392524281693	0.014419566128064302	ANK1/CAPZB/MYPN/PDLIM5/CTNNB1/TPM3/RPL15/TMOD3/ACTN3/ACTN2/PLEC/FBP2/ACTN1/MYL2/TNNT1/CALM3/PARVA/SPTBN1/SCN1A/SORBS2/TMOD1/ACTN4/SLC4A1/SYNPO2L/DST/MYL12B/TNNC2/PARVB/MYLK2/SMN1/JUP/PPP1R12B/XIRP2/NEB/MYL1/SYNE1/BAG3/ILK/NEBL/MYH7/PDLIM2/ENO1/DMD/SLC2A1/HOMER1/SQSTM1/PPP1R12A/MYL3/MYOM3/CAV3/TNNI1/PPP2R5A/PDLIM7/PGM5/FHL2/MTMR12/FHL5/CASQ1/CSRP2/DCTN4/SCN5A/MYOM2	62
GO:0071682	endocytic vesicle lumen	12/3273	22/12604	0.0040108154108351715	0.02294712423576188	0.017129884627811995	MPO/HGS/APOB/APOA1/APOE/HPX/PGLYRP1/SAA1/CTSL/HP/LTF/HSPH1	12
GO:0099524	postsynaptic cytosol	10/3273	17/12604	0.004167186483498955	0.023647936304733906	0.01765303645127927	DAG1/MTOR/EIF4A3/EIF4E/PIN1/PRKCG/PLCB3/EIF4EBP1/HOMER1/HSPA8	10
GO:0030863	cortical cytoskeleton	39/3273	102/12604	0.0042305329178809565	0.023694539782307913	0.0176878256556212	CAPZB/DLG4/EEF1A1/SPTA1/GYS2/EPB41/PCLO/ACTN3/LLGL2/MED28/ACTN2/HFE/CAPZA2/NF2/ACTR2/PJVK/ACTN1/DMTN/SPTAN1/SPTBN1/TMOD1/ACTN4/SLC4A1/ACTB/LLGL1/LASP1/ERC1/CAPN2/SPTBN4/MAEA/FLOT1/DMD/SLC2A1/SHROOM4/UTRN/GYPC/CLASP1/ERC2/SPTB	39
GO:0097733	photoreceptor cell cilium	26/3273	62/12604	0.00441012748786158	0.023694539782307913	0.0176878256556212	GNB1/CNGB3/TTC8/NPHP4/BBS7/GNAT1/GNA11/ARR3/IFT52/BSG/USH2A/KIFAP3/USH1C/GNAQ/NAPEPLD/IFT122/EYS/IFT57/CEP250/KIF17/IFT20/ATP8A2/CCDC66/IQCB1/IFT140/PCDHB15	26
GO:0000346	transcription export complex	7/3273	10/12604	0.004413023168624683	0.023694539782307913	0.0176878256556212	SARNP/THOC7/THOC5/THOC2/THOC6/ALYREF/DDX39B	7
GO:0005736	RNA polymerase I complex	7/3273	10/12604	0.004413023168624683	0.023694539782307913	0.0176878256556212	POLR2E/POLR1D/POLR2H/POLR1E/POLR1B/POLR1A/POLR2L	7
GO:0005869	dynactin complex	7/3273	10/12604	0.004413023168624683	0.023694539782307913	0.0176878256556212	ACTR10/DCTN2/DCTN3/ACTR1B/ACTR1A/DCTN6/DCTN4	7
GO:0017119	Golgi transport complex	7/3273	10/12604	0.004413023168624683	0.023694539782307913	0.0176878256556212	COG8/COG1/COG2/COG4/COG7/COG5/COG3	7
GO:0019908	nuclear cyclin-dependent protein kinase holoenzyme complex	7/3273	10/12604	0.004413023168624683	0.023694539782307913	0.0176878256556212	CCNK/CDK9/CCNT2/CCNH/MNAT1/CDK12/CCNT1	7
GO:1990351	transporter complex	82/3273	245/12604	0.005040130869337512	0.026855048448836513	0.020047125595195413	CHRNE/NDUFC1/KCNA6/DLG4/MICU2/ATP12A/CNTNAP2/CNGB3/NDUFA7/NDUFS6/PTPA/NDUFV2/GRIK5/NDUFS4/CFTR/FXYD2/NDUFS5/MICU3/AKAP6/PRKACA/KCNN1/NDUFA2/NDUFS1/KCNQ2/NDUFB4/CALM3/SCN1A/NDUFA5/TRPV6/CLCNKB/TRPC5/NDUFC2/CACNG8/TMEM30A/UQCRB/ATP1A3/NDUFA10/NDUFS3/NDUFS8/CACNG6/UQCRC1/NDUFA1/TIMM13/GABRA4/NDUFA6/KCNJ16/NDUFA4/TRPC1/NDUFS7/KCNJ6/NDUFAF1/KCNQ5/CACNA1B/NDUFS2/NDUFAB1/UQCRFS1/NDUFA3/GRID2/NDUFB3/NDUF…	82
GO:0097730	non-motile cilium	32/3273	81/12604	0.005141141861888559	0.02718573499695617	0.020293981033770628	GNB1/CNGB3/TTC8/IFT80/NPHP4/TUBG1/BBS7/GNAT1/GNA11/ARR3/TTLL4/IFT52/BSG/USH2A/KIFAP3/USH1C/GNAQ/DYNLL2/BBS4/NAPEPLD/IFT122/EYS/IFT57/IFT88/CEP250/KIF17/IFT20/ATP8A2/CCDC66/IQCB1/IFT140/PCDHB15	32
GO:1905368	peptidase complex	36/3273	94/12604	0.005663889803418852	0.029614259155812724	0.02210685911948017	RAD23A/F7/PSMB6/PSMB5/PSMB7/PIGK/PSMD6/PSMB4/PSMD9/SPG7/TAF10/PSMC2/PSMD1/SPCS3/PSMD7/TRRAP/SPCS1/PSMB3/USP22/PSMA2/PSMD5/PSMF1/TAF12/PSMD2/PSMC1/PSMC5/ADRM1/TAF6/PSMD12/TAF6L/UBQLN1/ECPAS/PSMD3/PSMC3/PSME4/TADA2A	36
GO:0031093	platelet alpha granule lumen	26/3273	63/12604	0.00568525892102995	0.029614259155812724	0.02210685911948017	ALB/FGB/F5/A1BG/SERPINF2/ORM1/FGA/ORM2/SERPINA1/KNG1/FGG/PLG/HRG/SERPINA3/ACTN2/ACTN1/THBS1/ACTN4/NHLRC2/A2M/SERPING1/PROS1/MMRN1/MAGED2/VWF/CLU	26
GO:0030118	clathrin coat	18/3273	40/12604	0.007043572595099679	0.036417879047256116	0.02718571878810403	EPN1/AP2M1/AP3M1/AP2S1/CLTC/EPS15L1/AP2B1/AP4B1/AP2A1/SYNRG/AP1B1/SYNJ1/KCNQ5/EPS15/AP1M2/CLTB/AP1S1/AP1M1	18
GO:0032806	carboxy-terminal domain protein kinase complex	10/3273	18/12604	0.007211668230639502	0.036525856125468534	0.0272663230012169	GTF2H5/CCNK/CDK9/CCNT2/GTF2H4/CCNH/GTF2H2/MNAT1/CDK12/CCNT1	10
GO:0045277	respiratory chain complex IV	10/3273	18/12604	0.007211668230639502	0.036525856125468534	0.0272663230012169	COX7A2L/COX7A2/COX6B1/COA6/COX6A1/COX7C/NDUFA4/COX8A/UQCRFS1/COX5B	10
GO:0042627	chylomicron	8/3273	13/12604	0.007221444334261687	0.036525856125468534	0.0272663230012169	APOC2/APOA2/APOA5/APOB/APOH/APOA1/APOC1/APOE	8
GO:0000502	proteasome complex	24/3273	58/12604	0.0074214734888434575	0.037267543131026856	0.02781998770903076	RAD23A/PSMB6/PSMB5/PSMB7/PSMD6/PSMB4/PSMD9/PSMC2/PSMD1/PSMD7/PSMB3/PSMA2/PSMD5/PSMF1/PSMD2/PSMC1/PSMC5/ADRM1/PSMD12/UBQLN1/ECPAS/PSMD3/PSMC3/PSME4	24
GO:0032993	protein-DNA complex	32/3273	83/12604	0.007835312733127838	0.03906463062659451	0.02916150227743068	TEN1/CTNNB1/TOP1/EP300/HP1BP3/SOX12/MPHOSPH8/ATF6B/CTC1/RPA3/ORC3/ESR1/NFYA/GTF2B/GLYR1/XRCC6/POLR2H/TERF2IP/WDR18/JUP/PRKDC/FOS/MCM4/MCM3/NFYC/POT1/GTF2F2/POLD2/GINS1/MCM7/XRCC5/POLD1	32
GO:1902495	transmembrane transporter complex	77/3273	232/12604	0.008067411194973841	0.039936546199232204	0.029812381795536032	CHRNE/NDUFC1/KCNA6/DLG4/MICU2/ATP12A/CNTNAP2/CNGB3/NDUFA7/NDUFS6/PTPA/NDUFV2/GRIK5/NDUFS4/CFTR/FXYD2/NDUFS5/MICU3/AKAP6/PRKACA/KCNN1/NDUFA2/NDUFS1/KCNQ2/NDUFB4/CALM3/SCN1A/NDUFA5/TRPV6/CLCNKB/TRPC5/NDUFC2/CACNG8/UQCRB/ATP1A3/NDUFA10/NDUFS3/NDUFS8/CACNG6/UQCRC1/NDUFA1/GABRA4/NDUFA6/KCNJ16/NDUFA4/TRPC1/NDUFS7/KCNJ6/NDUFAF1/KCNQ5/CACNA1B/NDUFS2/NDUFAB1/UQCRFS1/NDUFA3/GRID2/NDUFB3/NDUFA13/CACNG4/UQCR…	77
GO:0030131	clathrin adaptor complex	11/3273	21/12604	0.008666184166977705	0.04259856724331294	0.031799563844729165	AP2M1/AP3M1/AP2S1/AP2B1/AP4B1/AP2A1/SYNRG/AP1B1/AP1M2/AP1S1/AP1M1	11
GO:0030867	rough endoplasmic reticulum membrane	12/3273	24/12604	0.00985211747662588	0.048089356634159884	0.03589840376098499	RPS28/RPS26/RPS29/SEC63/SRPRA/SRP9/PLOD2/ARL6IP1/RPL27/SRPRB/SEC61B/ZC3H12A	12
GO:0005929	cilium	131/3273	422/12604	0.009977521543147419	0.04836326414664513	0.03610287400480974	INTU/CAPZB/ODF2/TPPP2/POC1B/MROH2B/PTPN23/PMFBP1/QRICH2/GNB1/CNGB3/TTC8/IFT80/BBS10/CSNK1A1/EHD3/CDK20/PRKAR2A/NPHP4/ATG5/INPP5E/PSMB4/TTC30A/TUBG1/GABARAP/ATP6V1D/SLIRP/CEP83/BBS7/DCTN1/IFT22/GNAT1/CCDC40/GNA11/IQCG/PJVK/LDHC/PRKACA/CEP128/BBS5/DNAJB13/NUBP2/TTC21B/DNAH11/EHD1/ARR3/TTLL4/CCDC61/CSNK1D/FBF1/SUFU/BBS1/WRAP73/IFT43/IFT52/CSNK2B/PIN1/ANKS3/CCDC65/TTC26/IQCA1/DNHD1/BSG/GAS8/USH2A/RIL…	131
GO:0101031	chaperone complex	13/3273	27/12604	0.010788669220784329	0.05193442149039629	0.038768720611892876	CCT6B/PSMG2/CCT5/CCT3/HSP90AB1/BAG3/SDF2/CCT7/CCT2/CCT6A/HSPA8/CCT8/PTGES3	13
GO:0016592	mediator complex	17/3273	39/12604	0.012626834137661013	0.06036664539785881	0.04506332298588466	CDK9/MED6/MED28/MED16/MED25/MED12/THRAP3/MED17/MED8/MED7/MED4/MED31/BCLAF1/MED23/MED15/MED20/MED12L	17
GO:0008180	COP9 signalosome	8/3273	14/12604	0.013045924737132078	0.06194595555454552	0.046242268133765696	COPS7A/COPS8/COPS4/COPS6/COPS5/TESPA1/COPS3/GPS1	8
GO:0030018	Z disc	40/3273	112/12604	0.013995519144083653	0.06600589434169181	0.04927298702931301	ANK1/MYPN/PDLIM5/CTNNB1/ACTN3/ACTN2/PLEC/FBP2/ACTN1/PARVA/SCN1A/SORBS2/ACTN4/SLC4A1/SYNPO2L/DST/MYL12B/PARVB/SMN1/JUP/PPP1R12B/XIRP2/NEB/BAG3/NEBL/MYH7/PDLIM2/DMD/SLC2A1/HOMER1/PPP1R12A/CAV3/PPP2R5A/PDLIM7/PGM5/FHL2/FHL5/CASQ1/CSRP2/SCN5A	40
GO:0005667	transcription regulator complex	100/3273	317/12604	0.014108407310147309	0.0660917335737102	0.049337065478791374	DACH2/GTF2H5/CTNNB1/SFPQ/JUNB/GTF2F1/SOX2/RFXANK/EP300/RBM14/SNF8/MBD3/MED6/CHD4/ATF6B/NCOR2/ING2/TAF10/YY1/HIPK2/PKNOX1/GPS2/MED25/ELANE/CREBBP/MED17/GTF2H4/MED8/NFYA/YY2/CCNH/LIMD1/MED7/GTF2B/RCOR1/TRIP4/ZNF224/MED4/XRCC6/GTF2A2/HDAC9/TRRAP/CSNK2A1/SPEN/GTF2H2/BCL9L/MED31/MNAT1/CREG1/TBX2/MTA2/TAF12/RBBP4/MED23/HOXA10/KDM1A/HDAC1/PRKDC/TAF6/PBX2/TAF6L/LIN52/GTF3C1/PHF12/C1D/ZFP42/DRAP1/FOS/REL/…	100
GO:1905369	endopeptidase complex	25/3273	64/12604	0.014607878218958387	0.06797532664555303	0.050743155918487035	RAD23A/PSMB6/PSMB5/PSMB7/PIGK/PSMD6/PSMB4/PSMD9/PSMC2/PSMD1/PSMD7/PSMB3/PSMA2/PSMD5/PSMF1/PSMD2/PSMC1/PSMC5/ADRM1/PSMD12/UBQLN1/ECPAS/PSMD3/PSMC3/PSME4	25
GO:1902555	endoribonuclease complex	13/3273	28/12604	0.015432898702683415	0.07133882976472201	0.05325398994651998	AGO1/RPP30/AGO2/LAS1L/DHX9/POP7/AGO3/POP4/POP5/TRMT10C/DICER1/CLP1/RPP38	13
GO:0005758	mitochondrial intermembrane space	29/3273	77/12604	0.015662845003335948	0.07192543297584533	0.05369188557237738	SOD1/CDC25C/MICU2/PARK7/NDUFS5/BLOC1S1/PRELID3B/NDUFS1/COX19/COA6/TRIAP1/COX17/CAT/SNCA/CAPN2/PNPT1/TIMM13/PANK2/GOLPH3/AGK/TIMM10/AK2/UQCC2/TIMM8B/CYCS/TIMM29/HAX1/TRAP1/GFER	29
GO:0030663	COPI-coated vesicle membrane	9/3273	17/12604	0.015907655770036284	0.07257218122539429	0.05417467909300284	COPA/COPB2/COPB1/COPE/COPG1/COPZ1/ARCN1/TMED7/SCYL1	9
GO:0032391	photoreceptor connecting cilium	14/3273	31/12604	0.016056556691926526	0.07277582188938127	0.054326695574187504	TTC8/NPHP4/GNAT1/IFT52/USH2A/KIFAP3/USH1C/IFT122/IFT57/KIF17/IFT20/IQCB1/IFT140/PCDHB15	14
GO:0070603	SWI/SNF superfamily-type complex	27/3273	71/12604	0.016832231212642136	0.07573601084052292	0.05653645809992287	SMARCA5/EP400/SMARCE1/MBD3/CHD4/SMARCC2/YY1/TRRAP/CSNK2A1/DMAP1/MTA2/RBBP4/PHF10/HDAC1/SRCAP/ACTR6/BPTF/PBRM1/BAZ1A/ACTR5/SMARCC1/HDAC2/MTA1/RBBP7/ARID1A/SMARCA2/SMARCB1	27
GO:0101002	ficolin-1-rich granule	59/3273	177/12604	0.0169266729099163	0.07573601084052292	0.05653645809992287	ACTR10/DDX3X/EEF2/A1BG/MMP9/EEF1A1/SERPINA1/DERA/SRP14/PSMB7/CAPN1/PSMD6/LRG1/RAC1/ACTR2/COMMD9/PSMC2/ARPC5/APEH/HSPA1A/ATP6AP2/MIF/ALAD/PRG2/DYNLT1/CSNK2B/XRCC6/UBR4/PSMD7/ACTR1B/SERPINB10/CAT/JUP/PSMA2/FTH1/ILF2/COPB1/PSMD2/ASAH1/HSP90AB1/SERPINB6/PSMD12/MAPK14/MGAM/CD93/MNDA/HUWE1/DSP/PSMD3/VCL/MAPK1/PAFAH1B2/PSMC3/DSC1/COMMD3/HSPA8/CCT8/PGM2/VPS35L	59
GO:0005744	TIM23 mitochondrial import inner membrane translocase complex	7/3273	12/12604	0.017585008244837975	0.07623811027886278	0.05691127218826283	ROMO1/SLC25A6/DNAJC19/TIMM10/GRPEL1/TIMM17B/TIMM50	7
GO:0030904	retromer complex	7/3273	12/12604	0.017585008244837975	0.07623811027886278	0.05691127218826283	SNX5/SNX6/VPS29/VPS35/VPS26A/SNX12/VPS26B	7
GO:0034518	RNA cap binding complex	7/3273	12/12604	0.017585008244837975	0.07623811027886278	0.05691127218826283	NCBP2L/AGO2/EIF4E/EIF4E2/NCBP2/NCBP1/RNMT	7
GO:0043256	laminin complex	7/3273	12/12604	0.017585008244837975	0.07623811027886278	0.05691127218826283	LAMA5/NTNG2/LAMB2/LAMC1/NTNG1/LAMB4/LAMA3	7
GO:0071564	npBAF complex	7/3273	12/12604	0.017585008244837975	0.07623811027886278	0.05691127218826283	SMARCE1/SMARCC2/PHF10/SMARCC1/ARID1A/SMARCA2/SMARCB1	7
GO:0001725	stress fiber	25/3273	65/12604	0.018014542761492256	0.0771420297393963	0.05758604240838663	PDLIM5/TPM3/ACTN1/ACTN4/LIMCH1/MYL12B/PXN/SH2B2/XIRP2/TRIP6/BAG3/ILK/NEBL/MYH7/PDLIM2/FHOD1/SHROOM4/PDLIM7/PGM5/CORO1B/GAS2L1/DCTN4/PRKCZ/ZYX/MYLK	25
GO:0097517	contractile actin filament bundle	25/3273	65/12604	0.018014542761492256	0.0771420297393963	0.05758604240838663	PDLIM5/TPM3/ACTN1/ACTN4/LIMCH1/MYL12B/PXN/SH2B2/XIRP2/TRIP6/BAG3/ILK/NEBL/MYH7/PDLIM2/FHOD1/SHROOM4/PDLIM7/PGM5/CORO1B/GAS2L1/DCTN4/PRKCZ/ZYX/MYLK	25
GO:1904949	ATPase complex	27/3273	72/12604	0.020424145466420424	0.08692715570464302	0.06489057770139994	SMARCA5/EP400/SMARCE1/MBD3/CHD4/SMARCC2/YY1/TRRAP/CSNK2A1/DMAP1/MTA2/RBBP4/PHF10/HDAC1/SRCAP/ACTR6/BPTF/PBRM1/BAZ1A/ACTR5/SMARCC1/HDAC2/MTA1/RBBP7/ARID1A/SMARCA2/SMARCB1	27
GO:0031672	A band	13/3273	29/12604	0.021453483407152214	0.0907547358678318	0.06774784233837543	ANK1/RPL15/MYL2/SPTBN1/DST/PPP1R12B/ENO1/PPP1R12A/MYL3/MYOM3/PPP2R5A/FHL2/MYOM2	13
GO:0005751	mitochondrial respiratory chain complex IV	8/3273	15/12604	0.021673927875617668	0.09113494974205501	0.06803166961592104	COX7A2L/COX7A2/COX6A1/COX7C/NDUFA4/COX8A/UQCRFS1/COX5B	8
GO:0005750	mitochondrial respiratory chain complex III	6/3273	10/12604	0.023724003793269183	0.09627531771919703	0.07186892213995257	UQCRB/UQCRC1/UQCRFS1/UQCR10/UQCRQ/UQCR11	6
GO:0005845	mRNA cap binding complex	6/3273	10/12604	0.023724003793269183	0.09627531771919703	0.07186892213995257	AGO2/EIF4E/EIF4E2/NCBP2/NCBP1/RNMT	6
GO:0031838	haptoglobin-hemoglobin complex	6/3273	10/12604	0.023724003793269183	0.09627531771919703	0.07186892213995257	HBQ1/HBE1/HBM/HBD/HP/HBG1	6
GO:0033180	proton-transporting V-type ATPase, V1 domain	6/3273	10/12604	0.023724003793269183	0.09627531771919703	0.07186892213995257	ATP6V1E1/ATP6V1G1/ATP6V1F/ATP6V1H/ATP6V1A/ATP6V1C1	6
GO:0045275	respiratory chain complex III	6/3273	10/12604	0.023724003793269183	0.09627531771919703	0.07186892213995257	UQCRB/UQCRC1/UQCRFS1/UQCR10/UQCRQ/UQCR11	6
GO:0120103	centriolar subdistal appendage	6/3273	10/12604	0.023724003793269183	0.09627531771919703	0.07186892213995257	ODF2/DCTN1/CEP128/CCDC61/NIN/CCDC68	6
GO:0031674	I band	41/3273	119/12604	0.024208363038977828	0.09767304856188742	0.07291231946634638	ANK1/MYPN/PDLIM5/CTNNB1/ACTN3/ACTN2/PLEC/FBP2/ACTN1/PARVA/SCN1A/SORBS2/ACTN4/SLC4A1/SYNPO2L/DST/MYL12B/PARVB/SMN1/JUP/PPP1R12B/XIRP2/NEB/BAG3/NEBL/MYH7/PDLIM2/DMD/SLC2A1/HOMER1/PPP1R12A/MYL3/CAV3/PPP2R5A/PDLIM7/PGM5/FHL2/FHL5/CASQ1/CSRP2/SCN5A	41
GO:0016591	RNA polymerase II, holoenzyme	26/3273	70/12604	0.025619479074881744	0.10277239307050262	0.07671894822786729	GTF2H5/POLR2E/CTR9/GTF2F1/CDC73/PAF1/LEO1/TAF10/POLR2C/GTF2H4/CCNH/GTF2B/GTF2A2/POLR2H/TRRAP/GTF2H2/MNAT1/TAF12/TAF6/TAF6L/POLR2B/TAF4B/RECQL5/GTF2F2/GTF2E2/POLR2L	26
GO:0005680	anaphase-promoting complex	10/3273	21/12604	0.026618530185531637	0.10556667084943797	0.07880485910190288	ANAPC13/ANAPC7/CDC20/UBE2C/ANAPC16/ANAPC4/ANAPC15/CDC27/CUL7/ANAPC10	10
GO:0099522	cytosolic region	10/3273	21/12604	0.026618530185531637	0.10556667084943797	0.07880485910190288	DAG1/MTOR/EIF4A3/EIF4E/PIN1/PRKCG/PLCB3/EIF4EBP1/HOMER1/HSPA8	10
GO:0046930	pore complex	11/3273	24/12604	0.02792880885763375	0.10995414273670483	0.08208007940682989	C8A/C8G/C5/SPG7/PDZD11/C9/C8B/AFDN/ADAM10/PLEKHA7/C6	11
GO:0001750	photoreceptor outer segment	17/3273	42/12604	0.028039881672110974	0.10995414273670483	0.08208007940682989	GNB1/CNGB3/BBS7/GNAT1/GNA11/ARR3/BSG/USH1C/GNAQ/NAPEPLD/EYS/CEP250/IFT20/ATP8A2/CCDC66/IQCB1/IFT140	17
GO:0030137	COPI-coated vesicle	12/3273	27/12604	0.028700498167072028	0.11191590905372222	0.08354452568480243	COPA/COPB2/COPB1/COPE/USE1/COPG1/COPZ1/ACTR1A/PACS1/ARCN1/TMED7/SCYL1	12
GO:0062023	collagen-containing extracellular matrix	115/3273	379/12604	0.029291503922329418	0.11358594298769963	0.08479119556463781	AGRN/F2/COL18A1/F7/AMBP/FGB/A1BG/SERPINC1/BGN/ADIPOQ/ITIH1/SERPINF2/PRSS1/AGT/ORM1/MMP9/FGA/MBL2/ORM2/ITIH2/SERPINA1/KNG1/ATRNL1/FGG/MMP8/PLG/DAG1/MST1/LAMA5/INHBE/HRG/COL11A2/ANGPTL6/ATRN/NTNG2/SERPINA5/APOH/LUM/APOA1/COL4A1/APOE/FCN2/PRTN3/SERPINA3/ITIH4/NID1/HPX/LAMB2/HRNR/TINAG/FGL1/VTN/ELANE/S100A10/THBS1/THBS3/ACHE/VWA1/PRG2/BCAM/CTSL/CTSG/HSPG2/CLEC3B/PTPRZ1/DST/LAMC1/NTNG1/NID2/A2M/COL6A3…	115
GO:0034362	low-density lipoprotein particle	7/3273	13/12604	0.029675832807176904	0.11381171043631583	0.08495972955206807	APOC2/APOF/APOB/APOA1/APOM/APOE/SELENOS	7
GO:1990498	mitotic spindle microtubule	7/3273	13/12604	0.029675832807176904	0.11381171043631583	0.08495972955206807	HAUS7/HAUS3/TUBG1/CLTC/HAUS6/HAUS4/HNRNPU	7
GO:0005775	vacuolar lumen	54/3273	165/12604	0.03058797829077608	0.11666890080306941	0.08709260427917262	ACTR10/AGRN/GC/BGN/TTR/ORM2/MPO/APOB/RNASE2/AZU1/NSG1/LUM/RNASE3/IDS/PRTN3/SERPINA3/ACTR2/DEFA3/BPI/HRNR/PRDX6/ELANE/PSMD1/CTSL/CTSG/HSPG2/C3/NHLRC3/ANXA2/CREG1/PYGB/ARG1/GLA/PSAP/ASAH1/SGSH/LYZ/PPT1/PRSS57/OMD/FUCA2/MNDA/CCT2/TPP1/FTL/GBA/TOLLIP/MAPK1/NAPRT/NPC2/HSPA8/TRAPPC1/CCT8/GCA	54
GO:0014069	postsynaptic density	91/3273	295/12604	0.03258614095421188	0.12361481731543421	0.09227768748475333	CAPZB/RPS13/DLG4/PDLIM5/RPL23/CTNNB1/DTNB/RPL10A/RPL30/EPB41/GIT1/RPS3/RPS25/ADD3/ADD2/ARC/GRIK5/ADGRL1/PCLO/DNAJB1/PRR12/SYN3/CTNND1/ACTN2/LRFN4/RPLP0/PRRT2/RPL12/ACTR2/RPS27/TSC2/NCK2/ADD1/ITGA8/DMTN/HOMER3/LRRC7/SPTBN1/EIF3A/RPS18/ADAM10/CACNG8/RPS19/GRM1/LRRC4/LIN7B/HNRNPA3/CAP2/RPS14/ADGRB1/RGS7BP/LRFN2/SYT11/DYNLL2/IGSF9B/ADGRA1/PRKCG/LRP8/LIN7C/RPL38/USP8/DVL1/ABHD17A/PICK1/STRN/GRID2/CLST…	91
GO:0005874	microtubule	117/3273	388/12604	0.033467369184087985	0.1262714794080725	0.0942608691102336	TUBA3D/ODF2/TPPP2/TUBGCP4/HAUS7/DCTN2/TPT1/MDM1/NINL/HAUS3/TUBA3E/CEP57L1/MACF1/NICN1/DYNC1I2/TTC30A/TUBG1/CLTC/GABARAP/CDK5RAP3/TUBG2/DCTN1/MAP1LC3B2/PCNT/TUBAL3/SPRY2/MAP6D1/DNAH11/SAA1/MAP1S/HAUS6/TTLL4/CALM3/CSNK1D/DCTN3/TUBA1B/TPGS2/BOD1L2/TUBGCP2/DYNLT1/EIF3A/CCDC57/DST/EML6/CCT5/ZNF207/LRRC49/GAS8/EML2/SNTB2/KIFAP3/SARM1/HOOK3/TPGS1/MAP2K2/DYNLL2/CCT3/DNAH5/NEK7/GOLGA2/DVL1/SYNJ1/KATNB1/HA…	117
GO:0000930	gamma-tubulin complex	8/3273	16/12604	0.03365574254466	0.12629950696867032	0.09428179150880986	TUBGCP4/TUBG1/TUBG2/MZT1/TUBGCP2/TUBGCP6/TUBGCP5/TUBGCP3	8
GO:0035580	specific granule lumen	23/3273	62/12604	0.034905981322113255	0.1302907752023265	0.09726124826595026	ORM1/ORM2/MMP8/LRG1/DEFA4/CAMP/BPI/PGLYRP1/ELANE/SPTAN1/LRRC7/LCN2/CFP/JUP/ILF2/HP/ARG1/LYZ/LTF/ERP44/TCN1/VCL/TOLLIP	23
GO:0000793	condensed chromosome	62/3273	194/12604	0.035248169182373695	0.13086820260264276	0.09769229420646686	HUS1B/SMARCA5/DCTN2/DCTN5/ADD3/CSNK1A1/BUB3/TUBG1/NUP98/TRAPPC12/DCTN1/SMC5/RAD21/AKAP8/NSMCE3/BRD4/MLH1/DCTN3/CTCF/BOD1L2/CENPC/SMC1A/ZNF207/NOL6/NSMCE1/KIFAP3/LRWD1/MLH3/KMT5C/NUP133/GPATCH11/AGO3/SYCP2/SEC13/BOD1L1/SKA2/RIF1/NUDCD2/PPP1R12A/KIF2C/SIN3A/MKI67/ATRX/CENPE/DCTN6/KANSL1/HNRNPU/ANAPC16/CLASP1/RAD1/TOP2A/P3H4/CENPB/MAD1L1/NCAPD2/TPR/DCTN4/SPOUT1/PLK1/PMF1/NCAPG/RAD50	62
GO:0032279	asymmetric synapse	92/3273	300/12604	0.03664210642828693	0.13532375813198028	0.10101833852409932	CAPZB/RPS13/DLG4/PDLIM5/RPL23/CTNNB1/DTNB/RPL10A/RPL30/EPB41/GIT1/RPS3/RPS25/ADD3/ADD2/ARC/GRIK5/ADGRL1/PCLO/DNAJB1/PRR12/SYN3/CTNND1/ACTN2/LRFN4/RPLP0/PRRT2/RPL12/ACTR2/RPS27/TSC2/NCK2/ADD1/ITGA8/DMTN/HOMER3/LRRC7/SPTBN1/EIF3A/RPS18/ADAM10/CACNG8/RPS19/GRM1/LRRC4/LIN7B/HNRNPA3/CAP2/RPS14/ADGRB1/RGS7BP/LRFN2/SYT11/DYNLL2/IGSF9B/ADGRA1/PRKCG/LRP8/LIN7C/RPL38/USP8/DVL1/ABHD17A/PICK1/STRN/GRID2/CLST…	92
GO:0099572	postsynaptic specialization	95/3273	311/12604	0.037612910545698326	0.1381779555836707	0.1031489790588403	CAPZB/RPS13/DLG4/PDLIM5/RPL23/CTNNB1/DTNB/RPL10A/RPL30/EPB41/GIT1/RPS3/RPS25/ADD3/ADD2/ARC/GRIK5/ADGRL1/PCLO/DNAJB1/YES1/PRR12/SYN3/CTNND1/ACTN2/LRFN4/RPLP0/PRRT2/RPL12/ACTR2/RPS27/TSC2/NCK2/ADD1/ITGA8/DMTN/HOMER3/LRRC7/SPTBN1/EIF3A/RPS18/ADAM10/CACNG8/RPS19/GRM1/LRRC4/LIN7B/HNRNPA3/CAP2/RPS14/ADGRB1/RGS7BP/LRFN2/SYT11/DYNLL2/IGSF9B/ADGRA1/PRKCG/LRP8/LIN7C/RPL38/USP8/GABRA4/DVL1/ABHD17A/PICK1/NLG…	95
GO:0001917	photoreceptor inner segment	14/3273	34/12604	0.037964489441890154	0.1387393383792635	0.10356804780234571	GNB1/GNAT1/ARR3/BSG/GUK1/USH2A/ATP1A3/USH1C/RDH12/CROCC/SLC2A1/CEP250/ATP8A2/CCDC66	14
GO:0000782	telomere cap complex	6/3273	11/12604	0.040885844315999925	0.14560367006412217	0.10869222844479036	TEN1/CTC1/XRCC6/TERF2IP/POT1/XRCC5	6
GO:0000783	nuclear telomere cap complex	6/3273	11/12604	0.040885844315999925	0.14560367006412217	0.10869222844479036	TEN1/CTC1/XRCC6/TERF2IP/POT1/XRCC5	6
GO:0005833	hemoglobin complex	6/3273	11/12604	0.040885844315999925	0.14560367006412217	0.10869222844479036	HBQ1/HBE1/HBM/AHSP/HBD/HBG1	6
GO:0048188	Set1C/COMPASS complex	6/3273	11/12604	0.040885844315999925	0.14560367006412217	0.10869222844479036	SETD1A/HCFC1/CXXC1/WDR5/WDR82/WDR5B	6
GO:0140445	chromosome, telomeric repeat region	6/3273	11/12604	0.040885844315999925	0.14560367006412217	0.10869222844479036	TEN1/CTC1/XRCC6/TERF2IP/POT1/XRCC5	6
GO:0031970	organelle envelope lumen	30/3273	86/12604	0.04142740402961044	0.14678339092724918	0.10957288268585184	SOD1/CDC25C/MICU2/PARK7/NDUFS5/BLOC1S1/PRELID3B/NDUFS1/COX19/COA6/TRIAP1/COX17/CAT/SNCA/CAPN2/PNPT1/TIMM13/PANK2/GOLPH3/AGK/TIMM10/CCAR1/AK2/UQCC2/TIMM8B/CYCS/TIMM29/HAX1/TRAP1/GFER	30
GO:0000152	nuclear ubiquitin ligase complex	16/3273	41/12604	0.04572841181981948	0.1603941278906231	0.11973321264644615	ANAPC13/BARD1/PCGF6/PHC3/PCGF5/ANAPC7/CDC20/PHC2/UBE2C/ANAPC16/ANAPC4/PCGF1/ANAPC15/CDC27/CUL7/ANAPC10	16
GO:0099738	cell cortex region	16/3273	41/12604	0.04572841181981948	0.1603941278906231	0.11973321264644615	CTNNB1/EPB41/PCLO/CTNND1/DCTN1/TCHP/MYL12B/UNC13A/ERC1/HAMP/ACTR1A/ENO1/CLTB/CLASP1/ERC2/PRKCZ	16
GO:0005682	U5 snRNP	8/3273	17/12604	0.04943181967765875	0.17080896106438517	0.1275078204296044	PRPF8/SNRNP200/DDX23/SNRPD2/PRPF6/SNRPD3/SNRNP40/CD2BP2	8
GO:0031143	pseudopodium	8/3273	17/12604	0.04943181967765875	0.17080896106438517	0.1275078204296044	ACTN3/ACTN2/ACTN1/ACTN4/CAPN2/MAPK1/CNP/PLA2G6	8
GO:1902773	GTPase activator complex	8/3273	17/12604	0.04943181967765875	0.17080896106438517	0.1275078204296044	LAMTOR2/GNB5/LAMTOR5/LAMTOR4/DOCK1/SMCR8/LAMTOR3/RAP1A	8
GO:1990391	DNA repair complex	13/3273	32/12604	0.049804660961819715	0.17124952389827666	0.1278366978278494	ATP23/MLH1/RCOR1/XRCC6/MLH3/KDM1A/PRKDC/XRCC1/NHEJ1/MSH2/MSH6/XRCC5/POLD1	13
GO:0042641	actomyosin	26/3273	74/12604	0.05051799735724922	0.17284455087960238	0.12902737548696003	PDLIM5/TPM3/ACTN1/ACTN4/LIMCH1/MYL12B/PXN/SH2B2/XIRP2/TRIP6/BAG3/ILK/NEBL/MYH7/PDLIM2/FHOD1/SHROOM4/PDLIM7/PGM5/CORO1B/GAS2L1/DCTN4/PRKCZ/ZYX/CDC42BPB/MYLK	26
GO:0032039	integrator complex	9/3273	20/12604	0.051028524480134015	0.17284455087960238	0.12902737548696003	INTS12/CT45A3/INTS10/INTS14/INTS1/INTS3/INTS2/INTS6/INTS9	9
GO:1905354	exoribonuclease complex	9/3273	20/12604	0.051028524480134015	0.17284455087960238	0.12902737548696003	MPHOSPH6/EXOSC6/LAS1L/EXOSC1/PNPT1/C1D/DIS3/EXOSC7/DIS3L	9
GO:0034399	nuclear periphery	39/3273	118/12604	0.051259057352546836	0.17284455087960238	0.12902737548696003	MYB/SFPQ/PPIG/DAG1/NUP98/NCOR2/YY1/PHF5A/PRPF40A/RAD21/AKAP8/ZNF326/MEN1/CXXC1/MATR3/CSNK2B/AKAP8L/SMC1A/NUP153/SRRM1/SNW1/EBNA1BP2/SPTBN4/NUP93/ATXN7/MAEA/PRR14/DDX39B/HNRNPU/GMCL1/ANAPC4/CAD/HAT1/TPR/NUFIP1/DGKQ/PRKCZ/ATN1/DNMT3A	39
GO:0005930	axoneme	31/3273	91/12604	0.05251140605869357	0.17621616071619284	0.13154426112881235	PRKAR2A/ATG5/INPP5E/TTC30A/GABARAP/BBS7/CCDC40/PRKACA/BBS5/DNAJB13/DNAH11/BBS1/CCDC65/DNHD1/GAS8/KIFAP3/PRKAR1A/PIK3R4/IFT172/DNAH5/DNAH2/WDR35/TRAF3IP1/WDR11/IFT57/ATG14/CFAP54/KIF17/IFT140/TTC30B/TTLL8	31
GO:0034708	methyltransferase complex	29/3273	85/12604	0.05820684460630802	0.19439415088613873	0.14511401702403662	WTAP/SETD1A/HCFC1/MEN1/CXXC1/LAS1L/ZC3H13/HDAC9/METTL14/PRPF31/SNRPF/SNRPD2/RBBP4/WDR5/TAF6/SNRPD3/TRMT61A/VIRMA/HDAC2/WDR4/ERH/KMT2D/KANSL1/WDR82/RBBP7/PRMT1/RNMT/WDR5B/E2F6	29
GO:0097014	ciliary plasm	31/3273	92/12604	0.06012028207291548	0.19812183725241805	0.14789671156680284	PRKAR2A/ATG5/INPP5E/TTC30A/GABARAP/BBS7/CCDC40/PRKACA/BBS5/DNAJB13/DNAH11/BBS1/CCDC65/DNHD1/GAS8/KIFAP3/PRKAR1A/PIK3R4/IFT172/DNAH5/DNAH2/WDR35/TRAF3IP1/WDR11/IFT57/ATG14/CFAP54/KIF17/IFT140/TTC30B/TTLL8	31
GO:0017053	transcription repressor complex	19/3273	52/12604	0.06017454082738199	0.19812183725241805	0.14789671156680284	NCOR2/GPS2/ELANE/RCOR1/ZNF224/SPEN/HDAC1/LIN52/PHF12/C1D/DRAP1/HDAC3/SIN3A/LIN37/ZBTB16/ARID4A/INSM1/AKIRIN2/TBX15	19
GO:0035869	ciliary transition zone	19/3273	52/12604	0.06017454082738199	0.19812183725241805	0.14789671156680284	TTC8/NPHP4/GNAT1/IFT52/USH2A/KIFAP3/USH1C/BBS4/IFT122/MKS1/TRAF3IP1/B9D1/IFT57/TMEM67/KIF17/IFT20/IQCB1/IFT140/PCDHB15	19
GO:0030677	ribonuclease P complex	6/3273	12/12604	0.06418668038716198	0.20838280423367003	0.15555645920022124	RPP30/POP7/POP4/POP5/TRMT10C/RPP38	6
GO:0042583	chromaffin granule	6/3273	12/12604	0.06418668038716198	0.20838280423367003	0.15555645920022124	CHGA/CTSL/DBH/SYT2/DNAJC5/CLU	6
GO:0044615	nuclear pore nuclear basket	6/3273	12/12604	0.06418668038716198	0.20838280423367003	0.15555645920022124	RANBP2/NUP98/MCM3AP/NUP153/MAD1L1/TPR	6
GO:0005801	cis-Golgi network	17/3273	46/12604	0.06605718888084948	0.21206896933705183	0.1583081583800945	NUCB1/GOSR1/MAP6D1/TRAPPC3/TRIP11/AZIN2/HOOK3/BOK/GOLGA2/GOLGA8G/COG3/HLA-G/IFT20/SCFD1/TRAPPC6A/ANGEL1/SCYL1	17
GO:0005766	primary lysosome	47/3273	148/12604	0.06623357495054054	0.21206896933705183	0.1583081583800945	ACTR10/CEACAM8/TTR/ORM2/MPO/RNASE2/AZU1/RNASE3/PRTN3/SERPINA3/DEFA4/SLCO4C1/ACTR2/DEFA3/BPI/HRNR/PRDX6/ELANE/PSMD1/CTSG/C3/NDUFC2/TMEM30A/NHLRC3/ANXA2/CREG1/PYGB/NFAM1/ARG1/GLA/PSAP/LYZ/PRSS57/FUCA2/MNDA/DNAJC5/CCT2/RAP1B/FTL/TOLLIP/MAPK1/NAPRT/NPC2/TRAPPC1/STOM/CCT8/GCA	47
GO:0042582	azurophil granule	47/3273	148/12604	0.06623357495054054	0.21206896933705183	0.1583081583800945	ACTR10/CEACAM8/TTR/ORM2/MPO/RNASE2/AZU1/RNASE3/PRTN3/SERPINA3/DEFA4/SLCO4C1/ACTR2/DEFA3/BPI/HRNR/PRDX6/ELANE/PSMD1/CTSG/C3/NDUFC2/TMEM30A/NHLRC3/ANXA2/CREG1/PYGB/NFAM1/ARG1/GLA/PSAP/LYZ/PRSS57/FUCA2/MNDA/DNAJC5/CCT2/RAP1B/FTL/TOLLIP/MAPK1/NAPRT/NPC2/TRAPPC1/STOM/CCT8/GCA	47
GO:0097546	ciliary base	11/3273	27/12604	0.06706651559432907	0.21375537846959675	0.1595670522431766	PRKAR2A/NPHP4/PRKACA/SUFU/IFT52/TTC26/PRKAR1A/TRAF3IP1/CEP126/IFT88/IFT20	11
GO:0005765	lysosomal membrane	103/3273	348/12604	0.06768530015213417	0.2137752918832111	0.15958191748181194	GNB2/CP/UBA52/CEACAM8/AP5M1/EEF1A1/AP2M1/AP3M1/KXD1/VPS16/AP2S1/LAMTOR2/GNB1/LAPTM4A/AZU1/VPS33A/GPLD1/ATP6V1E1/ATP6V1G1/CFTR/VPS41/ATP6V1H/LAMTOR5/CLTC/LAMTOR4/ATP6V1D/BLOC1S1/VPS35/RRAGB/SPG11/SLCO4C1/RMC1/BORCS5/AP2B1/GNA11/HLA-DQA2/UBXN6/MCOLN3/RPTOR/ATP6AP2/WDR24/MTOR/AP2A1/NDUFC2/BORCS6/TMEM30A/ATP6V1A/WDR81/SZT2/SNAPIN/RILP/VPS11/ANXA2/MYLPF/GNAQ/AP1B1/NFAM1/NPRL2/AP5B1/SYT11/ATP6V1C1/PSAP…	103
GO:0098852	lytic vacuole membrane	103/3273	348/12604	0.06768530015213417	0.2137752918832111	0.15958191748181194	GNB2/CP/UBA52/CEACAM8/AP5M1/EEF1A1/AP2M1/AP3M1/KXD1/VPS16/AP2S1/LAMTOR2/GNB1/LAPTM4A/AZU1/VPS33A/GPLD1/ATP6V1E1/ATP6V1G1/CFTR/VPS41/ATP6V1H/LAMTOR5/CLTC/LAMTOR4/ATP6V1D/BLOC1S1/VPS35/RRAGB/SPG11/SLCO4C1/RMC1/BORCS5/AP2B1/GNA11/HLA-DQA2/UBXN6/MCOLN3/RPTOR/ATP6AP2/WDR24/MTOR/AP2A1/NDUFC2/BORCS6/TMEM30A/ATP6V1A/WDR81/SZT2/SNAPIN/RILP/VPS11/ANXA2/MYLPF/GNAQ/AP1B1/NFAM1/NPRL2/AP5B1/SYT11/ATP6V1C1/PSAP…	103
GO:0030864	cortical actin cytoskeleton	26/3273	76/12604	0.06805801704451508	0.21398421575257445	0.15973787784274524	EEF1A1/SPTA1/GYS2/ACTN3/LLGL2/MED28/ACTN2/HFE/NF2/ACTR2/PJVK/ACTN1/SPTAN1/SPTBN1/ACTN4/LLGL1/LASP1/CAPN2/SPTBN4/MAEA/FLOT1/DMD/SLC2A1/SHROOM4/UTRN/SPTB	26
GO:0032421	stereocilium bundle	16/3273	43/12604	0.06915608564159718	0.2159261777634961	0.16118754033016225	MYO3B/MYO3A/PJVK/TRPA1/MYO15A/USH2A/USH1C/TPRN/MORN4/KPTN/TMC1/MYO1C/CLIC5/IFT20/TRIOBP/ADCY6	16
GO:0043034	costamere	8/3273	18/12604	0.06929436077223944	0.2159261777634961	0.16118754033016225	DAG1/PLEC/ILK/DMD/HOMER1/FXR1/VCL/PGM5	8
GO:0000922	spindle pole	46/3273	145/12604	0.06960994149413914	0.2159455073907072	0.1612019697759012	ODF2/POC1B/TUBGCP4/IK/CTNNB1/TPT1/GIT1/TUBG1/DCTN1/BIRC6/RAD21/CEP128/NUBP2/RALBP1/CALM3/FBF1/BOD1L2/TUBGCP2/SMC1A/NEK7/GOLGA2/CEP95/KATNB1/NIN/MAPK14/TUBGCP6/TUBGCP5/CEP85/BOD1L1/ASPM/KATNBL1/RGS14/CDC20/NUDCD2/TUBGCP3/UXT/EML1/HNRNPU/KLHL22/IKBKG/MAD1L1/POC1A/DCTN4/SPOUT1/PLK1/MAP10	46
GO:0032432	actin filament bundle	25/3273	73/12604	0.07174004975186582	0.22094332446786238	0.1649328089452449	PDLIM5/TPM3/ACTN1/ACTN4/LIMCH1/MYL12B/PXN/SH2B2/XIRP2/TRIP6/BAG3/ILK/NEBL/MYH7/PDLIM2/FHOD1/SHROOM4/PDLIM7/PGM5/CORO1B/GAS2L1/DCTN4/PRKCZ/ZYX/MYLK	25
GO:0098984	neuron to neuron synapse	95/3273	320/12604	0.07185406110917587	0.22094332446786238	0.1649328089452449	CAPZB/RPS13/DLG4/PDLIM5/RPL23/CTNNB1/DTNB/RPL10A/RPL30/EPB41/GIT1/RPS3/RPS25/ADD3/ADD2/ARC/GRIK5/ADGRL1/PCLO/DNAJB1/PRR12/SYN3/CTNND1/ACTN2/LRFN4/RPLP0/PRRT2/RPL12/ACTR2/RPS27/TSC2/NCK2/ADD1/ITGA8/DMTN/HOMER3/LRRC7/SPTBN1/EIF3A/RPS18/ADAM10/CACNG8/RPS19/GRM1/LRRC4/LIN7B/SYT12/HNRNPA3/CAP2/ATP1A3/RPS14/ADGRB1/RGS7BP/LRFN2/SYT11/DYNLL2/IGSF9B/ADGRA1/PRKCG/LRP8/LIN7C/RPL38/USP8/DVL1/ABHD17A/PICK1/NL…	95
GO:0005774	vacuolar membrane	114/3273	389/12604	0.07253814008989853	0.22206851659100516	0.16577275782317533	GNB2/CP/UBA52/CEACAM8/AP5M1/EEF1A1/AP2M1/AP3M1/KXD1/VPS16/AP2S1/LAMTOR2/ATP6V1G3/GNB1/LAPTM4A/AZU1/VPS33A/GPLD1/ATP6V1E1/ATP6V1G1/CFTR/VPS41/ATP6V1F/ATP6V1H/LAMTOR5/CLTC/GABARAP/LAMTOR4/ATP6V1D/BLOC1S1/VPS35/RRAGB/SPG11/SLCO4C1/RMC1/BORCS5/AP2B1/GNA11/HLA-DQA2/MAP1LC3B2/UBXN6/MCOLN3/RPTOR/ATP6AP2/NAPB/WDR24/MTOR/AP2A1/NDUFC2/BORCS6/TMEM30A/ATP6V1A/WDR81/SZT2/SNAPIN/RILP/VPS11/ANXA2/MYLPF/GNAQ/AP1…	114
GO:0090575	RNA polymerase II transcription regulator complex	43/3273	135/12604	0.07305919778462117	0.22268698713391077	0.1662344422127671	GTF2H5/CTNNB1/SFPQ/JUNB/GTF2F1/RFXANK/MED6/CHD4/ATF6B/ING2/TAF10/HIPK2/MED17/GTF2H4/MED8/NFYA/CCNH/GTF2B/TRIP4/MED4/GTF2A2/TRRAP/GTF2H2/BCL9L/MED31/MNAT1/TAF12/TAF6/TAF6L/DRAP1/FOS/TAF4B/CREB1/NFYC/GTF2F2/GTF2E2/ASCC2/LDB1/JUN/POU2F1/TCF7L1/E2F6/ASCL1	43
GO:0099568	cytoplasmic region	67/3273	220/12604	0.07470058587291777	0.22670003886650694	0.16923016021553453	ACTR10/ZC3H14/DLG4/SOD1/AP3M1/CTNNB1/SFPQ/EPB41/ARC/PCLO/PRKAR2A/ATG5/INPP5E/SPG7/TTC30A/GABARAP/CTNND1/BLOC1S1/BBS7/DCTN1/CCDC40/PRKACA/BBS5/TCHP/DNAJB13/DNAH11/BBS1/DST/CCDC65/DNHD1/MYL12B/GAS8/UNC13A/SNAPIN/ERC1/KIFAP3/PQBP1/PRKAR1A/HAMP/PIK3R4/IFT172/DNAH5/DNAH2/WDR35/TRAF3IP1/ACTR1A/ENO1/WDR11/IFT57/KIF1B/KIF1C/ARMCX3/ARL8B/ATG14/MAPK1/CLTB/HNRNPU/CLASP1/BLOC1S5/CFAP54/KIF17/DTNBP1/ERC2/PRKC…	67
GO:0031012	extracellular matrix	140/3273	486/12604	0.0813848745249952	0.24591620094565647	0.18357490494359824	AGRN/F2/COL18A1/F7/AMBP/FGB/A1BG/SERPINC1/BGN/ADIPOQ/ITIH1/CPN2/SERPINF2/PRSS1/POMZP3/AGT/ORM1/MMP9/FGA/MBL2/ORM2/EPYC/ITIH2/SERPINA1/KNG1/ATRNL1/FGG/MMP8/PLG/LINGO1/DAG1/MST1/LAMA5/INHBE/HRG/COL11A2/COL22A1/ANGPTL6/ATRN/GPLD1/NTNG2/SERPINA5/APOH/IGFALS/LUM/APOA1/COL4A1/GP1BA/PAPLN/MFAP1/APOE/FCN2/ADAMTS18/PRTN3/SERPINA3/ITIH4/ADAMTSL5/NID1/HPX/LAMB2/HRNR/TINAG/FGL1/VTN/ADAMTS13/ELANE/S100A10/THB…	140
GO:0005669	transcription factor TFIID complex	12/3273	31/12604	0.08221809829690252	0.24630142751604275	0.18386247416745766	GTF2H5/GTF2F1/TAF10/GTF2H4/GTF2B/GTF2A2/GTF2H2/TAF12/TAF6/TAF6L/TAF4B/GTF2E2	12
GO:0090543	Flemming body	12/3273	31/12604	0.08221809829690252	0.24630142751604275	0.18386247416745766	EXOC7/EXOC4/NTNG2/EXOC2/EXOC1/BIRC6/RALA/TSG101/KIF23/MICAL3/ARF6/CCDC66	12
GO:0030660	Golgi-associated vesicle membrane	16/3273	44/12604	0.08342324150557638	0.24884368620039451	0.18576025436464377	CFTR/CLTC/COPA/AP2A1/SYNRG/COPB2/COPB1/COPE/COPG1/COPZ1/ARCN1/TMED7/CLTB/GOPC/AP1S1/SCYL1	16
GO:0030312	external encapsulating structure	140/3273	487/12604	0.08571111808045379	0.25458025710704996	0.19004256864423125	AGRN/F2/COL18A1/F7/AMBP/FGB/A1BG/SERPINC1/BGN/ADIPOQ/ITIH1/CPN2/SERPINF2/PRSS1/POMZP3/AGT/ORM1/MMP9/FGA/MBL2/ORM2/EPYC/ITIH2/SERPINA1/KNG1/ATRNL1/FGG/MMP8/PLG/LINGO1/DAG1/MST1/LAMA5/INHBE/HRG/COL11A2/COL22A1/ANGPTL6/ATRN/GPLD1/NTNG2/SERPINA5/APOH/IGFALS/LUM/APOA1/COL4A1/GP1BA/PAPLN/MFAP1/APOE/FCN2/ADAMTS18/PRTN3/SERPINA3/ITIH4/ADAMTSL5/NID1/HPX/LAMB2/HRNR/TINAG/FGL1/VTN/ADAMTS13/ELANE/S100A10/THB…	140
GO:0000137	Golgi cis cisterna	5/3273	10/12604	0.0898611578762776	0.2591863148662883	0.19348096193456904	LLGL1/XYLT1/NECAB3/GOLGA2/GOLGA8G	5
GO:0005687	U4 snRNP	5/3273	10/12604	0.0898611578762776	0.2591863148662883	0.19348096193456904	PRPF31/SNRPF/SNRPD2/SNRPD3/DDX39B	5
GO:0005916	fascia adherens	5/3273	10/12604	0.0898611578762776	0.2591863148662883	0.19348096193456904	CTNNB1/ACTN1/JUP/DSP/VCL	5
GO:0019774	proteasome core complex, beta-subunit complex	5/3273	10/12604	0.0898611578762776	0.2591863148662883	0.19348096193456904	PSMB6/PSMB5/PSMB7/PSMB4/PSMB3	5
GO:0030681	multimeric ribonuclease P complex	5/3273	10/12604	0.0898611578762776	0.2591863148662883	0.19348096193456904	RPP30/POP7/POP4/POP5/RPP38	5
GO:0035145	exon-exon junction complex	5/3273	10/12604	0.0898611578762776	0.2591863148662883	0.19348096193456904	EIF4A3/MAGOH/MAGOHB/RBM8A/UPF1	5
GO:0045495	pole plasm	5/3273	10/12604	0.0898611578762776	0.2591863148662883	0.19348096193456904	DDX3X/PIWIL1/HELZ/MOV10/TDRD1	5
GO:0032420	stereocilium	14/3273	38/12604	0.092175721727806	0.26164137244060015	0.195313647048857	MYO3B/MYO3A/PJVK/MYO15A/USH2A/USH1C/TPRN/MORN4/KPTN/TMC1/MYO1C/IFT20/TRIOBP/ADCY6	14
GO:0030662	coated vesicle membrane	48/3273	155/12604	0.09235182628002649	0.26164137244060015	0.195313647048857	TF/EPN1/AP2M1/AP2S1/APOB/APOE/CFTR/CLTC/AP2B1/HLA-DQA2/COPA/TGFA/AP2A1/SYNRG/TGOLN2/COPB2/AP1B1/COPB1/STX5/SYT11/SYT2/COPE/BTC/CNIH1/COPG1/COPZ1/SEC31B/SEC13/DNAJC5/SEC23B/VMA21/GAD1/SAR1B/DENND1A/AP1M2/ARCN1/TMED7/CLTB/AP1S1/HLA-G/SEC31A/HSPA8/HIP1/AP1M1/SCYL1/AREG/FZD2/SLC2A8	48
GO:0000178	exosome (RNase complex)	8/3273	19/12604	0.093365098964506	0.26164137244060015	0.195313647048857	MPHOSPH6/EXOSC6/EXOSC1/PNPT1/C1D/DIS3/EXOSC7/DIS3L	8
GO:0098799	outer mitochondrial membrane protein complex	8/3273	19/12604	0.093365098964506	0.26164137244060015	0.195313647048857	MTX2/MFN1/MTX1/CHCHD3/MTX3/TOMM22/TOMM70/TOMM5	8
GO:0031314	extrinsic component of mitochondrial inner membrane	6/3273	13/12604	0.09376740688429201	0.26164137244060015	0.195313647048857	COQ5/COQ6/ATP23/COQ7/NOA1/NDUFAF5	6
GO:0005875	microtubule associated complex	42/3273	134/12604	0.09384391633652807	0.26164137244060015	0.195313647048857	ACTR10/SNX4/HAUS7/DCTN2/HAUS3/DYNC1I2/GABARAP/DCTN1/DNAH11/MAP1S/HAUS6/DCTN3/DYNLT1/TTBK1/CCDC65/DNHD1/YWHAE/ACTR1B/EML2/PXN/KIFAP3/DYNLL2/LRP8/DNAH5/KATNB1/HAUS4/DNAH2/ACTR1A/FNTA/KIF1B/KIF1C/KIFC2/KIF2C/DYNLRB1/KLC1/KIF23/EML1/DCTN6/KIF17/KIF27/TPR/DCTN4	42
GO:0001650	fibrillar center	40/3273	127/12604	0.09410374248843403	0.26164137244060015	0.195313647048857	PAX5/SMARCA5/EIF3L/TOP1/SMUG1/LEO1/UTP15/AFF4/GAR1/SNRPB2/EEF1D/UTP4/URB1/MRPL23/FBL/NOP58/DKC1/TIMM13/RAI14/WDR33/HEATR1/TAX1BP3/OTP/POLR1E/NOLC1/THAP1/CD2BP2/TAF4B/IMP4/PAFAH1B2/IP6K2/NHEJ1/FOXJ2/NUFIP1/RPP38/ZNF415/SMARCB1/RNMT/HOXB5/TAF1C	40
GO:0005868	cytoplasmic dynein complex	7/3273	16/12604	0.09446078202726539	0.26164137244060015	0.195313647048857	SNX4/DYNC1I2/DYNLT1/DYNLL2/DYNLRB1/TPR/DCTN4	7
GO:0032045	guanyl-nucleotide exchange factor complex	7/3273	16/12604	0.09446078202726539	0.26164137244060015	0.195313647048857	LAMTOR2/LAMTOR5/LAMTOR4/DOCK1/SMCR8/LAMTOR3/RAP1A	7
GO:0034719	SMN-Sm protein complex	7/3273	16/12604	0.09446078202726539	0.26164137244060015	0.195313647048857	GEMIN8/SMN1/SNRPF/SNRPD2/SNRPD3/GEMIN4/GEMIN7	7
GO:0016234	inclusion body	22/3273	65/12604	0.09724067891390627	0.26792477547155236	0.20000416808689248	SNCB/EEF2/RANBP2/NXF1/NUP98/TRIM37/HSPA1A/FBXO7/KEAP1/NUP153/SNCA/PSMC5/HSP90AB1/BAG3/UBQLN1/SQSTM1/EPS15/TPR/ARIH1/URB2/CLU/POLD1	22
GO:0005604	basement membrane	29/3273	89/12604	0.09749698133205487	0.26792477547155236	0.20000416808689248	AGRN/COL18A1/ATRNL1/DAG1/LAMA5/ATRN/NTNG2/COL4A1/NID1/LAMB2/TINAG/ACHE/VWA1/HSPG2/DST/LAMC1/NTNG1/NID2/USH2A/ANXA2/ANG/CCDC80/COL4A2/ITGB4/MMRN2/COL15A1/LAMB4/LAMA3/COL9A3	29
GO:0000794	condensed nuclear chromosome	16/3273	45/12604	0.09945663554278907	0.27117473284713584	0.202430240927963	HUS1B/ADD3/TUBG1/RAD21/BRD4/MLH1/SMC1A/NOL6/KIFAP3/MLH3/AGO3/SYCP2/RAD1/P3H4/PLK1/RAD50	16
GO:0014704	intercalated disc	16/3273	45/12604	0.09945663554278907	0.27117473284713584	0.202430240927963	CTNNB1/AKAP6/ACTN1/CTNNA1/VAMP5/JUP/HAMP/SPTBN4/SLC2A1/FHOD1/DSP/CAV3/VCL/PGM5/SCN5A/FGF13	16
GO:0042383	sarcolemma	36/3273	114/12604	0.10443992641313894	0.2836539635656459	0.21174590855827888	ANK1/ASB3/BGN/SNTA1/DAG1/PLEC/AKAP6/PPP3R1/PDE9A/SSPN/CACNG8/BSG/SNTB1/COL6A3/CIB1/SLC38A2/ANXA2/ACP1/CACNG6/DYSF/CACNG4/FLOT1/DMD/SLC2A1/UTRN/SGCG/CAV3/VCL/COL6A1/PGM5/SGCB/CACNB3/DTNBP1/CASQ1/CAV1/SCN5A	36
GO:0048787	presynaptic active zone membrane	10/3273	26/12604	0.11168773414671669	0.30216293966824903	0.22556274338076202	CPLX3/NTNG2/GPM6A/NTNG1/SYT11/STXBP1/STX1B/OTOF/STX11/STX2	10
GO:0033176	proton-transporting V-type ATPase complex	9/3273	23/12604	0.11672762003916422	0.3145786825765893	0.23483101775812354	ATP6V1G3/ATP6V1E1/ATP6V1G1/ATP6V1F/ATP6V1H/ATP6V1D/ATP6AP2/ATP6V1A/ATP6V1C1	9
GO:0005697	telomerase holoenzyme complex	8/3273	20/12604	0.1215894819540872	0.32447208331346195	0.24221637949051986	NOP10/GAR1/NHP2/DKC1/SNRPD3/WRAP53/HNRNPU/PTGES3	8
GO:0016471	vacuolar proton-transporting V-type ATPase complex	8/3273	20/12604	0.1215894819540872	0.32447208331346195	0.24221637949051986	ATP6V1G3/ATP6V1E1/ATP6V1G1/ATP6V1F/ATP6V1H/ATP6AP2/ATP6V1A/ATP6V1C1	8
GO:0098978	glutamatergic synapse	88/3273	303/12604	0.12179324617210177	0.32447208331346195	0.24221637949051986	DLG4/CNR1/AP2M1/DAG1/HRAS/RPL22/NTNG2/PLCB1/ACTBL2/NSG1/ARC/GRIK5/PCLO/DNAJB1/ARHGAP39/YES1/APOE/SYN3/CTNND1/ACTN2/LRFN4/RAC1/PRRT2/AP2B1/PPP3R1/GPM6A/ACTN1/NAPB/NPTX1/MTOR/SPTBN1/EIF4A3/ACTB/SLITRK2/EIF4E/PIN1/ADAM10/GRM1/YWHAE/LRRC4/NTNG1/ARPC5L/RGS7BP/PRKAR1A/DYNLL2/ADGRA1/ATP2B3/LIN7C/USP8/DVL1/ABHD17A/MAPK14/RTN4R/STXBP1/ADGRL2/SLITRK4/EIF4EBP1/GRID2/CLSTN1/VPS18/CACNG4/CTTNBP2/FLOT1/ADCY1/R…	88
GO:0031519	PcG protein complex	12/3273	33/12604	0.12361436414521026	0.3280715824082006	0.24490338303733875	ASXL3/YY1/YY2/PCGF6/PHC3/RBBP4/PCGF5/ZFP42/PHC2/HDAC2/PCGF1/RBBP7	12
GO:0036126	sperm flagellum	20/3273	60/12604	0.12493174079021395	0.32937812417966	0.24587870829276387	CAPZB/ODF2/TPPP2/MROH2B/PMFBP1/QRICH2/GABARAP/SLIRP/IQCG/PRKACA/DNAJB13/PRKAR1A/PGK2/IFT172/PGAM4/DNAH2/DDX6/SQSTM1/AK2/IFT88	20
GO:0098862	cluster of actin-based cell projections	40/3273	130/12604	0.12505043396505716	0.32937812417966	0.24587870829276387	CAPZB/SNX5/SLC17A3/GNA12/TRPM6/ADD3/MYO3B/ACTN3/PLEC/CAPZA2/MYO3A/ACTR3/PJVK/TRPA1/ACTN1/GNA13/FLII/MYO15A/MYL12B/USH2A/SLC38A2/USH1C/TPRN/MYL6/ENPEP/MORN4/HSP90AB1/RALGDS/KPTN/TMC1/SLC2A2/MYO1C/CLIC5/SLC3A1/IFT20/CA4/MYO1D/TRIOBP/ADCY6/PEX19	40
GO:0005942	phosphatidylinositol 3-kinase complex	7/3273	17/12604	0.12598105567198972	0.33047244777247553	0.24669561400599518	BECN1/PIK3C2A/PIK3CB/PIK3R4/PIK3C2B/ATG14/PIK3R2	7
GO:1902911	protein kinase complex	24/3273	74/12604	0.12834858580280387	0.33047244777247553	0.24669561400599518	PHKG1/GTF2H5/CCNK/INSRR/CDK9/PRKAR2A/PRKAB2/PRKAG1/CCNT2/GTF2H4/CCNH/LAS1L/GTF2H2/ERC1/SMCR8/MNAT1/PRKAR1A/PRKAA1/CDK12/CDK1/IKBKG/PRKAG2/CCNB2/CCNT1	24
GO:0030665	clathrin-coated vesicle membrane	30/3273	95/12604	0.12916361829732312	0.33047244777247553	0.24669561400599518	TF/EPN1/AP2M1/AP2S1/APOB/APOE/CFTR/CLTC/AP2B1/HLA-DQA2/TGFA/AP2A1/SYNRG/TGOLN2/AP1B1/SYT11/SYT2/BTC/DNAJC5/GAD1/DENND1A/AP1M2/CLTB/AP1S1/HSPA8/HIP1/AP1M1/AREG/FZD2/SLC2A8	30
GO:0031082	BLOC complex	6/3273	14/12604	0.12936365638959435	0.33047244777247553	0.24669561400599518	BLOC1S1/SNAPIN/HPS4/HPS1/BLOC1S5/DTNBP1	6
GO:0031089	platelet dense granule lumen	6/3273	14/12604	0.12936365638959435	0.33047244777247553	0.24669561400599518	SERPINA4/APOH/ITIH3/ITIH4/CLEC3B/SELENOP	6
GO:0000439	transcription factor TFIIH core complex	5/3273	11/12604	0.13067391917650895	0.33047244777247553	0.24669561400599518	GTF2H5/GTF2H4/CCNH/GTF2H2/MNAT1	5
GO:0016281	eukaryotic translation initiation factor 4F complex	5/3273	11/12604	0.13067391917650895	0.33047244777247553	0.24669561400599518	EIF4B/EIF4A1/EIF4E/EIF4E2/EIF4G1	5
GO:0031261	DNA replication preinitiation complex	5/3273	11/12604	0.13067391917650895	0.33047244777247553	0.24669561400599518	ORC3/MCM4/MCM3/GINS1/MCM7	5
GO:0045120	pronucleus	5/3273	11/12604	0.13067391917650895	0.33047244777247553	0.24669561400599518	AKAP8/PLCZ1/SLC2A1/RIF1/TET3	5
GO:0071014	post-mRNA release spliceosomal complex	5/3273	11/12604	0.13067391917650895	0.33047244777247553	0.24669561400599518	CCDC12/XAB2/SYF2/TFIP11/CRNKL1	5
GO:0097504	Gemini of coiled bodies	5/3273	11/12604	0.13067391917650895	0.33047244777247553	0.24669561400599518	GEMIN8/SMN1/GEMIN4/GEMIN7/ZPR1	5
GO:0030286	dynein complex	14/3273	40/12604	0.1315474416074168	0.3314805568302416	0.24744816110838427	SNX4/DCTN2/DYNC1I2/DCTN1/DNAH11/DYNLT1/CCDC65/DNHD1/DYNLL2/DNAH5/DNAH2/DYNLRB1/TPR/DCTN4	14
GO:0097729	9+2 motile cilium	23/3273	71/12604	0.13580051726299222	0.34096676636535456	0.2545295571570661	CAPZB/ODF2/TPPP2/MROH2B/PMFBP1/QRICH2/GABARAP/SLIRP/IQCG/PRKACA/DNAJB13/DNAH11/PRKAR1A/PGK2/IFT172/DNAH5/PGAM4/DNAH2/DDX6/CROCC/SQSTM1/AK2/IFT88	23
GO:0005798	Golgi-associated vesicle	26/3273	82/12604	0.14430738509639268	0.36102707812645907	0.26950445433961284	CFTR/VPS41/CLTC/NUCB1/COPA/MAP6D1/AP2A1/SYNRG/TGOLN2/ADAM10/COPB2/COPB1/COPE/USE1/COPG1/COPZ1/ACTR1A/PACS1/ARCN1/TMED7/CLTB/GOPC/AP1S1/RAB8B/SCFD1/SCYL1	26
GO:0030125	clathrin vesicle coat	9/3273	24/12604	0.14567139543285232	0.3631379786147533	0.27108022834308987	EPN1/AP2M1/AP2S1/CLTC/AP2B1/AP2A1/SYNRG/CLTB/AP1S1	9
GO:0042827	platelet dense granule	8/3273	21/12604	0.1537454584174728	0.3819015301615517	0.2850871021414087	SERPINA4/APOH/ITIH3/ITIH4/CLEC3B/HPS4/SELENOP/SELP	8
GO:0000779	condensed chromosome, centromeric region	39/3273	129/12604	0.15634637205609442	0.38698499182678686	0.28888187445974894	DCTN2/DCTN5/CSNK1A1/BUB3/NUP98/TRAPPC12/DCTN1/DCTN3/BOD1L2/CENPC/SMC1A/ZNF207/LRWD1/KMT5C/NUP133/GPATCH11/SEC13/BOD1L1/SKA2/NUDCD2/PPP1R12A/KIF2C/SIN3A/ATRX/CENPE/DCTN6/KANSL1/HNRNPU/ANAPC16/CLASP1/CENPB/MAD1L1/NCAPD2/TPR/DCTN4/SPOUT1/PLK1/PMF1/NCAPG	39
GO:0000775	chromosome, centromeric region	52/3273	176/12604	0.15775792953337747	0.38909906294804764	0.29046001532089216	DCTN2/ZNF330/DCTN5/CSNK1A1/NGDN/BUB3/PPP2R1A/NUP98/TRAPPC12/DCTN1/SMC5/RAD21/DCTN3/CTCF/BOD1L2/CENPC/SMC1A/ZNF207/LRWD1/KMT5C/NUP133/GPATCH11/SEC13/BOD1L1/SKA2/NUDCD2/PPP1R12A/SMC4/KIF2C/SIN3A/PPP2R5C/PPP2R5A/ATRX/CENPE/DCTN6/KANSL1/PDS5A/HNRNPU/ANAPC16/CLASP1/PDS5B/TOP2A/CENPB/MAD1L1/NCAPD2/TPR/DCTN4/SPOUT1/PLK1/PMF1/DNMT3A/NCAPG	52
GO:0005742	mitochondrial outer membrane translocase complex	7/3273	18/12604	0.16205440697183152	0.39689114409241544	0.2962767551285563	MTX2/MTX1/CHCHD3/MTX3/TOMM22/TOMM70/TOMM5	7
GO:0031430	M band	7/3273	18/12604	0.16205440697183152	0.39689114409241544	0.2962767551285563	ANK1/SPTBN1/ENO1/MYOM3/PPP2R5A/FHL2/MYOM2	7
GO:0016363	nuclear matrix	31/3273	101/12604	0.16482267373623968	0.40225953240522827	0.30028422340610467	MYB/SFPQ/PPIG/NCOR2/YY1/PHF5A/PRPF40A/RAD21/AKAP8/ZNF326/MEN1/CXXC1/MATR3/CSNK2B/AKAP8L/SMC1A/SRRM1/SNW1/SPTBN4/ATXN7/MAEA/DDX39B/HNRNPU/GMCL1/CAD/HAT1/NUFIP1/DGKQ/PRKCZ/ATN1/DNMT3A	31
GO:0031248	protein acetyltransferase complex	25/3273	80/12604	0.1697041884241795	0.4100558470731311	0.30610412351259225	EP400/EP300/ACTBL2/HCFC1/TAF10/NAA10/CREBBP/MORF4L1/ACTB/TRRAP/DMAP1/MSL3/NAA50/USP22/NAA35/TAF12/WDR5/TAF6/OGT/TAF6L/KANSL1/NAA38/ING5/PHF14/TADA2A	25
GO:1902493	acetyltransferase complex	25/3273	80/12604	0.1697041884241795	0.4100558470731311	0.30610412351259225	EP400/EP300/ACTBL2/HCFC1/TAF10/NAA10/CREBBP/MORF4L1/ACTB/TRRAP/DMAP1/MSL3/NAA50/USP22/NAA35/TAF12/WDR5/TAF6/OGT/TAF6L/KANSL1/NAA38/ING5/PHF14/TADA2A	25
GO:0030127	COPII vesicle coat	6/3273	15/12604	0.1703670424802407	0.4100558470731311	0.30610412351259225	SEC31B/SEC13/SEC23B/SAR1B/TMED7/SEC31A	6
GO:0071565	nBAF complex	6/3273	15/12604	0.1703670424802407	0.4100558470731311	0.30610412351259225	SMARCE1/SMARCC2/SMARCC1/ARID1A/SMARCA2/SMARCB1	6
GO:0000176	nuclear exosome (RNase complex)	5/3273	12/12604	0.17816480402604243	0.41743977427340423	0.31161617895541416	EXOSC6/EXOSC1/C1D/DIS3/EXOSC7	5
GO:0000812	Swr1 complex	5/3273	12/12604	0.17816480402604243	0.41743977427340423	0.31161617895541416	EP400/TRRAP/DMAP1/SRCAP/ACTR6	5
GO:0005675	transcription factor TFIIH holo complex	5/3273	12/12604	0.17816480402604243	0.41743977427340423	0.31161617895541416	GTF2H5/GTF2H4/CCNH/GTF2H2/MNAT1	5
GO:0032426	stereocilium tip	5/3273	12/12604	0.17816480402604243	0.41743977427340423	0.31161617895541416	MYO3B/MYO3A/USH1C/MORN4/TMC1	5
GO:0034709	methylosome	5/3273	12/12604	0.17816480402604243	0.41743977427340423	0.31161617895541416	SNRPF/SNRPD2/SNRPD3/ERH/PRMT1	5
GO:0042405	nuclear inclusion body	5/3273	12/12604	0.17816480402604243	0.41743977427340423	0.31161617895541416	RANBP2/NXF1/NUP98/NUP153/TPR	5
GO:0098554	cytoplasmic side of endoplasmic reticulum membrane	5/3273	12/12604	0.17816480402604243	0.41743977427340423	0.31161617895541416	RPS28/RPS26/RPS29/DNAJA1/RPL27	5
GO:0030135	coated vesicle	75/3273	262/12604	0.17821927325712675	0.41743977427340423	0.31161617895541416	TF/F5/EPN1/AP2M1/SERPINA1/VPS16/AP2S1/APOB/VPS33A/APOE/CFTR/VPS41/CLTC/AP2B1/HLA-DQA2/TNK2/HEATR5B/COPA/TGFA/AP2A1/SYNRG/TGOLN2/DENND1C/ADAM10/PIK3C2A/COPB2/VPS11/AP1B1/COPB1/ERGIC3/STX5/SYT11/SYT2/COPE/GOLGA2/BTC/DVL1/CNIH1/USE1/COPG1/COPZ1/SEC31B/ACTR1A/SEC13/VPS18/ECPAS/DNAJC5/PACS1/SEC23B/VMA21/GAD1/SAR1B/VPS33B/DENND1A/DNM2/AP1M2/ARCN1/TMED7/CLTB/SNAP91/GOPC/HAX1/CNIH4/AP1S1/HLA-G/SEC31A/RAB…	75
GO:0043195	terminal bouton	14/3273	42/12604	0.1789358367913569	0.4177164350513951	0.31182270449470756	CPLX3/GRIK5/BLVRB/TH/USH2A/UNC13A/SNCA/SYT11/SYNJ1/POLG/ILK/CAD/HSPA8/CALCA	14
GO:0005769	early endosome	97/3273	344/12604	0.18514269166998296	0.43076532928549366	0.321563622374181	TF/SNX5/APOC2/SNX4/LIPG/WASHC5/APOA2/SNX19/WASHC1/PTPN23/APOA5/VPS16/SNX17/HGS/APOB/CNTNAP2/VPS33A/SNX6/NSG1/ARC/RABGEF1/APOA1/EHD3/NOX1/VPS29/CCDC93/APOE/CFTR/VPS41/VPS35/HFE/TGFBRAP1/NF2/NUCB1/VPS8/UBXN6/MCOLN3/EHD2/EHD1/EHD4/VPS26A/APPL1/WASF2/SNX15/LLGL1/TMEM127/WDR81/COMMD1/VPS11/WDFY2/ANXA2/PPP1R21/CLN6/MAP2K2/BOK/USP8/WASHC4/DYSF/RPS6KC1/NISCH/NAPEPLD/PICK1/TSG101/ZFYVE28/WDR91/LTF/VPS18/R…	97
GO:0030057	desmosome	8/3273	22/12604	0.18946381517092878	0.43935462787145607	0.3279754800126238	EVPL/PNN/TCHP/JUP/PKP3/DSP/DSC1/KLHL24	8
GO:0005876	spindle microtubule	21/3273	67/12604	0.19155050511461424	0.44272269062914155	0.3304897177822728	HAUS7/HAUS3/TUBG1/CLTC/TUBG2/HAUS6/CALM3/CSNK1D/BOD1L2/CCDC57/KIFAP3/HAUS4/BOD1L1/SKA2/TUBGCP3/CDK1/CENPE/HNRNPU/CLASP1/KLHL22/PLK1	21
GO:0032153	cell division site	17/3273	53/12604	0.1932433402478612	0.44516122604952846	0.3323100692120594	PDXP/TUBGCP4/NF2/MEN1/DCTN3/TUBGCP2/RALA/MAEA/TUBGCP6/TUBGCP5/KATNBL1/TUBGCP3/ICAM2/PLCD3/ARF6/PSD2/MYLK	17
GO:0031941	filamentous actin	10/3273	29/12604	0.19891209633158688	0.4567126422350251	0.34093312910019224	PDLIM5/ARPC3/ACTG1/NCKAP1/MYO3A/SPECC1L/SMTN/PDLIM2/MYO1C/PDLIM7	10
GO:0005643	nuclear pore	22/3273	71/12604	0.2009972971679885	0.45955039948964427	0.3430514971307102	RANBP2/NUTF2/NXF1/NUP98/MCM3AP/RGPD6/NUP153/NUP133/NUP93/NUP155/SEC13/GLE1/MYO1C/RAN/NUP54/POM121/SUMO1/NUP214/RGPD3/NUP88/MAD1L1/TPR	22
GO:0000242	pericentriolar material	7/3273	19/12604	0.20212316997610427	0.45955039948964427	0.3430514971307102	TUBG1/TUBG2/CEP152/HOOK3/BBS4/NIN/CEP85	7
GO:0005839	proteasome core complex	7/3273	19/12604	0.20212316997610427	0.45955039948964427	0.3430514971307102	PSMB6/PSMB5/PSMB7/PSMB4/PSMB3/PSMA2/PSMF1	7
GO:0005884	actin filament	32/3273	107/12604	0.2038029268282157	0.461865074435372	0.3447793874913424	PDLIM5/ARPC3/TPM3/ACTG1/ACTBL2/NCKAP1/YES1/ACTN3/ACTN2/MYO3A/RAC1/ACTN1/DMTN/TMOD1/ACTB/KEAP1/DAPK3/SH2B2/SPECC1L/SPTBN4/GNG12/SMTN/PAWR/GAS2L3/PDLIM2/VPS18/SHROOM4/MYO1C/PDLIM7/CORO1B/GAS2L1/ARHGAP6	32
GO:0000159	protein phosphatase type 2A complex	6/3273	16/12604	0.21591079875202585	0.48148797932560394	0.3594277631822862	PTPA/PPP2R1A/PPP2R2D/PPP2R5C/PPP2R5B/PPP2R5A	6
GO:0031092	platelet alpha granule membrane	6/3273	16/12604	0.21591079875202585	0.48148797932560394	0.3594277631822862	ITGA2B/SNCA/CD109/ITGB3/PECAM1/SELP	6
GO:0031527	filopodium membrane	6/3273	16/12604	0.21591079875202585	0.48148797932560394	0.3594277631822862	NF2/ITGB3/DMD/UTRN/HLA-G/ARF6	6
GO:0036020	endolysosome membrane	6/3273	16/12604	0.21591079875202585	0.48148797932560394	0.3594277631822862	AP2M1/AP2S1/CLTC/AP2B1/AP2A1/TLR7	6
GO:0098831	presynaptic active zone cytoplasmic component	6/3273	16/12604	0.21591079875202585	0.48148797932560394	0.3594277631822862	CTNNB1/PCLO/CTNND1/UNC13A/ERC1/ERC2	6
GO:0016459	myosin complex	17/3273	54/12604	0.21755433840049246	0.48207278794775793	0.3598643191587094	MYL6B/MYO3B/MYO1H/MYO3A/MYL2/MYO15A/MYL12B/MYLPF/DYNLL2/MYL6/MYL1/MYH7/CCDC102A/MYL3/MYO1C/MYO1D/MYH15	17
GO:1904724	tertiary granule lumen	17/3273	54/12604	0.21755433840049246	0.48207278794775793	0.3598643191587094	ORM1/MMP9/MMP8/LRG1/CAMP/PGLYRP1/SPTAN1/GOLGA7/CFP/FTH1/ILF2/HP/ASAH1/LYZ/LTF/TCN1/PRSS3	17
GO:0031234	extrinsic component of cytoplasmic side of plasma membrane	27/3273	90/12604	0.22273068480574204	0.4919810696025567	0.3672607894032056	GNB2/SNX5/DLG4/GNAS/GNB1/GNA12/GNB5/YES1/GNG5/RAC1/GNAT1/GNA11/TNK2/GNA13/GNAZ/BLK/GNG11/GNAQ/GNAL/GNG12/AKT1/ATP2A2/GNA15/GNB4/HIP1/GNG10/GNGT2	27
GO:0031514	motile cilium	36/3273	123/12604	0.228762733992033	0.49593045450235773	0.37020898051374923	INTU/CAPZB/ODF2/TPPP2/MROH2B/PMFBP1/QRICH2/GABARAP/SLIRP/IQCG/LDHC/PRKACA/DNAJB13/DNAH11/IFT52/CCDC65/IQCA1/GAS8/PRKAR1A/PGK2/TPGS1/IFT172/BBS4/DNAH5/PGAM4/DNAH2/IFT81/DDX6/CROCC/SQSTM1/BBS2/IFT46/AK2/IFT88/IFT20/IFT74	36
GO:0032838	plasma membrane bounded cell projection cytoplasm	51/3273	178/12604	0.22891364573557452	0.49593045450235773	0.37020898051374923	ACTR10/ZC3H14/DLG4/SOD1/AP3M1/SFPQ/ARC/PRKAR2A/ATG5/INPP5E/SPG7/TTC30A/GABARAP/BLOC1S1/BBS7/CCDC40/PRKACA/BBS5/DNAJB13/DNAH11/BBS1/DST/CCDC65/DNHD1/GAS8/SNAPIN/KIFAP3/PQBP1/PRKAR1A/PIK3R4/IFT172/DNAH5/DNAH2/WDR35/TRAF3IP1/WDR11/IFT57/KIF1B/KIF1C/ARMCX3/ARL8B/ATG14/MAPK1/HNRNPU/BLOC1S5/CFAP54/KIF17/DTNBP1/IFT140/TTC30B/TTLL8	51
GO:0000177	cytoplasmic exosome (RNase complex)	5/3273	13/12604	0.23091317723963647	0.49593045450235773	0.37020898051374923	EXOSC6/PNPT1/DIS3/EXOSC7/DIS3L	5
GO:0002080	acrosomal membrane	5/3273	13/12604	0.23091317723963647	0.49593045450235773	0.37020898051374923	SERPINA5/BSG/TRIP11/MFGE8/CAV1	5
GO:0005665	RNA polymerase II, core complex	5/3273	13/12604	0.23091317723963647	0.49593045450235773	0.37020898051374923	POLR2E/POLR2C/POLR2H/POLR2B/POLR2L	5
GO:0030130	clathrin coat of trans-Golgi network vesicle	5/3273	13/12604	0.23091317723963647	0.49593045450235773	0.37020898051374923	CLTC/AP2A1/SYNRG/CLTB/AP1S1	5
GO:0044292	dendrite terminus	5/3273	13/12604	0.23091317723963647	0.49593045450235773	0.37020898051374923	MAPK8IP1/IFT52/HSP90AB1/IFT57/IFT20	5
GO:0045239	tricarboxylic acid cycle enzyme complex	5/3273	13/12604	0.23091317723963647	0.49593045450235773	0.37020898051374923	BCKDHA/SUCLG1/OGDHL/SUCLG2/OGDH	5
GO:0099144	anchored component of synaptic membrane	5/3273	13/12604	0.23091317723963647	0.49593045450235773	0.37020898051374923	CPLX3/NTNG2/NTNG1/RGS7BP/ABHD17A	5
GO:0048786	presynaptic active zone	21/3273	69/12604	0.23529938967940944	0.5038005337307601	0.3760839454029955	CPLX3/CTNNB1/NTNG2/PCLO/CTNND1/GPM6A/NTNG1/UNC13A/ERC1/SYT11/STXBP1/STX1B/FLOT1/GAD1/OTOF/STX11/GRM7/ERC2/STX2/NUFIP1/PNISR	21
GO:0044853	plasma membrane raft	29/3273	98/12604	0.23738026256965364	0.5061990238568387	0.3778744032712037	CTNNB1/DAG1/ADD2/PRKAR2A/SKAP1/PRTN3/AKAP6/PRKACA/EHD2/SPRED1/CTNNA1/ITGAM/PRKAR1A/PTPN11/LRP8/TGFBR2/ADTRP/PLVAP/FLOT1/SLC2A1/CAV3/MAPK1/TREM2/JAK2/MYO1D/CAV1/SELPLG/SCN5A/BMPR1A	29
GO:0032580	Golgi cisterna membrane	19/3273	62/12604	0.23933157730785654	0.5061990238568387	0.3778744032712037	B4GALT2/NSG1/INPP5E/NUCB1/MOB4/GPR89B/CHSY1/ARAP1/GOLGA2/GOLPH3/GOLGA8G/SAR1B/GAL3ST4/COG3/TMEM87A/ASAP2/SCFD1/HACE1/ST3GAL2	19
GO:0042581	specific granule	44/3273	153/12604	0.23993573387646544	0.5061990238568387	0.3778744032712037	CEACAM8/ORM1/ORM2/LAMTOR2/MMP8/OLR1/LRG1/ATP6V1D/DEFA4/SLCO4C1/CAMP/BPI/PGLYRP1/STXBP3/ELANE/SPTAN1/GPR84/LRRC7/LCN2/UBR4/ADAM10/TMEM30A/CFP/ITGAM/JUP/ILF2/HP/ARG1/LAMTOR3/LYZ/PTPRJ/LTF/CD93/TSPAN14/DNAJC5/PTPRB/ERP44/TCN1/VCL/TOLLIP/ALDH3B1/RAP1A/STOM/AP1M1	44
GO:0000124	SAGA complex	7/3273	20/12604	0.2454874635264213	0.5061990238568387	0.3778744032712037	TAF10/TRRAP/USP22/TAF12/TAF6/TAF6L/TADA2A	7
GO:0035267	NuA4 histone acetyltransferase complex	7/3273	20/12604	0.2454874635264213	0.5061990238568387	0.3778744032712037	EP400/ACTBL2/MORF4L1/ACTB/TRRAP/DMAP1/MSL3	7
GO:0043189	H4/H2A histone acetyltransferase complex	7/3273	20/12604	0.2454874635264213	0.5061990238568387	0.3778744032712037	EP400/ACTBL2/MORF4L1/ACTB/TRRAP/DMAP1/MSL3	7
GO:0031312	extrinsic component of organelle membrane	15/3273	48/12604	0.24655192516109556	0.5061990238568387	0.3778744032712037	SNX5/COQ5/COQ6/ATP23/EMC2/NUCB1/WDR81/COQ7/SARM1/USP8/NOA1/WDR91/NDUFAF5/ATG14/ZC3H12A	15
GO:0030877	beta-catenin destruction complex	4/3273	10/12604	0.2470945368347092	0.5061990238568387	0.3778744032712037	CTNNB1/CSNK1A1/AXIN1/GSK3A	4
GO:0031094	platelet dense tubular network	4/3273	10/12604	0.2470945368347092	0.5061990238568387	0.3778744032712037	SERPINA5/EHD1/DMTN/ATP2A2	4
GO:0033391	chromatoid body	4/3273	10/12604	0.2470945368347092	0.5061990238568387	0.3778744032712037	PIWIL1/EIF4E/DDX6/TDRD1	4
GO:0070938	contractile ring	4/3273	10/12604	0.2470945368347092	0.5061990238568387	0.3778744032712037	PDXP/DAG1/MAEA/UTRN	4
GO:0071162	CMG complex	4/3273	10/12604	0.2470945368347092	0.5061990238568387	0.3778744032712037	MCM4/MCM3/GINS1/MCM7	4
GO:0097197	tetraspanin-enriched microdomain	4/3273	10/12604	0.2470945368347092	0.5061990238568387	0.3778744032712037	GP6/ADAM10/TSPAN14/TSPAN9	4
GO:1990124	messenger ribonucleoprotein complex	4/3273	10/12604	0.2470945368347092	0.5061990238568387	0.3778744032712037	YBX1/HNRNPA3/LSM14A/PKP3	4
GO:0005819	spindle	95/3273	343/12604	0.24729780391859885	0.5061990238568387	0.3778744032712037	ODF2/POC1B/TUBGCP4/HAUS7/IK/CTNNB1/ESPL1/TPT1/EPB41/GIT1/RPS3/HAUS3/ANKFN1/DIDO1/TUBG1/CLTC/TUBG2/DCTN1/BIRC6/RAD21/MZT1/CEP128/NUBP2/RALBP1/MAP1S/HAUS6/CALM3/CSNK1D/DCTN3/FBF1/PRPF19/WRAP73/BOD1L2/TUBGCP2/DYNLT1/NGRN/CCDC57/SMC1A/ZNF207/EML2/LSM14A/KIFAP3/SPATA5L1/SPECC1L/NEK7/GOLGA2/CEP95/MAEA/KATNB1/HAUS4/ANAPC7/NIN/MAPK14/TUBGCP6/TUBGCP5/CEP85/AKT1/BOD1L1/SKA2/STX1B/ASPM/KATNBL1/RGS14/CDC20/K…	95
GO:0060170	ciliary membrane	13/3273	41/12604	0.24929034631129598	0.5087855606002473	0.3798052367623624	GNB1/TTC8/EHD3/BBS7/GNAT1/BBS5/EHD1/BBS1/BBS4/NAPEPLD/BBS2/TMEM67/CLTB	13
GO:0098797	plasma membrane protein complex	109/3273	396/12604	0.25308472786021746	0.5150237319137952	0.3844619926064375	CHRNE/TF/GNB2/KCNA6/DLG4/C8A/AP2M1/GNAS/CTNNB1/AP2S1/ATP12A/SNTA1/ITGA2B/GNB1/DAG1/CNTNAP2/GNA12/C8G/INSRR/C5/GNB5/GRIK5/NOX1/GNG5/FXYD2/SKAP1/CLTC/CTNND1/EPS15L1/HFE/RAMP1/AP2B1/C9/GNAT1/GNA11/HLA-DQA2/TNK2/ITGA8/KCNN1/VTN/ITGAD/KCNQ2/GNA13/GNAZ/AP2A1/CALM3/CTNNA1/SCN1A/LRP5/C8B/HSPG2/SSPN/CDH9/GNG11/CACNG8/GRM1/SNTB1/LIN7B/ITGBL1/SNTB2/ATP1A3/ITGAM/NOXA1/GNAQ/JUP/GNAL/CACNG6/LIN7C/GNG12/CDH5/KC…	109
GO:0030136	clathrin-coated vesicle	48/3273	169/12604	0.2590157738806919	0.5255610760718691	0.39232805407265153	TF/EPN1/AP2M1/VPS16/AP2S1/APOB/VPS33A/APOE/CFTR/VPS41/CLTC/AP2B1/HLA-DQA2/TNK2/HEATR5B/TGFA/AP2A1/SYNRG/TGOLN2/DENND1C/ADAM10/PIK3C2A/VPS11/AP1B1/SYT11/SYT2/BTC/DVL1/VPS18/DNAJC5/GAD1/VPS33B/DENND1A/DNM2/AP1M2/CLTB/SNAP91/GOPC/HAX1/AP1S1/RAB8B/VWF/HSPA8/HIP1/AP1M1/AREG/FZD2/SLC2A8	48
GO:0034704	calcium channel complex	14/3273	45/12604	0.26294635720760434	0.5284126952824014	0.3944567699665039	MICU2/PTPA/MICU3/AKAP6/PRKACA/CALM3/TRPV6/TRPC5/CACNG8/CACNG6/CACNA1B/CACNG4/CACNB3/SMDT1	14
GO:0043296	apical junction complex	36/3273	125/12604	0.2633971464170952	0.5284126952824014	0.3944567699665039	CTNNB1/PATJ/ACTG1/NPHP4/SYMPK/CTNND1/EPB41L4B/PLXDC1/FBF1/CTNNA1/ACTB/LIN7B/YBX3/JUP/PARD6G/PARD6A/PLEKHA7/CLDN12/LIN7C/CLDN1/CDH5/ESAM/STRN/RAP2C/CYTH2/MARVELD2/SHROOM4/MPDZ/JAM2/TBCD/ARHGAP17/PRKCZ/MAPK15/MAGI3/MAGI1/CLDN23	36
GO:0030496	midbody	49/3273	173/12604	0.2635494622930964	0.5284126952824014	0.3944567699665039	EXOC7/PDXP/EXOC4/RACK1/EXOC3/NTNG2/ZNF330/EXOC2/EXOC5/SAFB/CTNND1/EXOC1/BIRC6/DCTN3/CENPC/PIN1/KEAP1/GDI1/ANXA2/PIK3CB/RALA/USP8/KATNB1/TSG101/CEP126/ASPM/KATNBL1/SLC2A1/TBCK/ARL8B/ERH/DNM2/GNL3/MITD1/RAN/CDK1/KIF23/CENPE/HNRNPU/MICAL3/ARF6/DTNBP1/TRIOBP/CCDC66/WIZ/URB2/PLK1/LZTS2/MAP10	49
GO:0005865	striated muscle thin filament	6/3273	17/12604	0.26496338588659096	0.5284126952824014	0.3944567699665039	TPM3/TMOD3/TNNT1/TMOD1/TNNC2/TNNI1	6
GO:0033178	proton-transporting two-sector ATPase complex, catalytic domain	6/3273	17/12604	0.26496338588659096	0.5284126952824014	0.3944567699665039	ATP6V1E1/ATP6V1G1/ATP6V1F/ATP6V1H/ATP6V1A/ATP6V1C1	6
GO:0044815	DNA packaging complex	6/3273	17/12604	0.26496338588659096	0.5284126952824014	0.3944567699665039	HP1BP3/MPHOSPH8/GLYR1/SMC4/NCAPD2/NCAPG	6
GO:0030669	clathrin-coated endocytic vesicle membrane	17/3273	56/12604	0.26985733219649194	0.5366393671599754	0.4005979290366277	TF/AP2M1/AP2S1/APOB/APOE/CFTR/CLTC/AP2B1/HLA-DQA2/TGFA/AP2A1/TGOLN2/SYT2/BTC/AREG/FZD2/SLC2A8	17
GO:0044291	cell-cell contact zone	20/3273	67/12604	0.2738315129518732	0.5429954432966122	0.4053427000932334	CTNNB1/AKAP6/ACTN1/CTNNA1/AFDN/VAMP5/JUP/HAMP/SPTBN4/RAP2C/FLOT1/SLC2A1/FHOD1/DSP/CAV3/VCL/JAM2/PGM5/SCN5A/FGF13	20
GO:0019897	extrinsic component of plasma membrane	42/3273	148/12604	0.2782307093801568	0.5501559069330013	0.41068794138415876	TF/GNB2/SNX5/DLG4/GNAS/CTNNB1/PLG/GNB1/GNA12/GNB5/YES1/GNG5/LPA/CTNND1/RAC1/GNAT1/GNA11/TNK2/GNA13/S100A10/GNAZ/CTNNA1/BLK/CDH9/GNG11/ANXA2/GNAQ/JUP/GNAL/USP8/GNG12/CDH5/AKT1/EEA1/SNAP91/ATP2A2/GNA15/MFGE8/GNB4/HIP1/GNG10/GNGT2	42
GO:0031594	neuromuscular junction	18/3273	60/12604	0.2802984454224196	0.5526788556634149	0.41257130682158105	CHRNE/DLG4/SNTA1/LAMA5/LAMB2/PRKACA/ACHE/TRIP4/UNC13A/PRKAR1A/TUBA1A/MUSK/STX1B/DNAJC5/UTRN/ASCC1/CAV3/SYNJ2BP	18
GO:0000123	histone acetyltransferase complex	21/3273	71/12604	0.28287579190181306	0.5561895852041282	0.4151920444518828	EP400/EP300/ACTBL2/HCFC1/TAF10/CREBBP/MORF4L1/ACTB/TRRAP/DMAP1/MSL3/USP22/TAF12/WDR5/TAF6/OGT/TAF6L/KANSL1/ING5/PHF14/TADA2A	21
GO:0012510	trans-Golgi network transport vesicle membrane	5/3273	14/12604	0.2873295777118817	0.557100125674704	0.4158717572145657	CLTC/AP2A1/SYNRG/CLTB/AP1S1	5
GO:0030688	preribosome, small subunit precursor	5/3273	14/12604	0.2873295777118817	0.557100125674704	0.4158717572145657	RIOK2/NOP14/FTSJ3/BYSL/NOC4L	5
GO:0034045	phagophore assembly site membrane	5/3273	14/12604	0.2873295777118817	0.557100125674704	0.4158717572145657	ATG5/WIPI2/ATG12/ATG2A/ATG14	5
GO:0035102	PRC1 complex	5/3273	14/12604	0.2873295777118817	0.557100125674704	0.4158717572145657	PCGF6/PHC3/PCGF5/PHC2/PCGF1	5
GO:0043083	synaptic cleft	5/3273	14/12604	0.2873295777118817	0.557100125674704	0.4158717572145657	LAMA5/APOE/LAMB2/ADGRB3/ACHE	5
GO:0000307	cyclin-dependent protein kinase holoenzyme complex	9/3273	28/12604	0.28969148596967526	0.558576401123849	0.4169737875981078	CCNK/CDK9/CCNT2/CCNH/MNAT1/CDK12/CDK1/CCNB2/CCNT1	9
GO:0016235	aggresome	9/3273	28/12604	0.28969148596967526	0.558576401123849	0.4169737875981078	EEF2/TRIM37/HSPA1A/BAG3/UBQLN1/SQSTM1/EPS15/URB2/POLD1	9
GO:0097060	synaptic membrane	83/3273	302/12604	0.2916296759932162	0.5607645009456333	0.41860719042088457	CHRNE/CPLX3/ANK1/DLG4/CNR1/CTNNB1/SNTA1/DAG1/EXOC3/NTNG2/TENM2/NSG1/ARC/GRIK5/ADGRL1/TRAPPC4/ACTN2/LRFN4/PRRT2/GPM6A/ITGA8/ATP6AP2/SLITRK2/SSPN/CDH9/ADAM10/CACNG8/GRM1/LRRC4/NTNG1/LIN7B/UNC13A/ERC1/RGS7BP/PTPRA/LRFN2/SYT11/IGSF9B/ATP2B3/PRKCG/LIN7C/GABRA4/SYNJ1/CNTNAP4/ABHD17A/SYNE1/PICK1/NDUFS7/MUSK/NLGN2/STXBP1/ADGRL2/STRN/GRID2/CLSTN1/CACNG4/STX1B/ADCY1/ITGB3/DMD/KCNJ4/UTRN/DENND1A/OTOF/DNM2/C…	83
GO:0035097	histone methyltransferase complex	17/3273	57/12604	0.2975573164991453	0.5705906783417677	0.42594237035013577	SETD1A/HCFC1/MEN1/CXXC1/LAS1L/HDAC9/PRPF31/RBBP4/WDR5/TAF6/HDAC2/KMT2D/KANSL1/WDR82/RBBP7/WDR5B/E2F6	17
GO:0005791	rough endoplasmic reticulum	21/3273	72/12604	0.30784235156018513	0.5821999511687249	0.4346086198590241	RPS28/RPS26/HGFAC/RPS29/SEC62/RPS23/SEC63/NUCB1/SNCA/SRPRA/SRP9/RPS21/PLOD2/ARL6IP1/RPL6/RPL27/SRPRB/SEC61B/F12/ZC3H12A/CA4	21
GO:0000776	kinetochore	34/3273	120/12604	0.3080185927867626	0.5821999511687249	0.4346086198590241	DCTN2/DCTN5/CSNK1A1/BUB3/NUP98/TRAPPC12/DCTN1/DCTN3/BOD1L2/CENPC/SMC1A/ZNF207/LRWD1/NUP133/GPATCH11/SEC13/BOD1L1/SKA2/NUDCD2/PPP1R12A/KIF2C/SIN3A/CENPE/DCTN6/KANSL1/HNRNPU/ANAPC16/CLASP1/MAD1L1/TPR/DCTN4/SPOUT1/PLK1/PMF1	34
GO:0005963	magnesium-dependent protein serine/threonine phosphatase complex	8/3273	25/12604	0.31271440566280867	0.5821999511687249	0.4346086198590241	PPP4R2/PTPA/PPP2R1A/PPP2R2D/PPP3R1/PPP2R5C/PPP2R5B/PPP2R5A	8
GO:0036019	endolysosome	8/3273	25/12604	0.31271440566280867	0.5821999511687249	0.4346086198590241	AP2M1/AP2S1/HRG/CLTC/AP2B1/AP2A1/CTSL/TLR7	8
GO:0043596	nuclear replication fork	8/3273	25/12604	0.31271440566280867	0.5821999511687249	0.4346086198590241	SMARCA5/RPA3/MCM3/ZMIZ2/POLD2/TIPIN/POLD1/MCM10	8
GO:0008287	protein serine/threonine phosphatase complex	13/3273	43/12604	0.3135236902142402	0.5821999511687249	0.4346086198590241	PPP1R10/TOX4/PPP4R2/PTPA/PPP2R1A/PPP2R2D/PPP3R1/PPP1CB/PPP1R12A/PPP2R5C/PPP2R5B/PPP2R5A/WDR82	13
GO:1903293	phosphatase complex	13/3273	43/12604	0.3135236902142402	0.5821999511687249	0.4346086198590241	PPP1R10/TOX4/PPP4R2/PTPA/PPP2R1A/PPP2R2D/PPP3R1/PPP1CB/PPP1R12A/PPP2R5C/PPP2R5B/PPP2R5A/WDR82	13
GO:0001401	SAM complex	4/3273	11/12604	0.31362060406796644	0.5821999511687249	0.4346086198590241	MTX2/MTX1/CHCHD3/MTX3	4
GO:0031010	ISWI-type complex	4/3273	11/12604	0.31362060406796644	0.5821999511687249	0.4346086198590241	SMARCA5/RBBP4/BPTF/BAZ1A	4
GO:0031209	SCAR complex	4/3273	11/12604	0.31362060406796644	0.5821999511687249	0.4346086198590241	NCKAP1/BRK1/WASF2/ABI2	4
GO:0038201	TOR complex	4/3273	11/12604	0.31362060406796644	0.5821999511687249	0.4346086198590241	MLST8/RPTOR/MTOR/MAPKAP1	4
GO:0140275	MIB complex	4/3273	11/12604	0.31362060406796644	0.5821999511687249	0.4346086198590241	MTX2/MTX1/CHCHD3/MTX3	4
GO:0031985	Golgi cisterna	25/3273	87/12604	0.3145610865722839	0.5823969189057139	0.4347556550419671	B4GALT2/NSG1/INPP5E/NUCB1/GOSR1/GCC1/LLGL1/MOB4/GPR89B/XYLT1/CHSY1/BET1L/ARAP1/NECAB3/GOLGA2/GOLPH3/GOLGA8G/SAR1B/GAL3ST4/COG3/TMEM87A/ASAP2/SCFD1/HACE1/ST3GAL2	25
GO:0000803	sex chromosome	6/3273	18/12604	0.316417875343971	0.5827432110556511	0.4350141599646318	SMC5/PCGF5/SMARCC1/HNRNPU/SMARCB1/DNMT3A	6
GO:0016514	SWI/SNF complex	6/3273	18/12604	0.316417875343971	0.5827432110556511	0.4350141599646318	SMARCE1/SMARCC2/SMARCC1/ARID1A/SMARCA2/SMARCB1	6
GO:0005912	adherens junction	43/3273	154/12604	0.3173289615535983	0.5828831978010832	0.43511865919399223	PDLIM5/CTNNB1/DAG1/TMOD3/PARK7/CTNND1/PDZD11/NF2/TNK2/ADD1/CTNNA1/LIMD1/ACTB/AFDN/CDH9/ADAM10/LIN7B/PIP5K1C/ANXA2/JUP/PLEKHA7/STXBP6/SPTBN4/LIN7C/CCDC85B/CDH5/ABI2/ESAM/DDX6/PDLIM2/FLOT1/CYTH2/SHROOM4/PKP3/CDC42EP4/CDC42EP1/VCL/PDLIM7/PGM5/TBCD/ZYX/MAGI1/KLHL24	43
GO:0005788	endoplasmic reticulum lumen	75/3273	275/12604	0.3306887945866217	0.6052027988846372	0.45178010171602395	SERPIND1/ALB/TF/F2/COL18A1/F7/F5/CP/CRTAP/SERPINC1/APOA2/FGA/APOA5/ITIH2/SERPINA1/KNG1/APOL1/FGG/APOB/DAG1/PROZ/COL11A2/COL22A1/PROC/APOA1/COL4A1/APOE/SELENOF/TRDN/SERPINA10/LAMB2/NUCB1/MEN1/ADAMTS13/THBS1/TGOLN2/VWA1/F10/C3/LIPC/CHGB/LAMC1/ADAM10/COL6A3/CFP/ADAMTS7/CLN6/SERPING1/COL24A1/PDIA2/SCG2/TSPAN14/FSTL3/MANF/C4A/FUCA2/COL4A2/ESD/SIL1/ERP44/SUMF1/P4HA2/EVA1A/MAPK1/COL6A1/ARSK/CASQ1/SCG3/C…	75
GO:0070160	tight junction	31/3273	110/12604	0.3312141392176668	0.6052027988846372	0.45178010171602395	CTNNB1/PATJ/NPHP4/SYMPK/EPB41L4B/PLXDC1/ACTB/AFDN/LIN7B/YBX3/PARD6G/PARD6A/EPHA2/CLDN12/LIN7C/CLDN1/CDH5/ESAM/STRN/RAP2C/CYTH2/MARVELD2/MPDZ/JAM2/TBCD/ARHGAP17/PRKCZ/MAPK15/MAGI3/MAGI1/CLDN23	31
GO:0019898	extrinsic component of membrane	72/3273	264/12604	0.3348326892291482	0.6102172769763589	0.45552337822846883	TF/GNB2/SNX5/DLG4/COQ5/GNAS/CTNNB1/BECN1/PLG/GNB1/GNA12/AZU1/GNB5/COQ6/YES1/GNG5/ATP23/WIPI2/LPA/CTNND1/RAC1/GNAT1/GNA11/EMC2/TNK2/RNF40/NUCB1/UBXN6/AP4B1/EHD2/GNA13/S100A10/GNAZ/CTNNA1/BLK/CDH9/PIK3C2A/GNG11/WDR81/ANXA2/GNAQ/JUP/COQ7/SARM1/PIK3CB/PIK3R4/GNAL/ANXA13/USP8/GNG12/CDH5/NOA1/WDR91/AKT1/ATG2A/PIK3C2B/NDUFAF5/GBA/MITD1/ATG14/PIK3R2/EEA1/SNAP91/ZC3H12A/ATP2A2/GNA15/TPR/MFGE8/GNB4/HIP1/GN…	72
GO:0005657	replication fork	15/3273	51/12604	0.3361746960882695	0.6110675465354481	0.4561580991329315	XRCC3/SMARCA5/RAD51B/RFC1/RTF2/RPA3/DMAP1/RFC2/MCM3/RFC4/ZMIZ2/POLD2/TIPIN/POLD1/MCM10	15
GO:0005640	nuclear outer membrane	7/3273	22/12604	0.33890930317221346	0.6144381652317012	0.458674244894725	NUTF2/DMPK/CPTP/LTC4S/SNCA/BOK/SYNE1	7
GO:0098839	postsynaptic density membrane	22/3273	77/12604	0.34111312684936346	0.6146737701950014	0.45885012252529894	DLG4/ARC/GRIK5/ACTN2/LRFN4/PRRT2/CACNG8/GRM1/LRRC4/LIN7B/RGS7BP/LRFN2/LIN7C/ABHD17A/GRID2/CLSTN1/CACNG4/ADCY1/PLPPR4/SYNJ2BP/SYNDIG1/GRIN2C	22
GO:0098562	cytoplasmic side of membrane	49/3273	178/12604	0.3433921065272717	0.6146737701950014	0.45885012252529894	ANK1/RPS28/GNB2/SNX5/DLG4/EEF1A1/GNAS/SPTA1/RPS26/PTPN4/GNB1/GNA12/EPB41/RPS29/GNB5/YES1/GNG5/TH/EXOC1/RAC1/BORCS5/GNAT1/GNA11/TNK2/DNAJA1/GNA13/GNAZ/BLK/SLC4A1/GNG11/GNAQ/JUP/GNAL/MAP2K2/ACP1/GNG12/AKT1/SHROOM4/RNF31/RPL27/PGM5/ATP2A2/TRAF3/GNA15/SPTB/GNB4/HIP1/GNG10/GNGT2	49
GO:0072686	mitotic spindle	41/3273	148/12604	0.3437623780377321	0.6146737701950014	0.45885012252529894	HAUS7/IK/ESPL1/EPB41/GIT1/RPS3/HAUS3/TUBG1/CLTC/DCTN1/HAUS6/WRAP73/NGRN/SMC1A/EML2/LSM14A/GOLGA2/HAUS4/NIN/ASPM/KATNBL1/KIFC2/HDAC3/NUDCD2/TBCK/MAPK1/CDK1/KIF23/EML1/CENPE/HNRNPU/CLASP1/KLHL22/IKBKG/MAD1L1/TPR/SPOUT1/IQCB1/CDC27/PLK1/MAP10	41
GO:0005859	muscle myosin complex	5/3273	15/12604	0.34581084532770223	0.6146737701950014	0.45885012252529894	MYL6B/MYLPF/MYL1/MYH7/MYL3	5
GO:0060077	inhibitory synapse	5/3273	15/12604	0.34581084532770223	0.6146737701950014	0.45885012252529894	DTNB/SYT11/NLGN2/GAD1/IGSF9	5
GO:0097440	apical dendrite	5/3273	15/12604	0.34581084532770223	0.6146737701950014	0.45885012252529894	OSBP2/GSK3A/ITSN1/MYO1D/CLU	5
GO:0098845	postsynaptic endosome	5/3273	15/12604	0.34581084532770223	0.6146737701950014	0.45885012252529894	NSG1/ARC/ABHD17A/PICK1/CLSTN1	5
GO:0016328	lateral plasma membrane	16/3273	55/12604	0.3460842287774148	0.6146737701950014	0.45885012252529894	CTNNB1/SNTA1/GNA12/NSG1/PPP2R1A/JUP/CLDN12/CLDN1/ABCC1/DVL1/AXIN1/DMD/MYO1C/TBCD/SCN5A/FGF13	16
GO:0070971	endoplasmic reticulum exit site	8/3273	26/12604	0.35710527359473876	0.63263827657139	0.4722605141047173	APOB/CTAGE9/CTAGE1/MIA2/SEC31B/SEC23B/SAR1B/SEC31A	8
GO:0032588	trans-Golgi network membrane	25/3273	89/12604	0.3618133468715143	0.6393562433324481	0.4772754342475672	SYS1/VPS52/NSG1/CLTC/HLA-DQA2/COG8/COG1/USP6NL/AP4B1/COG2/COG4/COG7/VPS51/LLGL1/ATP7B/AP1B1/BOK/COG5/PICK1/SCAMP4/AP1M2/COG3/AP1S1/AP4E1/AP1M1	25
GO:0005903	brush border	26/3273	93/12604	0.3680589548535233	0.6442003897984273	0.4808915592674129	CAPZB/SNX5/SLC17A3/GNA12/TRPM6/ADD3/ACTN3/PLEC/CAPZA2/ACTR3/ACTN1/GNA13/FLII/MYL12B/SLC38A2/USH1C/MYL6/ENPEP/HSP90AB1/RALGDS/SLC2A2/MYO1C/SLC3A1/CA4/MYO1D/PEX19	26
GO:0000795	synaptonemal complex	6/3273	19/12604	0.36916927782144826	0.6442003897984273	0.4808915592674129	RAD21/MLH1/MLH3/SYCP2/P3H4/PLK1	6
GO:0031307	integral component of mitochondrial outer membrane	6/3273	19/12604	0.36916927782144826	0.6442003897984273	0.4808915592674129	DMPK/MFN1/RHOT1/ARMCX3/FUNDC1/SYNJ2BP	6
GO:0036379	myofilament	6/3273	19/12604	0.36916927782144826	0.6442003897984273	0.4808915592674129	TPM3/TMOD3/TNNT1/TMOD1/TNNC2/TNNI1	6
GO:0099086	synaptonemal structure	6/3273	19/12604	0.36916927782144826	0.6442003897984273	0.4808915592674129	RAD21/MLH1/MLH3/SYCP2/P3H4/PLK1	6
GO:0005881	cytoplasmic microtubule	19/3273	67/12604	0.37164662214582855	0.6469060904184247	0.4829113478466601	TPT1/TTC30A/TUBG1/TUBG2/SAA1/TUBA1B/TUBGCP2/DYNLT1/NIN/TUBA1A/BCL10/TUBA1C/SELENOS/KIF2C/TMEM214/SRPRB/CLASP1/TTC30B/MAP10	19
GO:0000940	outer kinetochore	4/3273	12/12604	0.3813485040889294	0.6588644946882988	0.4918382217926527	BOD1L2/BOD1L1/SKA2/PLK1	4
GO:0043601	nuclear replisome	4/3273	12/12604	0.3813485040889294	0.6588644946882988	0.4918382217926527	RPA3/MCM3/POLD2/POLD1	4
GO:0098688	parallel fiber to Purkinje cell synapse	4/3273	12/12604	0.3813485040889294	0.6588644946882988	0.4918382217926527	PPP3R1/ATP2B3/SYNJ1/GRID2	4
GO:0000407	phagophore assembly site	8/3273	27/12604	0.4020823680173382	0.6929715873484001	0.5172989530047627	BECN1/ATG5/WIPI2/SQSTM1/ATG12/ATG2A/TRAPPC8/ATG14	8
GO:0032433	filopodium tip	5/3273	16/12604	0.4048563210439191	0.6943236169254436	0.5183082346223716	MYO3A/AP2A1/CIB1/MORN4/ABI2	5
GO:0098945	intrinsic component of presynaptic active zone membrane	5/3273	16/12604	0.4048563210439191	0.6943236169254436	0.5183082346223716	CPLX3/NTNG2/GPM6A/NTNG1/SYT11	5
GO:0043679	axon terminus	25/3273	91/12604	0.4103873548778556	0.7020842492763314	0.5241014981025246	CPLX3/KCNA6/SNCB/ACTG1/GIT1/GRIK5/BLVRB/TH/PRRT2/RNF40/ACTB/USH2A/UNC13A/PTPRN/SNCA/SYT11/PRKCG/SYNJ1/POLG/ILK/GAD1/CAD/HSPA8/HNRNPR/CALCA	25
GO:0016460	myosin II complex	6/3273	20/12604	0.4221757696621742	0.7156488581683441	0.5342273937465396	MYL6B/MYL12B/MYLPF/MYL1/MYH7/MYL3	6
GO:0031306	intrinsic component of mitochondrial outer membrane	6/3273	20/12604	0.4221757696621742	0.7156488581683441	0.5342273937465396	DMPK/MFN1/RHOT1/ARMCX3/FUNDC1/SYNJ2BP	6
GO:0035327	transcriptionally active chromatin	6/3273	20/12604	0.4221757696621742	0.7156488581683441	0.5342273937465396	CTR9/PAF1/AFF4/ELL/ESR1/SUPT6H	6
GO:0009898	cytoplasmic side of plasma membrane	42/3273	156/12604	0.4224173776007991	0.7156488581683441	0.5342273937465396	ANK1/GNB2/SNX5/DLG4/GNAS/SPTA1/PTPN4/GNB1/GNA12/EPB41/GNB5/YES1/GNG5/TH/EXOC1/RAC1/GNAT1/GNA11/TNK2/GNA13/GNAZ/BLK/SLC4A1/GNG11/GNAQ/JUP/GNAL/MAP2K2/ACP1/GNG12/AKT1/SHROOM4/RNF31/PGM5/ATP2A2/TRAF3/GNA15/SPTB/GNB4/HIP1/GNG10/GNGT2	42
GO:0097431	mitotic spindle pole	10/3273	35/12604	0.42516457402462204	0.7178789357400976	0.5358921326969512	IK/GIT1/SMC1A/NIN/ASPM/KATNBL1/EML1/MAD1L1/PLK1/MAP10	10
GO:0005923	bicellular tight junction	28/3273	103/12604	0.4257906581610321	0.7178789357400976	0.5358921326969512	CTNNB1/PATJ/NPHP4/SYMPK/EPB41L4B/PLXDC1/LIN7B/YBX3/PARD6G/PARD6A/CLDN12/LIN7C/CLDN1/CDH5/ESAM/STRN/RAP2C/CYTH2/MARVELD2/MPDZ/JAM2/TBCD/ARHGAP17/PRKCZ/MAPK15/MAGI3/MAGI1/CLDN23	28
GO:0036452	ESCRT complex	7/3273	24/12604	0.43581384349359253	0.7312453431695375	0.545870072189596	HGS/VPS25/SNF8/TSG101/CHMP6/MVB12B/VPS28	7
GO:0097346	INO80-type complex	7/3273	24/12604	0.43581384349359253	0.7312453431695375	0.545870072189596	EP400/YY1/TRRAP/DMAP1/SRCAP/ACTR6/ACTR5	7
GO:0001931	uropod	4/3273	13/12604	0.4482086493552816	0.7413498513032857	0.5534130242725477	PIP5K1C/FLOT1/ICAM2/SELPLG	4
GO:0030673	axolemma	4/3273	13/12604	0.4482086493552816	0.7413498513032857	0.5534130242725477	ANK1/CNTNAP2/SPTBN1/MYO1D	4
GO:0030894	replisome	4/3273	13/12604	0.4482086493552816	0.7413498513032857	0.5534130242725477	RPA3/MCM3/POLD2/POLD1	4
GO:0031254	cell trailing edge	4/3273	13/12604	0.4482086493552816	0.7413498513032857	0.5534130242725477	PIP5K1C/FLOT1/ICAM2/SELPLG	4
GO:1990023	mitotic spindle midzone	4/3273	13/12604	0.4482086493552816	0.7413498513032857	0.5534130242725477	EML1/CENPE/HNRNPU/MAP10	4
GO:1990907	beta-catenin-TCF complex	4/3273	13/12604	0.4482086493552816	0.7413498513032857	0.5534130242725477	CTNNB1/BCL9L/LDB1/TCF7L1	4
GO:0070821	tertiary granule membrane	18/3273	66/12604	0.4507549308983896	0.7437989167070352	0.555241236269013	CEACAM8/LAMTOR2/OLR1/ATP6AP2/GPR84/UBR4/ADAM10/ITGAM/COPB1/LAMTOR3/SERPINB6/MGAM/CD93/RAP2C/TSPAN14/PTPRB/SVIP/STOM	18
GO:0005776	autophagosome	24/3273	89/12604	0.4549139861346724	0.7488914205707577	0.5590427585319336	WASHC1/BECN1/VPS16/VPS33A/ATG5/GABARAP/MAP1LC3B2/MCOLN3/ATP6AP2/TBC1D17/WDR81/VPS11/FTH1/PIK3R4/UBQLN1/TP53INP2/VPS18/SQSTM1/ATG12/FTL/ATG14/HSPA8/MAPK15/ATG16L2	24
GO:0031461	cullin-RING ubiquitin ligase complex	36/3273	135/12604	0.45905043156050407	0.7539228264217219	0.562798671510711	FBXL8/FBXW5/FBXW8/KLHL2/KBTBD6/ANAPC13/DCAF12/CUL5/SKP1/FBXO7/KEAP1/COMMD1/ELOB/RNF7/ANAPC7/KLHL7/CDC20/CUL1/UBE2C/ANAPC16/KLHL22/DCAF13/ANAPC4/DMAC2/CDKN1B/KCTD13/ANAPC15/CDC27/CUL7/ANAPC10/DTL/KLHL42/FEM1A/KLHL24/FBXO33/FBXW4	36
GO:0043209	myelin sheath	11/3273	40/12604	0.47219874121311556	0.7736965290299405	0.5775596167543667	EXOC4/PMP2/PLEC/CALM3/GDI1/ANXA2/TUBA1A/MARVELD2/CNP/MYO1D/PRKCZ	11
GO:0070461	SAGA-type complex	7/3273	25/12604	0.48368584709445284	0.7902633186730007	0.5899266215399418	TAF10/TRRAP/USP22/TAF12/TAF6/TAF6L/TADA2A	7
GO:0098685	Schaffer collateral - CA1 synapse	19/3273	71/12604	0.48457406932957636	0.7902633186730007	0.5899266215399418	CAPZB/CTNNB1/ACTG1/NTNG2/CTNND1/PPP3R1/ACTB/GRM1/LRRC4/NTNG1/PTPRA/LRFN2/SYT11/DVL1/ADCY1/DTNBP1/PLAT/AKAP12/PRKCZ	19
GO:0032592	integral component of mitochondrial membrane	20/3273	75/12604	0.4890660943517985	0.7957299157518772	0.5940074020467189	CNR1/SPG7/MTX2/DMPK/PET100/MFN1/MTX1/CHCHD3/MTX3/RHOT1/OXA1L/AGK/SCO2/ARMCX3/TMEM11/TIMM17B/COX16/FUNDC1/SMDT1/SYNJ2BP	20
GO:0070820	tertiary granule	41/3273	156/12604	0.4949838460588596	0.8034854059281022	0.5997968269256683	CEACAM8/ORM1/MMP9/LAMTOR2/MMP8/OLR1/LRG1/CAMP/RAC1/PGLYRP1/ATP6AP2/STXBP3/SPTAN1/GPR84/UBR4/ADAM10/SERPINB10/GOLGA7/CFP/ITGAM/FTH1/ILF2/HP/COPB1/ASAH1/LAMTOR3/SERPINB6/LYZ/MGAM/LTF/CD93/RAP2C/TSPAN14/PTPRB/DSP/TCN1/SVIP/PRSS3/DSC1/STOM/VPS35L	41
GO:0033017	sarcoplasmic reticulum membrane	9/3273	33/12604	0.49811841856981165	0.8057600661260487	0.6014948465275133	TRDN/AKAP6/DMPK/CHERP/JSRP1/ATP2A2/JPH3/CASQ1/SRL	9
GO:0031932	TORC2 complex	3/3273	10/12604	0.5033114453165576	0.8057600661260487	0.6014948465275133	MLST8/MTOR/MAPKAP1	3
GO:0036038	MKS complex	3/3273	10/12604	0.5033114453165576	0.8057600661260487	0.6014948465275133	MKS1/B9D1/TMEM67	3
GO:0072546	EMC complex	3/3273	10/12604	0.5033114453165576	0.8057600661260487	0.6014948465275133	EMC2/EMC3/EMC9	3
GO:0072687	meiotic spindle	3/3273	10/12604	0.5033114453165576	0.8057600661260487	0.6014948465275133	ASPM/MAPK15/RPS6KA2	3
GO:0098992	neuronal dense core vesicle	3/3273	10/12604	0.5033114453165576	0.8057600661260487	0.6014948465275133	CHGA/NPY/SCG2	3
GO:0035861	site of double-strand break	17/3273	64/12604	0.5044847911982242	0.8057903529893833	0.6015174554814429	HUS1B/ARPC3/NABP1/INIP/ACTR2/SMC5/ACTR3/ARPC5/RPA3/ARPC4/PRPF19/INTS3/ARPC1A/RIF1/WRAP53/NHEJ1/RAD50	17
GO:0099634	postsynaptic specialization membrane	25/3273	95/12604	0.5084396655604925	0.8102531656648945	0.6048489172132752	DLG4/ARC/GRIK5/ACTN2/LRFN4/PRRT2/CACNG8/GRM1/LRRC4/LIN7B/RGS7BP/LRFN2/LIN7C/GABRA4/ABHD17A/NLGN2/GRID2/CLSTN1/CACNG4/ADCY1/PLPPR4/HSPA8/SYNJ2BP/SYNDIG1/GRIN2C	25
GO:0030014	CCR4-NOT complex	4/3273	14/12604	0.5125602780126408	0.8112632064689871	0.6056029063522073	CNOT3/CNOT8/CNOT1/CNOT2	4
GO:0033276	transcription factor TFTC complex	4/3273	14/12604	0.5125602780126408	0.8112632064689871	0.6056029063522073	TAF10/TRRAP/TAF12/TAF6	4
GO:0099092	postsynaptic density, intracellular component	4/3273	14/12604	0.5125602780126408	0.8112632064689871	0.6056029063522073	CTNNB1/CTNND1/ACTN2/DNM2	4
GO:0098573	intrinsic component of mitochondrial membrane	20/3273	76/12604	0.5163073739247077	0.8131521124860217	0.6070129628722377	CNR1/SPG7/MTX2/DMPK/PET100/MFN1/MTX1/CHCHD3/MTX3/RHOT1/OXA1L/AGK/SCO2/ARMCX3/TMEM11/TIMM17B/COX16/FUNDC1/SMDT1/SYNJ2BP	20
GO:0031304	intrinsic component of mitochondrial inner membrane	13/3273	49/12604	0.5187118809581973	0.8131521124860217	0.6070129628722377	SPG7/MTX2/PET100/MTX1/CHCHD3/MTX3/OXA1L/AGK/SCO2/TMEM11/TIMM17B/COX16/SMDT1	13
GO:0031305	integral component of mitochondrial inner membrane	13/3273	49/12604	0.5187118809581973	0.8131521124860217	0.6070129628722377	SPG7/MTX2/PET100/MTX1/CHCHD3/MTX3/OXA1L/AGK/SCO2/TMEM11/TIMM17B/COX16/SMDT1	13
GO:0005721	pericentric heterochromatin	5/3273	18/12604	0.5195785704423577	0.8131521124860217	0.6070129628722377	CENPC/LRWD1/KMT5C/ATRX/CENPB	5
GO:0099091	postsynaptic specialization, intracellular component	5/3273	18/12604	0.5195785704423577	0.8131521124860217	0.6070129628722377	CTNNB1/YES1/CTNND1/ACTN2/DNM2	5
GO:0005793	endoplasmic reticulum-Golgi intermediate compartment	30/3273	115/12604	0.5242084706886945	0.8185143921267796	0.6110158710643281	F5/SERPINA1/TRAPPC2/TRAPPC12/TRAPPC5/NUCB1/TGFA/CSNK1D/TRIP11/CHP1/AZIN2/COPB1/ERGIC3/STX5/STK17B/GOLGA2/CNIH1/COPG1/NAT8/ECPAS/VMA21/ERP44/TAPBP/DICER1/TMED7/CNIH4/CA4/LAMP5/SCYL1/AREG	30
GO:0001891	phagocytic cup	6/3273	22/12604	0.5253502115656121	0.8185143921267796	0.6110158710643281	SNX5/RACK1/PIP5K1C/ADGRB1/SYT11/DNM2	6
GO:1902554	serine/threonine protein kinase complex	16/3273	61/12604	0.5303884392325771	0.8235150300403513	0.6147488159704025	PHKG1/GTF2H5/CCNK/CDK9/CCNT2/GTF2H4/CCNH/GTF2H2/ERC1/SMCR8/MNAT1/CDK12/CDK1/IKBKG/CCNB2/CCNT1	16
GO:0045171	intercellular bridge	17/3273	65/12604	0.53383455803204	0.8235150300403513	0.6147488159704025	NINL/EPB41/RFXANK/NTNG2/HAUS3/DCTN1/KRR1/EHD2/NGRN/EAF1/PKNOX2/NISCH/USB1/NUDCD2/MICAL3/KLHL22/IQCB1	17
GO:0030140	trans-Golgi network transport vesicle	8/3273	30/12604	0.5347295827220654	0.8235150300403513	0.6147488159704025	CLTC/AP2A1/SYNRG/TGOLN2/CLTB/GOPC/AP1S1/RAB8B	8
GO:0031463	Cul3-RING ubiquitin ligase complex	8/3273	30/12604	0.5347295827220654	0.8235150300403513	0.6147488159704025	KLHL2/KBTBD6/KEAP1/KLHL7/KLHL22/KCTD13/KLHL42/KLHL24	8
GO:1902562	H4 histone acetyltransferase complex	8/3273	30/12604	0.5347295827220654	0.8235150300403513	0.6147488159704025	EP400/ACTBL2/MORF4L1/ACTB/TRRAP/DMAP1/MSL3/KANSL1	8
GO:0030027	lamellipodium	50/3273	193/12604	0.5356387158142113	0.8235150300403513	0.6147488159704025	CAPZB/DDX3X/PDXP/CTNNB1/ARPC3/DAG1/GIT1/NCKAP1/STMN2/KLHL2/PIP5K1A/CTNND1/RAC1/NF2/ACTR2/ACTR3/FGD1/ARPC5/PABPC1/TIAM2/CTNNA1/BRK1/PARVA/SORBS2/DYNLT1/ACTB/WASF2/CIB1/PXN/PARVB/EPHA2/BCAR1/ABI2/PLEKHG5/ILK/KPTN/AKT1/FLOT1/ITGB3/DNM2/HAX1/PODXL/ITSN1/FAM89B/CORO1B/STX2/ROCK1/ARHGAP31/CDC42BPB/MYLK	50
GO:0045334	clathrin-coated endocytic vesicle	19/3273	73/12604	0.5402203437557438	0.8287336262450752	0.6186444653767339	TF/AP2M1/AP2S1/APOB/APOE/CFTR/CLTC/AP2B1/HLA-DQA2/TGFA/AP2A1/TGOLN2/SYT2/BTC/DNM2/CLTB/AREG/FZD2/SLC2A8	19
GO:0016469	proton-transporting two-sector ATPase complex	10/3273	38/12604	0.5423854805349391	0.8302304066083058	0.6197618025503114	ATP6V1G3/ATP5PF/ATP6V1E1/ATP6V1G1/ATP6V1F/ATP6V1H/ATP6V1D/ATP6AP2/ATP6V1A/ATP6V1C1	10
GO:0045211	postsynaptic membrane	53/3273	206/12604	0.5584461177922113	0.8529439610918239	0.6367173288198656	CHRNE/ANK1/DLG4/CTNNB1/SNTA1/DAG1/TENM2/NSG1/ARC/GRIK5/TRAPPC4/ACTN2/LRFN4/PRRT2/ATP6AP2/SLITRK2/SSPN/CDH9/ADAM10/CACNG8/GRM1/LRRC4/LIN7B/RGS7BP/LRFN2/IGSF9B/LIN7C/GABRA4/ABHD17A/SYNE1/MUSK/NLGN2/ADGRL2/STRN/GRID2/CLSTN1/CACNG4/ADCY1/ITGB3/DMD/KCNJ4/UTRN/DNM2/ATAD1/PLPPR4/GRM7/DTNBP1/HSPA8/HIP1/CHRM3/SYNJ2BP/SYNDIG1/GRIN2C	53
GO:0005905	clathrin-coated pit	17/3273	66/12604	0.5626581021396335	0.8567769614705008	0.6395786396137806	TF/EPN1/AP2M1/AP2S1/CLTC/EPS15L1/AP2B1/TNK2/AP2A1/SYNJ1/EPS15/DNM2/CLTB/SNAP91/AP1S1/ITSN1/ITSN2	17
GO:0044306	neuron projection terminus	28/3273	109/12604	0.5634106379870485	0.8567769614705008	0.6395786396137806	CPLX3/KCNA6/SNCB/DLG4/ACTG1/GIT1/GRIK5/BLVRB/TH/PRRT2/RNF40/ACTB/USH2A/UNC13A/PTPRN/SNCA/SYT11/PRKCG/SYNJ1/POLG/ILK/FSTL3/DMD/GAD1/CAD/HSPA8/HNRNPR/CALCA	28
GO:0005911	cell-cell junction	108/3273	420/12604	0.5670738199996185	0.8585930760766084	0.6409343578011178	PDLIM5/PDXP/HPN/CTNNB1/PATJ/DAG1/CNTNAP2/TMOD3/EVPL/ACTG1/PANX2/ADD3/PARK7/NPHP4/SYMPK/PNN/SKAP1/CTNND1/PDZD11/EPB41L4B/NF2/AKAP6/PLXDC1/ACTR3/LIMS1/TNK2/ADD1/TCHP/ACTN1/FBF1/CTNNA1/RASIP1/LIMD1/ACTB/WASF2/AFDN/CDH9/ADAM10/LIN7B/VAMP5/PIP5K1C/YBX3/PXN/ANXA2/ADGRB1/JUP/HAMP/PARD6G/PARD6A/PLEKHA7/MAP2K2/STXBP6/EPHA2/CLDN12/SPECC1L/PRKCG/SPTBN4/LIN7C/CLDN1/CCDC85B/CDH5/ABI2/PLEKHG5/ESAM/PTPRJ/ILK/DD…	108
GO:0042575	DNA polymerase complex	5/3273	19/12604	0.5732961749498249	0.8585930760766084	0.6409343578011178	POLG/MCM3/POLD2/POLE4/POLD1	5
GO:0016342	catenin complex	6/3273	23/12604	0.5740667831857005	0.8585930760766084	0.6409343578011178	CTNNB1/CTNND1/CTNNA1/CDH9/JUP/CDH5	6
GO:0002116	semaphorin receptor complex	3/3273	11/12604	0.5744455107847796	0.8585930760766084	0.6409343578011178	PLXNB1/PLXNB2/PLXNA4	3
GO:0032009	early phagosome	3/3273	11/12604	0.5744455107847796	0.8585930760766084	0.6409343578011178	APPL1/SYT11/TLR7	3
GO:0043073	germ cell nucleus	3/3273	11/12604	0.5744455107847796	0.8585930760766084	0.6409343578011178	MLH1/MORC1/MLH3	3
GO:0044754	autolysosome	3/3273	11/12604	0.5744455107847796	0.8585930760766084	0.6409343578011178	FTH1/SQSTM1/FTL	3
GO:1990909	Wnt signalosome	3/3273	11/12604	0.5744455107847796	0.8585930760766084	0.6409343578011178	CTNNB1/LRP5/DVL1	3
GO:0098636	protein complex involved in cell adhesion	8/3273	31/12604	0.5765533936692266	0.8599022837203423	0.6419116731135115	ITGA2B/ITGA8/ITGAD/ITGBL1/ITGAM/ITGB3/JAM2/ITGB4	8
GO:0034451	centriolar satellite	25/3273	98/12604	0.5799144315533662	0.8630709450410439	0.6442770589584026	RAD23A/EXOC7/RBM39/PATJ/PCNT/BBS5/HAUS6/CCDC61/FLII/IFT43/CCDC57/KEAP1/HOOK3/PARD6A/BBS4/DBH/DYSF/WDR13/FLOT1/YTHDF2/PODXL/NUDT21/PLA2G6/CCDC66/PLK1	25
GO:0016529	sarcoplasmic reticulum	15/3273	59/12604	0.5876334970300531	0.8726982572914406	0.6514637873009548	ANK1/TRDN/AKAP6/DMPK/THBS1/CHERP/JSRP1/MANF/CLEC18B/HAX1/MTMR12/ATP2A2/JPH3/CASQ1/SRL	15
GO:0042734	presynaptic membrane	31/3273	122/12604	0.5907240448216229	0.8754254422197298	0.6534996137818826	CPLX3/CNR1/CTNNB1/EXOC3/NTNG2/GRIK5/ADGRL1/PRRT2/GPM6A/CDH9/NTNG1/UNC13A/ERC1/RGS7BP/SYT11/ATP2B3/CNTNAP4/PICK1/NLGN2/STXBP1/STX1B/DENND1A/OTOF/CLTB/SNAP91/STX11/ITSN1/ERC2/STX2/ITSN2/HIP1	31
GO:0150034	distal axon	64/3273	251/12604	0.5923445125393738	0.8759670969332266	0.653903955635571	CPLX3/KCNA6/SNCB/EXOC7/CNR1/DCTN2/EXOC4/ARPC3/EXOC8/EXOC3/ACTG1/GIT1/TENM2/STMN2/GRIK5/ADGRL1/BLVRB/CTNND1/TH/PRRT2/ARPC5/GPM6A/RNF40/MAPK8IP1/COPA/TIAM2/CALM3/DYNLT1/ACTB/TRPC5/YWHAE/CIB1/USH2A/UNC13A/PTPRN/SNCA/SYT11/PRKCG/DVL1/HSP90AB1/SYNJ1/POLG/ANG/KATNB1/NIN/RTN4R/ILK/FEZ1/CYTH2/GAD1/FXR1/DNM2/KLC1/DICER1/CAD/DTNBP1/ERC2/HSPA8/ZPR1/LAMP5/REG1A/HNRNPR/CALCA/FGF13	64
GO:0005770	late endosome	61/3273	240/12604	0.6026551437434866	0.8893304235369	0.6638795953110624	TF/KIDINS220/WASHC1/AP5M1/APOA5/VPS16/LAMTOR2/HGS/TPT1/LAPTM4A/EXOC8/VPS33A/NSG1/SNF8/VPS29/VPS41/LAMTOR5/LAMTOR4/VPS35/RMC1/PGA3/UBXN6/MCOLN3/CTSL/ATP7B/VAMP5/WDR81/RILP/VPS11/ANXA2/PRKAR1A/PIK3R4/MAP2K2/PSAP/DYSF/LAMTOR3/TSG101/WDR91/VPS18/ECPAS/CCZ1/MON1A/SQSTM1/ANKRD13D/CHMP6/VPS33B/MVB12B/ARL8B/AP5S1/MITD1/MAPK1/RAP1A/VIPAS39/HSPA8/VPS28/LAMP5/VPS26B/ANKRD27/STARD3NL/LAPTM4B/NMNAT2	61
GO:0005795	Golgi stack	29/3273	115/12604	0.6085376855805189	0.8961166762346038	0.668945490478252	B4GALT2/NSG1/TRAPPC4/INPP5E/NUCB1/GOSR1/RASIP1/COG2/GCC1/LLGL1/MOB4/GPR89B/XYLT1/CHSY1/GOLGA7/BET1L/ARAP1/NECAB3/GOLGA2/GOLPH3/GOLGA8G/SAR1B/GAL3ST4/COG3/TMEM87A/ASAP2/SCFD1/HACE1/ST3GAL2	29
GO:0031902	late endosome membrane	32/3273	127/12604	0.6125833406747747	0.9001750985073531	0.6719750773052932	AP5M1/VPS16/LAMTOR2/HGS/LAPTM4A/VPS33A/NSG1/SNF8/VPS41/LAMTOR5/LAMTOR4/RMC1/UBXN6/MCOLN3/WDR81/RILP/VPS11/ANXA2/LAMTOR3/TSG101/WDR91/VPS18/CHMP6/VPS33B/MVB12B/ARL8B/AP5S1/MITD1/VPS28/LAMP5/STARD3NL/LAPTM4B	32
GO:0044665	MLL1/2 complex	7/3273	28/12604	0.6179260860531082	0.9019903863714727	0.6733301783349104	HCFC1/LAS1L/PRPF31/WDR5/TAF6/KANSL1/E2F6	7
GO:0071339	MLL1 complex	7/3273	28/12604	0.6179260860531082	0.9019903863714727	0.6733301783349104	HCFC1/LAS1L/PRPF31/WDR5/TAF6/KANSL1/E2F6	7
GO:0016528	sarcoplasm	17/3273	68/12604	0.6182177636065392	0.9019903863714727	0.6733301783349104	ANK1/PLEC/TRDN/AKAP6/DMPK/THBS1/CHERP/JSRP1/MANF/CLEC18B/HAX1/MTMR12/ATP2A2/JPH3/DTNBP1/CASQ1/SRL	17
GO:0031904	endosome lumen	6/3273	24/12604	0.6201510964164032	0.9019903863714727	0.6733301783349104	APOB/PGA3/AP4B1/CTSL/JAK2/AP4E1	6
GO:0031901	early endosome membrane	38/3273	151/12604	0.6202799218600386	0.9019903863714727	0.6733301783349104	SNX5/SNX4/SNX19/WASHC1/HGS/SNX6/NSG1/ARC/RABGEF1/CFTR/UBXN6/MCOLN3/EHD1/EHD4/APPL1/LLGL1/WDR81/BOK/NAPEPLD/TSG101/ZFYVE28/WDR91/RBSN/GGA3/SNX12/EPS15/VPS33B/DKK1/EEA1/MON2/RAB5B/HLA-G/ARF6/CAV1/LAMP5/MTMR2/SYNDIG1/CD8B	38
GO:0005858	axonemal dynein complex	4/3273	16/12604	0.6293098067888514	0.9113241600386272	0.6802977819621784	CCDC65/DNHD1/DNAH5/DNAH2	4
GO:0044305	calyx of Held	4/3273	16/12604	0.6293098067888514	0.9113241600386272	0.6802977819621784	ACTG1/GIT1/ACTB/PRKCG	4
GO:0030139	endocytic vesicle	74/3273	293/12604	0.6328712555348781	0.9145841332574428	0.6827313315675377	TF/UBA52/DLG4/AP2M1/BECN1/AP2S1/MPO/HGS/APOB/ACTG1/APOA1/EHD3/APOE/ATG5/CFTR/CLTC/HPX/AP2B1/NOD1/HLA-DQA2/PGLYRP1/HEATR5B/TGFA/STXBP3/EHD2/EHD1/SAA1/EHD4/MTOR/ELANE/AP2A1/APPL1/TGOLN2/CTSL/CACNG8/RILP/VPS11/HP/PIK3R4/SYT11/RALA/SYT2/DYSF/BTC/PLEKHG5/RPS27A/PICK1/STXBP1/LTF/CACNG4/ECPAS/ATG12/NOSTRIN/CDC42EP4/MYO1C/DNM2/ATG14/TAPBP/RAP1A/CLTB/TLR7/RAB5B/HLA-G/ARF6/RAB8B/HSPH1/CDC42EP2/CAV1/ZDHHC5/…	74
GO:0032585	multivesicular body membrane	3/3273	12/12604	0.638811179683396	0.9212607508657239	0.6877153848266225	HGS/NSG1/LAPTM4B	3
GO:0032154	cleavage furrow	11/3273	45/12604	0.6479867951976659	0.9290811070596603	0.6935532317818307	PDXP/NF2/MEN1/DCTN3/RALA/KATNBL1/ICAM2/PLCD3/ARF6/PSD2/MYLK	11
GO:0099146	intrinsic component of postsynaptic density membrane	11/3273	45/12604	0.6479867951976659	0.9290811070596603	0.6935532317818307	GRIK5/LRFN4/LRRC4/RGS7BP/LRFN2/ABHD17A/GRID2/CLSTN1/CACNG4/ADCY1/PLPPR4	11
GO:0008076	voltage-gated potassium channel complex	10/3273	41/12604	0.6495581378869831	0.9290811070596603	0.6935532317818307	KCNA6/CNTNAP2/KCNN1/KCNQ2/CALM3/KCNJ16/KCNJ6/KCNQ5/KCNIP4/KCNJ4	10
GO:0030315	T-tubule	10/3273	41/12604	0.6495581378869831	0.9290811070596603	0.6935532317818307	ASB3/AKAP6/CACNG8/CACNG6/DYSF/CACNG4/CAV3/CACNB3/CASQ1/SCN5A	10
GO:0008305	integrin complex	7/3273	29/12604	0.6581785495881698	0.9376888003290016	0.6999788209362929	ITGA2B/ITGA8/ITGAD/ITGBL1/ITGAM/ITGB3/ITGB4	7
GO:0030426	growth cone	41/3273	165/12604	0.6582629114057461	0.9376888003290016	0.6999788209362929	EXOC7/CNR1/DCTN2/EXOC4/ARPC3/EXOC8/EXOC3/TENM2/STMN2/ADGRL1/CTNND1/ARPC5/GPM6A/MAPK8IP1/COPA/TIAM2/CALM3/DYNLT1/TRPC5/YWHAE/CIB1/SNCA/DVL1/HSP90AB1/ANG/KATNB1/NIN/RTN4R/FEZ1/CYTH2/FXR1/DNM2/KLC1/DICER1/DTNBP1/ERC2/ZPR1/LAMP5/REG1A/HNRNPR/FGF13	41
GO:0000791	euchromatin	6/3273	25/12604	0.6632453856759666	0.9428620757674636	0.7038406386742492	CTNNB1/RBMX/CREB1/JAK2/JUN/DNMT3A	6
GO:0120111	neuron projection cytoplasm	21/3273	86/12604	0.6686183067208518	0.9477127779582937	0.7074616575016671	ACTR10/ZC3H14/DLG4/SOD1/AP3M1/SFPQ/ARC/SPG7/BLOC1S1/DST/SNAPIN/PQBP1/KIF1B/KIF1C/ARMCX3/ARL8B/MAPK1/HNRNPU/BLOC1S5/KIF17/DTNBP1	21
GO:0031045	dense core granule	5/3273	21/12604	0.670284315967903	0.9477127779582937	0.7074616575016671	SOD1/CHGA/NPY/SYT2/SCG2	5
GO:0033116	endoplasmic reticulum-Golgi intermediate compartment membrane	16/3273	66/12604	0.6710870183376116	0.9477127779582937	0.7074616575016671	F5/SERPINA1/TGFA/CSNK1D/TRIP11/AZIN2/ERGIC3/STX5/GOLGA2/CNIH1/NAT8/VMA21/TAPBP/TMED7/LAMP5/AREG	16
GO:0000792	heterochromatin	15/3273	62/12604	0.6720885746265837	0.9477127779582937	0.7074616575016671	RRP8/RNF20/MBD3/MECP2/MPHOSPH8/RNF40/CENPC/LRWD1/KMT5C/HDAC1/DDX6/TOP2B/ATRX/CENPB/DNMT3A	15
GO:0001726	ruffle	42/3273	170/12604	0.6754064539119924	0.9504711790938924	0.7095207866859853	SNX5/PDXP/EEF1A1/RPS3/LAYN/NCKAP1/KLHL2/MACF1/PIP5K1A/INPP5E/RAC1/NF2/FGD1/SPRY2/ACTN1/APPL1/PDE9A/TLN2/WASF2/CIB1/PIP5K1C/WWC1/BMX/ANXA2/PARD6A/SH2B2/EPHA2/BCAR1/EPS8L3/SAMSN1/PTPRJ/ITGB3/MYO1C/DNM2/INPP5K/PDLIM7/PODXL/PSD4/ARF6/ROCK1/RINL/PSD2	42
GO:0031201	SNARE complex	11/3273	46/12604	0.6791036305557667	0.9517942353068494	0.7105084398686329	CPLX3/SNX4/GOSR1/NAPB/STXBP5L/BET1L/STX5/USE1/STX1B/STX11/STX2	11
GO:0097038	perinuclear endoplasmic reticulum	4/3273	17/12604	0.6804374261004553	0.9517942353068494	0.7105084398686329	OSBP2/ADAM10/CAPN2/CLU	4
GO:0097225	sperm midpiece	4/3273	17/12604	0.6804374261004553	0.9517942353068494	0.7105084398686329	MROH2B/GABARAP/IFT172/SQSTM1	4
GO:0000151	ubiquitin ligase complex	62/3273	250/12604	0.6878134267821417	0.9601875437878699	0.7167739921203373	FBXL8/FBXW5/FBXW8/DCUN1D2/RNF20/KLHL2/KBTBD6/MED6/ANAPC13/BARD1/DCAF12/RNF40/CUL5/SKP1/MED12/FBXO7/TRAF7/PCGF6/MED7/UBE2D4/PHC3/KEAP1/COMMD1/MED31/ANKIB1/ELOB/RNF7/MAEA/PCGF5/ANAPC7/UBE2E1/KLHL7/CDC20/PHC2/WWP2/CUL1/RNF31/RBCK1/ATG3/UBE2C/ANAPC16/LMO7/KLHL22/DCAF13/ANAPC4/IKBKG/DMAC2/PCGF1/CDKN1B/KCTD13/ANAPC15/GID8/ARIH1/CDC27/CUL7/ANAPC10/DTL/KLHL42/FEM1A/KLHL24/FBXO33/FBXW4	62
GO:0005790	smooth endoplasmic reticulum	7/3273	30/12604	0.6957499742865496	0.9638935977573765	0.7195405382142988	APOB/RPL10/GABARAP/TH/SVIP/CASQ1/MYO1D	7
GO:0032839	dendrite cytoplasm	7/3273	30/12604	0.6957499742865496	0.9638935977573765	0.7195405382142988	ZC3H14/DLG4/SOD1/SFPQ/MAPK1/HNRNPU/KIF17	7
GO:0005921	gap junction	3/3273	13/12604	0.6959919387818306	0.9638935977573765	0.7195405382142988	PANX2/SPECC1L/DSC1	3
GO:0090533	cation-transporting ATPase complex	3/3273	13/12604	0.6959919387818306	0.9638935977573765	0.7195405382142988	ATP12A/FXYD2/ATP1A3	3
GO:0098982	GABA-ergic synapse	14/3273	59/12604	0.6999969926515566	0.9675205957837355	0.7222480695414707	CNR1/DAG1/PLCB1/PCLO/LRFN4/SLITRK2/IGSF9B/ATP2B3/GABRA4/NLGN2/CLSTN1/FLOT1/ERC2/MDGA1	14
GO:0005802	trans-Golgi network	55/3273	224/12604	0.7108004644043331	0.9785024244858879	0.7304459359380404	SYS1/CHST5/VPS52/BECN1/PCSK1N/ARL5A/NSG1/CLTC/CBY1/YIPF4/RAC1/BIRC6/HLA-DQA2/COG8/TRAPPC9/NUCB1/COG1/USP6NL/AP4B1/TGOLN2/COG2/COG4/COG7/VPS51/ADAM10/PIK3C2A/LLGL1/ATP7B/GCC2/AP1B1/AZIN2/SYT11/ARAP1/BOK/COG5/PICK1/GOLPH3/SCAMP4/WDR11/ATXN2/GGA3/GBA/DNM2/INPP5K/AP1M2/CLTB/COG3/AP1S1/CA4/AP4E1/PLEKHJ1/TRAPPC6A/AP1M1/ARL5B/NMNAT2	55
GO:0016605	PML body	22/3273	92/12604	0.7113258472182413	0.9785024244858879	0.7304459359380404	TENM2/CDK9/PARK7/HIPK2/SMC5/MKNK2/MTOR/EIF3E/SUMO2/AKAP8L/HIPK3/DAPK3/ELF4/ZMYM2/SPTBN4/TP53INP2/THAP1/RGS14/SQSTM1/ATRX/SUMO1/ZBTB16	22
GO:0019005	SCF ubiquitin ligase complex	10/3273	43/12604	0.7125369772313892	0.9785024244858879	0.7304459359380404	FBXL8/FBXW5/FBXW8/CUL5/SKP1/FBXO7/CUL1/DMAC2/FBXO33/FBXW4	10
GO:0035579	specific granule membrane	20/3273	84/12604	0.7135497622683624	0.9785024244858879	0.7304459359380404	CEACAM8/LAMTOR2/OLR1/ATP6V1D/SLCO4C1/GPR84/UBR4/ADAM10/TMEM30A/ITGAM/LAMTOR3/PTPRJ/CD93/TSPAN14/DNAJC5/PTPRB/ALDH3B1/RAP1A/STOM/AP1M1	20
GO:0045095	keratin filament	8/3273	35/12604	0.7232439571042975	0.9898515334486268	0.7389179747505207	KRTAP2-1/CSNK1A1/KRT76/TCHP/FBF1/KRT84/KRT74/KRT82	8
GO:1904115	axon cytoplasm	14/3273	60/12604	0.7253105661951091	0.9907373291667049	0.7395792157103286	ACTR10/ZC3H14/SOD1/AP3M1/SPG7/BLOC1S1/DST/SNAPIN/KIF1B/KIF1C/ARMCX3/ARL8B/BLOC1S5/DTNBP1	14
GO:0012507	ER to Golgi transport vesicle membrane	13/3273	56/12604	0.7284150387313824	0.9916069078189396	0.7402283507319787	HLA-DQA2/TGFA/STX5/CNIH1/SEC31B/SEC13/SEC23B/VMA21/SAR1B/TMED7/HLA-G/SEC31A/AREG	13
GO:0042470	melanosome	23/3273	97/12604	0.7302090983079297	0.9916069078189396	0.7402283507319787	CLTC/TH/RAC1/GNA13/BSG/YWHAE/ANXA2/HSP90AB1/HPS4/FLOT1/ITGB3/DNAJC5/SLC2A1/TPP1/SGSM2/RAN/CNP/RAB5B/SND1/DTNBP1/HSPA8/STOM/ANKRD27	23
GO:0048770	pigment granule	23/3273	97/12604	0.7302090983079297	0.9916069078189396	0.7402283507319787	CLTC/TH/RAC1/GNA13/BSG/YWHAE/ANXA2/HSP90AB1/HPS4/FLOT1/ITGB3/DNAJC5/SLC2A1/TPP1/SGSM2/RAN/CNP/RAB5B/SND1/DTNBP1/HSPA8/STOM/ANKRD27	23
GO:0032589	neuron projection membrane	11/3273	48/12604	0.7362109764353857	0.9948446188584713	0.7426452817598302	ANK1/CNTNAP2/ITGA8/ATP6AP2/SPTBN1/USH2A/GABRA4/MYO1C/MYO1D/LAMP5/REG1A	11
GO:0034705	potassium channel complex	11/3273	48/12604	0.7362109764353857	0.9948446188584713	0.7426452817598302	KCNA6/CNTNAP2/GRIK5/KCNN1/KCNQ2/CALM3/KCNJ16/KCNJ6/KCNQ5/KCNIP4/KCNJ4	11
GO:0030427	site of polarized growth	41/3273	170/12604	0.736869151790587	0.9948446188584713	0.7426452817598302	EXOC7/CNR1/DCTN2/EXOC4/ARPC3/EXOC8/EXOC3/TENM2/STMN2/ADGRL1/CTNND1/ARPC5/GPM6A/MAPK8IP1/COPA/TIAM2/CALM3/DYNLT1/TRPC5/YWHAE/CIB1/SNCA/DVL1/HSP90AB1/ANG/KATNB1/NIN/RTN4R/FEZ1/CYTH2/FXR1/DNM2/KLC1/DICER1/DTNBP1/ERC2/ZPR1/LAMP5/REG1A/HNRNPR/FGF13	41
GO:0005901	caveola	17/3273	73/12604	0.7405435269298692	0.997875254434457	0.7449076322501225	CTNNB1/AKAP6/EHD2/SPRED1/CTNNA1/LRP8/TGFBR2/ADTRP/PLVAP/FLOT1/SLC2A1/CAV3/MAPK1/JAK2/CAV1/SCN5A/BMPR1A	17
GO:0098791	Golgi apparatus subcompartment	77/3273	314/12604	0.7425043532067885	0.9985896696307098	0.74544093872297	SYS1/B4GALT2/CHST5/VPS52/BECN1/PCSK1N/ARL5A/NSG1/TRAPPC4/INPP5E/CLTC/CBY1/YIPF4/RAC1/BIRC6/HLA-DQA2/COG8/TRAPPC9/NUCB1/COG1/USP6NL/GOSR1/AP4B1/RASIP1/TGOLN2/COG2/GCC1/COG4/COG7/VPS51/ADAM10/PIK3C2A/LLGL1/MOB4/ATP7B/GPR89B/XYLT1/CHSY1/GOLGA7/GCC2/BET1L/AP1B1/AZIN2/SYT11/ARAP1/BOK/NECAB3/GOLGA2/COG5/PICK1/GOLPH3/SCAMP4/WDR11/ATXN2/GOLGA8G/GGA3/SAR1B/GAL3ST4/GBA/DNM2/INPP5K/AP1M2/CLTB/COG3/AP1S1/TME…	77
GO:0033268	node of Ranvier	3/3273	14/12604	0.7460187553552453	0.9999990585917448	0.7464930387617459	DAG1/KCNQ2/SPTBN4	3
GO:0055037	recycling endosome	41/3273	171/12604	0.7512149094408462	0.9999990585917448	0.7464930387617459	TF/TUBGCP4/WASHC1/VPS52/VPS16/NSG1/SNF8/RABGEF1/EHD3/CFTR/TUBG1/HFE/RAC1/VPS50/EHD2/EHD1/EHD4/VPS51/TBC1D17/COMMD1/SYT11/BOK/NISCH/ABHD17A/TUBA1A/LTF/RAP2C/SCAMP4/GGA3/TPP1/VPS33B/RAN/EEA1/VIPAS39/HLA-G/ITSN1/ARF6/RAB8B/PLEKHJ1/SGK3/LAMP5	41
GO:0035371	microtubule plus-end	5/3273	23/12604	0.7514801077742778	0.9999990585917448	0.7464930387617459	DCTN1/DST/KIF2C/CLASP1/GAS2L1	5
GO:0045335	phagocytic vesicle	30/3273	127/12604	0.7578727570989374	0.9999990585917448	0.7464930387617459	BECN1/MPO/HGS/ACTG1/ATG5/NOD1/PGLYRP1/STXBP3/MTOR/ELANE/APPL1/RILP/PIK3R4/SYT11/STXBP1/LTF/ATG12/CDC42EP4/MYO1C/DNM2/ATG14/TAPBP/RAP1A/TLR7/HLA-G/RAB8B/CDC42EP2/ZDHHC5/VPS26B/ZYX	30
GO:0005581	collagen trimer	18/3273	78/12604	0.7590118919523203	0.9999990585917448	0.7464930387617459	COL18A1/ADIPOQ/MBL2/COL11A2/COL22A1/LUM/COL4A1/FCN2/COLEC11/COL6A3/FCN3/COL24A1/WDR33/COL4A2/COL6A1/COL15A1/COL20A1/COL9A3	18
GO:0044297	cell body	116/3273	471/12604	0.7659414528475975	0.9999990585917448	0.7464930387617459	GNB2/SNCB/WASHC5/SOD1/HPN/MAST1/VPS16/DMWD/APOB/GNB1/CNTNAP2/RACK1/TOP1/ROGDI/ARC/EIF4B/STMN2/GRIK5/DNAJB1/GIGYF2/PARK7/APOE/GABARAP/HCFC1/TH/DCTN1/NF2/GNAT1/PLXDC1/GPM6A/PJVK/MAPK8IP1/ITGA8/KCNN1/RPTOR/ATP6AP2/TIAM2/MAP1S/MTOR/PDE9A/EIF4A3/DYNLT1/TTBK1/TRPC5/ADAM10/CCT5/FUS/GDI1/CIB1/USH2A/SLC38A2/ATP1A3/PTPRN/SMN1/AZIN2/SNCA/CD200/CAPN2/ARG1/SYT11/CCT3/PHAX/SPTBN4/LRP8/RPL28/DVL1/HSP90AB1/HDAC1…	116
GO:0016327	apicolateral plasma membrane	4/3273	19/12604	0.7672240122645066	0.9999990585917448	0.7464930387617459	CTNNB1/JUP/MPDZ/THBD	4
GO:0032982	myosin filament	4/3273	19/12604	0.7672240122645066	0.9999990585917448	0.7464930387617459	MYH7/MYH15/MYBPC1/MYOM2	4
GO:0032587	ruffle membrane	22/3273	95/12604	0.769100798560589	0.9999990585917448	0.7464930387617459	PDXP/EEF1A1/RPS3/MACF1/PIP5K1A/RAC1/NF2/SPRY2/PDE9A/CIB1/PIP5K1C/WWC1/BMX/EPHA2/EPS8L3/PTPRJ/ITGB3/MYO1C/DNM2/INPP5K/PSD4/PSD2	22
GO:0044295	axonal growth cone	6/3273	28/12604	0.7728740448584146	0.9999990585917448	0.7464930387617459	GPM6A/MAPK8IP1/DYNLT1/HSP90AB1/NIN/RTN4R	6
GO:0090734	site of DNA damage	19/3273	83/12604	0.7758960668853601	0.9999990585917448	0.7464930387617459	HUS1B/ARPC3/NABP1/INIP/ACTR2/SMC5/ACTR3/ARPC5/RPA3/CUL5/ARPC4/PRPF19/INTS3/ARPC1A/RIF1/WRAP53/NHEJ1/XRCC5/RAD50	19
GO:0033162	melanosome membrane	2/3273	10/12604	0.7771917328453812	0.9999990585917448	0.7464930387617459	TH/DTNBP1	2
GO:0043020	NADPH oxidase complex	2/3273	10/12604	0.7771917328453812	0.9999990585917448	0.7464930387617459	NOX1/NOXA1	2
GO:0044224	juxtaparanode region of axon	2/3273	10/12604	0.7771917328453812	0.9999990585917448	0.7464930387617459	DLG4/CNTNAP2	2
GO:0045009	chitosome	2/3273	10/12604	0.7771917328453812	0.9999990585917448	0.7464930387617459	TH/DTNBP1	2
GO:0070775	H3 histone acetyltransferase complex	2/3273	10/12604	0.7771917328453812	0.9999990585917448	0.7464930387617459	ING5/PHF14	2
GO:0090741	pigment granule membrane	2/3273	10/12604	0.7771917328453812	0.9999990585917448	0.7464930387617459	TH/DTNBP1	2
GO:0097228	sperm principal piece	2/3273	10/12604	0.7771917328453812	0.9999990585917448	0.7464930387617459	IFT172/PGAM4	2
GO:0034706	sodium channel complex	3/3273	15/12604	0.7892243353559023	0.9999990585917448	0.7464930387617459	GRIK5/SCN1A/SCN5A	3
GO:0008328	ionotropic glutamate receptor complex	7/3273	33/12604	0.7914990720679981	0.9999990585917448	0.7464930387617459	DLG4/GRIK5/CACNG8/GRID2/CACNG4/VWC2L/GRIN2C	7
GO:0051233	spindle midzone	7/3273	33/12604	0.7914990720679981	0.9999990585917448	0.7464930387617459	RIF1/ARL8B/EML1/CENPE/HNRNPU/PLK1/MAP10	7
GO:0098878	neurotransmitter receptor complex	7/3273	33/12604	0.7914990720679981	0.9999990585917448	0.7464930387617459	DLG4/GRIK5/CACNG8/GRID2/CACNG4/VWC2L/GRIN2C	7
GO:1990752	microtubule end	7/3273	33/12604	0.7914990720679981	0.9999990585917448	0.7464930387617459	DCTN1/SPRY2/DST/ASPM/KIF2C/CLASP1/GAS2L1	7
GO:0005871	kinesin complex	10/3273	46/12604	0.7923775150901904	0.9999990585917448	0.7464930387617459	YWHAE/KIFAP3/KIF1B/KIF1C/KIFC2/KIF2C/KLC1/KIF23/KIF17/KIF27	10
GO:0030134	COPII-coated ER to Golgi transport vesicle	19/3273	84/12604	0.7941203713118669	0.9999990585917448	0.7464930387617459	F5/SERPINA1/HLA-DQA2/TGFA/ERGIC3/STX5/GOLGA2/CNIH1/SEC31B/SEC13/ECPAS/SEC23B/VMA21/SAR1B/TMED7/CNIH4/HLA-G/SEC31A/AREG	19
GO:0098793	presynapse	103/3273	423/12604	0.7955401299392838	0.9999990585917448	0.7464930387617459	CPLX3/KCNA6/SNCB/DLG4/PDLIM5/CNR1/AP2M1/CTNNB1/SLC22A2/EXOC3/ROGDI/ACTG1/RPL22/SYPL2/GIT1/NTNG2/GNB5/GRIK5/ADGRL1/PCLO/BLVRB/TRAPPC4/COPS4/PARK7/SYN3/CTNND1/RABAC1/PDZD11/TH/PRRT2/BORCS5/GPM6A/RNF40/STXBP3/COPS5/CALM3/ACTB/VPS45/CDH9/ADAM10/NTNG1/LIN7B/PIP5K1C/SYT12/USH2A/UNC13A/SNAPIN/RAB2B/ERC1/PTPRN/RGS7BP/SNCA/SYT11/ATP2B3/PRKCG/LIN7C/SYT2/DVL1/SYNJ1/POLG/CNTNAP4/PICK1/PPT1/NLGN2/RTN4R/ILK/ST…	103
GO:0009295	nucleoid	9/3273	42/12604	0.7995666996123951	0.9999990585917448	0.7464930387617459	CLPX/POLG/GRSF1/UQCC2/TOP1MT/TRMT10C/TFAM/TFB1M/ATAD3A	9
GO:0042645	mitochondrial nucleoid	9/3273	42/12604	0.7995666996123951	0.9999990585917448	0.7464930387617459	CLPX/POLG/GRSF1/UQCC2/TOP1MT/TRMT10C/TFAM/TFB1M/ATAD3A	9
GO:0099061	integral component of postsynaptic density membrane	9/3273	42/12604	0.7995666996123951	0.9999990585917448	0.7464930387617459	GRIK5/LRFN4/LRRC4/LRFN2/GRID2/CLSTN1/CACNG4/ADCY1/PLPPR4	9
GO:0098686	hippocampal mossy fiber to CA3 synapse	6/3273	29/12604	0.8027946088419566	0.9999990585917448	0.7464930387617459	CAPZB/GRIK5/CTNND1/SYT12/ADCY1/DTNBP1	6
GO:0034703	cation channel complex	30/3273	130/12604	0.8028885149344529	0.9999990585917448	0.7464930387617459	KCNA6/DLG4/MICU2/CNTNAP2/PTPA/GRIK5/MICU3/AKAP6/PRKACA/KCNN1/KCNQ2/CALM3/SCN1A/TRPV6/TRPC5/CACNG8/CACNG6/KCNJ16/TRPC1/KCNJ6/KCNQ5/CACNA1B/CACNG4/KCNIP4/KCNJ4/CACNB3/VWC2L/SMDT1/SCN5A/GRIN2C	30
GO:0031233	intrinsic component of external side of plasma membrane	4/3273	20/12604	0.803112604485873	0.9999990585917448	0.7464930387617459	GP1BA/F10/RTN4R/CA4	4
GO:0098644	complex of collagen trimers	4/3273	20/12604	0.803112604485873	0.9999990585917448	0.7464930387617459	COL11A2/LUM/COL4A1/COL4A2	4
GO:0044309	neuron spine	38/3273	163/12604	0.8063700759508229	0.9999990585917448	0.7464930387617459	DLG4/TENM2/ARC/DNAJB1/CTNND1/ACTN2/RAC1/PRRT2/GPM6A/PRKACA/ITGA8/ATP6AP2/DIP2A/ADAM10/LRRC4/FUS/ADGRB1/SYT11/USP8/DVL1/ABI2/ABHD17A/STRN/GRID2/CLSTN1/CTTNBP2/RGS14/HOMER1/STRN4/FXR1/ANKS1B/APBA3/EEA1/ZMYND8/ITSN1/DTNBP1/MTMR2/SYNDIG1	38
GO:0005891	voltage-gated calcium channel complex	5/3273	25/12604	0.8167391209823671	0.9999990585917448	0.7464930387617459	CACNG8/CACNG6/CACNA1B/CACNG4/CACNB3	5
GO:0000421	autophagosome membrane	7/3273	34/12604	0.8178002446992505	0.9999990585917448	0.7464930387617459	GABARAP/MAP1LC3B2/MCOLN3/ATP6AP2/WDR81/ATG14/ATG16L2	7
GO:0000109	nucleotide-excision repair complex	2/3273	11/12604	0.8222464488588483	0.9999990585917448	0.7464930387617459	XRCC1/POLD1	2
GO:0000138	Golgi trans cisterna	2/3273	11/12604	0.8222464488588483	0.9999990585917448	0.7464930387617459	GCC1/BET1L	2
GO:0001518	voltage-gated sodium channel complex	2/3273	11/12604	0.8222464488588483	0.9999990585917448	0.7464930387617459	SCN1A/SCN5A	2
GO:0001527	microfibril	2/3273	11/12604	0.8222464488588483	0.9999990585917448	0.7464930387617459	MFAP1/ADAMTSL5	2
GO:0010369	chromocenter	2/3273	11/12604	0.8222464488588483	0.9999990585917448	0.7464930387617459	SOX30/SCMH1	2
GO:0018995	host cellular component	2/3273	11/12604	0.8222464488588483	0.9999990585917448	0.7464930387617459	DYNLT1/NUP153	2
GO:0031464	Cul4A-RING E3 ubiquitin ligase complex	2/3273	11/12604	0.8222464488588483	0.9999990585917448	0.7464930387617459	CDKN1B/DTL	2
GO:0035631	CD40 receptor complex	2/3273	11/12604	0.8222464488588483	0.9999990585917448	0.7464930387617459	RNF31/TRAF3	2
GO:0043218	compact myelin	2/3273	11/12604	0.8222464488588483	0.9999990585917448	0.7464930387617459	ANXA2/MARVELD2	2
GO:0043657	host cell	2/3273	11/12604	0.8222464488588483	0.9999990585917448	0.7464930387617459	DYNLT1/NUP153	2
GO:0044666	MLL3/4 complex	2/3273	11/12604	0.8222464488588483	0.9999990585917448	0.7464930387617459	WDR5/KMT2D	2
GO:0061702	inflammasome complex	2/3273	11/12604	0.8222464488588483	0.9999990585917448	0.7464930387617459	DDX3X/CASP5	2
GO:0098993	anchored component of synaptic vesicle membrane	2/3273	11/12604	0.8222464488588483	0.9999990585917448	0.7464930387617459	CPLX3/DNAJC5	2
GO:0099243	extrinsic component of synaptic membrane	2/3273	11/12604	0.8222464488588483	0.9999990585917448	0.7464930387617459	SNAP91/HIP1	2
GO:0099523	presynaptic cytosol	2/3273	11/12604	0.8222464488588483	0.9999990585917448	0.7464930387617459	PRKCG/HSPA8	2
GO:0031362	anchored component of external side of plasma membrane	3/3273	16/12604	0.8261276881021449	0.9999990585917448	0.7464930387617459	GP1BA/RTN4R/CA4	3
GO:0043194	axon initial segment	3/3273	16/12604	0.8261276881021449	0.9999990585917448	0.7464930387617459	KCNQ2/LRRC7/SPTBN4	3
GO:0098576	lumenal side of membrane	6/3273	30/12604	0.8295557674808087	0.9999990585917448	0.7464930387617459	HLA-DQA2/NUCB1/DNAJC19/TAPBP/HLA-G/HSPA8	6
GO:0005882	intermediate filament	22/3273	99/12604	0.8333812645511752	0.9999990585917448	0.7464930387617459	KRT40/KRTAP2-1/EVPL/CSNK1A1/KRT76/MACF1/LMNB2/PNN/KRT12/PLEC/TCHP/FBF1/DST/NCKIPSD/JUP/KRT36/KRT222/NES/DSP/KRT84/KRT74/KRT82	22
GO:0009925	basal plasma membrane	49/3273	211/12604	0.840486512823915	0.9999990585917448	0.7464930387617459	ANK1/TF/CTNNB1/DTNB/ATP12A/DAG1/EPB41/SLC51A/PDZD11/SLCO4C1/NOD1/TGFA/STXBP3/CDH16/AP2A1/LRRC7/BSND/SLC4A1/DST/WASF2/BSG/ATP7B/LIN7B/ANXA2/SLC7A6/ALPK2/LIN7C/CLDN1/ABCC1/HSP90AB1/KCNJ16/SLC13A3/FLOT1/MARVELD2/SLC2A9/LPO/SLC2A1/KCNJ4/SHROOM4/DSP/EPS15/MYO1C/OTOF/ITGB4/CA2/STX2/MYO1D/CHRM3/SYNJ2BP	49
GO:0043197	dendritic spine	37/3273	162/12604	0.8424601886881399	0.9999990585917448	0.7464930387617459	DLG4/TENM2/ARC/DNAJB1/CTNND1/ACTN2/RAC1/PRRT2/GPM6A/PRKACA/ITGA8/ATP6AP2/DIP2A/ADAM10/LRRC4/FUS/ADGRB1/SYT11/USP8/DVL1/ABI2/ABHD17A/STRN/GRID2/CLSTN1/CTTNBP2/RGS14/HOMER1/STRN4/FXR1/ANKS1B/APBA3/ZMYND8/ITSN1/DTNBP1/MTMR2/SYNDIG1	37
GO:0030658	transport vesicle membrane	42/3273	183/12604	0.8469689503504402	0.9999990585917448	0.7464930387617459	CPLX3/EEF1AKMT4-ECE2/SYPL2/SYN3/CLTC/PRRT2/BORCS5/HLA-DQA2/TGFA/AP2A1/CALM3/SYNRG/TMEM30A/SYT12/UNC13A/SNTB2/SNAPIN/PTPRN/SNCA/STX5/DBH/SYT2/CNIH1/SEC31B/SEC13/DNAJC5/SEC23B/VMA21/SAR1B/OTOF/TMED7/CLTB/AP1S1/HLA-G/SEC31A/SPRED2/CA4/DTNBP1/SCG3/LAMP5/AREG/SYNDIG1	42
GO:0098948	intrinsic component of postsynaptic specialization membrane	13/3273	62/12604	0.8527962040673449	0.9999990585917448	0.7464930387617459	GRIK5/LRFN4/LRRC4/RGS7BP/LRFN2/GABRA4/ABHD17A/NLGN2/GRID2/CLSTN1/CACNG4/ADCY1/PLPPR4	13
GO:0005767	secondary lysosome	3/3273	17/12604	0.8573470299596497	0.9999990585917448	0.7464930387617459	FTH1/SQSTM1/FTL	3
GO:0031462	Cul2-RING ubiquitin ligase complex	3/3273	17/12604	0.8573470299596497	0.9999990585917448	0.7464930387617459	COMMD1/ELOB/FEM1A	3
GO:0098533	ATPase dependent transmembrane transport complex	3/3273	17/12604	0.8573470299596497	0.9999990585917448	0.7464930387617459	ATP12A/FXYD2/ATP1A3	3
GO:0005583	fibrillar collagen trimer	2/3273	12/12604	0.8589335026939389	0.9999990585917448	0.7464930387617459	COL11A2/LUM	2
GO:0032591	dendritic spine membrane	2/3273	12/12604	0.8589335026939389	0.9999990585917448	0.7464930387617459	ITGA8/ATP6AP2	2
GO:0035253	ciliary rootlet	2/3273	12/12604	0.8589335026939389	0.9999990585917448	0.7464930387617459	PJVK/CROCC	2
GO:0042101	T cell receptor complex	2/3273	12/12604	0.8589335026939389	0.9999990585917448	0.7464930387617459	SKAP1/CD8B	2
GO:0098643	banded collagen fibril	2/3273	12/12604	0.8589335026939389	0.9999990585917448	0.7464930387617459	COL11A2/LUM	2
GO:0099059	integral component of presynaptic active zone membrane	2/3273	12/12604	0.8589335026939389	0.9999990585917448	0.7464930387617459	GPM6A/SYT11	2
GO:0031258	lamellipodium membrane	4/3273	22/12604	0.8613561695863875	0.9999990585917448	0.7464930387617459	PDXP/NCKAP1/EPHA2/ITGB3	4
GO:0060076	excitatory synapse	9/3273	45/12604	0.8625022457985417	0.9999990585917448	0.7464930387617459	DLG4/PPP3R1/LRRC4/SYT11/ATP2B3/SYNJ1/GRID2/IGSF11/SYNDIG1	9
GO:0001533	cornified envelope	7/3273	36/12604	0.8625558567599875	0.9999990585917448	0.7464930387617459	EVPL/HRNR/JUP/PI3/PKP3/DSP/DSC1	7
GO:0031252	cell leading edge	93/3273	393/12604	0.8684554992896043	0.9999990585917448	0.7464930387617459	ANK1/CAPZB/DDX3X/SNX5/PDXP/EEF1A1/CTNNB1/ARPC3/DAG1/CNTNAP2/EXOC8/GIT1/RPS3/LAYN/NCKAP1/STMN2/KLHL2/MACF1/PIP5K1A/INPP5E/TUBG1/CTNND1/RAC1/NF2/ACTR2/ACTR3/FGD1/ARPC5/PABPC1/SPRY2/ITGA8/ACTN1/ATP6AP2/TIAM2/APPL1/CTNNA1/BRK1/PARVA/SPTBN1/SORBS2/PDE9A/DYNLT1/ACTB/TLN2/DST/WASF2/CIB1/PIP5K1C/USH2A/WWC1/BMX/PXN/PARVB/ANXA2/PARD6A/SH2B2/EPHA2/BCAR1/GABRA4/ABI2/PLEKHG5/EPS8L3/SAMSN1/PTPRJ/ILK/KPTN/AKT1/…	93
GO:0030133	transport vesicle	85/3273	361/12604	0.8704759790178493	0.9999990585917448	0.7464930387617459	CPLX3/BGN/DLG4/EEF1AKMT4-ECE2/ROGDI/SYPL2/TRAPPC4/COPS4/SYN3/CHGA/CLTC/RABAC1/TH/PRRT2/BORCS5/HLA-DQA2/COPA/GOSR1/TGFA/NPTX1/AP2A1/COPS5/CALM3/SYNRG/TGOLN2/PRG2/VPS45/SSPN/ADAM10/COPB2/TMEM30A/TRIP11/ATP6V1A/YIPF3/SYT12/UNC13A/SNTB2/SNAPIN/PTPRN/CHP1/AZIN2/SNCA/COPB1/STX5/SYT11/DBH/SYT2/COPE/CNIH1/PICK1/PPT1/COPG1/COPZ1/SEC31B/SEC13/STX1B/CTTNBP2/KIF1B/DNAJC5/SEC23B/VMA21/SAR1B/OTOF/ARCN1/TMED7/C…	85
GO:0043204	perikaryon	26/3273	119/12604	0.8729476013128472	0.9999990585917448	0.7464930387617459	DMWD/CNTNAP2/RACK1/TOP1/ROGDI/GRIK5/GIGYF2/TH/ITGA8/TIAM2/PDE9A/FUS/CIB1/PTPRN/SMN1/AZIN2/SYT11/RTN4R/CPNE5/DHX36/G3BP1/MAPK1/TTLL7/MYO1D/ZPR1/KLHL24	26
GO:0045178	basal part of cell	52/3273	227/12604	0.8731862176583685	0.9999990585917448	0.7464930387617459	ANK1/TF/CTNNB1/DTNB/ATP12A/DAG1/EPB41/SLC51A/PDZD11/HFE/SLCO4C1/NOD1/TGFA/STXBP3/CDH16/AP2A1/LRRC7/BSND/SLC4A1/DST/WASF2/BSG/ATP7B/LIN7B/ANXA2/SLC7A6/ALPK2/LIN7C/CLDN1/ABCC1/HSP90AB1/KCNJ16/SLC13A3/FLOT1/MARVELD2/SLC2A9/LPO/SLC2A1/KCNJ4/SHROOM4/DSP/EPS15/MYO1C/OTOF/ITGB4/CA2/CLASP1/STX2/MYO1D/REG1A/CHRM3/SYNJ2BP	52
GO:0055038	recycling endosome membrane	18/3273	85/12604	0.8732753190987825	0.9999990585917448	0.7464930387617459	WASHC1/NSG1/EHD3/CFTR/RAC1/EHD2/EHD1/EHD4/SYT11/BOK/ABHD17A/RAP2C/SCAMP4/GGA3/HLA-G/ARF6/RAB8B/LAMP5	18
GO:0098802	plasma membrane signaling receptor complex	28/3273	128/12604	0.8788850629325236	0.9999990585917448	0.7464930387617459	CHRNE/TF/DLG4/ITGA2B/INSRR/GRIK5/SKAP1/HFE/RAMP1/ITGA8/ITGAD/CACNG8/GRM1/ITGBL1/ITGAM/GRID2/CACNG4/ITGB3/IL6ST/RNF31/ITGB4/VWC2L/TRAF3/IL18R1/IL6R/CD8B/GRIN2C/BMPR1A	28
GO:0032281	AMPA glutamate receptor complex	4/3273	23/12604	0.8844879720731474	0.9999990585917448	0.7464930387617459	DLG4/CACNG8/CACNG4/VWC2L	4
GO:0045111	intermediate filament cytoskeleton	29/3273	133/12604	0.8865404170642053	0.9999990585917448	0.7464930387617459	KRT40/KRTAP2-1/EVPL/PFDN5/SAP30BP/CSNK1A1/KRT76/MACF1/LMNB2/PNN/KRT12/PLEC/TCHP/FBF1/NDOR1/DST/NCKIPSD/JUP/KRT36/KRT222/NES/DSP/NOL9/PJA2/KRT84/CCT8/SMARCA2/KRT74/KRT82	29
GO:0001669	acrosomal vesicle	12/3273	60/12604	0.8883166008546763	0.9999990585917448	0.7464930387617459	MROH2B/SERPINA5/ARC/SLIRP/PRKACA/CTNNA1/BSG/TRIP11/SNAPIN/FNDC3A/MFGE8/CAV1	12
GO:0031616	spindle pole centrosome	2/3273	13/12604	0.8885592415870496	0.9999990585917448	0.7464930387617459	NUBP2/SPOUT1	2
GO:0120293	dynein axonemal particle	2/3273	13/12604	0.8885592415870496	0.9999990585917448	0.7464930387617459	WDR18/HSP90AB1	2
GO:0043025	neuronal cell body	96/3273	409/12604	0.8911219965021716	0.9999990585917448	0.7464930387617459	SNCB/WASHC5/SOD1/HPN/MAST1/VPS16/DMWD/APOB/CNTNAP2/RACK1/TOP1/ROGDI/ARC/EIF4B/STMN2/GRIK5/DNAJB1/GIGYF2/APOE/HCFC1/TH/DCTN1/GNAT1/PLXDC1/GPM6A/PJVK/ITGA8/KCNN1/RPTOR/TIAM2/MAP1S/MTOR/PDE9A/EIF4A3/DYNLT1/TTBK1/TRPC5/ADAM10/FUS/GDI1/CIB1/USH2A/SLC38A2/ATP1A3/PTPRN/SMN1/AZIN2/SNCA/CD200/CAPN2/ARG1/SYT11/PHAX/SPTBN4/LRP8/DVL1/HSP90AB1/HDAC1/PRKAA1/ANG/KATNB1/NDUFS7/PPT1/RTN4R/ILK/MAGOHB/FEZ1/STRN/RBM…	96
GO:0016323	basolateral plasma membrane	42/3273	188/12604	0.8914359370496019	0.9999990585917448	0.7464930387617459	ANK1/CTNNB1/ATP12A/DAG1/EPB41/SLC51A/PDZD11/SLCO4C1/NOD1/TGFA/STXBP3/CDH16/AP2A1/LRRC7/BSND/SLC4A1/WASF2/BSG/ATP7B/LIN7B/ANXA2/SLC7A6/ALPK2/LIN7C/CLDN1/ABCC1/HSP90AB1/KCNJ16/SLC13A3/FLOT1/MARVELD2/SLC2A9/LPO/SLC2A1/KCNJ4/DSP/OTOF/CA2/STX2/MYO1D/CHRM3/SYNJ2BP	42
GO:0043198	dendritic shaft	6/3273	33/12604	0.892702635320975	0.9999990585917448	0.7464930387617459	RTN4R/ILK/SYNGAP1/ZMYND8/GRM7/SYNDIG1	6
GO:0010008	endosome membrane	104/3273	442/12604	0.8944329803699608	0.9999990585917448	0.7464930387617459	TF/SNX5/SNX4/UBA52/SNX19/WASHC1/AP5M1/AP2M1/VPS52/BECN1/VPS16/SNX17/AP2S1/LAMTOR2/HGS/APOB/LAPTM4A/VPS33A/VPS25/SNX6/NSG1/ARC/SNF8/RABGEF1/EHD3/VPS29/CFTR/VPS41/LAMTOR5/CLTC/LAMTOR4/WDR83/VPS35/RAC1/RMC1/AP2B1/HLA-DQA2/UBXN6/MCOLN3/ATP6AP2/EHD2/EHD1/EHD4/AP2A1/VPS26A/APPL1/TAB1/CPTP/VPS45/LLGL1/WDR81/PIP5K1C/COMMD1/RILP/VPS11/ANXA2/SYT11/BOK/USP8/SBF2/LAMTOR3/NAPEPLD/ABHD17A/RPS27A/TSG101/ZFYVE28…	104
GO:0030175	filopodium	20/3273	96/12604	0.9000778401704788	0.9999990585917448	0.7464930387617459	DAG1/TENM2/NGDN/ACTN2/MYO3A/NF2/GPM6A/TIAM2/AP2A1/CIB1/MORN4/ABI2/ITGB3/DMD/UTRN/FXR1/PODXL/HLA-G/ARF6/FGF13	20
GO:0098858	actin-based cell projection	41/3273	185/12604	0.9002688747412739	0.9999990585917448	0.7464930387617459	CTNNB1/EXOC4/DAG1/ATP6V1E1/TENM2/NGDN/MYO3B/MYO1H/ACTN2/MYO3A/NF2/GPM6A/PJVK/TIAM2/AP2A1/MYO15A/ATP6V1A/CIB1/USH2A/USH1C/TPRN/MORN4/ABI2/KPTN/TMC1/ITGB3/DMD/UTRN/FXR1/MYO1C/ICAM2/CNP/CA2/PODXL/HLA-G/IFT20/ARF6/MYO1D/TRIOBP/ADCY6/FGF13	41
GO:0046658	anchored component of plasma membrane	10/3273	52/12604	0.9011655077501759	0.9999990585917448	0.7464930387617459	CPLX3/NTNG2/GP1BA/NOD1/NTNG1/RGS7BP/ABHD17A/RTN4R/CA4/MDGA1	10
GO:0043202	lysosomal lumen	19/3273	92/12604	0.9034041721562189	0.9999990585917448	0.7464930387617459	AGRN/GC/BGN/APOB/NSG1/LUM/IDS/CTSL/HSPG2/GLA/PSAP/ASAH1/SGSH/PPT1/OMD/TPP1/GBA/NPC2/HSPA8	19
GO:0005796	Golgi lumen	16/3273	79/12604	0.904434754142605	0.9999990585917448	0.7464930387617459	AGRN/F2/F7/BGN/DAG1/PROZ/PROC/LUM/DEFA4/DEFA3/MUC3A/F10/HSPG2/PROS1/OMD/HS3ST1	16
GO:0080008	Cul4-RING E3 ubiquitin ligase complex	5/3273	29/12604	0.9057693854281141	0.9999990585917448	0.7464930387617459	FBXW5/DCAF12/DCAF13/CDKN1B/DTL	5
GO:0098889	intrinsic component of presynaptic membrane	11/3273	57/12604	0.9071499299104779	0.9999990585917448	0.7464930387617459	CPLX3/CNR1/NTNG2/GRIK5/PRRT2/GPM6A/CDH9/NTNG1/RGS7BP/SYT11/ATP2B3	11
GO:0101003	ficolin-1-rich granule membrane	11/3273	57/12604	0.9071499299104779	0.9999990585917448	0.7464930387617459	RAC1/ATP6AP2/UBR4/SERPINB10/COPB1/SERPINB6/MGAM/CD93/DSP/DSC1/VPS35L	11
GO:0140534	endoplasmic reticulum protein-containing complex	23/3273	110/12604	0.9098549210144199	0.9999990585917448	0.7464930387617459	PIGK/SEC63/EMC2/SPCS3/RINT1/OSTC/SPCS1/UBXN7/PIGA/EMC3/SRPRA/SRP9/NBAS/ARL6IP1/ABCB9/SELENOS/SRPRB/SEC61B/TAPBP/PYURF/PIGM/EMC9/INSIG2	23
GO:0031965	nuclear membrane	57/3273	253/12604	0.9102089436627729	0.9999990585917448	0.7464930387617459	POMZP3/RANBP2/HPN/WTAP/QRICH2/RNF123/NUTF2/YBX1/DCTN5/PLCB1/LMNB2/ANKRD17/NUP98/AKAP6/TRA2B/MCM3AP/APEH/INTS1/DMPK/MRPS14/CPTP/ZNF224/MATR3/RRP12/NRM/LTC4S/NUP153/MRPS23/GNAQ/ARL6IP6/SNCA/NUP133/BOK/NUP93/CDH5/SYNE1/MLX/NUP155/INTS2/GTPBP4/UTP18/GLE1/RIF1/DNAJC1/NUP54/ITGB4/POM121/NOC4L/HAX1/SUMO1/DNAJC2/TPR/TXLNG/WDR3/DNAJB2/DTL/BRIP1	57
GO:0031011	Ino80 complex	2/3273	14/12604	0.9123159892923502	0.9999990585917448	0.7464930387617459	YY1/ACTR5	2
GO:0005771	multivesicular body	10/3273	53/12604	0.9136004659159009	0.9999990585917448	0.7464930387617459	HGS/TPT1/NSG1/PGA3/CTSL/PRKAR1A/TSG101/ECPAS/CHMP6/LAPTM4B	10
GO:0034702	ion channel complex	36/3273	166/12604	0.9144626883677242	0.9999990585917448	0.7464930387617459	CHRNE/KCNA6/DLG4/MICU2/CNTNAP2/PTPA/GRIK5/CFTR/MICU3/AKAP6/PRKACA/KCNN1/KCNQ2/CALM3/SCN1A/TRPV6/CLCNKB/TRPC5/CACNG8/CACNG6/GABRA4/KCNJ16/TRPC1/KCNJ6/KCNQ5/CACNA1B/GRID2/CACNG4/KCNIP4/KCNJ4/CLIC5/CACNB3/VWC2L/SMDT1/SCN5A/GRIN2C	36
GO:0099060	integral component of postsynaptic specialization membrane	11/3273	59/12604	0.9287082882981288	0.9999990585917448	0.7464930387617459	GRIK5/LRFN4/LRRC4/LRFN2/GABRA4/NLGN2/GRID2/CLSTN1/CACNG4/ADCY1/PLPPR4	11
GO:0008021	synaptic vesicle	38/3273	177/12604	0.9303630595615695	0.9999990585917448	0.7464930387617459	CPLX3/DLG4/ROGDI/SYPL2/TRAPPC4/COPS4/SYN3/RABAC1/TH/PRRT2/BORCS5/COPS5/CALM3/VPS45/ADAM10/SYT12/UNC13A/SNAPIN/SNCA/SYT11/SYT2/PICK1/PPT1/STX1B/CTTNBP2/KIF1B/DNAJC5/OTOF/CLTB/SNAP91/STX11/RAB8B/DTNBP1/STX2/LAMP5/MTMR2/SYNDIG1/SLC2A8	38
GO:0000153	cytoplasmic ubiquitin ligase complex	2/3273	15/12604	0.9312531668210347	0.9999990585917448	0.7464930387617459	ELOB/ATG3	2
GO:0032590	dendrite membrane	5/3273	31/12604	0.9340287843662979	0.9999990585917448	0.7464930387617459	ITGA8/ATP6AP2/GABRA4/LAMP5/REG1A	5
GO:0035577	azurophil granule membrane	10/3273	55/12604	0.9345277750064077	0.9999990585917448	0.7464930387617459	CEACAM8/AZU1/SLCO4C1/NDUFC2/TMEM30A/NFAM1/PSAP/DNAJC5/RAP1B/STOM	10
GO:0005778	peroxisomal membrane	11/3273	61/12604	0.9458272834528478	0.9999990585917448	0.7464930387617459	PJVK/CAT/PEX7/MAP2K2/PEX10/PEX11B/ATAD1/PNPLA8/RAB8B/HSD17B4/PEX19	11
GO:0031903	microbody membrane	11/3273	61/12604	0.9458272834528478	0.9999990585917448	0.7464930387617459	PJVK/CAT/PEX7/MAP2K2/PEX10/PEX11B/ATAD1/PNPLA8/RAB8B/HSD17B4/PEX19	11
GO:0042599	lamellar body	2/3273	16/12604	0.9462710923523043	0.9999990585917448	0.7464930387617459	KRTDAP/SPINK5	2
GO:0005652	nuclear lamina	1/3273	10/12604	0.9506083262052849	0.9999990585917448	0.7464930387617459	PRR14	1
GO:0031166	integral component of vacuolar membrane	1/3273	10/12604	0.9506083262052849	0.9999990585917448	0.7464930387617459	TMEM175	1
GO:0031310	intrinsic component of vacuolar membrane	1/3273	10/12604	0.9506083262052849	0.9999990585917448	0.7464930387617459	TMEM175	1
GO:1902710	GABA receptor complex	1/3273	10/12604	0.9506083262052849	0.9999990585917448	0.7464930387617459	GABRA4	1
GO:0034707	chloride channel complex	4/3273	28/12604	0.956316649997442	0.9999990585917448	0.7464930387617459	CFTR/CLCNKB/GABRA4/CLIC5	4
GO:0045121	membrane raft	63/3273	289/12604	0.9577324441658869	0.9999990585917448	0.7464930387617459	EEF2/CNR1/CTNNB1/LAMTOR2/DAG1/GP6/ADD2/ARC/OLR1/PRKAR2A/PARK7/LAMTOR5/SKAP1/LAMTOR4/PRTN3/AKAP6/PRKACA/EHD2/SPRED1/S100A10/CTNNA1/TUBA1B/TRPC5/BSG/DAPK3/ANXA2/ITGAM/PRKAR1A/NFAM1/CLN6/CAPN2/EFNB1/PTPN11/LRP8/LAMTOR3/TUBA1A/PPT1/RTN4R/TGFBR2/ADTRP/PLVAP/FLOT1/BCL10/ADCY1/DMD/SLC2A1/IL6ST/PECAM1/TPP1/MYO1C/MAL2/CAV3/MAPK1/PODXL/TREM2/JAK2/MYO1D/CAV1/STOM/PRKCZ/SELPLG/SCN5A/BMPR1A	63
GO:0098857	membrane microdomain	63/3273	289/12604	0.9577324441658869	0.9999990585917448	0.7464930387617459	EEF2/CNR1/CTNNB1/LAMTOR2/DAG1/GP6/ADD2/ARC/OLR1/PRKAR2A/PARK7/LAMTOR5/SKAP1/LAMTOR4/PRTN3/AKAP6/PRKACA/EHD2/SPRED1/S100A10/CTNNA1/TUBA1B/TRPC5/BSG/DAPK3/ANXA2/ITGAM/PRKAR1A/NFAM1/CLN6/CAPN2/EFNB1/PTPN11/LRP8/LAMTOR3/TUBA1A/PPT1/RTN4R/TGFBR2/ADTRP/PLVAP/FLOT1/BCL10/ADCY1/DMD/SLC2A1/IL6ST/PECAM1/TPP1/MYO1C/MAL2/CAV3/MAPK1/PODXL/TREM2/JAK2/MYO1D/CAV1/STOM/PRKCZ/SELPLG/SCN5A/BMPR1A	63
GO:0044233	mitochondria-associated endoplasmic reticulum membrane	2/3273	17/12604	0.9581276340046583	0.9999990585917448	0.7464930387617459	ATG5/ATG14	2
GO:0031253	cell projection membrane	61/3273	281/12604	0.9589573363957855	0.9999990585917448	0.7464930387617459	ANK1/PDXP/EEF1A1/CTNNB1/SLC17A3/GNB1/CNTNAP2/GNA12/TTC8/RPS3/TRPM6/NCKAP1/EHD3/MACF1/PIP5K1A/BBS7/RAC1/NF2/GNAT1/SPRY2/ITGA8/BBS5/ATP6AP2/EHD1/GNA13/DMTN/BBS1/SPTBN1/PDE9A/CIB1/PIP5K1C/USH2A/WWC1/BMX/EPHA2/BBS4/GABRA4/HSP90AB1/NAPEPLD/EPS8L3/PTPRJ/ITGB3/DMD/BBS2/UTRN/MYO1C/DNM2/INPP5K/TMEM67/CLTB/PODXL/SLC3A1/HLA-G/PSD4/ARF6/CA4/MYO1D/LAMP5/REG1A/PSD2/PEX19	61
GO:0005902	microvillus	14/3273	77/12604	0.9591897626258717	0.9999990585917448	0.7464930387617459	CTNNB1/EXOC4/ATP6V1E1/MYO1H/ATP6V1A/USH1C/ITGB3/MYO1C/ICAM2/CNP/CA2/PODXL/IFT20/MYO1D	14
GO:0030666	endocytic vesicle membrane	33/3273	162/12604	0.9606209350936412	0.9999990585917448	0.7464930387617459	TF/UBA52/DLG4/AP2M1/AP2S1/APOB/APOE/ATG5/CFTR/CLTC/AP2B1/HLA-DQA2/TGFA/AP2A1/TGOLN2/CACNG8/RILP/PIK3R4/SYT2/BTC/RPS27A/PICK1/CACNG4/ATG12/NOSTRIN/DNM2/TAPBP/HLA-G/RAB8B/CAV1/AREG/FZD2/SLC2A8	33
GO:0031256	leading edge membrane	33/3273	162/12604	0.9606209350936412	0.9999990585917448	0.7464930387617459	ANK1/PDXP/EEF1A1/CNTNAP2/RPS3/NCKAP1/MACF1/PIP5K1A/RAC1/NF2/SPRY2/ITGA8/ATP6AP2/SPTBN1/PDE9A/CIB1/PIP5K1C/USH2A/WWC1/BMX/EPHA2/GABRA4/EPS8L3/PTPRJ/ITGB3/MYO1C/DNM2/INPP5K/PSD4/MYO1D/LAMP5/REG1A/PSD2	33
GO:0044232	organelle membrane contact site	5/3273	34/12604	0.9623218085301388	0.9999990585917448	0.7464930387617459	ATG5/GRAMD1C/PIK3R4/ATG14/STARD3NL	5
GO:0000164	protein phosphatase type 1 complex	1/3273	11/12604	0.9634445139399286	0.9999990585917448	0.7464930387617459	PPP1CB	1
GO:0005797	Golgi medial cisterna	1/3273	11/12604	0.9634445139399286	0.9999990585917448	0.7464930387617459	GOSR1	1
GO:0008250	oligosaccharyltransferase complex	1/3273	11/12604	0.9634445139399286	0.9999990585917448	0.7464930387617459	OSTC	1
GO:0033270	paranode region of axon	1/3273	11/12604	0.9634445139399286	0.9999990585917448	0.7464930387617459	SPTBN4	1
GO:0031526	brush border membrane	8/3273	50/12604	0.9675380176116635	0.9999990585917448	0.7464930387617459	SLC17A3/GNA12/TRPM6/GNA13/HSP90AB1/SLC3A1/CA4/PEX19	8
GO:0031528	microvillus membrane	3/3273	24/12604	0.9682505776900227	0.9999990585917448	0.7464930387617459	CTNNB1/ITGB3/PODXL	3
GO:0071556	integral component of lumenal side of endoplasmic reticulum membrane	3/3273	24/12604	0.9682505776900227	0.9999990585917448	0.7464930387617459	HLA-DQA2/TAPBP/HLA-G	3
GO:0098553	lumenal side of endoplasmic reticulum membrane	3/3273	24/12604	0.9682505776900227	0.9999990585917448	0.7464930387617459	HLA-DQA2/TAPBP/HLA-G	3
GO:0099240	intrinsic component of synaptic membrane	25/3273	129/12604	0.9685344395653077	0.9999990585917448	0.7464930387617459	CPLX3/CNR1/NTNG2/GRIK5/LRFN4/PRRT2/GPM6A/SLITRK2/CDH9/LRRC4/NTNG1/RGS7BP/PTPRA/LRFN2/SYT11/ATP2B3/GABRA4/ABHD17A/NLGN2/ADGRL2/GRID2/CLSTN1/CACNG4/ADCY1/PLPPR4	25
GO:0098552	side of membrane	94/3273	423/12604	0.9689709217883957	0.9999990585917448	0.7464930387617459	ANK1/RPS28/TF/GNB2/F2/SNX5/FGB/DLG4/FGA/EEF1A1/GNAS/SPTA1/RPS26/PTPN4/FGG/ITGA2B/PLG/GNB1/DAG1/GNA12/EPB41/SERPINA5/RPS29/SLC4A3/GNB5/GP1BA/YES1/GNG5/IGLL1/HFE/TH/EXOC1/RAC1/BORCS5/GNAT1/GNA11/HLA-DQA2/TNK2/NUCB1/DNAJA1/ATP6AP2/GNA13/GNAZ/THBS1/BLK/BCAM/F10/SLC4A1/GNG11/DNAJC19/ITGAM/GNAQ/ERMAP/JUP/CAPN2/GNAL/MAP2K2/ACP1/ENPEP/GNG12/IGLL5/CDH5/RTN4R/TGFBR2/AKT1/TMC1/FLOT1/IL6ST/SHROOM4/RNF31/RPL2…	94
GO:0030672	synaptic vesicle membrane	17/3273	93/12604	0.9691916234586065	0.9999990585917448	0.7464930387617459	CPLX3/SYPL2/SYN3/PRRT2/BORCS5/CALM3/SYT12/UNC13A/SNAPIN/SNCA/SYT2/DNAJC5/OTOF/CLTB/DTNBP1/LAMP5/SYNDIG1	17
GO:0099501	exocytic vesicle membrane	17/3273	93/12604	0.9691916234586065	0.9999990585917448	0.7464930387617459	CPLX3/SYPL2/SYN3/PRRT2/BORCS5/CALM3/SYT12/UNC13A/SNAPIN/SNCA/SYT2/DNAJC5/OTOF/CLTB/DTNBP1/LAMP5/SYNDIG1	17
GO:0001772	immunological synapse	6/3273	41/12604	0.9732223454678813	0.9999990585917448	0.7464930387617459	SKAP1/ARHGDIA/PRKAR1A/PTPRJ/VAV3/BCL10	6
GO:0099056	integral component of presynaptic membrane	7/3273	48/12604	0.9808524400194826	0.9999990585917448	0.7464930387617459	CNR1/GRIK5/PRRT2/GPM6A/CDH9/SYT11/ATP2B3	7
GO:0070382	exocytic vesicle	38/3273	193/12604	0.9837457955091201	0.9999990585917448	0.7464930387617459	CPLX3/DLG4/ROGDI/SYPL2/TRAPPC4/COPS4/SYN3/RABAC1/TH/PRRT2/BORCS5/COPS5/CALM3/VPS45/ADAM10/SYT12/UNC13A/SNAPIN/SNCA/SYT11/SYT2/PICK1/PPT1/STX1B/CTTNBP2/KIF1B/DNAJC5/OTOF/CLTB/SNAP91/STX11/RAB8B/DTNBP1/STX2/LAMP5/MTMR2/SYNDIG1/SLC2A8	38
GO:0002102	podosome	3/3273	27/12604	0.9840878338866452	0.9999990585917448	0.7464930387617459	ACTR2/RHOU/VCL	3
GO:0032809	neuronal cell body membrane	2/3273	21/12604	0.984912491684836	0.9999990585917448	0.7464930387617459	ATP1A3/REG1A	2
GO:0043235	receptor complex	58/3273	281/12604	0.9850363710992638	0.9999990585917448	0.7464930387617459	CHRNE/TF/DLG4/TYRO3/ITGA2B/LRP1B/INSRR/GRIK5/OLR1/SKAP1/HFE/RAMP1/PLXDC1/ITGA8/ITGAD/GPR84/LRP5/CACNG8/GRM1/ITGBL1/ITGAM/PTPRA/EPHA2/LRP8/GABRA4/HSP90AB1/TRPC1/PLXNB1/MUSK/TGFBR2/NOTCH2/GRID2/CACNG4/ITGB3/PTPRB/IL6ST/PLXNB2/RNF31/PLXNA4/ITGB4/VIPR1/TLR7/VWC2L/TAS1R3/LIFR/GRM7/FLT4/EPHB6/TRAF3/FCRL5/FGFR1/RNMT/IL18R1/IL6R/PLA2R1/CD8B/GRIN2C/BMPR1A	58
GO:0005753	mitochondrial proton-transporting ATP synthase complex	1/3273	14/12604	0.985182451726988	0.9999990585917448	0.7464930387617459	ATP5PF	1
GO:0042588	zymogen granule	1/3273	14/12604	0.985182451726988	0.9999990585917448	0.7464930387617459	REG1A	1
GO:0045259	proton-transporting ATP synthase complex	1/3273	14/12604	0.985182451726988	0.9999990585917448	0.7464930387617459	ATP5PF	1
GO:0097449	astrocyte projection	1/3273	14/12604	0.985182451726988	0.9999990585917448	0.7464930387617459	EIF2S1	1
GO:0030667	secretory granule membrane	55/3273	270/12604	0.9873781880734855	0.9999990585917448	0.7464930387617459	CEACAM8/LAMTOR2/ITGA2B/EXOC3/AZU1/SERPINA5/OLR1/ATP6V1D/SLCO4C1/RAC1/ATP6AP2/GPR84/UBR4/ADAM10/NDUFC2/BSG/TMEM30A/TRIP11/SERPINB10/ITGAM/NFAM1/SNCA/COPB1/PSAP/DBH/SYT2/LAMTOR3/SERPINB6/RHOF/CD109/PTPRJ/MGAM/CD93/RAP2C/TSPAN14/ADGRE5/ITGB3/DNAJC5/PTPRB/DSP/PECAM1/RAP1B/ALDH3B1/RAP1A/SELP/RAB5B/SVIP/DSC1/CA4/SCG3/MFGE8/CAV1/STOM/AP1M1/VPS35L	55
GO:0098936	intrinsic component of postsynaptic membrane	16/3273	95/12604	0.9874427932221874	0.9999990585917448	0.7464930387617459	GRIK5/LRFN4/SLITRK2/CDH9/LRRC4/RGS7BP/LRFN2/GABRA4/ABHD17A/NLGN2/ADGRL2/GRID2/CLSTN1/CACNG4/ADCY1/PLPPR4	16
GO:0005637	nuclear inner membrane	6/3273	45/12604	0.9874905501802778	0.9999990585917448	0.7464930387617459	NUTF2/LMNB2/TRA2B/MATR3/NRM/ARL6IP6	6
GO:0042611	MHC protein complex	2/3273	22/12604	0.9883676853965642	0.9999990585917448	0.7464930387617459	HLA-DQA2/HLA-G	2
GO:0044322	endoplasmic reticulum quality control compartment	2/3273	22/12604	0.9883676853965642	0.9999990585917448	0.7464930387617459	RNF5/SEC61B	2
GO:0005779	integral component of peroxisomal membrane	1/3273	15/12604	0.9890345435059846	0.9999990585917448	0.7464930387617459	PEX11B	1
GO:0031231	intrinsic component of peroxisomal membrane	1/3273	15/12604	0.9890345435059846	0.9999990585917448	0.7464930387617459	PEX11B	1
GO:0042613	MHC class II protein complex	1/3273	15/12604	0.9890345435059846	0.9999990585917448	0.7464930387617459	HLA-DQA2	1
GO:0089717	spanning component of membrane	1/3273	15/12604	0.9890345435059846	0.9999990585917448	0.7464930387617459	NLGN2	1
GO:0099699	integral component of synaptic membrane	20/3273	116/12604	0.9905131438452186	0.9999990585917448	0.7464930387617459	CNR1/GRIK5/LRFN4/PRRT2/GPM6A/SLITRK2/CDH9/LRRC4/PTPRA/LRFN2/SYT11/ATP2B3/GABRA4/NLGN2/ADGRL2/GRID2/CLSTN1/CACNG4/ADCY1/PLPPR4	20
GO:0044304	main axon	9/3273	63/12604	0.9916742831077012	0.9999990585917448	0.7464930387617459	ANK1/DLG4/DAG1/CNTNAP2/KCNQ2/LRRC7/SPTBN1/SPTBN4/MYO1D	9
GO:0045177	apical part of cell	71/3273	344/12604	0.9917163227626451	0.9999990585917448	0.7464930387617459	TF/SLC22A4/HPN/GNAS/CTNNB1/PATJ/SLC17A3/ATP12A/SLC22A2/ATP4A/ACTG1/TRPM6/ATP6V1E1/ATP6V1G1/CFTR/TUBG1/HFE/EXOC1/EPB41L4B/NF2/GNAT1/NOD1/TCHP/ATP6AP2/STXBP3/AP2A1/SORBS2/CTSL/TMEM30A/MYL12B/ATP6V1A/CIB1/USH2A/USH1C/HAMP/PARD6G/PARD6A/ANXA13/ATP6V1C1/ENPEP/CLDN1/ABCC1/HSP90AB1/PRKAA1/NIN/MGAM/SLC9A3R2/BYSL/ASPM/MARVELD2/SLC2A9/SLC2A2/SLC2A1/HOMER1/SHROOM4/EPS15/MAL2/MPDZ/CA2/HAX1/CLIC5/LMO7/CACNB3/…	71
GO:0033177	proton-transporting two-sector ATPase complex, proton-transporting domain	1/3273	16/12604	0.9918854402495634	0.9999990585917448	0.7464930387617459	ATP5PF	1
GO:0044298	cell body membrane	2/3273	24/12604	0.9931187204820784	0.9999990585917448	0.7464930387617459	ATP1A3/REG1A	2
GO:0005811	lipid droplet	12/3273	80/12604	0.9937574230264838	0.9999990585917448	0.7464930387617459	APOB/PLIN2/EHD1/PRPF19/RAB3GAP1/ANXA2/PNPLA7/ATG2A/RAP1B/PLIN1/HSD3B7/CAV1	12
GO:0099055	integral component of postsynaptic membrane	14/3273	90/12604	0.9937713903040957	0.9999990585917448	0.7464930387617459	GRIK5/LRFN4/SLITRK2/CDH9/LRRC4/LRFN2/GABRA4/NLGN2/ADGRL2/GRID2/CLSTN1/CACNG4/ADCY1/PLPPR4	14
GO:0031228	intrinsic component of Golgi membrane	6/3273	49/12604	0.9943610997195097	0.9999990585917448	0.7464930387617459	SYS1/CHST5/GOLGA7/BET1L/ERGIC3/TVP23B	6
GO:0005635	nuclear envelope	80/3273	393/12604	0.9964900298192167	0.9999990585917448	0.7464930387617459	POMZP3/RANBP2/HPN/WTAP/QRICH2/RNF123/TYRO3/NUTF2/ROGDI/YBX1/NXF1/DCTN5/PLCB1/LMNB2/BANF1/ANKRD17/NUP98/DCTN1/AKAP6/TRA2B/MCM3AP/APEH/INTS1/DMPK/MRPS14/MTOR/GNAZ/CPTP/ZNF224/MATR3/RRP12/RGPD6/DST/NRM/LTC4S/NUP153/MRPS23/GNAQ/ARL6IP6/SNCA/NUP133/BOK/NUP93/CDH5/NAPEPLD/SYNE1/MLX/NUP155/SEC13/INTS2/GTPBP4/UTP18/GLE1/CCAR1/RIF1/MYO1C/DNAJC1/RAN/NUP54/ITGB4/POM121/NOC4L/HAX1/SUMO1/NUP214/RGPD3/LMO7/NUP…	80
GO:0005741	mitochondrial outer membrane	32/3273	180/12604	0.9965821866273442	0.9999990585917448	0.7464930387617459	UBA52/CNR1/MIEF2/MTX2/PLEC/NIPSNAP2/DMPK/MFN1/MTOR/MTX1/SARM1/SNCA/ARG1/BOK/CHCHD3/MTX3/TOMM22/RPS27A/RHOT1/AGK/TOMM70/TOMM5/ARMCX3/BAD/CNP/ATAD1/HAX1/COASY/FUNDC1/MOAP1/MAOB/SYNJ2BP	32
GO:0031968	organelle outer membrane	36/3273	199/12604	0.9968099051178138	0.9999990585917448	0.7464930387617459	UBA52/CNR1/NUTF2/MIEF2/MTX2/PLEC/NIPSNAP2/DMPK/MFN1/MTOR/CPTP/LTC4S/MTX1/SARM1/SNCA/ARG1/BOK/CHCHD3/MTX3/TOMM22/SYNE1/RPS27A/RHOT1/AGK/TOMM70/TOMM5/ARMCX3/BAD/CNP/ATAD1/HAX1/COASY/FUNDC1/MOAP1/MAOB/SYNJ2BP	36
GO:0019867	outer membrane	36/3273	200/12604	0.9971639642425221	0.9999990585917448	0.7464930387617459	UBA52/CNR1/NUTF2/MIEF2/MTX2/PLEC/NIPSNAP2/DMPK/MFN1/MTOR/CPTP/LTC4S/MTX1/SARM1/SNCA/ARG1/BOK/CHCHD3/MTX3/TOMM22/SYNE1/RPS27A/RHOT1/AGK/TOMM70/TOMM5/ARMCX3/BAD/CNP/ATAD1/HAX1/COASY/FUNDC1/MOAP1/MAOB/SYNJ2BP	36
GO:0016324	apical plasma membrane	55/3273	287/12604	0.9974962569296524	0.9999990585917448	0.7464930387617459	TF/SLC22A4/HPN/GNAS/PATJ/SLC17A3/ATP12A/SLC22A2/ATP4A/TRPM6/ATP6V1E1/ATP6V1G1/CFTR/EXOC1/GNAT1/NOD1/ATP6AP2/STXBP3/AP2A1/SORBS2/CTSL/TMEM30A/ATP6V1A/CIB1/USH2A/PARD6G/PARD6A/ANXA13/ENPEP/CLDN1/ABCC1/HSP90AB1/PRKAA1/MGAM/SLC9A3R2/ASPM/MARVELD2/SLC2A9/SLC2A2/SLC2A1/SHROOM4/EPS15/MAL2/MPDZ/HAX1/CLIC5/LMO7/CACNB3/PODXL/SLC3A1/CA4/SLC5A8/PRKCZ/IL6R/CYP4F12	55
GO:0005782	peroxisomal matrix	5/3273	48/12604	0.9979535214960794	0.9999990585917448	0.7464930387617459	CAT/PEX7/ACOX2/HSD17B4/ACOXL	5
GO:0031907	microbody lumen	5/3273	48/12604	0.9979535214960794	0.9999990585917448	0.7464930387617459	CAT/PEX7/ACOX2/HSD17B4/ACOXL	5
GO:0071782	endoplasmic reticulum tubular network	1/3273	22/12604	0.9986681975385165	0.9999990585917448	0.7464930387617459	RAB3GAP1	1
GO:0030173	integral component of Golgi membrane	4/3273	44/12604	0.9987527589033771	0.9999990585917448	0.7464930387617459	SYS1/BET1L/ERGIC3/TVP23B	4
GO:0031225	anchored component of membrane	19/3273	126/12604	0.998898375675334	0.9999990585917448	0.7464930387617459	CPLX3/CEACAM8/NTNG2/GP1BA/OPCML/NOD1/ACHE/NTNG1/RGS7BP/ABHD17A/CD109/RTN4R/DNAJC5/XPNPEP2/SVIP/CA4/LY6E/MDGA2/MDGA1	19
GO:0030670	phagocytic vesicle membrane	8/3273	69/12604	0.9990436388474081	0.9999990585917448	0.7464930387617459	ATG5/RILP/PIK3R4/ATG12/DNM2/TAPBP/HLA-G/RAB8B	8
GO:0009897	external side of plasma membrane	40/3273	228/12604	0.9990955946744775	0.9999990585917448	0.7464930387617459	TF/F2/FGB/FGA/FGG/ITGA2B/PLG/DAG1/SERPINA5/SLC4A3/GP1BA/IGLL1/HFE/ATP6AP2/THBS1/BCAM/F10/ITGAM/ERMAP/CAPN2/ENPEP/IGLL5/CDH5/RTN4R/TGFBR2/TMC1/FLOT1/IL6ST/SELP/LY75/BTN2A1/HLA-G/LIFR/CA4/MFGE8/THBD/AZGP1/IL6R/BMPR1A/ENOX2	40
GO:0030176	integral component of endoplasmic reticulum membrane	19/3273	133/12604	0.9996396348266832	0.9999990585917448	0.7464930387617459	PIGK/SEC62/ATF6B/HLA-DQA2/EMC2/FKBP8/SPCS1/RRBP1/ERGIC3/EMC3/ARL6IP1/ABCB9/SELENOS/TAPBP/TMCO1/HLA-G/EMC9/INSIG2/FICD	19
GO:0031227	intrinsic component of endoplasmic reticulum membrane	20/3273	139/12604	0.9996885889220175	0.9999990585917448	0.7464930387617459	PIGK/SEC62/ATF6B/HLA-DQA2/EMC2/FKBP8/SPCS1/RRBP1/ERGIC3/EMC3/ARL6IP1/ABCB9/SELENOS/TAPBP/TMCO1/HLA-G/EMC9/DNAJB2/INSIG2/FICD	20
GO:0097386	glial cell projection	1/3273	27/12604	0.9997048211979305	0.9999990585917448	0.7464930387617459	EIF2S1	1
GO:0098563	intrinsic component of synaptic vesicle membrane	2/3273	40/12604	0.9999116885037858	0.9999990585917448	0.7464930387617459	CPLX3/DNAJC5	2
GO:0005777	peroxisome	16/3273	126/12604	0.9999198510982499	0.9999990585917448	0.7464930387617459	SOD1/TRIM37/PJVK/SZT2/CAT/PEX7/MAP2K2/PEX10/PEX11B/ACOX2/ATAD1/PNPLA8/RAB8B/HSD17B4/PEX19/ACOXL	16
GO:0042579	microbody	16/3273	126/12604	0.9999198510982499	0.9999990585917448	0.7464930387617459	SOD1/TRIM37/PJVK/SZT2/CAT/PEX7/MAP2K2/PEX10/PEX11B/ACOX2/ATAD1/PNPLA8/RAB8B/HSD17B4/PEX19/ACOXL	16
GO:0031300	intrinsic component of organelle membrane	53/3273	339/12604	0.9999986556163329	0.9999990585917448	0.7464930387617459	CPLX3/SYS1/CNR1/CHST5/PIGK/SEC62/SPG7/ATF6B/MTX2/HLA-DQA2/EMC2/DMPK/PET100/MFN1/FKBP8/SPCS1/RRBP1/VAMP5/GOLGA7/MTX1/BET1L/ERGIC3/EMC3/CHCHD3/MTX3/ABHD17A/RHOT1/PEX11B/OXA1L/AGK/CLSTN1/SCO2/DNAJC5/ARL6IP1/ABCB9/SELENOS/ARMCX3/TMEM11/TIMM17B/TVP23B/TAPBP/TMEM175/TMCO1/COX16/FUNDC1/HLA-G/SMDT1/EMC9/DNAJB2/SYNJ2BP/INSIG2/VOPP1/FICD	53
GO:0031301	integral component of organelle membrane	47/3273	312/12604	0.9999990585917448	0.9999990585917448	0.7464930387617459	SYS1/CNR1/PIGK/SEC62/SPG7/ATF6B/MTX2/HLA-DQA2/EMC2/DMPK/PET100/MFN1/FKBP8/SPCS1/RRBP1/VAMP5/MTX1/BET1L/ERGIC3/EMC3/CHCHD3/MTX3/RHOT1/PEX11B/OXA1L/AGK/CLSTN1/SCO2/ARL6IP1/ABCB9/SELENOS/ARMCX3/TMEM11/TIMM17B/TVP23B/TAPBP/TMEM175/TMCO1/COX16/FUNDC1/HLA-G/SMDT1/EMC9/SYNJ2BP/INSIG2/VOPP1/FICD	47
