# Supplementary material for: Protein prediction models support widespread post-transcriptional regulation of protein abundance by interacting partners
Source: PLoS Comput Biol. 2022 Nov 10;18(11):e1010702. doi: 10.1371/journal.pcbi.1010702 (PMC9681107; doi:10.1371/journal.pcbi.1010702)
Supplement: S6 Table — (CSV) [file pcbi.1010702.s015.csv]

	Transcript	Coef	Protein	Feature_Importance	Feature_Importance_Percentile	Clipped_Coef	Weight
0	LACTB	-0.2193730513247611	MRPL47	0.0408343128166619	0.9411764705882353	-0.2193730513247611	1.1605495219129964
1	MRPL23	-0.0884286373750503	MRPL47	0.0096777911683345	0.6470588235294118	-0.0884286373750503	0.7354874609044622
2	MRPL42	-0.0656629579882684	MRPL47	0.0023515298865195	0.29411764705882354	-0.0656629579882684	0.359780605047092
3	MRPL20	-0.0650807446976631	MRPL47	0.0019032743089086	0.11764705882352941	-0.0650807446976631	0.1827278035211925
4	MRPL46	-0.0570773331528172	MRPL47	0.0048692057430144	0.47058823529411764	-0.0570773331528172	0.5276655684469348
5	MRPL39	-0.0567470986264237	MRPL47	0.003543741464855	0.35294117647058826	-0.0567470986264237	0.40968827509701194
67	MRPL35	0.0598120178217702	MRPL47	0.0022345324253533	0.23529411764705882	0.0598120178217702	0.295106135468829
68	MRPL17	0.0612040819967331	MRPL47	0.0161301076762272	0.8235294117647058	0.0612040819967331	0.884733493761439
69	MRPL32	0.065630400182221	MRPL47	0.0010187680373779	0.058823529411764705	0.065630400182221	0.1244539295939857
70	MRPS33	0.0657798096481166	MRPL47	0.0056415433305728	0.5294117647058824	0.0657798096481166	0.5951915743539989
71	MRPL47	0.0700021447832308	MRPL47	0.0019150791832661	0.17647058823529413	0.0700021447832308	0.24647273301852493
72	MRPL19	0.076367399469037	MRPL47	0.0043343608654324	0.4117647058823529	0.076367399469037	0.48813210535138996
73	DAP3	0.0769862501764152	MRPL47	0.0286739974557915	0.8823529411764706	0.0769862501764152	0.9593391913528857
74	MRPL41	0.0773497079432643	MRPL47	0.0122885685217693	0.7058823529411765	0.0773497079432643	0.7832320608844409
75	MRPS27	0.0801953463368266	MRPL47	0.0135473202611378	0.7647058823529411	0.0801953463368266	0.8449012286897677
76	MRPL38	0.0835385032531838	MRPL47	0.0088048285869593	0.5882352941176471	0.0835385032531838	0.6717737973708309
77	MRPL12	0.1440020534329524	MRPL47	0.3877008869362118	1.0	0.1440020534329524	1.1440020534329525
78	DDX5	-0.0776860437745619	DDX17	0.0054021946846688	0.42857142857142855	-0.0776860437745619	0.5062574723459905
79	SRSF7	-0.0775205926284436	DDX17	0.0038187234886076	0.2857142857142857	-0.0775205926284436	0.3632348783427293
133	SF3B3	0.0	DDX17	0.084984448918882	0.8571428571428571	0.0	0.8571428571428571
217	SNRPE	0.0235266059384937	DDX17	0.3616177652337216	1.0	0.0235266059384937	1.0235266059384938
232	ILF3	0.0510646711654494	DDX17	0.0545774806155951	0.7142857142857143	0.0510646711654494	0.7653503854511637
233	DDX17	0.0594365578926096	DDX17	0.007327814298533	0.5714285714285714	0.0594365578926096	0.630865129321181
234	LSM7	0.0899516428581855	DDX17	0.0029588314870756	0.14285714285714285	0.0899516428581855	0.23280878571532834
235	AURKA	-0.2287563384922732	HRAS	0.4145037233818381	1.0	-0.2287563384922732	1.2287563384922733
236	RIN1	-0.0507275826769812	HRAS	0.0557763191126679	0.16666666666666666	-0.0507275826769812	0.21739424934364787
237	ABL2	-0.0090979631294832	HRAS	0.0800032040267047	0.3333333333333333	-0.0090979631294832	0.3424312964628165
238	RAF1	0.0	HRAS	0.0977765567077597	0.6666666666666666	0.0	0.6666666666666666
240	HRAS	0.0505186751478015	HRAS	0.0860082628907415	0.5	0.0505186751478015	0.5505186751478015
241	DGKZ	0.0977200111541453	HRAS	0.2218636264736444	0.8333333333333334	0.0977200111541453	0.9310533444874787
242	CCT2	-0.0399362715333416	BBS10	0.0521066798632129	0.3333333333333333	-0.0399362715333416	0.37326960486667493
244	CCT3	0.0	BBS10	0.0766663561088807	0.4444444444444444	0.0	0.4444444444444444
245	CCT5	0.0	BBS10	0.0519451603072435	0.2222222222222222	0.0	0.2222222222222222
246	CCT8	0.0	BBS10	0.0798380806150217	0.5555555555555556	0.0	0.5555555555555556
247	MKKS	-0.0	BBS10	0.0504605417703152	0.1111111111111111	-0.0	0.1111111111111111
248	CCT4	0.0460478108868007	BBS10	0.106841518666085	0.6666666666666666	0.0460478108868007	0.7127144775534673
249	BBS12	0.0588965489263403	BBS10	0.1728875992336726	0.7777777777777778	0.0588965489263403	0.8366743267041181
250	BBS10	0.109156973854162	BBS10	0.1864239173816745	1.0	0.109156973854162	1.109156973854162
251	TCP1	0.1623658032163243	BBS10	0.1734005971233497	0.8888888888888888	0.1623658032163243	1.051254692105213
252	IK	-0.0201456489313295	SNRPD3	0.0597327709408892	0.4	-0.0201456489313295	0.4201456489313295
255	SNRPN	-0.0149313056843577	SNRPD3	0.0880728098756031	0.8	-0.0149313056843577	0.8149313056843578
293	PRMT5	0.0	SNRPD3	0.0608919201416614	0.6	0.0	0.6
433	LSM2	0.0100796318139846	SNRPD3	0.1225084447195639	1.0	0.0100796318139846	1.0100796318139846
455	ILF2	0.0644734855546028	SNRPD3	0.0031840353771836	0.2	0.0644734855546028	0.2644734855546028
456	SRSF7	-0.0759571473166851	SNW1	0.0015618246516187	0.25	-0.0759571473166851	0.3259571473166851
457	SNRNP27	-0.0596470737655546	SNW1	0.0002480679626285	0.125	-0.0596470737655546	0.18464707376555461
591	SNRPE	0.0125413148528935	SNW1	0.2026014492774577	1.0	0.0125413148528935	1.0125413148528934
606	SNRPC	0.0257175495765537	SNW1	0.0589340892955394	0.625	0.0257175495765537	0.6507175495765537
616	MSH2	0.032834771961073	SNW1	0.061548955528236	0.75	0.032834771961073	0.782834771961073
621	PPIH	0.037722346611912	SNW1	0.0967367788098019	0.875	0.037722346611912	0.912722346611912
625	RBMX	0.0701303474652187	SNW1	0.0312317747108846	0.5	0.0701303474652187	0.5701303474652187
626	SNW1	0.0721938437956876	SNW1	0.0118877438765353	0.375	0.0721938437956876	0.4471938437956876
627	TUBB1	-0.1417422612819395	RPL9	0.2409161028722101	1.0	-0.1417422612819395	1.1417422612819395
628	LYAR	-0.1215355483837857	RPL9	0.0099390551488618	0.5625	-0.1215355483837857	0.6840355483837857
629	RPS9	-0.0817498204202158	RPL9	0.003195213389186	0.25	-0.0817498204202158	0.3317498204202158
630	RPL14	-0.0742668212327502	RPL9	0.0037405782333572	0.3125	-0.0742668212327502	0.3867668212327502
631	YBX1	-0.0637061774611748	RPL9	0.005830201154504	0.5	-0.0637061774611748	0.5637061774611748
632	RPL11	-0.0620237855354489	RPL9	0.0047999172681853	0.4375	-0.0620237855354489	0.4995237855354489
633	TOP1	-0.0562441091847476	RPL9	0.0151364881366451	0.75	-0.0562441091847476	0.8062441091847476
634	RPS11	-0.0501964997304708	RPL9	0.0011070047209394	0.1875	-0.0501964997304708	0.2376964997304708
739	RPS23	0.0523506434390024	RPL9	0.0007700495271126	0.125	0.0523506434390024	0.1773506434390024
740	RPL24	0.0573031181490637	RPL9	0.0003289982452615	0.0625	0.0573031181490637	0.11980311814906369
741	RPS18	0.0617001913076998	RPL9	0.003742242175525	0.375	0.0617001913076998	0.43670019130769977
742	RBM28	0.0697033969707241	RPL9	0.0104636506252664	0.625	0.0697033969707241	0.6947033969707241
743	ILF2	0.0766807915754405	RPL9	0.1826417704282736	0.9375	0.0766807915754405	1.0141807915754404
744	NOP58	0.1044101161722546	RPL9	0.014747374871966	0.6875	0.1044101161722546	0.7919101161722546
745	GNL3	0.1133308924486355	RPL9	0.0174251473368523	0.8125	0.1133308924486355	0.9258308924486355
746	RPS2	0.1305325261919801	RPL9	0.0231915320547849	0.875	0.1305325261919801	1.00553252619198
747	SRSF7	-0.07892338697694	SNRPF	0.0064547320027648	0.75	-0.07892338697694	0.82892338697694
929	SF3B4	0.0433339181586262	SNRPF	0.2959866608391378	1.0	0.0433339181586262	1.0433339181586263
933	HNRNPC	0.0506976102122955	SNRPF	0.0037144986225722	0.5	0.0506976102122955	0.5506976102122955
934	GEMIN6	0.0661681362861701	SNRPF	0.0016613599384319	0.25	0.0661681362861701	0.31616813628617013
973	SF3B3	0.0371928687847754	HDAC3	0.0721056798127534	0.6666666666666666	0.0371928687847754	0.7038595354514421
975	NCOR2	0.0513248772360869	HDAC3	0.0249866577211195	0.3333333333333333	0.0513248772360869	0.38465821056942023
976	NCOR1	0.0744751903674413	HDAC3	0.1335266862255796	1.0	0.0744751903674413	1.0744751903674412
1132	PUF60	0.0517361869979346	SYF2	0.0181171994861858	0.3333333333333333	0.0517361869979346	0.3850695203312679
1133	SRRM1	0.0735000364963801	SYF2	0.0592681721466988	1.0	0.0735000364963801	1.07350003649638
1134	SYF2	0.1042010682597242	SYF2	0.0556933733241568	0.6666666666666666	0.1042010682597242	0.7708677349263908
1135	EXOC4	-0.0278580836101878	EXOC5	0.09742482706624	0.875	-0.0278580836101878	0.9028580836101878
1136	EXOC8	-0.0	EXOC5	0.0688409640635765	0.375	-0.0	0.375
1137	EXOC1	0.0132193526535243	EXOC5	0.0612194022613104	0.25	0.0132193526535243	0.2632193526535243
1138	EXOC2	0.0172570674708552	EXOC5	0.0610049390901393	0.125	0.0172570674708552	0.1422570674708552
1139	EXOC7	0.0248022167548111	EXOC5	0.0866603578319055	0.75	0.0248022167548111	0.7748022167548111
1140	EXOC3	0.0330332792300675	EXOC5	0.0694676957010805	0.5	0.0330332792300675	0.5330332792300675
1141	EXOC5	0.0419499923339562	EXOC5	0.083284869828904	0.625	0.0419499923339562	0.6669499923339562
1142	EXOC6	0.1573269650690958	EXOC5	0.4720969441568435	1.0	0.1573269650690958	1.1573269650690958
1143	MRPL20	-0.0670419639450854	MRPL23	0.0217194570830239	0.3333333333333333	-0.0670419639450854	0.4003752972784187
1144	LACTB	-0.0606336857016698	MRPL23	0.0385350412218602	0.5	-0.0606336857016698	0.5606336857016698
1217	MRPL47	0.0564045683353014	MRPL23	0.0093264982264889	0.16666666666666666	0.0564045683353014	0.22307123500196807
1218	MRPL38	0.062879841866144	MRPL23	0.049787251784357	0.6666666666666666	0.062879841866144	0.7295465085328107
1219	MRPS27	0.0697268363651909	MRPL23	0.0536832654578037	0.8333333333333334	0.0697268363651909	0.9030601696985243
1220	MRPL12	0.1079041273004004	MRPL23	0.3190177082977109	1.0	0.1079041273004004	1.1079041273004004
1221	TUBB1	-0.0880764224502327	RPL15	0.0492940444162627	0.7142857142857143	-0.0880764224502327	0.802362136735947
1222	RPS9	-0.0637415930112231	RPL15	0.0026511773253526	0.07142857142857142	-0.0637415930112231	0.13517016443979452
1223	TUBA1A	-0.056946792704536	RPL15	0.0217572621007184	0.5	-0.056946792704536	0.556946792704536
1224	RPL14	-0.0565051869803139	RPL15	0.0029222436265352	0.14285714285714285	-0.0565051869803139	0.19936232983745675
1225	TOP1	-0.0551370820022635	RPL15	0.0128145188528148	0.35714285714285715	-0.0551370820022635	0.4122799391451206
1252	EBNA1BP2	-0.0032582262485888	RPL15	0.0682346357861513	0.7857142857142857	-0.0032582262485888	0.7889725119628745
1328	RPLP0	0.0296752912783683	RPL15	0.0865986239104185	0.8571428571428571	0.0296752912783683	0.8868181484212254
1333	RPS7	0.0360855545756589	RPL15	0.0870253119682216	0.9285714285714286	0.0360855545756589	0.9646569831470875
1338	NOP56	0.0454798271299158	RPL15	0.1172415096089481	1.0	0.0454798271299158	1.0454798271299157
1340	NPM1	0.0508622937606001	RPL15	0.0173968300269472	0.42857142857142855	0.0508622937606001	0.47943372233202863
1341	RPS4X	0.0568670499427949	RPL15	0.005129980940371	0.2857142857142857	0.0568670499427949	0.3425813356570806
1342	HNRNPA1	0.066169951026156	RPL15	0.0035586217394448	0.21428571428571427	0.066169951026156	0.2804556653118703
1343	RPL35A	0.0669176032148999	RPL15	0.0271690566965657	0.6428571428571429	0.0669176032148999	0.7097747460720428
1344	GNL3	0.1220564073523362	RPL15	0.0226178713788926	0.5714285714285714	0.1220564073523362	0.6934849787809076
1345	SMARCA5	-0.1311333697376007	FBL	0.0163685984540301	0.6842105263157895	-0.1311333697376007	0.8153438960533902
1346	TUBB1	-0.1256535423218149	FBL	0.1204539875678548	0.8947368421052632	-0.1256535423218149	1.020390384427078
1347	CDC37	-0.1098258917106441	FBL	0.0044866834990799	0.47368421052631576	-0.1098258917106441	0.5835101022369599
1348	YBX1	-0.0949250039289049	FBL	0.0040707098546216	0.3157894736842105	-0.0949250039289049	0.4107144776131154
1349	ACTG2	-0.0692900374446646	FBL	0.0058495222716848	0.5789473684210527	-0.0692900374446646	0.6482374058657172
1350	RACGAP1	-0.0611315369311871	FBL	0.0026177292617592	0.2631578947368421	-0.0611315369311871	0.3242894316680292
1351	RPL29	-0.0515263366519788	FBL	0.0005371423372113	0.10526315789473684	-0.0515263366519788	0.15678949454671565
1352	RPS14	-0.0513707614837154	FBL	0.0004581222699523	0.05263157894736842	-0.0513707614837154	0.10400234043108382
1458	FBL	0.0066758142269823	FBL	0.1342931986887972	0.9473684210526315	0.0066758142269823	0.9540442352796138
1479	CENPU	0.0573370773164351	FBL	0.0024003621291373	0.21052631578947367	0.0573370773164351	0.2678633931059088
1480	RPS16	0.0656030563178271	FBL	0.0043766213101089	0.42105263157894735	0.0656030563178271	0.48665568789677444
1481	SRPK1	0.0658875410579043	FBL	0.0258406319681228	0.7894736842105263	0.0658875410579043	0.8553612252684306
1482	WDR11	0.0729175463491008	FBL	0.0007064371047316	0.15789473684210525	0.0729175463491008	0.23081228319120606
1483	RPL18A	0.0776967896151032	FBL	0.0043357714319063	0.3684210526315789	0.0776967896151032	0.44611784224668216
1484	RPL18	0.0792499534244784	FBL	0.0121796438295306	0.631578947368421	0.0792499534244784	0.7108289007928994
1485	RPS2	0.0990077943633893	FBL	0.0276052712763547	0.8421052631578947	0.0990077943633893	0.941113057521284
1486	NOP56	0.1219832115066357	FBL	0.2660031821636315	1.0	0.1219832115066357	1.1219832115066357
1487	NOP58	0.1366158491168359	FBL	0.0055577549316871	0.5263157894736842	0.1366158491168359	0.6629316385905201
1488	GNL3	0.2064477081197074	FBL	0.0245228439019306	0.7368421052631579	0.2064477081197074	0.9432898133828652
1489	LACTB	-0.0984784802850364	MRPS31	0.0319710349412847	0.9047619047619048	-0.0984784802850364	1.0032403850469411
1490	MRPL20	-0.082393657272782	MRPS31	0.0035704970185278	0.19047619047619047	-0.082393657272782	0.2728698477489725
1491	MRPL11	-0.069244140247724	MRPS31	0.0121843075652852	0.6666666666666666	-0.069244140247724	0.7359108069143906
1492	MRPL54	-0.0651150882664717	MRPS31	0.021755516489573	0.8571428571428571	-0.0651150882664717	0.9222579454093288
1493	MRPS14	-0.0634739272513321	MRPS31	0.001579047901803	0.047619047619047616	-0.0634739272513321	0.11109297487037971
1494	MRPL39	-0.0606053758741514	MRPS31	0.0045669589160841	0.2857142857142857	-0.0606053758741514	0.3463196615884371
1495	MRPL14	-0.0512020915735221	MRPS31	0.0030597404063423	0.09523809523809523	-0.0512020915735221	0.14644018681161733
1496	MRPL9	-0.0507282958386785	MRPS31	0.0056499164062401	0.38095238095238093	-0.0507282958386785	0.4316806767910594
1497	MRPL34	-0.0506265773856798	MRPS31	0.0059807021388642	0.42857142857142855	-0.0506265773856798	0.4791980059571084
1555	MRPL16	0.0516266067605289	MRPS31	0.003392784692738	0.14285714285714285	0.0516266067605289	0.19448374961767176
1556	DAP3	0.0523228166788694	MRPS31	0.0158698737584865	0.7619047619047619	0.0523228166788694	0.8142275785836313
1557	MRPL41	0.0540478534573457	MRPS31	0.0041771776581935	0.23809523809523808	0.0540478534573457	0.2921430915525838
1558	MRPS18A	0.0574045885600131	MRPS31	0.0087920619294726	0.5238095238095238	0.0574045885600131	0.5812141123695369
1559	MRPS12	0.0594280074971003	MRPS31	0.0056104093990453	0.3333333333333333	0.0594280074971003	0.3927613408304336
1560	MRPS27	0.0641004358822075	MRPS31	0.0115932950799828	0.6190476190476191	0.0641004358822075	0.6831480549298266
1561	MRPL21	0.0676774370422064	MRPS31	0.0124653922381776	0.7142857142857143	0.0676774370422064	0.7819631513279207
1562	MRPL24	0.0698014398474773	MRPS31	0.009678226542058	0.5714285714285714	0.0698014398474773	0.6412300112760487
1563	MRPL19	0.0959155793165607	MRPS31	0.0543343655549608	0.9523809523809523	0.0959155793165607	1.048296531697513
1564	MRPS31	0.1067240283553836	MRPS31	0.0077280488410791	0.47619047619047616	0.1067240283553836	0.5829145045458598
1565	MRPS15	0.1214019257888193	MRPS31	0.018958336699075	0.8095238095238095	0.1214019257888193	0.9309257353126288
1566	MRPL12	0.1367157252878303	MRPS31	0.3750252748281409	1.0	0.1367157252878303	1.1367157252878304
1567	MRPL14	-0.068139481968398	MRPS24	0.0092432711164555	0.3333333333333333	-0.068139481968398	0.4014728153017313
1568	MRPS18C	-0.0545431097162695	MRPS24	0.0222218636318866	0.8333333333333334	-0.0545431097162695	0.8878764430496029
1569	LACTB	-0.0504127627498395	MRPS24	0.0134176775701999	0.6666666666666666	-0.0504127627498395	0.7170794294165062
1642	MRPS16	0.052275077954214	MRPS24	0.0051230789240088	0.16666666666666666	0.052275077954214	0.21894174462088067
1643	MRPS28	0.0673849123980629	MRPS24	0.0127236555971219	0.5	0.0673849123980629	0.5673849123980629
1644	MRPL12	0.1319768144091634	MRPS24	0.3084871411019857	1.0	0.1319768144091634	1.1319768144091633
1645	CAPZA1	-0.1244249441089416	PATJ	0.0215445041592751	0.2727272727272727	-0.1244249441089416	0.3971522168362143
1646	AMOT	-0.1114005346027255	PATJ	0.0290402454788109	0.45454545454545453	-0.1114005346027255	0.5659459891481801
1647	CAPZB	-0.0714507610423489	PATJ	0.0229984954190519	0.36363636363636365	-0.0714507610423489	0.4350871246787126
1648	CD2AP	-0.0608846752046552	PATJ	0.0106846682039946	0.18181818181818182	-0.0608846752046552	0.24270285702283703
1649	MPDZ	0.0553245798774156	PATJ	0.0798755759139962	0.7272727272727273	0.0553245798774156	0.7825973071501429
1650	ARHGAP17	0.0623909352348771	PATJ	0.0077558373052231	0.09090909090909091	0.0623909352348771	0.153300026143968
1651	MPP7	0.1492084961423474	PATJ	0.0398791370786704	0.6363636363636364	0.1492084961423474	0.7855721325059838
1652	SH3KBP1	0.1902848624631174	PATJ	0.0354891075075568	0.5454545454545454	0.1902848624631174	0.7357394079176628
1653	AMOTL1	0.2416019812937674	PATJ	0.2175511341655907	0.8181818181818182	0.2416019812937674	1.0597837994755857
1654	AMOTL2	0.2933137840224581	PATJ	0.2249633695913629	0.9090909090909091	0.2933137840224581	1.2024046931133672
1655	PATJ	0.4574423447705217	PATJ	0.3102179251764667	1.0	0.4574423447705217	1.4574423447705218
1656	SRSF7	-0.0899581625347131	SRSF6	0.0117117391216579	0.5	-0.0899581625347131	0.5899581625347131
1657	SF1	-0.0844288119699272	SRSF6	0.0006277606519921	0.0625	-0.0844288119699272	0.1469288119699272
1658	SRSF4	-0.0721657086163985	SRSF6	0.0053151602692317	0.25	-0.0721657086163985	0.3221657086163985
1659	DDX5	-0.067593298815383	SRSF6	0.0177242573245265	0.625	-0.067593298815383	0.692593298815383
1660	DDX3X	-0.0667202201547572	SRSF6	0.0026743406747046	0.125	-0.0667202201547572	0.1917202201547572
1685	SF3B4	0.0	SRSF6	0.2205848043743266	1.0	0.0	1.0
1706	SF3B3	0.0	SRSF6	0.0631615553138848	0.9375	0.0	0.9375
1763	LSM4	0.0114230168102743	SRSF6	0.0518769190895441	0.8125	0.0114230168102743	0.8239230168102742
1786	VIRMA	0.0506833344616255	SRSF6	0.0035165275741009	0.1875	0.0506833344616255	0.23818333446162548
1787	PABPC1	0.0511915945399808	SRSF6	0.0136247736129453	0.5625	0.0511915945399808	0.6136915945399808
1788	PPIL2	0.0527663330383904	SRSF6	0.0064333784553571	0.375	0.0527663330383904	0.4277663330383904
1789	U2SURP	0.0549245260581038	SRSF6	0.0058564643414234	0.3125	0.0549245260581038	0.36742452605810383
1790	DHX9	0.0662835779037512	SRSF6	0.0200809271734788	0.6875	0.0662835779037512	0.7537835779037512
1791	PPM1G	0.0846790188375104	SRSF6	0.009210492665547	0.4375	0.0846790188375104	0.5221790188375104
1792	DDX39B	0.0972085181437256	SRSF6	0.0221663545942977	0.75	0.0972085181437256	0.8472085181437256
1793	SRSF6	0.2040263308171956	SRSF6	0.0585678695078216	0.875	0.2040263308171956	1.0790263308171957
1794	PTCD3	0.1082144344037173	YBX3	0.1050632107676817	0.2	0.1082144344037173	0.3082144344037173
1795	CALR	0.1287892555744008	YBX3	0.1141640219294098	0.4	0.1287892555744008	0.5287892555744008
1796	YBX3	0.1450647219348333	YBX3	0.2380152568389769	0.8	0.1450647219348333	0.9450647219348334
1797	HSPA5	0.2823673354161442	YBX3	0.1476577530455634	0.6	0.2823673354161442	0.8823673354161442
1798	NPM1	0.3288071417137599	YBX3	0.3950997574183681	1.0	0.3288071417137599	1.32880714171376
1799	HSPA8	-0.3792940459288434	HSPA1A	0.2148177644712761	1.0	-0.3792940459288434	1.3792940459288434
1800	ACTB	-0.1533050377308752	HSPA1A	0.0249347530586369	0.36363636363636365	-0.1533050377308752	0.5169414013672389
1801	KDM1A	-0.1228664500979824	HSPA1A	0.0201122586047841	0.2727272727272727	-0.1228664500979824	0.3955937228252551
1802	ITGB2	-0.0648891373856106	HSPA1A	0.0396091549864972	0.6363636363636364	-0.0648891373856106	0.701252773749247
1834	STUB1	0.0737157532123351	HSPA1A	0.0125616173782073	0.09090909090909091	0.0737157532123351	0.16462484412142603
1835	MPP3	0.0838466214778315	HSPA1A	0.0442055597711803	0.7272727272727273	0.0838466214778315	0.8111193487505588
1836	HMG20A	0.0852086193190082	HSPA1A	0.0130710440697446	0.18181818181818182	0.0852086193190082	0.26702680113719
1837	SVIL	0.0979864077201835	HSPA1A	0.0361098864470222	0.45454545454545453	0.0979864077201835	0.552531862265638
1838	HSPA4	0.1098716104768898	HSPA1A	0.0373024074619268	0.5454545454545454	0.1098716104768898	0.6553261559314352
1839	HSP90AB1	0.1840445947546799	HSPA1A	0.0891587162897846	0.9090909090909091	0.1840445947546799	1.093135503845589
1840	HSPA1A	0.192595460072155	HSPA1A	0.0716031909581366	0.8181818181818182	0.192595460072155	1.0107772782539732
1841	TUBB1	-0.171126912284818	RPS12	0.1812587869865363	0.9615384615384616	-0.171126912284818	1.1326653738232795
1842	RPS9	-0.0905245559226811	RPS12	0.0021582745208315	0.34615384615384615	-0.0905245559226811	0.43667840207652725
1843	RPL14	-0.0726695402664373	RPS12	0.0036752303956066	0.5	-0.0726695402664373	0.5726695402664372
1844	LUC7L2	-0.0662802030412634	RPS12	0.0026275389511596	0.4230769230769231	-0.0662802030412634	0.4893571261181865
1845	RPL11	-0.063090712748739	RPS12	0.002154716996003	0.3076923076923077	-0.063090712748739	0.3707830204410467
1846	NAP1L1	-0.0626344297281379	RPS12	0.002346368754823	0.38461538461538464	-0.0626344297281379	0.4472498143435225
1847	EEF2	-0.0598865277421259	RPS12	0.0005475222085902	0.11538461538461539	-0.0598865277421259	0.1752711431267413
1848	RPL31	-0.0568443667626766	RPS12	0.0003904513955678	0.038461538461538464	-0.0568443667626766	0.09530590522421506
1849	DDX21	-0.054799968526584	RPS12	0.0045224403815964	0.5384615384615384	-0.054799968526584	0.5932615069881224
1850	LYAR	-0.0517284149231775	RPS12	0.001169832456081	0.15384615384615385	-0.0517284149231775	0.20557456876933136
1871	EBNA1BP2	-0.0084322061758515	RPS12	0.0602535385253932	0.8461538461538461	-0.0084322061758515	0.8545860523296976
1915	NOP56	0.0	RPS12	0.0636205852945536	0.8846153846153846	0.0	0.8846153846153846
1937	ILF2	0.024324101613135	RPS12	0.1925131818004869	1.0	0.024324101613135	1.024324101613135
1939	SRPK1	0.0342155274233496	RPS12	0.0966361420208232	0.9230769230769231	0.0342155274233496	0.9572924505002727
1949	RPS21	0.0510072938892275	RPS12	0.0018790331929296	0.2692307692307692	0.0510072938892275	0.3202380631199967
1950	SLC25A5	0.0512987992885638	RPS12	0.0085925076467296	0.7307692307692307	0.0512987992885638	0.7820680300577946
1951	NOP58	0.0544959326328458	RPS12	0.0065694386700052	0.6153846153846154	0.0544959326328458	0.6698805480174612
1952	RPS6	0.0572810156498391	RPS12	0.0005329703026912	0.07692307692307693	0.0572810156498391	0.13420409257291602
1953	RPS7	0.0588875670515821	RPS12	0.0069308960913253	0.6538461538461539	0.0588875670515821	0.712733720897736
1954	RPL24	0.0592317932932952	RPS12	0.0014892859588392	0.19230769230769232	0.0592317932932952	0.2515394856009875
1955	RPLP0	0.0606703015876542	RPS12	0.0551807670373299	0.8076923076923077	0.0606703015876542	0.8683626092799619
1956	RPS27A	0.0670671154493525	RPS12	0.0018407851406279	0.23076923076923078	0.0670671154493525	0.2978363462185833
1957	GNL3	0.0688697094279803	RPS12	0.0048067774802699	0.5769230769230769	0.0688697094279803	0.6457927863510572
1958	RPS8	0.0716006982426936	RPS12	0.0028800862860673	0.46153846153846156	0.0716006982426936	0.5331391597811552
1959	RPS19	0.0716967964630507	RPS12	0.0074847198471076	0.6923076923076923	0.0716967964630507	0.764004488770743
1960	RPS2	0.1140445133538652	RPS12	0.0278621217611679	0.7692307692307693	0.1140445133538652	0.8832752825846345
2001	USP39	0.0	SNRNP200	0.0760600533976639	0.25	0.0	0.25
2013	SF3B3	0.0	SNRNP200	0.0835962063602017	0.5	0.0	0.5
2094	SNRPA	0.0094311900452937	SNRNP200	0.1016911575985458	0.75	0.0094311900452937	0.7594311900452937
2129	SNRNP200	0.049769763299963	SNRNP200	0.2300374608993657	1.0	0.049769763299963	1.049769763299963
2130	SRSF7	-0.1747855813821399	PRPF40A	0.0069034631296412	0.5	-0.1747855813821399	0.67478558138214
2131	LSM6	-0.0988867405582436	PRPF40A	0.0079473376057289	0.6153846153846154	-0.0988867405582436	0.7142713559428591
2132	CTNNBL1	-0.0913679750686746	PRPF40A	0.0618035648404693	0.9615384615384616	-0.0913679750686746	1.0529064366071361
2133	NCBP1	-0.0907458827645192	PRPF40A	0.0043548078883212	0.3076923076923077	-0.0907458827645192	0.39843819045682694
2134	WTAP	-0.0766601063781542	PRPF40A	0.0122522237009485	0.7692307692307693	-0.0766601063781542	0.8458908756089235
2135	ISY1	-0.0677304211993187	PRPF40A	0.0053796617121578	0.38461538461538464	-0.0677304211993187	0.45234580581470335
2136	CDC40	-0.067548172648773	PRPF40A	0.0041565576505497	0.23076923076923078	-0.067548172648773	0.2983174034180038
2137	SNRNP27	-0.0665805484054451	PRPF40A	0.0045593336002338	0.34615384615384615	-0.0665805484054451	0.41273439455929123
2138	SF1	-0.059157878196764	PRPF40A	0.0022928270320948	0.15384615384615385	-0.059157878196764	0.21300403204291785
2139	RBM15	-0.0551736056825206	PRPF40A	0.0018356284327136	0.11538461538461539	-0.0551736056825206	0.170558221067136
2140	DDX3X	-0.0546300768177212	PRPF40A	0.0011068565729272	0.038461538461538464	-0.0546300768177212	0.09309161527925966
2141	SF3A1	-0.0525750699067563	PRPF40A	0.0031570313371849	0.19230769230769232	-0.0525750699067563	0.2448827622144486
2142	SMNDC1	-0.0500907237680244	PRPF40A	0.0042274384601581	0.2692307692307692	-0.0500907237680244	0.31932149299879364
2250	SNRPE	0.0392298106405712	PRPF40A	0.0794761229008207	1.0	0.0392298106405712	1.0392298106405713
2256	SNRNP200	0.0513042603972861	PRPF40A	0.0421237314373448	0.8846153846153846	0.0513042603972861	0.9359196450126707
2257	PLRG1	0.0557519477037417	PRPF40A	0.0083051133446376	0.6538461538461539	0.0557519477037417	0.7095981015498956
2258	MOV10	0.0604450124425651	PRPF40A	0.0097699634280254	0.7307692307692307	0.0604450124425651	0.7912142432117958
2259	PPIE	0.0636935916089724	PRPF40A	0.0056052130962448	0.4230769230769231	0.0636935916089724	0.4867705146858955
2260	DHX9	0.0637577032630581	PRPF40A	0.007454104362027	0.5769230769230769	0.0637577032630581	0.640680780186135
2261	TCERG1	0.074389185684618	PRPF40A	0.0072732336212033	0.5384615384615384	0.074389185684618	0.6128507241461565
2262	LSM7	0.0743930239903175	PRPF40A	0.0062826737585154	0.46153846153846156	0.0743930239903175	0.5359314855287791
2263	PPIL3	0.0764119681845468	PRPF40A	0.0094060902217981	0.6923076923076923	0.0764119681845468	0.768719660492239
2264	RNPS1	0.0812023557770702	PRPF40A	0.0175435554800854	0.8461538461538461	0.0812023557770702	0.9273562019309164
2265	PABPC1	0.0863108926385066	PRPF40A	0.0526597083323633	0.9230769230769231	0.0863108926385066	1.0093878157154297
2266	SRSF2	0.0990859153160002	PRPF40A	0.0012154074331216	0.07692307692307693	0.0990859153160002	0.17600899223907712
2267	DHX15	0.1035392848794306	PRPF40A	0.0123558350297119	0.8076923076923077	0.1035392848794306	0.9112315925717382
2268	NGDN	0.070141536107709	NGDN	0.0985852203173069	0.3333333333333333	0.070141536107709	0.4034748694410423
2269	AATF	0.180097361112076	NGDN	0.3351433626941672	0.6666666666666666	0.180097361112076	0.8467640277787426
2270	NOL10	0.3479405884182001	NGDN	0.5662714169885258	1.0	0.3479405884182001	1.3479405884182
2271	TINF2	-0.0403043886847635	TERF2IP	0.0697338962066132	0.6	-0.0403043886847635	0.6403043886847635
2277	MRE11	0.0275463080795682	TERF2IP	0.0637388374837051	0.2	0.0275463080795682	0.22754630807956822
2280	ACD	0.0786647489084472	TERF2IP	0.1422887820800722	0.8	0.0786647489084472	0.8786647489084473
2281	TERF2IP	0.1051286605537632	TERF2IP	0.0653721131374744	0.4	0.1051286605537632	0.5051286605537633
2282	TERF2	0.1790913242078275	TERF2IP	0.5080566118852913	1.0	0.1790913242078275	1.1790913242078276
2283	SKP2	-0.0777672884905018	COPS8	0.1012189487720793	0.75	-0.0777672884905018	0.8277672884905019
2284	COPS5	-0.0558839892840761	COPS8	0.1275023122609436	0.875	-0.0558839892840761	0.9308839892840761
2285	TP53	-0.0444248974279097	COPS8	0.0756603131570713	0.625	-0.0444248974279097	0.6694248974279097
2287	GPS1	-0.0351884213027485	COPS8	0.2875745273878854	1.0	-0.0351884213027485	1.0351884213027485
2291	CUL4A	-0.0155364206583615	COPS8	0.0549508690633428	0.375	-0.0155364206583615	0.39053642065836147
2299	SKP1	0.013993485917919	COPS8	0.0579525024883839	0.5	0.013993485917919	0.513993485917919
2300	COPS2	0.0578784175137876	COPS8	0.0237407042019709	0.125	0.0578784175137876	0.18287841751378758
2301	COPS3	0.076414177260237	COPS8	0.0541870928143942	0.25	0.076414177260237	0.326414177260237
2302	RAB5A	0.0031322825123027	RABGEF1	0.2166144460708732	0.6666666666666666	0.0031322825123027	0.6697989491789693
2303	RABGEF1	0.0334693650861145	RABGEF1	0.0878516188272161	0.3333333333333333	0.0334693650861145	0.3668026984194478
2304	RABEP1	0.1979420257279822	RABGEF1	0.6955339351019105	1.0	0.1979420257279822	1.1979420257279823
2305	SRSF7	-0.1055724053019313	RBM25	0.0164860020798401	0.5714285714285714	-0.1055724053019313	0.6770009767305027
2306	SNRNP27	-0.0702820990415882	RBM25	0.0013210226358651	0.2857142857142857	-0.0702820990415882	0.3559963847558739
2307	DDX3X	-0.0573561305229335	RBM25	0.0006440359320272	0.14285714285714285	-0.0573561305229335	0.20021327338007636
2343	USP39	0.0	RBM25	0.1332634055334584	0.8571428571428571	0.0	0.8571428571428571
2412	PPIH	0.0162383640716414	RBM25	0.2140958477495364	1.0	0.0162383640716414	1.0162383640716415
2441	TCERG1	0.0504459453664935	RBM25	0.0150151817866787	0.42857142857142855	0.0504459453664935	0.47901737393792204
2442	ACIN1	0.0567528113315802	RBM25	0.0640508386467672	0.7142857142857143	0.0567528113315802	0.7710385256172945
2522	PPIH	0.0	BCAS2	0.1977261835213115	0.75	0.0	0.75
2580	TOP2A	0.0203897420080449	BCAS2	0.201784387697142	1.0	0.0203897420080449	1.020389742008045
2593	CDC5L	0.0546361234075648	BCAS2	0.0234964195368598	0.25	0.0546361234075648	0.3046361234075648
2594	RBMX	0.084090637397583	BCAS2	0.0958648946033067	0.5	0.084090637397583	0.584090637397583
2595	AP3M2	-0.0965245015772096	AP3M1	0.2948326719072655	1.0	-0.0965245015772096	1.0965245015772096
2596	SNAPIN	-0.0569143383113868	AP3M1	0.0346234649224034	0.2	-0.0569143383113868	0.2569143383113868
2598	BLOC1S5	-0.027794778115881	AP3M1	0.0526938238545102	0.4	-0.027794778115881	0.427794778115881
2608	AP3D1	0.0942916758046104	AP3M1	0.0660854564852347	0.6	0.0942916758046104	0.6942916758046104
2609	AP3B1	0.1183365806518044	AP3M1	0.2589371672920019	0.8	0.1183365806518044	0.9183365806518045
2610	ARPC3	-0.1135069166115654	ARPC3	0.1133983949216358	0.7142857142857143	-0.1135069166115654	0.8277926308972797
2611	ARPC5	-0.015410028820427	ARPC3	0.0786762542598362	0.42857142857142855	-0.015410028820427	0.44398145739185557
2612	ACTR3	-0.0048171916694353	ARPC3	0.0578818621010081	0.14285714285714285	-0.0048171916694353	0.14767433452657816
2613	ARPC4	0.0820187576877509	ARPC3	0.070151833622672	0.2857142857142857	0.0820187576877509	0.3677330434020366
2614	ARPC1B	0.0907088517107726	ARPC3	0.1401848059132726	0.8571428571428571	0.0907088517107726	0.9478517088536297
2615	ACTR2	0.1202774763846248	ARPC3	0.0891645771576352	0.5714285714285714	0.1202774763846248	0.6917060478131962
2616	ARPC2	0.1784236638863381	ARPC3	0.4505422720239398	1.0	0.1784236638863381	1.1784236638863381
2617	FAU	-0.0763564272083523	RPLP1	0.0043713289917871	0.21428571428571427	-0.0763564272083523	0.2906421414940666
2618	NAP1L1	-0.0678079696542167	RPLP1	0.0044190617991986	0.2857142857142857	-0.0678079696542167	0.3535222553685024
2619	TUBB1	-0.0661448883885705	RPLP1	0.0639364105868806	0.7142857142857143	-0.0661448883885705	0.7804306026742848
2620	RPS27	-0.0654621618268897	RPLP1	0.0025859336759642	0.14285714285714285	-0.0654621618268897	0.20831930468403254
2621	EEF1A1	-0.0533919961739383	RPLP1	0.0152829812966926	0.5714285714285714	-0.0533919961739383	0.6248205676025097
2622	EEF2	-0.0520743601495068	RPLP1	0.0052878967905549	0.35714285714285715	-0.0520743601495068	0.40921721729236393
2666	EIF6	-0.0	RPLP1	0.0840575091746037	0.9285714285714286	-0.0	0.9285714285714286
2678	NOP56	-0.0	RPLP1	0.0780142689116378	0.7857142857142857	-0.0	0.7857142857142857
2735	RPL4	0.0512567745952552	RPLP1	0.0022971578042134	0.07142857142857142	0.0512567745952552	0.12268534602382662
2736	GNL3	0.0548499605239242	RPLP1	0.0784515996751643	0.8571428571428571	0.0548499605239242	0.9119928176667813
2737	RPL18	0.0560080134899683	RPLP1	0.0141782108058136	0.5	0.0560080134899683	0.5560080134899683
2738	RPS2	0.0576441572741865	RPLP1	0.0199037364335806	0.6428571428571429	0.0576441572741865	0.7005013001313294
2739	RPS7	0.0785242005711147	RPLP1	0.0122517001640381	0.42857142857142855	0.0785242005711147	0.5070956291425432
2740	RPLP0	0.1068474481302475	RPLP1	0.1273714171435371	1.0	0.1068474481302475	1.1068474481302475
2741	GTF2B	-0.1048613202595784	GTF2F1	0.0233408833182596	0.5555555555555556	-0.1048613202595784	0.660416875815134
2742	CCNH	-0.0723615667393239	GTF2F1	0.005524291698715	0.2222222222222222	-0.0723615667393239	0.29458378896154613
2743	POLR2E	-0.0621149690690805	GTF2F1	0.0010776724731769	0.1111111111111111	-0.0621149690690805	0.1732260801801916
2766	SMARCA4	0.0	GTF2F1	0.0654933983704728	0.6666666666666666	0.0	0.6666666666666666
2779	BRCA1	0.043064670460198	GTF2F1	0.1079461446421673	0.8888888888888888	0.043064670460198	0.9319535593490869
2781	ERCC2	0.0517854887422285	GTF2F1	0.0213657785910424	0.4444444444444444	0.0517854887422285	0.4962299331866729
2782	SMARCC1	0.0696332476183192	GTF2F1	0.0950554357857701	0.7777777777777778	0.0696332476183192	0.847411025396097
2783	GTF2F1	0.1171209734066372	GTF2F1	0.0195178939931211	0.3333333333333333	0.1171209734066372	0.4504543067399705
2784	GTF2F2	0.3328711537141944	GTF2F1	0.4573637314010124	1.0	0.3328711537141944	1.3328711537141944
2792	COX5A	0.0349202669682505	CMC1	0.0962725686578381	0.6666666666666666	0.0349202669682505	0.7015869336349171
2793	COX6C	0.0836867659104097	CMC1	0.0761273807747044	0.5	0.0836867659104097	0.5836867659104097
2794	COX14	0.1046883648722748	CMC1	0.0300492188716968	0.16666666666666666	0.1046883648722748	0.27135503153894147
2795	COA3	0.1856563677210368	CMC1	0.1661553768035028	0.8333333333333334	0.1856563677210368	1.0189897010543703
2796	CMC1	0.1995668492281844	CMC1	0.0748983202934128	0.3333333333333333	0.1995668492281844	0.5329001825615177
2797	MT-CO1	0.6622111981816873	CMC1	0.4418191326495533	1.0	0.6622111981816873	1.6622111981816872
2798	COMMD3	-0.0773042320315173	COMMD7	0.0838580108896489	0.5	-0.0773042320315173	0.5773042320315173
2799	COMMD4	-0.0654754334523649	COMMD7	0.0457265976419692	0.16666666666666666	-0.0654754334523649	0.23214210011903155
2809	COMMD10	0.0661496231185228	COMMD7	0.0509041096963851	0.3333333333333333	0.0661496231185228	0.3994829564518561
2810	VPS35L	0.112624238257247	COMMD7	0.2464940479590899	1.0	0.112624238257247	1.112624238257247
2811	WASHC2C	0.1190437699992921	COMMD7	0.18176319957189	0.6666666666666666	0.1190437699992921	0.7857104366659587
2812	COMMD9	0.1609768971446728	COMMD7	0.1981211780274757	0.8333333333333334	0.1609768971446728	0.9943102304780062
2813	LACTB	-0.1280705363395063	MRPL40	0.0311519687191696	0.8181818181818182	-0.1280705363395063	0.9462523545213245
2814	MRPL42	-0.0789143722228208	MRPL40	0.0153140106546492	0.5454545454545454	-0.0789143722228208	0.6243689176773662
2815	MRPL54	-0.064892065587377	MRPL40	0.0133868064287472	0.45454545454545453	-0.064892065587377	0.5194375201328315
2883	MRPL40	0.0545406319966366	MRPL40	0.004907482948184	0.09090909090909091	0.0545406319966366	0.1454497229057275
2884	DAP3	0.0580899600537852	MRPL40	0.0447725091153813	0.9090909090909091	0.0580899600537852	0.9671808691446943
2885	MRPS35	0.0609627127662027	MRPL40	0.0231517526135739	0.7272727272727273	0.0609627127662027	0.78823544003893
2886	MRPL30	0.0656755413920069	MRPL40	0.0133124352896695	0.36363636363636365	0.0656755413920069	0.4293119050283706
2887	MRPL19	0.0727513378375222	MRPL40	0.0185079739406697	0.6363636363636364	0.0727513378375222	0.7091149742011585
2888	MRPL38	0.0802366154351515	MRPL40	0.0063355748669706	0.18181818181818182	0.0802366154351515	0.2620547972533333
2889	MRPS33	0.0802641029893149	MRPL40	0.0101266356597535	0.2727272727272727	0.0802641029893149	0.3529913757165876
2890	MRPL12	0.2142057758374373	MRPL40	0.4352241637804348	1.0	0.2142057758374373	1.2142057758374374
3004	VIRMA	0.0087407987570089	SF1	0.1061172349372008	1.0	0.0087407987570089	1.008740798757009
3020	SNRNP40	0.0219992652511352	SF1	0.0818525878261991	0.75	0.0219992652511352	0.7719992652511352
3026	BUD13	0.037485939612589	SF1	0.0534927130307709	0.5	0.037485939612589	0.5374859396125891
3028	SART1	0.0874723499757422	SF1	0.0348101286428354	0.25	0.0874723499757422	0.3374723499757422
3029	TUBB1	-0.1487802694831135	RPS15	0.235582318814696	1.0	-0.1487802694831135	1.1487802694831135
3030	LYAR	-0.0853288766549648	RPS15	0.0058931832285807	0.47368421052631576	-0.0853288766549648	0.5590130871812806
3031	RPS9	-0.0701328865954301	RPS15	0.0008745831743627	0.15789473684210525	-0.0701328865954301	0.22802762343753535
3032	YBX1	-0.0675605347681352	RPS15	0.0062555478733184	0.5263157894736842	-0.0675605347681352	0.5938763242418194
3033	RPS11	-0.0572002696254723	RPS15	0.002092844424816	0.3684210526315789	-0.0572002696254723	0.42562132225705124
3034	RPL11	-0.0566641793659862	RPS15	0.001780327997099	0.2631578947368421	-0.0566641793659862	0.3198220741028283
3035	TOP1	-0.0562533130425861	RPS15	0.0064851313602719	0.5789473684210527	-0.0562533130425861	0.6352006814636387
3036	RPL29	-0.0560075365729538	RPS15	0.0003150827575625	0.05263157894736842	-0.0560075365729538	0.10863911552032221
3037	RPL8	-0.0556033632075854	RPS15	0.0014700758024373	0.21052631578947367	-0.0556033632075854	0.2661296789970591
3117	NOP56	0.0109411826459146	RPS15	0.0585257933504129	0.8421052631578947	0.0109411826459146	0.8530464458038093
3134	ILF2	0.0390776297309786	RPS15	0.0983730606685554	0.9473684210526315	0.0390776297309786	0.9864460507836101
3141	RPS27A	0.0502273114939096	RPS15	0.0018118301786641	0.3157894736842105	0.0502273114939096	0.3660167851781201
3142	RPS23	0.0523515547775194	RPS15	0.0007188252366346	0.10526315789473684	0.0523515547775194	0.15761471267225624
3143	RPS19	0.0608249475853227	RPS15	0.0071653327805761	0.631578947368421	0.0608249475853227	0.6924038949537437
3144	SRPK1	0.0688669210441434	RPS15	0.032414220847886	0.7368421052631579	0.0688669210441434	0.8057090263073012
3145	NOP58	0.0721071993737367	RPS15	0.0109415609988613	0.6842105263157895	0.0721071993737367	0.7563177256895262
3146	RPL27A	0.0743936974490435	RPS15	0.0032435468380666	0.42105263157894735	0.0743936974490435	0.49544632902799085
3147	RPS2	0.1270396587812445	RPS15	0.0343144957574241	0.7894736842105263	0.1270396587812445	0.9165133429917709
3148	GNL3	0.1628260243400795	RPS15	0.0650060395337683	0.8947368421052632	0.1628260243400795	1.0575628664453427
3149	RPS9	-0.0883740335986146	RPL27A	0.0028893579498365	0.28	-0.0883740335986146	0.36837403359861465
3150	RPS13	-0.0800131263257907	RPL27A	0.0024837431100763	0.16	-0.0800131263257907	0.2400131263257907
3151	RPL14	-0.0765824040621551	RPL27A	0.0013653021585495	0.04	-0.0765824040621551	0.11658240406215509
3152	TUBB1	-0.0748047948003275	RPL27A	0.0215458082045832	0.84	-0.0748047948003275	0.9148047948003275
3153	LYAR	-0.0743902256683766	RPL27A	0.0116362818422435	0.6	-0.0743902256683766	0.6743902256683766
3154	RPL12	-0.0739503291166048	RPL27A	0.0027242786114862	0.2	-0.0739503291166048	0.27395032911660483
3155	RPS20	-0.067641429185187	RPL27A	0.0048222852215781	0.36	-0.067641429185187	0.427641429185187
3156	RPL38	-0.0613782024299547	RPL27A	0.0018610066114168	0.08	-0.0613782024299547	0.1413782024299547
3157	HNRNPU	-0.058307069221902	RPL27A	0.0048267307633907	0.4	-0.058307069221902	0.458307069221902
3158	NAP1L1	-0.0518694936649718	RPL27A	0.0073571497670446	0.48	-0.0518694936649718	0.5318694936649718
3159	LUC7L2	-0.0511417275471957	RPL27A	0.0027930320170252	0.24	-0.0511417275471957	0.2911417275471957
3177	YBX1	-0.0132843634350548	RPL27A	0.0529925105538789	0.92	-0.0132843634350548	0.9332843634350548
3219	NOP56	0.000126196758045	RPL27A	0.1776336307018189	1.0	0.000126196758045	1.000126196758045
3257	RPL24	0.051934707856561	RPL27A	0.0035228951718687	0.32	0.051934707856561	0.371934707856561
3258	RPS2	0.0554498270995446	RPL27A	0.017586039771245	0.72	0.0554498270995446	0.7754498270995446
3259	TCOF1	0.058851000383296	RPL27A	0.0104374695401122	0.56	0.058851000383296	0.6188510003832961
3260	MYBBP1A	0.0590456576200139	RPL27A	0.0095440181669583	0.52	0.0590456576200139	0.5790456576200139
3261	SRPK1	0.073290873847576	RPL27A	0.0444867599138737	0.88	0.073290873847576	0.953290873847576
3262	ILF2	0.0810410789428658	RPL27A	0.0165298947671949	0.68	0.0810410789428658	0.7610410789428659
3263	NPM1	0.081092447758199	RPL27A	0.0135095795163239	0.64	0.081092447758199	0.721092447758199
3264	RPL27A	0.0843979995741242	RPL27A	0.0024306022641564	0.12	0.0843979995741242	0.2043979995741242
3265	RPLP0	0.0861537391048137	RPL27A	0.021447461226521	0.8	0.0861537391048137	0.8861537391048138
3266	RPS27A	0.0902045663341534	RPL27A	0.0065613791803769	0.44	0.0902045663341534	0.5302045663341534
3267	RPS7	0.1061695178374865	RPL27A	0.1261390857975221	0.96	0.1061695178374865	1.0661695178374864
3268	GNL3	0.112221833341195	RPL27A	0.0209688016859147	0.76	0.112221833341195	0.872221833341195
3269	LACTB	-0.1218123746144608	MRPS23	0.0255058708719354	0.875	-0.1218123746144608	0.9968123746144608
3270	MRPL20	-0.097868848974153	MRPS23	0.0051025051678098	0.375	-0.097868848974153	0.472868848974153
3271	MRPL51	-0.0686587532464185	MRPS23	0.0113482015648646	0.75	-0.0686587532464185	0.8186587532464185
3272	MRPL23	-0.0666827881632748	MRPS23	0.0066511182102991	0.5	-0.0666827881632748	0.5666827881632748
3273	MRPS11	-0.0603793709922748	MRPS23	0.0028784052463033	0.0625	-0.0603793709922748	0.1228793709922748
3274	MRPL54	-0.0583693557656378	MRPS23	0.0106979241500508	0.6875	-0.0583693557656378	0.7458693557656378
3275	MRPS14	-0.0522882741654459	MRPS23	0.0030778118991362	0.125	-0.0522882741654459	0.1772882741654459
3336	MRPS2	0.0439121482934924	MRPS23	0.0566548068879982	0.9375	0.0439121482934924	0.9814121482934924
3339	MRPS12	0.051159742233715	MRPS23	0.0042431505710556	0.3125	0.051159742233715	0.363659742233715
3340	MRPS28	0.0525632205648595	MRPS23	0.0055824797958252	0.4375	0.0525632205648595	0.4900632205648595
3341	MRPL21	0.0551413628511018	MRPS23	0.0089252656561584	0.625	0.0551413628511018	0.6801413628511018
3342	MRPS33	0.0607590361040705	MRPS23	0.0031762608137475	0.1875	0.0607590361040705	0.2482590361040705
3343	MRPL35	0.0621764935820918	MRPS23	0.0041253892570652	0.25	0.0621764935820918	0.3121764935820918
3344	MRPS27	0.0696033969398667	MRPS23	0.007716208095463	0.5625	0.0696033969398667	0.6321033969398667
3345	MRPS15	0.1005946723221794	MRPS23	0.0221750928346723	0.8125	0.1005946723221794	0.9130946723221794
3346	MRPL12	0.1542579006399983	MRPS23	0.4046441493261414	1.0	0.1542579006399983	1.1542579006399982
3347	RPL11	-0.1343628813205202	RPL12	0.0082138025564818	0.76	-0.1343628813205202	0.8943628813205202
3348	NAP1L1	-0.1202542779147792	RPL12	0.004531805792147	0.72	-0.1202542779147792	0.8402542779147791
3349	TUBB1	-0.1036401853360965	RPL12	0.1269711518798032	0.96	-0.1036401853360965	1.0636401853360964
3350	TUBA1A	-0.0935821243340617	RPL12	0.0968104753521381	0.92	-0.0935821243340617	1.0135821243340617
3351	RPS14	-0.0923072843537403	RPL12	0.0010085328784254	0.36	-0.0923072843537403	0.4523072843537403
3352	ACTG2	-0.0597660581221314	RPL12	0.0033212639339797	0.64	-0.0597660581221314	0.6997660581221314
3353	EEF2	-0.0590827290359825	RPL12	0.0003003424134072	0.12	-0.0590827290359825	0.1790827290359825
3354	RPL32	-0.0578327377997974	RPL12	0.0030786254593108	0.6	-0.0578327377997974	0.6578327377997973
3355	RPL8	-0.0572429206131403	RPL12	0.0013774354542649	0.4	-0.0572429206131403	0.4572429206131403
3356	RPS27	-0.0566437212446245	RPL12	0.0005099842288072	0.16	-0.0566437212446245	0.2166437212446245
3357	LUC7L2	-0.0555089316015373	RPL12	0.0023796732721243	0.52	-0.0555089316015373	0.5755089316015373
3358	RPL34	-0.0542414282236782	RPL12	0.0005430216609763	0.2	-0.0542414282236782	0.25424142822367823
3359	RPL31	-0.0507398821614837	RPL12	0.0001472548374048	0.08	-0.0507398821614837	0.1307398821614837
3436	BRIX1	0.0121207486445104	RPL12	0.4284343485922224	1.0	0.0121207486445104	1.0121207486445103
3460	RPLP1	0.0571117812541347	RPL12	0.000957014242985	0.32	0.0571117812541347	0.3771117812541347
3461	HNRNPA1	0.0582456019534573	RPL12	0.0007565110661188	0.28	0.0582456019534573	0.3382456019534573
3462	RPL17	0.0583653471443254	RPL12	0.010126980753828	0.8	0.0583653471443254	0.8583653471443254
3463	NOP58	0.0680150296839499	RPL12	0.0040684094875596	0.68	0.0680150296839499	0.74801502968395
3464	RPLP0	0.0699477248868209	RPL12	0.0219133880025952	0.84	0.0699477248868209	0.9099477248868209
3465	ACTA2	0.0780707263099358	RPL12	0.0020571881273441	0.44	0.0780707263099358	0.5180707263099358
3466	TCOF1	0.0841470737416865	RPL12	0.0021340429394923	0.48	0.0841470737416865	0.5641470737416865
3467	RPS21	0.0910069537783256	RPL12	4.022807764837104e-05	0.04	0.0910069537783256	0.1310069537783256
3468	RPS8	0.109570526930781	RPL12	0.0006922724146555	0.24	0.109570526930781	0.349570526930781
3469	RPS2	0.136222165552528	RPL12	0.0277867790581286	0.88	0.136222165552528	1.016222165552528
3470	GNL3	0.1375347086251619	RPL12	0.0028043046367118	0.56	0.1375347086251619	0.697534708625162
3471	LACTB	-0.1225299634380941	MRPL24	0.0309929373746232	0.7777777777777778	-0.1225299634380941	0.9003077412158719
3472	MRPL54	-0.0729568846232089	MRPL24	0.0135470228039287	0.5555555555555556	-0.0729568846232089	0.6285124401787645
3473	MRPS11	-0.0657403672501425	MRPL24	0.0029203138197729	0.1111111111111111	-0.0657403672501425	0.1768514783612536
3474	MRPL20	-0.0589019092468982	MRPL24	0.003520720635044	0.2222222222222222	-0.0589019092468982	0.2811241314691204
3544	MRPS27	0.0594703879001795	MRPL24	0.0257796831612905	0.6666666666666666	0.0594703879001795	0.7261370545668462
3545	MRPL41	0.0629374946080101	MRPL24	0.0047040571372481	0.3333333333333333	0.0629374946080101	0.3962708279413434
3546	DAP3	0.0746388693972991	MRPL24	0.049916259936093	0.8888888888888888	0.0746388693972991	0.963527758286188
3547	MRPS33	0.0753982847590642	MRPL24	0.009357887152698	0.4444444444444444	0.0753982847590642	0.5198427292035086
3548	MRPL12	0.1561017541604424	MRPL24	0.462660711042217	1.0	0.1561017541604424	1.1561017541604424
3549	SRP14	-0.0953787072012165	EBNA1BP2	0.0084639097898056	0.5625	-0.0953787072012165	0.6578787072012164
3550	RPS9	-0.0842571730549737	EBNA1BP2	0.0022968221499554	0.375	-0.0842571730549737	0.4592571730549737
3551	TUBB1	-0.0730545544817603	EBNA1BP2	0.016795718248534	0.625	-0.0730545544817603	0.6980545544817603
3552	TOP1	-0.0663350223735832	EBNA1BP2	0.0019165372777626	0.3125	-0.0663350223735832	0.3788350223735832
3553	RPL29	-0.0601420082180821	EBNA1BP2	0.0005595480863946	0.0625	-0.0601420082180821	0.1226420082180821
3554	SNU13	-0.0526851021387619	EBNA1BP2	0.0009625750920334	0.125	-0.0526851021387619	0.1776851021387619
3640	RPS7	0.0508869163447016	EBNA1BP2	0.0368093885412641	0.875	0.0508869163447016	0.9258869163447015
3641	RPL35A	0.0564970749356279	EBNA1BP2	0.0016751938257416	0.25	0.0564970749356279	0.3064970749356279
3642	RPL36	0.0605719806497399	EBNA1BP2	0.0185775629032201	0.6875	0.0605719806497399	0.7480719806497399
3643	MYBBP1A	0.0623657517091131	EBNA1BP2	0.0043041478832336	0.4375	0.0623657517091131	0.49986575170911307
3644	RPL30	0.0685415108653205	EBNA1BP2	0.0058710253028836	0.5	0.0685415108653205	0.5685415108653205
3645	RPL22	0.0702745890333884	EBNA1BP2	0.0015483399529419	0.1875	0.0702745890333884	0.2577745890333884
3646	RPS2	0.0847515544968889	EBNA1BP2	0.0327597032828982	0.8125	0.0847515544968889	0.8972515544968889
3647	TCOF1	0.1139151620871578	EBNA1BP2	0.0753976721032476	0.9375	0.1139151620871578	1.051415162087158
3648	BRIX1	0.1413029497081045	EBNA1BP2	0.4143498001538832	1.0	0.1413029497081045	1.1413029497081044
3649	NPM1	0.1524738294221101	EBNA1BP2	0.0291653243971626	0.75	0.1524738294221101	0.9024738294221101
3650	ARPC3	-0.1562233818045515	ACTR2	0.1336126001059665	0.8571428571428571	-0.1562233818045515	1.0133662389474085
3651	ACTR3	-0.0759149875714092	ACTR2	0.0406848625801397	0.14285714285714285	-0.0759149875714092	0.21877213042855204
3652	ARPC5	0.0214189288166961	ACTR2	0.1255543710966021	0.7142857142857143	0.0214189288166961	0.7357046431024103
3653	ARPC1B	0.0669278033574796	ACTR2	0.0568408070012288	0.42857142857142855	0.0669278033574796	0.49549923192890816
3654	ACTR2	0.0777786443710575	ACTR2	0.0457906003275053	0.2857142857142857	0.0777786443710575	0.3634929300853432
3655	ARPC4	0.0812717150009339	ACTR2	0.0805201863716211	0.5714285714285714	0.0812717150009339	0.6527002864295053
3656	ARPC2	0.2779427309184111	ACTR2	0.5169965725169362	1.0	0.2779427309184111	1.277942730918411
3657	ITGB2	-0.2799122292703208	MPP3	0.393923154164744	1.0	-0.2799122292703208	1.279912229270321
3658	SVIL	-0.1936609719554663	MPP3	0.0512328545701636	0.5555555555555556	-0.1936609719554663	0.7492165275110219
3659	ACTB	-0.1206448117705273	MPP3	0.0447345123426472	0.4444444444444444	-0.1206448117705273	0.5650892562149717
3660	ACTN4	-0.0659852390781658	MPP3	0.0365367502168817	0.3333333333333333	-0.0659852390781658	0.3993185724114991
3666	HSPA1A	0.1077298822403499	MPP3	0.0160407371081643	0.1111111111111111	0.1077298822403499	0.218840993351461
3667	MPP3	0.1294421421797651	MPP3	0.1138382766502834	0.7777777777777778	0.1294421421797651	0.9072199199575429
3668	PTPRB	0.130685463727321	MPP3	0.023862998659065	0.2222222222222222	0.130685463727321	0.35290768594954325
3669	PI4KA	0.1390858246016817	MPP3	0.1305961739080996	0.8888888888888888	0.1390858246016817	1.0279747134905706
3670	EPB41L3	0.2419099443818734	MPP3	0.090790432031251	0.6666666666666666	0.2419099443818734	0.90857661104854
3671	LACTB	-0.1560403081091674	MRPL39	0.045622590858884	0.9285714285714286	-0.1560403081091674	1.084611736680596
3672	MRPL23	-0.0682450258598017	MRPL39	0.0102287599719627	0.6428571428571429	-0.0682450258598017	0.7111021687169446
3673	MRPL54	-0.0681445437990001	MRPL39	0.0292980631747089	0.8571428571428571	-0.0681445437990001	0.9252874009418572
3674	MRPL20	-0.064140397546712	MRPL39	0.004461561260241	0.2857142857142857	-0.064140397546712	0.34985468326099767
3675	MRPS14	-0.0596549429085135	MRPL39	0.0010970753013798	0.07142857142857142	-0.0596549429085135	0.13108351433708493
3676	MRPL42	-0.0521727639209411	MRPL39	0.0037719005612728	0.14285714285714285	-0.0521727639209411	0.19502990677808396
3741	MRPL35	0.0511744601619979	MRPL39	0.0084212449696208	0.5714285714285714	0.0511744601619979	0.6226030315905693
3742	MRPS33	0.0516113628963303	MRPL39	0.0128424040239469	0.7142857142857143	0.0516113628963303	0.7658970771820446
3743	MRPL19	0.0533865480661857	MRPL39	0.0190975347997346	0.7857142857142857	0.0533865480661857	0.8391008337804714
3744	MRPL41	0.0545276391605853	MRPL39	0.0039713062305042	0.21428571428571427	0.0545276391605853	0.2688133534462996
3745	MRPL38	0.0558785771819	MRPL39	0.0069408286930179	0.42857142857142855	0.0558785771819	0.4844500057533285
3746	MRPL39	0.0700629390185506	MRPL39	0.0068157593133644	0.35714285714285715	0.0700629390185506	0.42720579616140775
3747	MRPS35	0.0842354764296602	MRPL39	0.0069872846473931	0.5	0.0842354764296602	0.5842354764296602
3748	MRPL12	0.2236520850118973	MRPL39	0.4846623801861872	1.0	0.2236520850118973	1.2236520850118973
3749	PPP2CA	-0.0611734180028313	EIF4A1	0.0138409490385646	0.25	-0.0611734180028313	0.31117341800283127
3754	PPME1	0.1764150893811802	EIF4A1	0.490056281104347	1.0	0.1764150893811802	1.1764150893811802
3755	EIF4G1	0.2326367072743312	EIF4A1	0.1670723707771922	0.5	0.2326367072743312	0.7326367072743312
3756	EIF4A1	0.2571245842291481	EIF4A1	0.2515327614192863	0.75	0.2571245842291481	1.007124584229148
3757	TJP1	-0.0844382562505139	PCF11	0.03420203863426	0.14285714285714285	-0.0844382562505139	0.22729539910765675
3765	CPSF3	0.0284802999321131	PCF11	0.0902996967892692	0.42857142857142855	0.0284802999321131	0.45705172850354164
3766	DHX16	0.041054719878275	PCF11	0.0728227082153182	0.2857142857142857	0.041054719878275	0.3267690055925607
3769	CAPRIN1	0.0498397016348181	PCF11	0.1167557356303928	0.7142857142857143	0.0498397016348181	0.7641254159205324
3770	PTBP1	0.0700092252293247	PCF11	0.1280595076327594	0.8571428571428571	0.0700092252293247	0.9271520823721818
3771	PCF11	0.0801573472570469	PCF11	0.09428769990292	0.5714285714285714	0.0801573472570469	0.6515859186856183
3772	MRE11	0.0899876871356277	PCF11	0.174835207623392	1.0	0.0899876871356277	1.0899876871356278
3901	LSM2	0.0010332794546482	RBM8A	0.0516883675944366	0.4	0.0010332794546482	0.40103327945464823
3902	SF3B4	0.001054792248107	RBM8A	0.0897333697248078	0.6	0.001054792248107	0.601054792248107
3937	PPIH	0.0434611433058193	RBM8A	0.1159832646778529	1.0	0.0434611433058193	1.0434611433058194
3939	PRPF3	0.05603454945757	RBM8A	0.0354059854702007	0.2	0.05603454945757	0.25603454945757
3940	RBM8A	0.0792518782982489	RBM8A	0.1117938710862951	0.8	0.0792518782982489	0.8792518782982489
3941	SEC13	-0.1067243563176593	WDR24	0.1978154309089874	1.0	-0.1067243563176593	1.1067243563176592
3942	SEH1L	-0.0759588399648028	WDR24	0.136185442132075	0.625	-0.0759588399648028	0.7009588399648028
3943	DEPDC5	-0.0546568375722195	WDR24	0.0853785210350783	0.375	-0.0546568375722195	0.4296568375722195
3945	WDR59	0.0063915162528616	WDR24	0.0736902379793115	0.25	0.0063915162528616	0.2563915162528616
3946	WDR24	0.0128109618051522	WDR24	0.0558985617873929	0.125	0.0128109618051522	0.1378109618051522
3947	SZT2	0.0554775827089388	WDR24	0.0963570010209777	0.5	0.0554775827089388	0.5554775827089388
3948	NPRL2	0.0598043684564832	WDR24	0.1537480781867733	0.875	0.0598043684564832	0.9348043684564832
3949	MIOS	0.0750527689970738	WDR24	0.1516634871217488	0.75	0.0750527689970738	0.8250527689970738
3950	CDH1	-0.1370236161505062	ACTN1	0.0937186883680526	0.2857142857142857	-0.1370236161505062	0.4227379018647919
3951	JUP	-0.1333803661332059	ACTN1	0.1411934810613773	0.7142857142857143	-0.1333803661332059	0.8476660804189202
3952	SRC	-0.0681990977175719	ACTN1	0.0495123025654818	0.14285714285714285	-0.0681990977175719	0.21105624057471475
3958	TLN1	0.0715919773820899	ACTN1	0.2074283290800223	1.0	0.0715919773820899	1.0715919773820899
3959	PARVB	0.1489015319294755	ACTN1	0.1052741293937364	0.42857142857142855	0.1489015319294755	0.577472960500904
3960	ACTN1	0.1733922684852062	ACTN1	0.1178355200315556	0.5714285714285714	0.1733922684852062	0.7448208399137776
3961	VCL	0.2388105023743164	ACTN1	0.1572848504683365	0.8571428571428571	0.2388105023743164	1.0959533595171735
3962	HOOK2	-0.083098912229343	VPS41	0.1857557979470726	0.75	-0.083098912229343	0.833098912229343
3968	VPS41	0.0982862959652437	VPS41	0.0794364479324022	0.25	0.0982862959652437	0.3482862959652437
3969	VPS18	0.1312721560288897	VPS41	0.1638705209971017	0.5	0.1312721560288897	0.6312721560288896
3970	VPS39	0.168676688848213	VPS41	0.4251611238707506	1.0	0.168676688848213	1.168676688848213
3971	PFDN1	-0.0628903811384818	PFDN5	0.0725789776195734	0.5	-0.0628903811384818	0.5628903811384818
3972	PFDN5	-0.0570973395443964	PFDN5	0.062371660488798	0.3333333333333333	-0.0570973395443964	0.3904306728777297
3973	PFDN6	0.0475677864541158	PFDN5	0.0729138005468073	0.6666666666666666	0.0475677864541158	0.7142344531207825
3974	VBP1	0.058637558715424	PFDN5	0.043492801378405	0.16666666666666666	0.058637558715424	0.22530422538209066
3975	PFDN2	0.0881630124007812	PFDN5	0.1188502740763111	0.8333333333333334	0.0881630124007812	0.9214963457341145
3976	PFDN4	0.2752612448787123	PFDN5	0.629792485890105	1.0	0.2752612448787123	1.2752612448787124
3977	TRAPPC3	-0.0452996109232598	TRAPPC2L	0.0650007339300575	0.3333333333333333	-0.0452996109232598	0.3786329442565931
3978	TRAPPC12	-0.039288114483497	TRAPPC2L	0.0833697553147958	0.5	-0.039288114483497	0.539288114483497
3985	TRAPPC11	0.0329002413944508	TRAPPC2L	0.0603068839033715	0.16666666666666666	0.0329002413944508	0.19956690806111746
3987	TRAPPC8	0.0515248340903599	TRAPPC2L	0.1129544628671498	0.6666666666666666	0.0515248340903599	0.7181915007570265
3988	TRAPPC2L	0.0668036752206904	TRAPPC2L	0.1739785922311184	0.8333333333333334	0.0668036752206904	0.9001370085540238
3989	TRAPPC10	0.0995518415016785	TRAPPC2L	0.3226674074349411	1.0	0.0995518415016785	1.0995518415016785
3990	EIF3L	-0.1108185914968166	EIF3G	0.0523606031908776	0.5714285714285714	-0.1108185914968166	0.682247162925388
3991	EIF3F	-0.0526724201998388	EIF3G	0.0246933343409177	0.14285714285714285	-0.0526724201998388	0.19552956305698166
3998	EIF3M	0.0315148566059549	EIF3G	0.063430561094697	0.7142857142857143	0.0315148566059549	0.7458005708916692
3999	EIF3K	0.0657901649285629	EIF3G	0.0651035598035989	0.8571428571428571	0.0657901649285629	0.92293302207142
4000	EIF3D	0.0731218878662742	EIF3G	0.0339297966193993	0.2857142857142857	0.0731218878662742	0.3588361735805599
4001	EIF3H	0.1139243392705819	EIF3G	0.038975920029953	0.42857142857142855	0.1139243392705819	0.5424957678420105
4002	EIF3B	0.1334616255123521	EIF3G	0.5945895416719404	1.0	0.1334616255123521	1.1334616255123522
4003	ARPC3	-0.1059790931168182	ARPC4	0.0932952260083369	0.5714285714285714	-0.1059790931168182	0.6774076645453896
4004	ACTR3	-0.0634325505557735	ARPC4	0.0318470676308464	0.14285714285714285	-0.0634325505557735	0.20628969341291636
4005	ARPC5	0.026930651830379	ARPC4	0.1085679067155051	0.7142857142857143	0.026930651830379	0.7412163661160933
4006	ACTR2	0.0653954659158291	ARPC4	0.0704480609791578	0.2857142857142857	0.0653954659158291	0.3511097516301148
4007	ARPC4	0.0830226018113148	ARPC4	0.0751590899484681	0.42857142857142855	0.0830226018113148	0.5115940303827433
4008	ARPC1B	0.0915104139701625	ARPC4	0.1629688822225907	0.8571428571428571	0.0915104139701625	0.9486532711130196
4009	ARPC2	0.2335492073940427	ARPC4	0.4577137664950949	1.0	0.2335492073940427	1.2335492073940426
4010	NDUFA12	-0.107048937245486	NDUFA12	0.0646607924728499	0.625	-0.107048937245486	0.732048937245486
4011	NDUFS5	-0.0789753221039044	NDUFA12	0.0374298008921786	0.375	-0.0789753221039044	0.4539753221039044
4044	NDUFS1	0.047088560976253	NDUFA12	0.114056325962062	0.75	0.047088560976253	0.797088560976253
4045	MT-ND6	0.0495867620578343	NDUFA12	0.0610688031971615	0.5	0.0495867620578343	0.5495867620578343
4046	NDUFA8	0.0520752657209811	NDUFA12	0.0078958163826885	0.125	0.0520752657209811	0.1770752657209811
4047	NDUFB8	0.083090716462753	NDUFA12	0.0197416459195259	0.25	0.083090716462753	0.333090716462753
4048	MT-ND3	0.1130125895797401	NDUFA12	0.1320923007235243	0.875	0.1130125895797401	0.9880125895797401
4049	NDUFB1	0.114713595354126	NDUFA12	0.1645287588418464	1.0	0.114713595354126	1.114713595354126
4050	TUBB1	-0.216437413371932	HNRNPA1	0.1530367021856019	1.0	-0.216437413371932	1.216437413371932
4051	RPL13A	-0.2111035147040268	HNRNPA1	0.0011660824470641	0.4426229508196721	-0.2111035147040268	0.653726465523699
4052	SNU13	-0.1446840814422039	HNRNPA1	0.0007589169667206	0.32786885245901637	-0.1446840814422039	0.4725529339012203
4053	RPL10	-0.130569089474953	HNRNPA1	0.0003185532709646	0.08196721311475409	-0.130569089474953	0.21253630258970707
4054	RPL8	-0.1264557277249909	HNRNPA1	0.0026627546236958	0.6885245901639344	-0.1264557277249909	0.8149803178889253
4055	SF3B3	-0.1249343002586005	HNRNPA1	0.0180766168896872	0.9180327868852459	-0.1249343002586005	1.0429670871438463
4056	LSM3	-0.1185543987551986	HNRNPA1	0.0016115150094772	0.5081967213114754	-0.1185543987551986	0.626751120066674
4057	DDX5	-0.1104020391130518	HNRNPA1	0.0042898435110992	0.7540983606557377	-0.1104020391130518	0.8645003997687895
4058	SNW1	-0.1007553954647564	HNRNPA1	0.0038673211816423	0.7377049180327869	-0.1007553954647564	0.8384603134975434
4059	BRIX1	-0.0945546021052096	HNRNPA1	0.004477833674776	0.7868852459016393	-0.0945546021052096	0.8814398480068489
4060	RPS9	-0.0854967338176439	HNRNPA1	0.0025118800186922	0.639344262295082	-0.0854967338176439	0.7248409961127259
4061	NCL	-0.0848211371636579	HNRNPA1	0.000413947939463	0.13114754098360656	-0.0848211371636579	0.21596867814726445
4062	CWC15	-0.0847209576099922	HNRNPA1	0.0006113288203008	0.2459016393442623	-0.0847209576099922	0.3306225969542545
4063	RPL12	-0.0775160240354095	HNRNPA1	0.0007320465881168	0.3114754098360656	-0.0775160240354095	0.38899143387147506
4064	XAB2	-0.0762621500004054	HNRNPA1	0.0031520046561892	0.7213114754098361	-0.0762621500004054	0.7975736254102415
4065	RPS11	-0.0762241849003578	HNRNPA1	0.0029013173654828	0.7049180327868853	-0.0762241849003578	0.781142217687243
4066	RPL14	-0.0752236285067239	HNRNPA1	0.0002798102336534	0.06557377049180328	-0.0752236285067239	0.14079739899852717
4067	RPL23A	-0.0737291225263507	HNRNPA1	0.0005074156081798	0.18032786885245902	-0.0737291225263507	0.2540569913788097
4068	FBL	-0.0710098172631396	HNRNPA1	0.0043852734927809	0.7704918032786885	-0.0710098172631396	0.8415016205418281
4069	LUC7L2	-0.0703365029920673	HNRNPA1	0.0018432785508288	0.5409836065573771	-0.0703365029920673	0.6113201095494444
4070	SF3A3	-0.0679243042500048	HNRNPA1	0.0004564925617515	0.14754098360655737	-0.0679243042500048	0.21546528785656216
4071	RBM8A	-0.0666971078897276	HNRNPA1	0.0003558819811033	0.11475409836065574	-0.0666971078897276	0.18145120625038336
4072	HNRNPC	-0.0643749361294661	HNRNPA1	0.0021197054001533	0.5737704918032787	-0.0643749361294661	0.6381454279327448
4073	IGF2BP1	-0.0635448368121191	HNRNPA1	0.001530346721163	0.4918032786885246	-0.0635448368121191	0.5553481155006437
4074	RPL37A	-0.0632634199833036	HNRNPA1	0.0010336453557536	0.4098360655737705	-0.0632634199833036	0.4730994855570741
4075	LYAR	-0.0626210586339323	HNRNPA1	0.000642878385903	0.26229508196721313	-0.0626210586339323	0.32491614060114543
4076	RPS3A	-0.0612109534950941	HNRNPA1	0.0008323196021311	0.36065573770491804	-0.0612109534950941	0.42186669120001213
4077	RPS12	-0.061030612804885	HNRNPA1	8.531175276929168e-05	0.01639344262295082	-0.061030612804885	0.07742405542783581
4191	SNRPG	0.0525471970154399	HNRNPA1	0.0063199722874061	0.819672131147541	0.0525471970154399	0.8722193281629809
4192	AQR	0.0566492122323879	HNRNPA1	0.0003518701308287	0.09836065573770492	0.0566492122323879	0.1550098679700928
4193	RPL9	0.0649089593602562	HNRNPA1	0.0010100093620377	0.39344262295081966	0.0649089593602562	0.45835158231107587
4194	U2AF1	0.0651865959468258	HNRNPA1	0.0025646676577226	0.6557377049180327	0.0651865959468258	0.7209243008648585
4195	SRRM2	0.067152247478882	HNRNPA1	0.0013683446278514	0.47540983606557374	0.067152247478882	0.5425620835444558
4196	DDX23	0.0684759735517704	HNRNPA1	0.0317049470999298	0.9344262295081968	0.0684759735517704	1.0029022030599672
4197	HNRNPH1	0.0715913418562241	HNRNPA1	0.0013100037225186	0.45901639344262296	0.0715913418562241	0.5306077352988471
4198	RPL6	0.0759419599259904	HNRNPA1	0.0086021841387952	0.8360655737704918	0.0759419599259904	0.9120075336964822
4199	RPL36	0.0786132599640776	HNRNPA1	0.000512610522016	0.19672131147540983	0.0786132599640776	0.2753345714394874
4200	RPS15A	0.0801624346161637	HNRNPA1	0.0006914262248036	0.2786885245901639	0.0801624346161637	0.3588509592063276
4201	SCYL2	0.0817116700305913	HNRNPA1	0.0020124955915443	0.5573770491803278	0.0817116700305913	0.6390887192109191
4202	SLC25A5	0.0840174348734109	HNRNPA1	0.0009501532741029	0.3770491803278688	0.0840174348734109	0.46106661520127973
4203	RBMX	0.0842186816937378	HNRNPA1	0.0086643577879887	0.8524590163934426	0.0842186816937378	0.9366776980871804
4204	NOLC1	0.084604250180477	HNRNPA1	0.001093284746367	0.4262295081967213	0.084604250180477	0.5108337583771982
4205	RPL5	0.0847814189850145	HNRNPA1	0.0002278295168777	0.04918032786885246	0.0847814189850145	0.13396174685386697
4206	PPIE	0.0955380614713039	HNRNPA1	0.0026171646991071	0.6721311475409836	0.0955380614713039	0.7676692090122875
4207	EIF4A3	0.1032008326999946	HNRNPA1	0.0005817577301434	0.22950819672131148	0.1032008326999946	0.3327090294213061
4208	RPL15	0.1038944820537345	HNRNPA1	0.000784818370033	0.3442622950819672	0.1038944820537345	0.4481567771357017
4209	CACTIN	0.1041238600881976	HNRNPA1	0.0007198483646356	0.29508196721311475	0.1041238600881976	0.3992058273013124
4210	RPS29	0.1067848784048675	HNRNPA1	0.0005208281139102	0.21311475409836064	0.1067848784048675	0.31989963250322817
4211	PLRG1	0.1087240392078657	HNRNPA1	0.0025005033207132	0.6065573770491803	0.1087240392078657	0.715281416257046
4212	GPATCH1	0.1157233203347557	HNRNPA1	0.0093367517077054	0.8852459016393442	0.1157233203347557	1.0009692219741
4213	RPS23	0.1180966222822831	HNRNPA1	0.0001096141161629	0.03278688524590164	0.1180966222822831	0.15088350752818475
4214	RPL30	0.129491069588107	HNRNPA1	0.0005022274696629	0.16393442622950818	0.129491069588107	0.2934254958176152
4215	SNRNP200	0.1316888325762376	HNRNPA1	0.0322868368224047	0.9508196721311475	0.1316888325762376	1.082508504707385
4216	RPL18A	0.1478491394026635	HNRNPA1	0.0017018995448589	0.5245901639344263	0.1478491394026635	0.6724393033370898
4217	SRPK1	0.1584006980256296	HNRNPA1	0.0855981678139992	0.9672131147540983	0.1584006980256296	1.125613812779728
4218	ILF2	0.160244224035746	HNRNPA1	0.1198191196954665	0.9836065573770492	0.160244224035746	1.1438507814127952
4219	GNL3	0.1697842761514654	HNRNPA1	0.0089295969560937	0.8688524590163934	0.1697842761514654	1.038636735167859
4220	NOP58	0.172461627400225	HNRNPA1	0.0024556658763004	0.5901639344262295	0.172461627400225	0.7626255618264545
4221	SNRPD2	0.1726670056454067	HNRNPA1	0.0025085732560595	0.6229508196721312	0.1726670056454067	0.7956178253175379
4222	RPS2	0.2234025012807173	HNRNPA1	0.0062727319449579	0.8032786885245902	0.2234025012807173	1.0266811898053074
4223	HNRNPA1	0.3634262949738586	HNRNPA1	0.016243112428108	0.9016393442622951	0.3634262949738586	1.2650656392361537
4224	TUBB1	-0.1542267151551725	EEF2	0.1390193572401761	1.0	-0.1542267151551725	1.1542267151551724
4225	RPS14	-0.1248501469933244	EEF2	0.0038013024587986	0.4166666666666667	-0.1248501469933244	0.541516813659991
4226	RPL14	-0.1077721885308706	EEF2	0.0064319336408983	0.625	-0.1077721885308706	0.7327721885308706
4227	RPL31	-0.0928161690282377	EEF2	0.000340689181241	0.041666666666666664	-0.0928161690282377	0.13448283569490435
4228	RPS9	-0.0865376833320163	EEF2	0.0052869314184829	0.5833333333333334	-0.0865376833320163	0.6698710166653497
4229	LYAR	-0.0762559755310348	EEF2	0.0014951076341849	0.2916666666666667	-0.0762559755310348	0.3679226421977015
4230	RPL12	-0.0689497720259384	EEF2	0.0005678526651991	0.125	-0.0689497720259384	0.19394977202593838
4231	RPS11	-0.0687422004839461	EEF2	0.0040840697992881	0.4583333333333333	-0.0687422004839461	0.5270755338172795
4232	TUBA1A	-0.0581044476109047	EEF2	0.039335088897551	0.7916666666666666	-0.0581044476109047	0.8497711142775713
4233	RPL29	-0.0551270992492712	EEF2	0.0003898368738438	0.08333333333333333	-0.0551270992492712	0.13846043258260454
4234	RPL8	-0.0511863563015987	EEF2	0.0006184368798631	0.16666666666666666	-0.0511863563015987	0.21785302296826536
4290	RPLP0	0.0153006423960462	EEF2	0.1338069123341431	0.9166666666666666	0.0153006423960462	0.9319673090627129
4295	SRPK1	0.0217520771226947	EEF2	0.1346889215630103	0.9583333333333334	0.0217520771226947	0.980085410456028
4300	ILF2	0.0282222756443406	EEF2	0.1057773187012954	0.875	0.0282222756443406	0.9032222756443407
4315	RPL18A	0.0547787525056802	EEF2	0.0022928178757459	0.3333333333333333	0.0547787525056802	0.3881120858390135
4316	ACTA2	0.0551003926872582	EEF2	0.0014643818219987	0.25	0.0551003926872582	0.3051003926872582
4317	RPS17	0.0604325058988144	EEF2	0.0009831038269564	0.20833333333333334	0.0604325058988144	0.26876583923214775
4318	NOP58	0.0656450551617006	EEF2	0.0079082524873112	0.7083333333333334	0.0656450551617006	0.773978388495034
4319	SCYL2	0.068812612045918	EEF2	0.0036823093145275	0.375	0.068812612045918	0.443812612045918
4320	RPS15	0.0794224994170056	EEF2	0.0042894629294921	0.5	0.0794224994170056	0.5794224994170056
4321	RPS7	0.0846658993242734	EEF2	0.0079006834923844	0.6666666666666666	0.0846658993242734	0.75133256599094
4322	EEF2	0.1045935642325762	EEF2	0.004473146384394	0.5416666666666666	0.1045935642325762	0.6462602308992428
4323	RPS2	0.1402536243702103	EEF2	0.0595356679077883	0.8333333333333334	0.1402536243702103	0.9735869577035436
4324	GNL3	0.1552834189320605	EEF2	0.0201203139939171	0.75	0.1552834189320605	0.9052834189320604
4325	SNF8	0.0	VPS25	0.2103721738656618	0.6666666666666666	0.0	0.6666666666666666
4326	VPS25	0.0	VPS25	0.0666745365014369	0.3333333333333333	0.0	0.3333333333333333
4327	VPS36	0.2293416913166199	VPS25	0.7229532896329013	1.0	0.2293416913166199	1.22934169131662
4442	PPIH	0.0083295884044488	RBM22	0.1510501852978834	1.0	0.0083295884044488	1.0083295884044488
4475	SNRPC	0.0271534223629297	RBM22	0.092983200943422	0.8	0.0271534223629297	0.8271534223629298
4476	SNRNP200	0.0280662121723858	RBM22	0.0759003368654771	0.6	0.0280662121723858	0.6280662121723858
4483	TCERG1	0.0484355989236661	RBM22	0.0595990760400323	0.4	0.0484355989236661	0.44843559892366613
4485	RBM22	0.0696324466713628	RBM22	0.0114144595833659	0.2	0.0696324466713628	0.2696324466713628
4488	COG4	0.0582634636853793	COG1	0.0411035242876006	0.16666666666666666	0.0582634636853793	0.22493013035204595
4489	COG6	0.0818844472218451	COG1	0.1737470835787638	0.8333333333333334	0.0818844472218451	0.9152177805551784
4490	COG1	0.0875398741605363	COG1	0.1173553422074414	0.3333333333333333	0.0875398741605363	0.4208732074938696
4491	COG7	0.0920723003582569	COG1	0.1600628394734589	0.6666666666666666	0.0920723003582569	0.7587389670249235
4492	COG2	0.1161100311090771	COG1	0.1501110160545381	0.5	0.1161100311090771	0.6161100311090771
4493	COG3	0.1608723196069899	COG1	0.2991488816332222	1.0	0.1608723196069899	1.1608723196069899
4494	LMNB1	-0.3221264613548603	ACTB	0.0743663119330279	0.9354838709677419	-0.3221264613548603	1.2576103323226022
4495	ARID1A	-0.1665452169543999	ACTB	0.0014624824515437	0.1935483870967742	-0.1665452169543999	0.3600936040511741
4496	RUVBL2	-0.0806034199516857	ACTB	0.0026058006007572	0.3548387096774194	-0.0806034199516857	0.43544212962910506
4497	SMARCE1	-0.0766067363503428	ACTB	0.0023132171991512	0.3225806451612903	-0.0766067363503428	0.39918738151163313
4498	CKB	-0.0711381426200423	ACTB	0.0028090104376181	0.4838709677419355	-0.0711381426200423	0.5550091103619778
4499	ACTG1	-0.0702040364662186	ACTB	0.0006606373879014	0.06451612903225806	-0.0702040364662186	0.13472016549847665
4500	SVIL	-0.0656701313801938	ACTB	0.0026587699152088	0.41935483870967744	-0.0656701313801938	0.4850249700898712
4501	MTA2	-0.0644675142618029	ACTB	0.0017783354454072	0.25806451612903225	-0.0644675142618029	0.32253203039083517
4502	HNRNPK	-0.0537883548699166	ACTB	0.0059085708631306	0.5806451612903226	-0.0537883548699166	0.6344335161602392
4503	NCKAP1	-0.0512170923641086	ACTB	0.0022259908137463	0.2903225806451613	-0.0512170923641086	0.3415396730092699
4515	PARP1	-0.0169995395196884	ACTB	0.165384132651626	1.0	-0.0169995395196884	1.0169995395196885
4588	RBBP4	0.0553870293539199	ACTB	0.0010055039405582	0.16129032258064516	0.0553870293539199	0.21667735193456505
4589	MYH10	0.056475884323125	ACTB	0.0203900117775218	0.6774193548387096	0.056475884323125	0.7338952391618346
4590	HDAC2	0.0576335360148237	ACTB	0.0008468573482684	0.12903225806451613	0.0576335360148237	0.1866657940793398
4591	MPP3	0.0590120190661405	ACTB	0.0006072471833723	0.03225806451612903	0.0590120190661405	0.09127008358226954
4592	HDAC3	0.0605018168013593	ACTB	0.0026158485758001	0.3870967741935484	0.0605018168013593	0.4475985909949077
4593	BANF1	0.0650147304217368	ACTB	0.0027768348561755	0.45161290322580644	0.0650147304217368	0.5166276336475433
4594	SMARCD1	0.0672059536174553	ACTB	0.0014941769006385	0.22580645161290322	0.0672059536174553	0.29301240523035854
4595	LMO7	0.069531788007481	ACTB	0.0301890525687897	0.7419354838709677	0.069531788007481	0.8114672718784488
4596	THRA	0.073561541598835	ACTB	0.0041616006438562	0.5483870967741935	0.073561541598835	0.6219486383730285
4597	SMARCC1	0.0764889216901054	ACTB	0.0104824172708523	0.6129032258064516	0.0764889216901054	0.689392147496557
4598	P2RX7	0.0766347582336477	ACTB	0.0722275206924811	0.9032258064516129	0.0766347582336477	0.9798605646852606
4599	SPTAN1	0.0773538551966309	ACTB	0.0539301121379509	0.8064516129032258	0.0773538551966309	0.8838054680998566
4600	CAP1	0.0787578265820098	ACTB	0.0308237407683642	0.7741935483870968	0.0787578265820098	0.8529513749691066
4601	CNN3	0.0875388270762628	ACTB	0.0207364176791409	0.7096774193548387	0.0875388270762628	0.7972162464311016
4602	MYH9	0.0905696125335175	ACTB	0.013790198153678	0.6451612903225806	0.0905696125335175	0.7357309028560981
4603	SMARCA4	0.0921844490701328	ACTB	0.0032540929478728	0.5161290322580645	0.0921844490701328	0.6083134813281973
4604	PTPRB	0.1072699261057741	ACTB	0.0603988004042121	0.8709677419354839	0.1072699261057741	0.978237668041258
4605	ACTB	0.1197727065284177	ACTB	0.05756672025995	0.8387096774193549	0.1197727065284177	0.9584823839477725
4606	ITGB2	0.1383601979296819	ACTB	0.0837453531501029	0.967741935483871	0.1383601979296819	1.106102133413553
4607	SNRPD1	0.1419440523924141	ACTB	0.0007284874059042	0.0967741935483871	0.1419440523924141	0.23871824594080118
4608	TUBB1	-0.1991542314942886	TOP1	0.1273888195362264	0.9736842105263158	-0.1991542314942886	1.1728384420206044
4609	RPS9	-0.1501454477406139	TOP1	0.0003267624117124	0.13157894736842105	-0.1501454477406139	0.2817243951090349
4610	YBX1	-0.1178667161725741	TOP1	0.0012469933065723	0.4473684210526316	-0.1178667161725741	0.5652351372252057
4611	NAP1L1	-0.1063228234423132	TOP1	0.0025457375532043	0.631578947368421	-0.1063228234423132	0.7379017708107343
4612	RPS14	-0.085458346901563	TOP1	0.0006564486119464	0.34210526315789475	-0.085458346901563	0.42756361005945775
4613	POLE3	-0.0849655209281958	TOP1	0.0005999753956929	0.2631578947368421	-0.0849655209281958	0.3481234156650379
4614	RPL3	-0.0848813908429759	TOP1	0.000456193150258	0.21052631578947367	-0.0848813908429759	0.2954077066324496
4615	RPS13	-0.0749057877617124	TOP1	0.0031306289275672	0.6842105263157895	-0.0749057877617124	0.7591163140775019
4616	DDX21	-0.0728160696881917	TOP1	0.0004171272710486	0.18421052631578946	-0.0728160696881917	0.25702659600398114
4617	ACTG2	-0.0684748303283461	TOP1	0.0051480695344654	0.7105263157894737	-0.0684748303283461	0.7790011461178198
4618	RPL11	-0.0659551244544392	TOP1	0.0020134711517675	0.5263157894736842	-0.0659551244544392	0.5922709139281234
4619	RPS11	-0.06439202595034	TOP1	0.0022466774920414	0.5789473684210527	-0.06439202595034	0.6433393943713926
4620	RPL12	-0.0643213149207067	TOP1	7.323809900260678e-05	0.02631578947368421	-0.0643213149207067	0.0906371043943909
4621	RPL31	-0.0613585611068586	TOP1	9.18895273020676e-05	0.05263157894736842	-0.0613585611068586	0.11399014005422702
4622	RPL14	-0.0582759557117299	TOP1	0.0004963815736026	0.23684210526315788	-0.0582759557117299	0.2951180609748878
4623	SFPQ	-0.057205071437888	TOP1	0.0006108467502184	0.2894736842105263	-0.057205071437888	0.3466787556484143
4653	CCNB1	0.0	TOP1	0.2141244248095998	1.0	0.0	1.0
4721	TCOF1	0.0527675513613543	TOP1	0.0009217023791625	0.39473684210526316	0.0527675513613543	0.44750439346661747
4722	SRPK1	0.0540216111749473	TOP1	0.0849732378770865	0.8947368421052632	0.0540216111749473	0.9487584532802105
4723	NOP58	0.0547052552970917	TOP1	0.0015363922434506	0.5	0.0547052552970917	0.5547052552970917
4724	U2AF1	0.0581798995927819	TOP1	0.0008672049355085	0.3684210526315789	0.0581798995927819	0.42660095222436084
4725	ILF2	0.0594270316526733	TOP1	0.0061327531093218	0.7894736842105263	0.0594270316526733	0.8489007158631996
4726	RPS18	0.0611999190246385	TOP1	0.0064883208405593	0.8157894736842105	0.0611999190246385	0.876989392708849
4727	U2AF2	0.0651767383761472	TOP1	0.0058018351123855	0.7368421052631579	0.0651767383761472	0.8020188436393051
4728	GTF3C2	0.0683163808047287	TOP1	0.1033941096822096	0.9473684210526315	0.0683163808047287	1.0156848018573603
4729	CCNA2	0.0767546332185953	TOP1	0.0090083994623079	0.8421052631578947	0.0767546332185953	0.91885989637649
4730	RPLP2	0.08204179554852	TOP1	0.0006550440931591	0.3157894736842105	0.08204179554852	0.3978312692327305
4731	SUB1	0.0823482396856603	TOP1	0.002020167514601	0.5526315789473685	0.0823482396856603	0.6349798186330288
4732	RPL30	0.0854773778294332	TOP1	0.0010898939939457	0.42105263157894735	0.0854773778294332	0.5065300094083806
4733	GTF3C3	0.0867261319794647	TOP1	0.0028373619624341	0.6578947368421053	0.0867261319794647	0.74462086882157
4734	RPL5	0.1007220291332847	TOP1	0.0002318012278405	0.10526315789473684	0.1007220291332847	0.20598518702802154
4735	RPS29	0.1059407233195705	TOP1	0.000195151494102	0.07894736842105263	0.1059407233195705	0.18488809174062312
4736	HNRNPA1	0.1074852700353624	TOP1	0.0003773440056809	0.15789473684210525	0.1074852700353624	0.26538000687746766
4737	RPS7	0.1174282210441697	TOP1	0.0022959053016245	0.6052631578947368	0.1174282210441697	0.7226913789389066
4738	POLD1	0.118687396114545	TOP1	0.0111834127983059	0.868421052631579	0.118687396114545	0.987108448746124
4739	GNL3	0.1708973356288034	TOP1	0.0059792357850878	0.7631578947368421	0.1708973356288034	0.9340552303656455
4740	RPS2	0.1742762404051069	TOP1	0.0015184886470772	0.47368421052631576	0.1742762404051069	0.6479604509314226
4741	TOP1	0.2103950066085196	TOP1	0.0897626336810204	0.9210526315789473	0.2103950066085196	1.131447638187467
4742	LACTB	-0.2339125800825082	MRPS18A	0.0442973633032764	0.9583333333333334	-0.2339125800825082	1.1922459134158416
4743	MRPL42	-0.1008261554968475	MRPS18A	0.0033361702971212	0.4166666666666667	-0.1008261554968475	0.5174928221635142
4744	MRPL23	-0.0973233346687784	MRPS18A	0.0108937988626291	0.75	-0.0973233346687784	0.8473233346687784
4745	MRPL34	-0.0935344936408844	MRPS18A	0.007216160562989	0.625	-0.0935344936408844	0.7185344936408844
4746	MRPS5	-0.0782475244541416	MRPS18A	0.0021929490026676	0.20833333333333334	-0.0782475244541416	0.28658085778747494
4747	MRPL54	-0.0772604716913584	MRPS18A	0.0150492462586948	0.875	-0.0772604716913584	0.9522604716913584
4748	MRPL14	-0.0725943592942797	MRPS18A	0.0120551751359089	0.7916666666666666	-0.0725943592942797	0.8642610259609463
4749	MRPL20	-0.0619355205415009	MRPS18A	0.0010602487892816	0.041666666666666664	-0.0619355205415009	0.10360218720816756
4750	MRPS14	-0.0552634472162851	MRPS18A	0.0027289589620089	0.375	-0.0552634472162851	0.4302634472162851
4751	MRPL39	-0.050577903361444	MRPS18A	0.0010684144366101	0.08333333333333333	-0.050577903361444	0.13391123669477734
4752	MRPS11	-0.0502061722703284	MRPS18A	0.0024539319652239	0.25	-0.0502061722703284	0.3002061722703284
4807	MRPL47	0.0506865921578755	MRPS18A	0.0012483587795763	0.125	0.0506865921578755	0.1756865921578755
4808	DAP3	0.0545235589836535	MRPS18A	0.0195985922167206	0.9166666666666666	0.0545235589836535	0.9711902256503201
4809	MRPS28	0.0549967376885072	MRPS18A	0.0027142427171309	0.3333333333333333	0.0549967376885072	0.38833007102184053
4810	MRPL4	0.0587607751241383	MRPS18A	0.0041222424692076	0.4583333333333333	0.0587607751241383	0.5170941084574716
4811	MRPL18	0.0604349065906626	MRPS18A	0.0014687318680848	0.16666666666666666	0.0604349065906626	0.22710157325732927
4812	MRPL38	0.0685946540449665	MRPS18A	0.0075879497915467	0.6666666666666666	0.0685946540449665	0.7352613207116331
4813	MRPS27	0.0731663130711561	MRPS18A	0.0067610436219498	0.5833333333333334	0.0731663130711561	0.6564996464044894
4814	MRPL41	0.0735883065504665	MRPS18A	0.0061059101739415	0.5416666666666666	0.0735883065504665	0.6152549732171331
4815	MRPL32	0.0895395922369023	MRPS18A	0.0025884039237628	0.2916666666666667	0.0895395922369023	0.38120625890356896
4816	MRPL2	0.0929179834166862	MRPS18A	0.0059923631850628	0.5	0.0929179834166862	0.5929179834166862
4817	MRPL17	0.1114665369788286	MRPS18A	0.0149119474545342	0.8333333333333334	0.1114665369788286	0.944799870312162
4818	MRPL35	0.1496934580816802	MRPS18A	0.0081431645369199	0.7083333333333334	0.1496934580816802	0.8580267914150136
4819	MRPL12	0.2189983007272774	MRPS18A	0.4205462436969061	1.0	0.2189983007272774	1.2189983007272773
4820	LITAF	-0.0351289237771525	HGS	0.1392306021812364	0.6666666666666666	-0.0351289237771525	0.7017955904438191
4824	STX12	0.0368116715660382	HGS	0.1019511012848763	0.3333333333333333	0.0368116715660382	0.3701450048993715
4826	STAM2	0.0627894683709939	HGS	0.0730687635467181	0.16666666666666666	0.0627894683709939	0.22945613503766055
4827	SNAP25	0.0653447782631605	HGS	0.1244797012049818	0.5	0.0653447782631605	0.5653447782631605
4828	TRIM3	0.0783728607444137	HGS	0.1680545910711919	0.8333333333333334	0.0783728607444137	0.9117061940777471
4829	STAM	0.0862591072218522	HGS	0.2481230388636824	1.0	0.0862591072218522	1.0862591072218521
4830	RPGRIP1L	-0.0611837092819605	NPHP4	0.1077822049001459	0.7142857142857143	-0.0611837092819605	0.7754694235676748
4831	DVL2	-0.0426845315007546	NPHP4	0.0601725712738319	0.2857142857142857	-0.0426845315007546	0.3283988172150403
4832	LATS1	-0.0	NPHP4	0.0646230944718533	0.42857142857142855	-0.0	0.42857142857142855
4833	BCAR1	0.0	NPHP4	0.0519501567907546	0.14285714285714285	0.0	0.14285714285714285
4834	NPHP4	0.0	NPHP4	0.0728885068982361	0.5714285714285714	0.0	0.5714285714285714
4836	JADE1	0.2108123078807146	NPHP4	0.323380776666418	1.0	0.2108123078807146	1.2108123078807145
4837	NPHP1	0.4298606719308196	NPHP4	0.2996796278397883	0.8571428571428571	0.4298606719308196	1.2870035290736768
4842	CNOT11	0.033729312505515	CNOT10	0.1310586073145125	0.6666666666666666	0.033729312505515	0.7003959791721817
4843	TNKS1BP1	0.0370870618342863	CNOT10	0.0507091657556139	0.16666666666666666	0.0370870618342863	0.20375372850095297
4845	CNOT2	0.0519028560248229	CNOT10	0.3016991302323914	1.0	0.0519028560248229	1.051902856024823
4846	CNOT3	0.0543767937335307	CNOT10	0.0838673521374907	0.5	0.0543767937335307	0.5543767937335307
4847	CNOT9	0.06295652375326	CNOT10	0.0600528450679506	0.3333333333333333	0.06295652375326	0.3962898570865933
4848	CNOT1	0.1028974105965126	CNOT10	0.1874812736660635	0.8333333333333334	0.1028974105965126	0.936230743929846
4849	LYAR	-0.0777764104040779	RPS15A	0.0069559971506473	0.2857142857142857	-0.0777764104040779	0.3634906961183636
4850	TUBB1	-0.0760972619405826	RPS15A	0.0945737013983737	0.8571428571428571	-0.0760972619405826	0.9332401190834397
4851	RPL31	-0.0637680018342162	RPS15A	0.0010532848541328	0.14285714285714285	-0.0637680018342162	0.20662514469135906
4852	LUC7L2	-0.0553524554712753	RPS15A	0.0031202772073889	0.21428571428571427	-0.0553524554712753	0.26963816975698957
4853	NAP1L1	-0.0525018640928252	RPS15A	0.0072290727278431	0.35714285714285715	-0.0525018640928252	0.40964472123568235
4902	EBNA1BP2	0.0	RPS15A	0.1106618882713913	0.9285714285714286	0.0	0.9285714285714286
4913	U2AF2	0.0	RPS15A	0.062446900546006	0.7142857142857143	0.0	0.7142857142857143
4929	ILF2	0.0002995062936032	RPS15A	0.1304199138141891	1.0	0.0002995062936032	1.000299506293603
4950	SRPK1	0.0209640999741556	RPS15A	0.0898412585488672	0.7857142857142857	0.0209640999741556	0.8066783856884413
4964	GNL3	0.0511414125793485	RPS15A	0.0095150294559943	0.5	0.0511414125793485	0.5511414125793485
4965	TCOF1	0.0536115007517146	RPS15A	0.0116132088082703	0.5714285714285714	0.0536115007517146	0.625040072180286
4966	RPS2	0.0620678716632025	RPS15A	0.0584657394563105	0.6428571428571429	0.0620678716632025	0.7049250145203454
4967	RPL10A	0.0634352912794881	RPS15A	0.000788998574706	0.07142857142857142	0.0634352912794881	0.13486386270805953
4968	RPS8	0.0709606204306717	RPS15A	0.0082106160595321	0.42857142857142855	0.0709606204306717	0.49953204900210024
4969	VDR	-0.0589938609077433	MED12	0.0275146139135438	0.14285714285714285	-0.0589938609077433	0.20185100376488616
4994	MED1	0.0041196897695693	MED12	0.0545140830694342	0.42857142857142855	0.0041196897695693	0.4326911183409978
5008	MED9	0.0316456104849047	MED12	0.0569156059112639	0.5714285714285714	0.0316456104849047	0.6030741819134761
5009	MED30	0.034113018159604	MED12	0.0967442981810118	0.8571428571428571	0.034113018159604	0.8912558753024611
5010	MED20	0.0343765035423703	MED12	0.1666924192737675	1.0	0.0343765035423703	1.0343765035423702
5013	MED13L	0.0513883485867442	MED12	0.0276409352153338	0.2857142857142857	0.0513883485867442	0.3371026343010299
5014	MED12	0.0930050369252921	MED12	0.0627578919680931	0.7142857142857143	0.0930050369252921	0.8072907512110064
5015	ARPC3	-0.116746129124223	ACTR3	0.0583771459009385	0.375	-0.116746129124223	0.491746129124223
5016	ACTR3	-0.0640281852578436	ACTR3	0.056166366949692	0.25	-0.0640281852578436	0.3140281852578436
5017	ARPC5	-0.0232429195454948	ACTR3	0.0764348042859685	0.625	-0.0232429195454948	0.6482429195454948
5018	ARPC4	0.0436588604842318	ACTR3	0.0533516890245163	0.125	0.0436588604842318	0.1686588604842318
5019	WHAMM	0.0712245357910997	ACTR3	0.1166855937362636	0.75	0.0712245357910997	0.8212245357910997
5020	ARPC1B	0.1030337105803049	ACTR3	0.229000150973256	0.875	0.1030337105803049	0.9780337105803049
5021	ACTR2	0.1179993227483459	ACTR3	0.0686039704000053	0.5	0.1179993227483459	0.6179993227483459
5022	ARPC2	0.2118415592444643	ACTR3	0.3413802787293595	1.0	0.2118415592444643	1.2118415592444642
5023	YBX1	-0.2049764188508411	SYNCRIP	0.0037072093185565	0.4	-0.2049764188508411	0.6049764188508411
5024	DDX5	-0.1782744140038121	SYNCRIP	0.0058617665053452	0.6285714285714286	-0.1782744140038121	0.8068458425752407
5025	SYF2	-0.1657608842652874	SYNCRIP	0.0060410800562444	0.6857142857142857	-0.1657608842652874	0.8514751699795731
5026	RPS6	-0.1056672460709367	SYNCRIP	0.0007112553339489	0.02857142857142857	-0.1056672460709367	0.13423867464236527
5027	HNRNPU	-0.0977521283924688	SYNCRIP	0.0019656511791845	0.11428571428571428	-0.0977521283924688	0.2120378426781831
5028	SNRPD1	-0.090567715044362	SYNCRIP	0.0008006215283557	0.05714285714285714	-0.090567715044362	0.14771057218721914
5029	CRNKL1	-0.0872385510347914	SYNCRIP	0.0051476070354143	0.6	-0.0872385510347914	0.6872385510347914
5030	DHX38	-0.0858513111443266	SYNCRIP	0.003598226455064	0.34285714285714286	-0.0858513111443266	0.42870845400146945
5031	ISY1	-0.0831689766930847	SYNCRIP	0.0032010638662266	0.22857142857142856	-0.0831689766930847	0.3117404052645133
5032	RPL13A	-0.0742041816718638	SYNCRIP	0.003635510055999	0.37142857142857144	-0.0742041816718638	0.44563275310043526
5033	FRG1	-0.073011634293861	SYNCRIP	0.001676926411364	0.08571428571428572	-0.073011634293861	0.15872592000814673
5034	SNRPA1	-0.0713271303323898	SYNCRIP	0.0037448949766189	0.45714285714285713	-0.0713271303323898	0.528469987475247
5035	SF3A1	-0.0590621359840772	SYNCRIP	0.0032424800335234	0.2571428571428571	-0.0590621359840772	0.31620499312693434
5036	SNRPD3	-0.0544904084405871	SYNCRIP	0.0037146053652329	0.42857142857142855	-0.0544904084405871	0.48306183701201566
5091	PPIE	0.0537410154497326	SYNCRIP	0.0040531452678744	0.5142857142857142	0.0537410154497326	0.5680267297354469
5092	SRRM2	0.0583641899381073	SYNCRIP	0.0035895970627359	0.3142857142857143	0.0583641899381073	0.3726499042238216
5093	PPWD1	0.0644537769295385	SYNCRIP	0.0027532627758964	0.2	0.0644537769295385	0.26445377692953853
5094	CWC15	0.0662616064068489	SYNCRIP	0.0022605747277438	0.14285714285714285	0.0662616064068489	0.20911874926399177
5095	DDX41	0.0671012313980296	SYNCRIP	0.0049302574487194	0.5714285714285714	0.0671012313980296	0.638529802826601
5096	STAU1	0.067260302363644	SYNCRIP	0.0923953913180046	0.9428571428571428	0.067260302363644	1.0101174452207868
5097	PPIL3	0.0694045905821823	SYNCRIP	0.0098767474716916	0.7142857142857143	0.0694045905821823	0.7836903048678966
5098	GPATCH1	0.0788227779928752	SYNCRIP	0.0046598291228846	0.5428571428571428	0.0788227779928752	0.621679920850018
5099	CDC40	0.0845067393138105	SYNCRIP	0.0039896374335137	0.4857142857142857	0.0845067393138105	0.5702210250280962
5100	SF3A2	0.0862743097561242	SYNCRIP	0.0113222631347558	0.7714285714285715	0.0862743097561242	0.8577028811846956
5101	SNRPG	0.0978100576423814	SYNCRIP	0.010273548738335	0.7428571428571429	0.0978100576423814	0.8406672004995243
5102	PABPC1	0.1019698527418345	SYNCRIP	0.018052612042742	0.8571428571428571	0.1019698527418345	0.9591127098846915
5103	SNRPE	0.1022566418011031	SYNCRIP	0.0551802264871795	0.9142857142857143	0.1022566418011031	1.0165423560868174
5104	CACTIN	0.1102490287934536	SYNCRIP	0.0059296754591292	0.6571428571428571	0.1102490287934536	0.7673918859363107
5105	PPIL1	0.1432660368864666	SYNCRIP	0.0231383275160438	0.8857142857142857	0.1432660368864666	1.0289803226007523
5106	EIF4A3	0.1436723941569299	SYNCRIP	0.0026219014543685	0.17142857142857143	0.1436723941569299	0.3151009655855013
5107	HNRNPA1	0.1524177814893887	SYNCRIP	0.0033400098883726	0.2857142857142857	0.1524177814893887	0.43813206720367437
5108	RBMX	0.1602773621902037	SYNCRIP	0.0127038891171971	0.8	0.1602773621902037	0.9602773621902038
5109	SNRNP200	0.182802315997952	SYNCRIP	0.120487819558129	0.9714285714285714	0.182802315997952	1.1542308874265235
5110	GAPDH	0.2086606583924002	SYNCRIP	0.2371325302318531	1.0	0.2086606583924002	1.2086606583924002
5111	SYNCRIP	0.2409742707163844	SYNCRIP	0.0160115832659692	0.8285714285714286	0.2409742707163844	1.069545699287813
5112	BCL2	-0.0	PIK3R4	0.0811506401851438	0.2	-0.0	0.2
5113	BECN1	0.0040395713265819	PIK3R4	0.1313825185754391	0.6	0.0040395713265819	0.6040395713265819
5114	PIK3C3	0.0173617550828857	PIK3R4	0.1037930970791464	0.4	0.0173617550828857	0.4173617550828857
5115	PIK3R4	0.0416849709771595	PIK3R4	0.165441406365081	0.8	0.0416849709771595	0.8416849709771596
5116	UVRAG	0.1005028316925304	PIK3R4	0.5182323377951895	1.0	0.1005028316925304	1.1005028316925305
5117	TUBB1	-0.1236053019352232	RPS3A	0.1462057140523816	0.9333333333333333	-0.1236053019352232	1.0569386352685566
5118	RPS9	-0.1055556296326809	RPS3A	0.0014185250966484	0.2	-0.1055556296326809	0.3055556296326809
5119	LYAR	-0.0805229436592559	RPS3A	0.0012783044354254	0.13333333333333333	-0.0805229436592559	0.21385627699258924
5120	NAP1L1	-0.0774676305765933	RPS3A	0.0043646261579683	0.3333333333333333	-0.0774676305765933	0.4108009639099266
5121	RPS27	-0.0629697888879145	RPS3A	0.002165824297487	0.26666666666666666	-0.0629697888879145	0.32963645555458115
5157	EBNA1BP2	0.0	RPS3A	0.1461647180033818	0.8666666666666667	0.0	0.8666666666666667
5228	RPL24	0.0545781507481256	RPS3A	0.0053068506207582	0.4	0.0545781507481256	0.45457815074812563
5229	RPS3A	0.0547404946973812	RPS3A	0.0004811543212827	0.06666666666666667	0.0547404946973812	0.12140716136404786
5230	TCOF1	0.0552264864143128	RPS3A	0.0055477359116901	0.4666666666666667	0.0552264864143128	0.5218931530809795
5231	RPLP0	0.0719342585899153	RPS3A	0.0266328748231191	0.6	0.0719342585899153	0.6719342585899153
5232	RPS27A	0.0753563078770622	RPS3A	0.0063442474292453	0.5333333333333333	0.0753563078770622	0.6086896412103955
5233	RPS2	0.0805186409094753	RPS3A	0.0489822563333852	0.8	0.0805186409094753	0.8805186409094754
5234	SRPK1	0.0822709191614034	RPS3A	0.2019337951918047	1.0	0.0822709191614034	1.0822709191614035
5235	RPS7	0.08927899701911	RPS3A	0.0431925244123928	0.6666666666666666	0.08927899701911	0.7559456636857766
5236	GNL3	0.1252746467999546	RPS3A	0.0471021088402378	0.7333333333333333	0.1252746467999546	0.8586079801332879
5253	CENPO	0.0	VIRMA	0.1124085909431792	0.6666666666666666	0.0	0.6666666666666666
5400	CENPA	0.0301650085793077	VIRMA	0.0606249559713571	0.3333333333333333	0.0301650085793077	0.363498341912641
5405	VIRMA	0.0884350458242502	VIRMA	0.1628144910406883	1.0	0.0884350458242502	1.0884350458242502
5406	NDUFA12	-0.0837198010840906	NDUFA13	0.0345463179489441	0.125	-0.0837198010840906	0.2087198010840906
5434	NDUFA10	0.0277803131730786	NDUFA13	0.0733653559076946	0.75	0.0277803131730786	0.7777803131730786
5437	NDUFS1	0.0399148044290284	NDUFA13	0.1497759089780788	1.0	0.0399148044290284	1.0399148044290285
5441	MT-ND6	0.0509379386197134	NDUFA13	0.0506766639797295	0.625	0.0509379386197134	0.6759379386197134
5442	MT-ND3	0.0579683262856873	NDUFA13	0.0433874688345095	0.375	0.0579683262856873	0.4329683262856873
5443	NDUFA9	0.0604612889366939	NDUFA13	0.0488092078663457	0.5	0.0604612889366939	0.5604612889366939
5444	NDUFA8	0.0856777880908735	NDUFA13	0.0432966683744884	0.25	0.0856777880908735	0.3356777880908735
5445	NDUFB9	0.1017932350029161	NDUFA13	0.1315105361785851	0.875	0.1017932350029161	0.976793235002916
5446	EIF3E	-0.0563481624417767	EIF3F	0.1253375248982225	0.7142857142857143	-0.0563481624417767	0.770633876727491
5451	EIF3I	0.0031403502121734	EIF3F	0.0825338700632973	0.2857142857142857	0.0031403502121734	0.2888546359264591
5453	EIF3C	0.0288694353468728	EIF3F	0.1012450049364711	0.5714285714285714	0.0288694353468728	0.6002980067754442
5455	EIF3A	0.047599857899382	EIF3F	0.0720774011667762	0.14285714285714285	0.047599857899382	0.19045700075652486
5456	EIF3B	0.0487787353552675	EIF3F	0.1630959191254185	1.0	0.0487787353552675	1.0487787353552676
5457	EIF3K	0.0493596003084664	EIF3F	0.1521199712879007	0.8571428571428571	0.0493596003084664	0.9065024574513235
5458	EIF3D	0.0666443397073805	EIF3F	0.1010525342549226	0.42857142857142855	0.0666443397073805	0.49521576827880903
5459	ARPC3	-0.0780941709788503	ARPC5	0.0538296912497029	0.16666666666666666	-0.0780941709788503	0.24476083764551695
5461	ACTR2	0.0529862625586556	ARPC5	0.0568690478016618	0.3333333333333333	0.0529862625586556	0.38631959589198894
5462	ARPC5	0.0731576743426204	ARPC5	0.1480727151339759	0.6666666666666666	0.0731576743426204	0.7398243410092871
5463	ARPC4	0.0737114535227126	ARPC5	0.0610246764195123	0.5	0.0737114535227126	0.5737114535227126
5464	ARPC1B	0.1214839208140019	ARPC5	0.2038174003379376	0.8333333333333334	0.1214839208140019	0.9548172541473353
5465	ARPC2	0.1929880015860818	ARPC5	0.4290461882288219	1.0	0.1929880015860818	1.1929880015860819
5466	MRPL54	-0.1001476708915404	MRPS2	0.0753673357685497	0.8333333333333334	-0.1001476708915404	0.9334810042248738
5467	LACTB	-0.0844756870537388	MRPS2	0.0181003182932983	0.75	-0.0844756870537388	0.8344756870537388
5468	MRPL23	-0.080710729367497	MRPS2	0.0149801035006329	0.5833333333333334	-0.080710729367497	0.6640440627008304
5469	MRPL20	-0.0576287585881845	MRPS2	0.0016431419682326	0.08333333333333333	-0.0576287585881845	0.14096209192151782
5470	MRPS14	-0.0547614148109804	MRPS2	0.0032206367755604	0.16666666666666666	-0.0547614148109804	0.22142808147764706
5537	MRPS12	0.0503032815746407	MRPS2	0.0127815204494691	0.4166666666666667	0.0503032815746407	0.4669699482413074
5538	MRPL50	0.0509336342899451	MRPS2	0.0048454120637655	0.25	0.0509336342899451	0.30093363428994513
5539	MRPS27	0.0523853236654134	MRPS2	0.0093580292895589	0.3333333333333333	0.0523853236654134	0.38571865699874675
5540	MRPS15	0.0738560868738393	MRPS2	0.0160297981092819	0.6666666666666666	0.0738560868738393	0.7405227535405059
5541	MRPS2	0.0764818856979168	MRPS2	0.0861477789630189	0.9166666666666666	0.0764818856979168	0.9931485523645834
5542	MRPS28	0.088014789249776	MRPS2	0.0128888820944061	0.5	0.088014789249776	0.588014789249776
5543	MRPL12	0.147457788177642	MRPS2	0.3540005303429152	1.0	0.147457788177642	1.147457788177642
5544	NDUFA12	-0.1147811439689011	NDUFV2	0.0743851384995661	0.6923076923076923	-0.1147811439689011	0.8070888362765933
5545	NDUFS5	-0.0641999571781255	NDUFV2	0.0152522514399623	0.23076923076923078	-0.0641999571781255	0.29496918794735627
5546	NDUFS6	-0.0588701376830684	NDUFV2	0.0238248495465563	0.46153846153846156	-0.0588701376830684	0.5204085992215299
5547	NDUFB4	-0.0550248562932892	NDUFV2	0.016568181451843	0.3076923076923077	-0.0550248562932892	0.3627171639855969
5572	NDUFA10	0.0329020367208522	NDUFV2	0.1281028498915749	0.9230769230769231	0.0329020367208522	0.9559789597977754
5576	NDUFAB1	0.0552626458883599	NDUFV2	0.0040954339268226	0.07692307692307693	0.0552626458883599	0.1321857228114368
5577	NDUFB10	0.055770570656217	NDUFV2	0.0146989770713514	0.15384615384615385	0.055770570656217	0.20961672450237084
5578	NDUFS1	0.0602785799730512	NDUFV2	0.1635708599265357	1.0	0.0602785799730512	1.0602785799730512
5579	NDUFB8	0.0743889826510279	NDUFV2	0.03527789316255	0.5384615384615384	0.0743889826510279	0.6128505211125663
5580	NDUFB9	0.0750298176714019	NDUFV2	0.0233708974145048	0.38461538461538464	0.0750298176714019	0.4596452022867865
5581	MT-ND3	0.0758799863794376	NDUFV2	0.0751048439952513	0.7692307692307693	0.0758799863794376	0.8451107556102069
5582	NDUFB1	0.080034705949186	NDUFV2	0.0461432858355186	0.6153846153846154	0.080034705949186	0.6954193213338015
5583	MT-ND6	0.1116990315668579	NDUFV2	0.0932170662879672	0.8461538461538461	0.1116990315668579	0.957852877720704
5584	LACTB	-0.1016444732292047	MRPL49	0.0233790134617851	0.7777777777777778	-0.1016444732292047	0.8794222510069825
5585	MRPL54	-0.0938272780020897	MRPL49	0.0296360336459707	0.8888888888888888	-0.0938272780020897	0.9827161668909785
5586	MRPL20	-0.055549106753294	MRPL49	0.00179115234064	0.1111111111111111	-0.055549106753294	0.1666602178644051
5656	MRPS35	0.0514518867112875	MRPL49	0.0074951780457587	0.2222222222222222	0.0514518867112875	0.27367410893350974
5657	MRPL19	0.0522129147243153	MRPL49	0.0097298741954192	0.4444444444444444	0.0522129147243153	0.49665735916875975
5658	MRPS33	0.0575830874830971	MRPL49	0.0091956419730383	0.3333333333333333	0.0575830874830971	0.3909164208164304
5659	MRPL49	0.0631178154322648	MRPL49	0.0225988746995037	0.6666666666666666	0.0631178154322648	0.7297844820989314
5660	MRPL38	0.0811571957131733	MRPL49	0.0113067308892744	0.5555555555555556	0.0811571957131733	0.6367127512687288
5661	MRPL12	0.1623260111465194	MRPL49	0.4705463293502315	1.0	0.1623260111465194	1.1623260111465195
5662	DIS3	-0.0728774256923625	EXOSC1	0.0533380679285452	0.2857142857142857	-0.0728774256923625	0.3585917114066482
5668	EXOSC4	0.0301104171253266	EXOSC1	0.0786324495867405	0.5714285714285714	0.0301104171253266	0.601538988553898
5670	EXOSC10	0.0545422639945715	EXOSC1	0.0503490948137529	0.14285714285714285	0.0545422639945715	0.19739940685171437
5671	EXOSC9	0.0549760396485415	EXOSC1	0.0686517081150978	0.42857142857142855	0.0549760396485415	0.4835474682199701
5672	EXOSC5	0.0759321112620704	EXOSC1	0.132419025590258	0.8571428571428571	0.0759321112620704	0.9330749684049275
5673	EXOSC8	0.0774257932106016	EXOSC1	0.081787717011058	0.7142857142857143	0.0774257932106016	0.7917115074963159
5674	EXOSC2	0.096867033443724	EXOSC1	0.3826710721080187	1.0	0.096867033443724	1.096867033443724
5675	AURKA	-0.1008564729871566	INPP5E	0.4711286400452469	1.0	-0.1008564729871566	1.1008564729871566
5676	RPGR	-0.0349370989353719	INPP5E	0.1454927515213596	0.5	-0.0349370989353719	0.5349370989353719
5677	INPP5E	0.0184620109260844	INPP5E	0.241649111379954	0.75	0.0184620109260844	0.7684620109260843
5678	PDE6D	0.0536548422989802	INPP5E	0.1417294970534393	0.25	0.0536548422989802	0.3036548422989802
5679	RBM25	-0.0776533813191838	TFIP11	0.0081763181731291	0.125	-0.0776533813191838	0.2026533813191838
5794	SNRPA	0.0016414726994155	TFIP11	0.1067193466157252	1.0	0.0016414726994155	1.0016414726994154
5816	SF3B3	0.0132735831266577	TFIP11	0.0565201309285511	0.875	0.0132735831266577	0.8882735831266577
5836	PPM1G	0.0501960807513498	TFIP11	0.0277530247801715	0.5	0.0501960807513498	0.5501960807513498
5837	GCFC2	0.0599910497738464	TFIP11	0.014885613086021	0.375	0.0599910497738464	0.4349910497738464
5838	PPIL2	0.0600555551611388	TFIP11	0.0452404108749029	0.75	0.0600555551611388	0.8100555551611388
5839	PAXBP1	0.0605519081315989	TFIP11	0.03478446673404	0.625	0.0605519081315989	0.6855519081315989
5840	TFIP11	0.0632046222536981	TFIP11	0.0135953419145976	0.25	0.0632046222536981	0.3132046222536981
5841	LACTB	-0.097742482950171	MRPL54	0.0359257576765401	0.8333333333333334	-0.097742482950171	0.9310758162835043
5842	MRPL51	-0.0531095712803304	MRPL54	0.0065504103064363	0.16666666666666666	-0.0531095712803304	0.21977623794699705
5915	MRPS35	0.0555350497397039	MRPL54	0.020809803792495	0.5	0.0555350497397039	0.5555350497397039
5916	MRPS33	0.0770823955661367	MRPL54	0.0089641922792942	0.3333333333333333	0.0770823955661367	0.41041572889947003
5917	MRPL38	0.0877399899723914	MRPL54	0.0228180957326007	0.6666666666666666	0.0877399899723914	0.754406656639058
5918	MRPL12	0.2023570630034867	MRPL54	0.3077746395731388	1.0	0.2023570630034867	1.2023570630034868
5919	LACTB	-0.1644478264261646	MRPL41	0.0237587632129913	0.8	-0.1644478264261646	0.9644478264261647
5920	MRPL20	-0.0625406051888429	MRPL41	0.0035215803425176	0.06666666666666667	-0.0625406051888429	0.12920727185550956
5921	MRPL54	-0.0569555309735336	MRPL41	0.0173161371968016	0.6666666666666666	-0.0569555309735336	0.7236221976402002
5922	MRPL14	-0.0569032957402443	MRPL41	0.0145413688400784	0.6	-0.0569032957402443	0.6569032957402443
5923	MRPL51	-0.052097596679367	MRPL41	0.0047197808538907	0.2	-0.052097596679367	0.25209759667936704
5987	MRPS35	0.052470516886506	MRPL41	0.0104963022119636	0.4	0.052470516886506	0.452470516886506
5988	MRPL2	0.0541687666155093	MRPL41	0.0099340572535375	0.3333333333333333	0.0541687666155093	0.3875020999488426
5989	MRPL24	0.0542105689253306	MRPL41	0.0340312854484898	0.9333333333333333	0.0542105689253306	0.987543902258664
5990	MRPS6	0.0602687228937339	MRPL41	0.007334666005264	0.26666666666666666	0.0602687228937339	0.3269353895604006
5991	MRPS18A	0.0609593102771579	MRPL41	0.0180065630980505	0.7333333333333333	0.0609593102771579	0.7942926436104912
5992	MRPL19	0.0619252252319129	MRPL41	0.0109197492274789	0.4666666666666667	0.0619252252319129	0.5285918918985796
5993	MRPL35	0.0672044006472758	MRPL41	0.0037063039335964	0.13333333333333333	0.0672044006472758	0.20053773398060915
5994	MRPS27	0.073366395159482	MRPL41	0.0124775921274096	0.5333333333333333	0.073366395159482	0.6066997284928153
5995	MRPS33	0.0980397459369212	MRPL41	0.0316931577673799	0.8666666666666667	0.0980397459369212	0.9647064126035879
5996	MRPL12	0.1619487489518533	MRPL41	0.3911242242290499	1.0	0.1619487489518533	1.1619487489518532
6111	SF3B3	0.0010971046251941	SNRNP40	0.1322944899557067	1.0	0.0010971046251941	1.0010971046251942
6131	SNRPE	0.010954233364637	SNRNP40	0.0815995651819718	0.4	0.010954233364637	0.41095423336463704
6139	SNRNP200	0.0135575170266685	SNRNP40	0.1008774765048398	0.6	0.0135575170266685	0.6135575170266685
6148	PPIH	0.0228555090105088	SNRNP40	0.1079418357732006	0.8	0.0228555090105088	0.8228555090105089
6156	HNRNPA1	0.0668455558390227	SNRNP40	0.0611924688035073	0.2	0.0668455558390227	0.2668455558390227
6157	NDUFA12	-0.2007165815251431	NDUFC2	0.0256093831563067	0.6470588235294118	-0.2007165815251431	0.847775405054555
6158	NDUFB2	-0.076032752546351	NDUFC2	0.0183775693856138	0.5294117647058824	-0.076032752546351	0.6054445172522334
6159	NDUFC1	-0.0669587429264475	NDUFC2	0.0101825765870795	0.17647058823529413	-0.0669587429264475	0.24342933116174165
6160	NDUFS5	-0.0538209501471665	NDUFC2	0.0128212981950304	0.29411764705882354	-0.0538209501471665	0.34793859720599
6181	NDUFS8	0.0227009740241677	NDUFC2	0.1203361206978584	0.9411764705882353	0.0227009740241677	0.963877444612403
6183	NDUFS1	0.0384657989730012	NDUFC2	0.0749031471312915	0.8235294117647058	0.0384657989730012	0.861995210737707
6186	NDUFB5	0.0594969577982446	NDUFC2	0.0183731525163405	0.47058823529411764	0.0594969577982446	0.5300851930923622
6187	NDUFB3	0.0618435201804412	NDUFC2	0.0038335848763156	0.058823529411764705	0.0618435201804412	0.12066704959220591
6188	MT-ND3	0.0663409710566485	NDUFC2	0.0132928428329529	0.35294117647058826	0.0663409710566485	0.41928214752723675
6189	NDUFA6	0.0693594223369874	NDUFC2	0.0122228511429289	0.23529411764705882	0.0693594223369874	0.3046535399840462
6190	NDUFB1	0.0769776315878464	NDUFC2	0.0204587110322316	0.5882352941176471	0.0769776315878464	0.6652129257054935
6191	NDUFB11	0.0900064244839393	NDUFC2	0.0059636540465137	0.11764705882352941	0.0900064244839393	0.20765348330746872
6192	NDUFA8	0.101928181682622	NDUFC2	0.0134374813678893	0.4117647058823529	0.101928181682622	0.5136928875649749
6193	NDUFB9	0.1058816629017994	NDUFC2	0.1784459499882106	1.0	0.1058816629017994	1.1058816629017993
6194	NDUFB10	0.1347416899667356	NDUFC2	0.0303461831059737	0.7058823529411765	0.1347416899667356	0.8406240429079122
6195	NDUFC2	0.1361833140632412	NDUFC2	0.036586089780772	0.7647058823529411	0.1361833140632412	0.9008891964161823
6196	MT-ND6	0.1817847886510595	NDUFC2	0.111520010634169	0.8823529411764706	0.1817847886510595	1.06413772982753
6197	COMMD4	-0.0608905588725762	CCDC93	0.0573401005811348	0.16666666666666666	-0.0608905588725762	0.22755722553924285
6207	COMMD10	0.0730676550353174	CCDC93	0.2017622595044702	0.8333333333333334	0.0730676550353174	0.9064009883686508
6208	CCDC93	0.076766918393775	CCDC93	0.0720256485509579	0.3333333333333333	0.076766918393775	0.4101002517271083
6209	VPS35L	0.1051692647830035	CCDC93	0.2190728418117759	1.0	0.1051692647830035	1.1051692647830036
6210	WASHC2C	0.1086706811699382	CCDC93	0.14121773976333	0.6666666666666666	0.1086706811699382	0.7753373478366048
6211	COMMD9	0.1133650167612711	CCDC93	0.1167550564623773	0.5	0.1133650167612711	0.6133650167612711
6257	MED1	0.0192178517554664	MED4	0.0889895887592063	0.6666666666666666	0.0192178517554664	0.685884518422133
6263	RBL1	0.0366557577524181	MED4	0.0508975810605699	0.16666666666666666	0.0366557577524181	0.20332242441908477
6264	MED30	0.0486034778190668	MED4	0.0601745799607416	0.3333333333333333	0.0486034778190668	0.38193681115240014
6265	LMNB1	0.0497645984004834	MED4	0.1068241270647452	0.8333333333333334	0.0497645984004834	0.8830979317338168
6266	MED9	0.0524745410309481	MED4	0.0602176267614728	0.5	0.0524745410309481	0.5524745410309481
6267	SMARCC1	0.0622127188157139	MED4	0.1165022277792436	1.0	0.0622127188157139	1.062212718815714
6268	RBBP8	-0.1559895626465096	BARD1	0.0581372682135781	0.36363636363636365	-0.1559895626465096	0.5196259262828733
6269	CSTF3	-0.1320522469010001	BARD1	0.0591178016351647	0.45454545454545453	-0.1320522469010001	0.5865977014464546
6270	CSTF2	-0.10450387177164	BARD1	0.1359295389999589	1.0	-0.10450387177164	1.10450387177164
6271	CSTF1	-0.0986808588492828	BARD1	0.0303918321356213	0.2727272727272727	-0.0986808588492828	0.3714081315765555
6272	RAD50	-0.0599710632052023	BARD1	0.0301130113084376	0.18181818181818182	-0.0599710632052023	0.24178924502338411
6274	TP53	-0.0274043618516684	BARD1	0.1162876783653735	0.9090909090909091	-0.0274043618516684	0.9364952709425775
6278	NBN	-0.0	BARD1	0.0773917776293813	0.7272727272727273	-0.0	0.7272727272727273
6284	BRCA2	0.0729084811815447	BARD1	0.0253752043064317	0.09090909090909091	0.0729084811815447	0.1638175720906356
6285	UIMC1	0.098795567739862	BARD1	0.0595003920848345	0.5454545454545454	0.098795567739862	0.6442501131944074
6286	UBE2D3	0.1585695085778165	BARD1	0.0650798400089937	0.6363636363636364	0.1585695085778165	0.7949331449414528
6287	BACH1	0.2040524068340991	BARD1	0.0917015625574269	0.8181818181818182	0.2040524068340991	1.0222342250159173
6289	ASCC2	0.0955815220475899	TRIP4	0.1500731276859295	0.3333333333333333	0.0955815220475899	0.4289148553809232
6290	TRIP4	0.1017677883999522	TRIP4	0.1553230022962291	0.6666666666666666	0.1017677883999522	0.7684344550666188
6291	ASCC3	0.2845373514420782	TRIP4	0.6566084819738123	1.0	0.2845373514420782	1.2845373514420781
6292	SRSF7	-0.0617609833169437	SF3A1	0.0012126180084899	0.25	-0.0617609833169437	0.3117609833169437
6454	SNRPE	0.0248449755630026	SF3A1	0.2769109908911157	1.0	0.0248449755630026	1.0248449755630027
6457	SMARCC1	0.0297106096556792	SF3A1	0.22668173574876	0.75	0.0297106096556792	0.7797106096556792
6463	SF3B1	0.0630799750913485	SF3A1	0.0023813218058692	0.5	0.0630799750913485	0.5630799750913484
6465	COG8	0.0148598999726515	COG8	0.0649299002921149	0.14285714285714285	0.0148598999726515	0.15771704282979435
6466	COG1	0.0283720973835074	COG8	0.0822859658471004	0.5714285714285714	0.0283720973835074	0.5998006688120788
6467	COG2	0.0458169031556761	COG8	0.0751916030509258	0.42857142857142855	0.0458169031556761	0.47438833172710465
6468	COG4	0.0475489142831101	COG8	0.0699199130789885	0.2857142857142857	0.0475489142831101	0.3332631999973958
6469	COG6	0.0546060312779173	COG8	0.1169899885087039	0.7142857142857143	0.0546060312779173	0.7688917455636316
6470	COG7	0.0823205948542077	COG8	0.2198361914758954	0.8571428571428571	0.0823205948542077	0.9394634519970648
6471	COG3	0.1316498430487331	COG8	0.3463838498514708	1.0	0.1316498430487331	1.1316498430487332
6472	AP5Z1	0.0	AP5S1	0.0517010570970271	0.16666666666666666	0.0	0.16666666666666666
6473	AP5B1	0.0	AP5S1	0.1008587439299444	0.5	0.0	0.5
6474	AP5M1	-0.0	AP5S1	0.1117782823323103	0.6666666666666666	-0.0	0.6666666666666666
6475	AP5S1	-0.0	AP5S1	0.0861243107085026	0.3333333333333333	-0.0	0.3333333333333333
6476	SPG11	0.0588753621226839	AP5S1	0.2010658550337219	0.8333333333333334	0.0588753621226839	0.8922086954560172
6477	ZFYVE26	0.1770322485115859	AP5S1	0.4484717508984934	1.0	0.1770322485115859	1.1770322485115858
6478	LACTB	-0.1799532505104764	MRPL30	0.0384482601585946	0.8571428571428571	-0.1799532505104764	1.0370961076533334
6479	MRPL42	-0.0824117576373886	MRPL30	0.0053182895638244	0.2857142857142857	-0.0824117576373886	0.3681260433516743
6480	MRPL23	-0.0637246030503835	MRPL30	0.0099796809357764	0.6428571428571429	-0.0637246030503835	0.7065817459075264
6481	MRPL51	-0.061129433327796	MRPL30	0.0092364622577229	0.5714285714285714	-0.061129433327796	0.6325580047563674
6482	MRPL20	-0.0537882035777622	MRPL30	0.0017710373475682	0.14285714285714285	-0.0537882035777622	0.19664534643490506
6483	MRPL14	-0.0511931464607205	MRPL30	0.0078324236243652	0.42857142857142855	-0.0511931464607205	0.47976457503214903
6548	MRPS7	0.0581971598513469	MRPL30	0.0083115739064345	0.5	0.0581971598513469	0.5581971598513469
6549	MRPL38	0.0594487069772927	MRPL30	0.0132806256080693	0.7142857142857143	0.0594487069772927	0.773734421263007
6550	MRPL19	0.0624134475393049	MRPL30	0.0192783362613963	0.7857142857142857	0.0624134475393049	0.8481277332535906
6551	MRPS33	0.0653701414334423	MRPL30	0.0015276250137106	0.07142857142857142	0.0653701414334423	0.13679871286201373
6552	DAP3	0.070454290096974	MRPL30	0.0389983856245824	0.9285714285714286	0.070454290096974	0.9990257186684026
6553	MRPL35	0.0734575106065557	MRPL30	0.0044678685121874	0.21428571428571427	0.0734575106065557	0.28774322489227
6554	MRPS35	0.0793423649527994	MRPL30	0.0071017965111304	0.35714285714285715	0.0793423649527994	0.43648522209565654
6555	MRPL12	0.1791795026456053	MRPL30	0.4352328023067667	1.0	0.1791795026456053	1.1791795026456053
6556	NOS3	0.0508156635846161	DAG1	0.0133314462264652	0.16666666666666666	0.0508156635846161	0.21748233025128277
6557	SGCE	0.1631351681790948	DAG1	0.0634198005149838	0.3333333333333333	0.1631351681790948	0.4964685015124281
6558	DAG1	0.2086050629827151	DAG1	0.0925037857084818	0.5	0.2086050629827151	0.7086050629827151
6559	UTRN	0.2950453815372159	DAG1	0.3024784211360086	0.8333333333333334	0.2950453815372159	1.1283787148705493
6560	CAV1	0.3739607932197313	DAG1	0.3425097587232371	1.0	0.3739607932197313	1.3739607932197313
6561	CAV3	0.4923321333668088	DAG1	0.1857567876908233	0.6666666666666666	0.4923321333668088	1.1589988000334754
6562	SRSF7	-0.1402582772520403	PABPC1	0.0068339974205453	0.5	-0.1402582772520403	0.6402582772520403
6563	DDX5	-0.0570310499353733	PABPC1	0.0027378053012476	0.4375	-0.0570310499353733	0.4945310499353733
6564	THOC6	-0.0507606559824451	PABPC1	0.001725269080523	0.375	-0.0507606559824451	0.4257606559824451
6626	SSRP1	0.0	PABPC1	0.0885783927137368	0.875	0.0	0.875
6642	LSM4	-0.0	PABPC1	0.0517931207648668	0.6875	-0.0	0.6875
6681	SNRPG	8.816935466730518e-05	PABPC1	0.0616375330619348	0.75	8.816935466730518e-05	0.7500881693546673
6723	HSPA8	0.0503733743230925	PABPC1	0.0013314612950908	0.3125	0.0503733743230925	0.3628733743230925
6724	PPM1G	0.0513149181145188	PABPC1	0.1759740611787807	1.0	0.0513149181145188	1.0513149181145187
6725	SYNCRIP	0.0549356942886546	PABPC1	0.0007325310020456	0.25	0.0549356942886546	0.3049356942886546
6726	BCAS2	0.0571400233877326	PABPC1	0.0002081757264313	0.0625	0.0571400233877326	0.11964002338773261
6727	HNRNPR	0.0625809012396396	PABPC1	0.0005622053867519	0.1875	0.0625809012396396	0.2500809012396396
6728	VIRMA	0.0654310006909008	PABPC1	0.0147911077361129	0.5625	0.0654310006909008	0.6279310006909008
6729	PAIP1	0.070592598288698	PABPC1	0.0822612131248665	0.8125	0.070592598288698	0.883092598288698
6730	PABPC1	0.0735657009881528	PABPC1	0.0911210896204728	0.9375	0.0735657009881528	1.0110657009881527
6731	EIF4A3	0.0831858341764422	PABPC1	0.0002569355723945	0.125	0.0831858341764422	0.2081858341764422
6732	NPM1	0.1055810767658777	PABPC1	0.0151171078197311	0.625	0.1055810767658777	0.7305810767658777
6733	IRAK1	-0.3296778315504272	IRAK2	0.3759861365698491	0.5	-0.3296778315504272	0.8296778315504272
6734	IRAK2	0.601899138183229	IRAK2	0.6240138634301509	1.0	0.601899138183229	1.601899138183229
6735	STX3	-0.0727630992660753	CPLX3	0.0476967315063184	0.2	-0.0727630992660753	0.27276309926607534
6737	CPLX1	0.143456485415136	CPLX3	0.1145292155455256	0.6	0.143456485415136	0.743456485415136
6738	STX1A	0.3007990099184573	CPLX3	0.4022601674224844	1.0	0.3007990099184573	1.3007990099184572
6739	VAMP2	0.3082437465929508	CPLX3	0.1045012489515556	0.4	0.3082437465929508	0.7082437465929508
6740	SNAP25	0.3367559599412125	CPLX3	0.33094623346107	0.8	0.3367559599412125	1.1367559599412125
6741	LACTB	-0.1193239393163594	MRPS22	0.0418803487066818	0.8823529411764706	-0.1193239393163594	1.00167688049283
6742	MRPL20	-0.0883884543189012	MRPS22	0.0041567111527189	0.17647058823529413	-0.0883884543189012	0.26485904255419535
6743	MRPL23	-0.0836326310075895	MRPS22	0.0377775774455247	0.7647058823529411	-0.0836326310075895	0.8483385133605306
6744	MRPL51	-0.0630348654829964	MRPS22	0.0039028274285512	0.11764705882352941	-0.0630348654829964	0.1806819243065258
6745	MRPS14	-0.0562651445866584	MRPS22	0.001204329974843	0.058823529411764705	-0.0562651445866584	0.1150886739984231
6746	MRPL54	-0.0535703279712065	MRPS22	0.0176222572432335	0.4117647058823529	-0.0535703279712065	0.4653350338535594
6788	MRPL4	0.0035725148634193	MRPS22	0.0523764621945017	0.9411764705882353	0.0035725148634193	0.9447489854516545
6809	MRPS28	0.0525346340485981	MRPS22	0.0059589667092712	0.29411764705882354	0.0525346340485981	0.34665228110742163
6810	MRPL24	0.0569027705308183	MRPS22	0.0068893373691113	0.35294117647058826	0.0569027705308183	0.4098439470014066
6811	MRPS25	0.0569301426771059	MRPS22	0.0193488782047095	0.5294117647058824	0.0569301426771059	0.5863419073829883
6812	MRPS35	0.057224628910902	MRPS22	0.0287372361097399	0.7058823529411765	0.057224628910902	0.7631069818520785
6813	MRPS26	0.058441253468819	MRPS22	0.0270949950940021	0.6470588235294118	0.058441253468819	0.7055000769982308
6814	MRPS27	0.0716061245078424	MRPS22	0.0177040152394992	0.47058823529411764	0.0716061245078424	0.5421943598019601
6815	MRPS22	0.0719996516243891	MRPS22	0.0044500543460464	0.23529411764705882	0.0719996516243891	0.3072937692714479
6816	MRPL19	0.0726452052434747	MRPS22	0.0401853435290451	0.8235294117647058	0.0726452052434747	0.8961746170081806
6817	MRPS15	0.0903241960692213	MRPS22	0.0258233109526189	0.5882352941176471	0.0903241960692213	0.6785594901868683
6818	MRPL12	0.1171951523936243	MRPS22	0.3129542111220871	1.0	0.1171951523936243	1.1171951523936243
6819	MNAT1	-0.0179558105347011	GTF2H5	0.0576090727377646	0.42857142857142855	-0.0179558105347011	0.4465272391061296
6820	CCNH	0.0	GTF2H5	0.1145154805146525	0.5714285714285714	0.0	0.5714285714285714
6824	GTF2H3	0.0295656953342582	GTF2H5	0.0560147161112761	0.2857142857142857	0.0295656953342582	0.3152799810485439
6825	ERCC2	0.049476504524502	GTF2H5	0.0515016569352626	0.14285714285714285	0.049476504524502	0.19233364738164485
6826	GTF2H4	0.0643101172276339	GTF2H5	0.1361388149463185	0.8571428571428571	0.0643101172276339	0.921452974370491
6827	ERCC3	0.0744957014801733	GTF2H5	0.1245028533415662	0.7142857142857143	0.0744957014801733	0.7887814157658876
6828	GTF2H1	0.126484374482846	GTF2H5	0.373831824758193	1.0	0.126484374482846	1.126484374482846
6829	SRSF7	-0.0557631134062374	MFAP1	0.0174767712114681	0.42857142857142855	-0.0557631134062374	0.48433454197766596
6830	THOC6	-0.055538340193416	MFAP1	0.039462188754864	0.5714285714285714	-0.055538340193416	0.6269669116219874
6917	SRSF1	0.0011766252468004	MFAP1	0.0647755590920229	0.7142857142857143	0.0011766252468004	0.7154623395325147
6942	PPIH	0.0223681240499095	MFAP1	0.2764806416231452	1.0	0.0223681240499095	1.0223681240499094
6958	SNRNP200	0.0355378726328683	MFAP1	0.1054432037013745	0.8571428571428571	0.0355378726328683	0.8926807297757254
6965	LSM7	0.0651720559877645	MFAP1	0.0037141617000734	0.2857142857142857	0.0651720559877645	0.3508863417020502
6966	MFAP1	0.0855712081216711	MFAP1	0.0017092525877456	0.14285714285714285	0.0855712081216711	0.22842835097881395
6967	RPL22	-0.0508988616229727	RPS14	0.0244479553602776	0.3333333333333333	-0.0508988616229727	0.384232194956306
7060	GNL3	0.0018683241081649	RPS14	0.0883438609486368	0.6666666666666666	0.0018683241081649	0.6685349907748316
7070	NOP56	0.0093581554396896	RPS14	0.2140951546929246	1.0	0.0093581554396896	1.0093581554396895
7087	ARHGEF1	-0.0664295309834812	WASHC5	0.0308307825463218	0.25	-0.0664295309834812	0.3164295309834812
7088	CAPZA1	-0.0634600994427427	WASHC5	0.0254552850064514	0.125	-0.0634600994427427	0.1884600994427427
7095	ARHGEF2	0.0170524691037843	WASHC5	0.0508624737274694	0.375	0.0170524691037843	0.39205246910378433
7098	WASHC2C	0.0442557908945447	WASHC5	0.0968865175168104	0.625	0.0442557908945447	0.6692557908945447
7100	WASHC2A	0.0895162005193259	WASHC5	0.2247214763221093	1.0	0.0895162005193259	1.089516200519326
7101	PI4K2A	0.0930305382243302	WASHC5	0.0671727976341565	0.5	0.0930305382243302	0.5930305382243302
7102	FKBP15	0.128564352241069	WASHC5	0.2077930759097789	0.875	0.128564352241069	1.003564352241069
7103	WASHC4	0.1716463242166169	WASHC5	0.0987560934601788	0.75	0.1716463242166169	0.9216463242166169
7104	MED25	-0.0503775676658661	MED15	0.0183182119793383	0.3333333333333333	-0.0503775676658661	0.3837109009991994
7129	MED19	0.0370224171821484	MED15	0.0580808239392192	0.5	0.0370224171821484	0.5370224171821484
7135	OPA1	0.0512684086755848	MED15	0.0587294383519138	0.6666666666666666	0.0512684086755848	0.7179350753422514
7136	MED10	0.0548571341107638	MED15	0.1730560391632457	0.8333333333333334	0.0548571341107638	0.8881904674440971
7137	MED22	0.0551613350355826	MED15	0.0047132676924414	0.16666666666666666	0.0551613350355826	0.22182800170224926
7138	MED15	0.1811015295921838	MED15	0.3464655636115207	1.0	0.1811015295921838	1.1811015295921838
7139	WASHC5	-0.4176143391876189	CAPZB	0.0814977920717611	0.7692307692307693	-0.4176143391876189	1.1868451084183882
7140	DOCK7	-0.3000439475862922	CAPZB	0.025979390004909	0.46153846153846156	-0.3000439475862922	0.7615824091247538
7141	CLTC	-0.2028777077579083	CAPZB	0.1250999715150906	0.8461538461538461	-0.2028777077579083	1.0490315539117545
7142	CAPZA1	-0.1992312735510802	CAPZB	0.0056686235249058	0.15384615384615385	-0.1992312735510802	0.353077427397234
7143	ARHGEF1	-0.1602189149000778	CAPZB	0.0312109127691675	0.6153846153846154	-0.1602189149000778	0.7756035302846932
7144	CD2AP	-0.1229741088175984	CAPZB	0.0056319407590201	0.07692307692307693	-0.1229741088175984	0.19989718574067533
7154	NEDD4	0.1694896749561835	CAPZB	0.0089335665255685	0.23076923076923078	0.1694896749561835	0.4002589057254143
7155	SH3KBP1	0.1880147002409806	CAPZB	0.0343025285969561	0.6923076923076923	0.1880147002409806	0.880322392548673
7156	PATJ	0.1910380667111007	CAPZB	0.0143796447847065	0.38461538461538464	0.1910380667111007	0.5756534513264854
7157	ARHGEF2	0.2591737541340163	CAPZB	0.2642083960908209	1.0	0.2591737541340163	1.2591737541340162
7158	FKBP15	0.2793095262633646	CAPZB	0.0109551570506349	0.3076923076923077	0.2793095262633646	0.5870018339556723
7159	WASHC4	0.4329821533784779	CAPZB	0.0262416311878488	0.5384615384615384	0.4329821533784779	0.9714436918400163
7160	WASHC2A	0.5164285912127433	CAPZB	0.2461426303608083	0.9230769230769231	0.5164285912127433	1.4395055142896664
7161	CIRBP	-0.0651898888060477	AQR	0.0012971880234994	0.16666666666666666	-0.0651898888060477	0.23185655547271436
7196	VIRMA	-0.0	AQR	0.143453483723367	1.0	-0.0	1.0
7271	EFTUD2	0.0048600778455898	AQR	0.0602781834717983	0.6666666666666666	0.0048600778455898	0.6715267445122565
7311	DHX9	0.0364143616272282	AQR	0.0564806031251904	0.5	0.0364143616272282	0.5364143616272282
7317	SRSF2	0.050960095808056	AQR	0.0165732588179587	0.3333333333333333	0.050960095808056	0.3842934291413893
7318	AQR	0.0510118158960956	AQR	0.0610649708993406	0.8333333333333334	0.0510118158960956	0.884345149229429
7319	TRAPPC3	-0.0846552540642693	TRAPPC12	0.1199689985580027	0.875	-0.0846552540642693	0.9596552540642693
7320	TRAPPC6B	-0.0395458616913587	TRAPPC12	0.0577451747993498	0.125	-0.0395458616913587	0.1645458616913587
7321	TRAPPC9	-0.037071693608085	TRAPPC12	0.0719289048475012	0.625	-0.037071693608085	0.662071693608085
7324	TRAPPC12	-0.0	TRAPPC12	0.0648082237992359	0.5	-0.0	0.5
7328	TRAPPC11	0.036197139279002	TRAPPC12	0.0633723863977417	0.375	0.036197139279002	0.411197139279002
7329	TRAPPC10	0.0405426621432821	TRAPPC12	0.0617474520976728	0.25	0.0405426621432821	0.2905426621432821
7330	TRAPPC1	0.0558579077660917	TRAPPC12	0.0912341095284422	0.75	0.0558579077660917	0.8058579077660917
7331	TRAPPC8	0.0946067583354465	TRAPPC12	0.3358156838306138	1.0	0.0946067583354465	1.0946067583354464
7332	PRPF8	-0.0951166262639345	EEF1G	0.0161086579655793	0.2	-0.0951166262639345	0.29511662626393453
7333	EEF1A1	-0.0927128914599529	EEF1G	0.0275350529111525	0.3	-0.0927128914599529	0.3927128914599529
7334	SFPQ	-0.0876680810544337	EEF1G	0.0062442973793354	0.1	-0.0876680810544337	0.18766808105443372
7343	SNRNP200	0.0552405415060485	EEF1G	0.0430806068446021	0.5	0.0552405415060485	0.5552405415060485
7344	MSH2	0.0746116451066274	EEF1G	0.0527542821664334	0.7	0.0746116451066274	0.7746116451066274
7345	ABCF2	0.1008608850032857	EEF1G	0.0511856168662634	0.6	0.1008608850032857	0.7008608850032857
7346	EEF1G	0.1058233512341777	EEF1G	0.0407257692272033	0.4	0.1058233512341777	0.5058233512341778
7347	DDB1	0.1377772530908681	EEF1G	0.2514822759206903	1.0	0.1377772530908681	1.137777253090868
7348	TUBB	0.170574532403678	EEF1G	0.2210009218234589	0.9	0.170574532403678	1.070574532403678
7349	HSPA5	0.2065557355486694	EEF1G	0.1726774627517526	0.8	0.2065557355486694	1.0065557355486694
7350	NFKBIB	-0.1096375858387784	NFKB2	0.0041683133194859	0.16666666666666666	-0.1096375858387784	0.27630425250544505
7351	NFKBIA	-0.1068107272842758	NFKB2	0.0141820454742204	0.7777777777777778	-0.1068107272842758	0.8845885050620536
7352	USP2	-0.0760242542207516	NFKB2	0.0219077833429952	0.8333333333333334	-0.0760242542207516	0.9093575875540849
7353	RASAL2	-0.0648082629606557	NFKB2	0.0094253404488162	0.5	-0.0648082629606557	0.5648082629606557
7354	DDX3X	-0.0636309987207623	NFKB2	0.0103483189624961	0.5555555555555556	-0.0636309987207623	0.6191865542763179
7355	RELA	-0.0603602536959685	NFKB2	0.0064133570654879	0.2777777777777778	-0.0603602536959685	0.33813803147374627
7356	PPP6R2	-0.0566375521770084	NFKB2	0.0030632265118022	0.05555555555555555	-0.0566375521770084	0.11219310773256395
7357	SEC16A	-0.0560508823572609	NFKB2	0.0069023602358082	0.3333333333333333	-0.0560508823572609	0.3893842156905942
7358	SKP1	-0.0555632049762853	NFKB2	0.0072161792788701	0.4444444444444444	-0.0555632049762853	0.5000076494207297
7359	POLR2H	-0.0544402044266531	NFKB2	0.0071772935432692	0.3888888888888889	-0.0544402044266531	0.443329093315542
7360	IKBKG	-0.0503333548345413	NFKB2	0.0052063210943906	0.2222222222222222	-0.0503333548345413	0.27255557705676353
7389	COPB2	0.0553552299637447	NFKB2	0.0111021642954509	0.6666666666666666	0.0553552299637447	0.7220218966304113
7390	BTRC	0.0599862566773531	NFKB2	0.0040864247574595	0.1111111111111111	0.0599862566773531	0.1710973677884642
7391	GLG1	0.0635646346720953	NFKB2	0.0106439436333218	0.6111111111111112	0.0635646346720953	0.6746757457832064
7392	CHUK	0.0793286342183018	NFKB2	0.0129601374150234	0.7222222222222222	0.0793286342183018	0.801550856440524
7393	IKBKE	0.1299812578988987	NFKB2	0.1900279451091374	0.8888888888888888	0.1299812578988987	1.0188701467877874
7394	RELB	0.2002031984966683	NFKB2	0.2383083246721459	1.0	0.2002031984966683	1.2002031984966683
7395	NFKB2	0.2910010856910386	NFKB2	0.2169758100476792	0.9444444444444444	0.2910010856910386	1.235445530135483
7396	VPS54	-0.0230906268609335	VPS52	0.0522134624040197	0.2	-0.0230906268609335	0.2230906268609335
7397	VPS52	-0.0027727657226738	VPS52	0.0908860371079294	0.4	-0.0027727657226738	0.40277276572267384
7398	VPS53	0.0376556732520699	VPS52	0.369767021850408	1.0	0.0376556732520699	1.0376556732520699
7399	VPS51	0.078965352856402	VPS52	0.255479353048376	0.8	0.078965352856402	0.8789653528564021
7400	VPS50	0.0994100410656578	VPS52	0.2316541255892669	0.6	0.0994100410656578	0.6994100410656577
7410	IFT172	0.0354975857423083	TTC30B	0.1537948828700083	0.8	0.0354975857423083	0.8354975857423084
7412	TRAF3IP1	0.0671354488884177	TTC30B	0.0973538043155125	0.2	0.0671354488884177	0.2671354488884177
7413	IFT81	0.067255261954455	TTC30B	0.0985323314933879	0.4	0.067255261954455	0.467255261954455
7414	IFT46	0.0681166332727984	TTC30B	0.1230124449584343	0.6	0.0681166332727984	0.6681166332727984
7415	IFT22	0.0862881026658809	TTC30B	0.2415652847329029	1.0	0.0862881026658809	1.0862881026658808
7416	APOL1	0.1783053122630376	APOL1	0.0894790762459423	0.2	0.1783053122630376	0.37830531226303765
7417	FN1	0.1810209371928813	APOL1	0.2187109613690645	0.8	0.1810209371928813	0.9810209371928813
7418	C3	0.2763113541646718	APOL1	0.2051436482284774	0.6	0.2763113541646718	0.8763113541646718
7419	HPR	0.3103353795756627	APOL1	0.1403775027718549	0.4	0.3103353795756627	0.7103353795756627
7420	APOA1	0.4694602011601272	APOL1	0.3462888113846608	1.0	0.4694602011601272	1.4694602011601272
7421	CCNH	-0.0592123652711416	CCNH	0.0714896109093111	0.5	-0.0592123652711416	0.5592123652711416
7427	HDAC2	0.0060135248690204	CCNH	0.0557781982168468	0.3	0.0060135248690204	0.3060135248690204
7431	GTF2H3	0.021099693508092	CCNH	0.1186019702335173	0.8	0.021099693508092	0.8210996935080921
7434	SMARCB1	0.0495063260753783	CCNH	0.0817564713845805	0.6	0.0495063260753783	0.6495063260753783
7435	MTA1	0.0509081544188208	CCNH	0.0189651186816994	0.1	0.0509081544188208	0.1509081544188208
7436	ERCC3	0.066471099389873	CCNH	0.0497828532090919	0.2	0.066471099389873	0.266471099389873
7437	ERCC2	0.0723612085892705	CCNH	0.0712987352054818	0.4	0.0723612085892705	0.47236120858927055
7438	SMARCC1	0.0733083489956352	CCNH	0.1484055773190177	1.0	0.0733083489956352	1.0733083489956352
7439	GTF2H1	0.108488745996633	CCNH	0.1119188742888642	0.7	0.108488745996633	0.808488745996633
7440	CDK7	0.1424808591633762	CCNH	0.1451377175758698	0.9	0.1424808591633762	1.0424808591633763
7448	EXOSC4	0.0399767793078256	EXOSC6	0.0758853167433004	0.5	0.0399767793078256	0.5399767793078256
7449	EXOSC9	0.0405277131311146	EXOSC6	0.0688880648230986	0.3333333333333333	0.0405277131311146	0.3738610464644479
7450	EXOSC10	0.0532394382258532	EXOSC6	0.0897387715637754	0.6666666666666666	0.0532394382258532	0.7199061048925198
7451	EXOSC5	0.055818571877773	EXOSC6	0.056571292128495	0.16666666666666666	0.055818571877773	0.22248523854443966
7452	EXOSC8	0.0947661207883056	EXOSC6	0.0921507271049228	0.8333333333333334	0.0947661207883056	0.928099454121639
7453	EXOSC2	0.1030956081985627	EXOSC6	0.4471795808218495	1.0	0.1030956081985627	1.1030956081985628
7454	TUBB1	-0.108162350766735	RPLP0	0.136075099310001	0.95	-0.108162350766735	1.058162350766735
7455	TUBA1A	-0.0846822028301879	RPLP0	0.0337764693344614	0.8	-0.0846822028301879	0.884682202830188
7456	RPL11	-0.070600380859757	RPLP0	0.003816726388134	0.5	-0.070600380859757	0.5706003808597571
7457	NAP1L1	-0.0679382768882078	RPLP0	0.0036912247125137	0.45	-0.0679382768882078	0.5179382768882078
7458	RPS14	-0.0678635973462453	RPLP0	0.0018407276103518	0.25	-0.0678635973462453	0.3178635973462453
7459	ACTG2	-0.0633941769990076	RPLP0	0.0021322334487758	0.3	-0.0633941769990076	0.36339417699900756
7460	RPS13	-0.0584277881083626	RPLP0	0.0045716564207428	0.55	-0.0584277881083626	0.6084277881083626
7461	LYAR	-0.0506770624814248	RPLP0	0.0016530234331996	0.2	-0.0506770624814248	0.2506770624814248
7514	U2AF2	-0.0	RPLP0	0.0649805268459812	0.85	-0.0	0.85
7551	ILF2	0.0177503758230051	RPLP0	0.2915502019066432	1.0	0.0177503758230051	1.017750375823005
7557	SRPK1	0.0263131333341867	RPLP0	0.1105696660227819	0.9	0.0263131333341867	0.9263131333341867
7565	RPLP1	0.0507680772100946	RPLP0	0.0025525443608619	0.35	0.0507680772100946	0.40076807721009455
7566	RPS18	0.0577490720114534	RPLP0	0.0033025904034479	0.4	0.0577490720114534	0.45774907201145343
7567	RPS8	0.058770487851785	RPLP0	0.000717501651228	0.1	0.058770487851785	0.158770487851785
7568	ACTA2	0.0624376220454118	RPLP0	0.0011462304182155	0.15	0.0624376220454118	0.21243762204541178
7569	RPS21	0.0639727565366566	RPLP0	0.0006277770844764	0.05	0.0639727565366566	0.1139727565366566
7570	RPL17	0.065366323100717	RPLP0	0.0113305279274184	0.65	0.065366323100717	0.715366323100717
7571	RPLP0	0.0818353778958589	RPLP0	0.0278073188616034	0.75	0.0818353778958589	0.8318353778958589
7572	GNL3	0.1047136968857048	RPLP0	0.0101442872670747	0.6	0.1047136968857048	0.7047136968857047
7573	RPS2	0.1190267730533211	RPLP0	0.0259820334480018	0.7	0.1190267730533211	0.819026773053321
7574	COMMD3	-0.1675623289221476	COMMD9	0.1004937451864423	0.75	-0.1675623289221476	0.9175623289221476
7575	COMMD4	-0.075834696270711	COMMD9	0.0463575363698716	0.125	-0.075834696270711	0.200834696270711
7577	COMMD8	-0.0348628279670982	COMMD9	0.0639673071853025	0.625	-0.0348628279670982	0.6598628279670982
7584	COMMD2	0.0617994351151801	COMMD9	0.0539261647882686	0.375	0.0617994351151801	0.4367994351151801
7585	VPS35L	0.0807783637306981	COMMD9	0.0537003739822545	0.25	0.0807783637306981	0.33077836373069813
7586	COMMD10	0.0810008022532612	COMMD9	0.0590236680699975	0.5	0.0810008022532612	0.5810008022532612
7587	WASHC2C	0.1868783611526031	COMMD9	0.2389040484585463	1.0	0.1868783611526031	1.186878361152603
7588	COMMD9	0.2292454260363862	COMMD9	0.2281108999916184	0.875	0.2292454260363862	1.1042454260363863
7589	IDH3B	0.0239536533815207	IDH3B	0.1104000624717714	0.6666666666666666	0.0239536533815207	0.6906203200481873
7590	IDH3G	0.0539304519714952	IDH3B	0.0665757080087016	0.3333333333333333	0.0539304519714952	0.3872637853048285
7591	IDH3A	0.3957852019749452	IDH3B	0.8230242295195269	1.0	0.3957852019749452	1.3957852019749453
7593	BRK1	0.0697363655441542	WASF2	0.0693918847372468	0.2	0.0697363655441542	0.2697363655441542
7594	ABI1	0.0888429603915598	WASF2	0.136147051926252	0.6	0.0888429603915598	0.6888429603915598
7595	CYFIP1	0.0924427476382597	WASF2	0.1987312033872759	0.8	0.0924427476382597	0.8924427476382597
7596	ABI3	0.1000059032664471	WASF2	0.4376731434414957	1.0	0.1000059032664471	1.100005903266447
7597	WASF2	0.1136249957566619	WASF2	0.1222695507860595	0.4	0.1136249957566619	0.5136249957566619
7598	TAF13	-0.067084231696824	ATXN7	0.0307210133210306	0.2727272727272727	-0.067084231696824	0.3398115044240967
7607	TAF12	0.0	ATXN7	0.0579886968099044	0.45454545454545453	0.0	0.45454545454545453
7616	TAF10	0.0209637710913142	ATXN7	0.0691707940447036	0.6363636363636364	0.0209637710913142	0.6573274074549506
7617	ATXN7L3	0.0516771291251894	ATXN7	0.0739281682176686	0.8181818181818182	0.0516771291251894	0.8698589473070076
7618	TAF7	0.059420636408157	ATXN7	0.0607189322378	0.5454545454545454	0.059420636408157	0.6048751818627024
7619	TAF2	0.0597414446464628	ATXN7	0.0260572862615868	0.09090909090909091	0.0597414446464628	0.15065053555555372
7620	TADA1	0.0600435820978012	ATXN7	0.0267403487687661	0.18181818181818182	0.0600435820978012	0.24186176391598302
7621	TAF4	0.0634710624800964	ATXN7	0.0693637985639681	0.7272727272727273	0.0634710624800964	0.7907437897528237
7622	TAF9	0.0806025931497392	ATXN7	0.0921725521376492	0.9090909090909091	0.0806025931497392	0.9896935022406482
7623	TAF6L	0.1047624408683147	ATXN7	0.0535372927917599	0.36363636363636365	0.1047624408683147	0.46839880450467836
7624	ATXN7	0.1856161833176073	ATXN7	0.1608403670123559	1.0	0.1856161833176073	1.1856161833176073
7625	BRMS1L	-0.2337973797583368	BRMS1	0.2848905347918752	1.0	-0.2337973797583368	1.2337973797583368
7626	SAP130	-0.1047509693438482	BRMS1	0.045967602835296	0.14285714285714285	-0.1047509693438482	0.24760811220099105
7627	ING2	-0.0559585426980937	BRMS1	0.0483359207912939	0.2857142857142857	-0.0559585426980937	0.3416728284123794
7633	ARID4B	0.0275291789694021	BRMS1	0.0837385365275746	0.7142857142857143	0.0275291789694021	0.7418148932551164
7635	RBBP4	0.0447214342040908	BRMS1	0.0502621745293693	0.42857142857142855	0.0447214342040908	0.47329286277551935
7637	BRMS1	0.0881501329420959	BRMS1	0.0804399508229845	0.5714285714285714	0.0881501329420959	0.6595787043706673
7638	SIN3A	0.1979561744493511	BRMS1	0.1918828427533091	0.8571428571428571	0.1979561744493511	1.0550990315922082
7639	BCAS2	-0.0509415452366205	PRPF31	0.0050002464985428	0.16666666666666666	-0.0509415452366205	0.21760821190328716
7683	SF3B3	-0.0	PRPF31	0.0705339997849812	0.6666666666666666	-0.0	0.6666666666666666
7779	SNRPE	0.0155262006892528	PRPF31	0.1032548786366105	0.8333333333333334	0.0155262006892528	0.8488595340225862
7793	SNRPA	0.0283492221625793	PRPF31	0.1104213457134808	1.0	0.0283492221625793	1.0283492221625794
7796	SNRNP200	0.0299271473703391	PRPF31	0.0643030457590847	0.5	0.0299271473703391	0.5299271473703391
7802	RNF2	0.0534503541873686	PRPF31	0.0088690809812706	0.3333333333333333	0.0534503541873686	0.3867836875207019
7803	DDX3X	-0.0550941920352604	RBM39	0.0027107524686003	0.14285714285714285	-0.0550941920352604	0.19795133489240324
7845	SF3B4	0.0	RBM39	0.1932763776758218	1.0	0.0	1.0
7849	USP39	-0.0	RBM39	0.0809344610832744	0.7142857142857143	-0.0	0.7142857142857143
7880	PPIH	0.0	RBM39	0.0952917998636718	0.8571428571428571	0.0	0.8571428571428571
7923	SNRNP200	0.0194340486455131	RBM39	0.0564528824433885	0.42857142857142855	0.0194340486455131	0.44800547721694167
7934	VIRMA	0.0317023447182926	RBM39	0.0677240637275082	0.5714285714285714	0.0317023447182926	0.603130916146864
7940	RBM39	0.0728863638344302	RBM39	0.0240112442468187	0.2857142857142857	0.0728863638344302	0.3586006495487159
7941	CHD4	-0.249054097871489	SPTAN1	0.1572675558260781	0.9523809523809523	-0.249054097871489	1.2014350502524413
7942	TBL1XR1	-0.2043613158568787	SPTAN1	0.0103953057494223	0.42857142857142855	-0.2043613158568787	0.6329327444283073
7943	ACTB	-0.1980463881861991	SPTAN1	0.0091589972630779	0.38095238095238093	-0.1980463881861991	0.5789987691385801
7944	SMARCC1	-0.1975139479198777	SPTAN1	0.10942992260542	0.8571428571428571	-0.1975139479198777	1.0546568050627347
7945	MYO1E	-0.1799564250057674	SPTAN1	0.0125341574950053	0.5238095238095238	-0.1799564250057674	0.7037659488152912
7946	EMD	-0.1677679212496557	SPTAN1	0.0028231683939165	0.047619047619047616	-0.1677679212496557	0.21538696886870332
7947	SIKE1	-0.1375049400936083	SPTAN1	0.0062579521484068	0.23809523809523808	-0.1375049400936083	0.3756001781888464
7948	HDAC3	-0.1219384141578221	SPTAN1	0.0136221950326569	0.5714285714285714	-0.1219384141578221	0.6933669855863935
7949	NMI	-0.1187029270847055	SPTAN1	0.0197432763284972	0.7619047619047619	-0.1187029270847055	0.8806076889894674
7950	SMARCB1	-0.1164050146876704	SPTAN1	0.0067361343660442	0.2857142857142857	-0.1164050146876704	0.4021193004019561
7951	DPY30	-0.093392929758494	SPTAN1	0.0109758144055814	0.47619047619047616	-0.093392929758494	0.5695834059489702
7952	LMNB1	-0.0874392575487126	SPTAN1	0.1324686414724196	0.9047619047619048	-0.0874392575487126	0.9922011623106174
7953	RBL1	-0.0691203437930689	SPTAN1	0.0143323309296903	0.6666666666666666	-0.0691203437930689	0.7357870104597355
7954	MYH9	-0.060599464890017	SPTAN1	0.0080073071756403	0.3333333333333333	-0.060599464890017	0.3939327982233503
7959	SAP18	0.1251532626325697	SPTAN1	0.0142475191782632	0.6190476190476191	0.1251532626325697	0.7442008816801888
7960	LMO7	0.1261588303947394	SPTAN1	0.0539501502967732	0.8095238095238095	0.1261588303947394	0.9356826399185489
7961	SMARCC2	0.1267513539085047	SPTAN1	0.0062159225886843	0.19047619047619047	0.1267513539085047	0.31722754438469514
7962	RBL2	0.1298359140722403	SPTAN1	0.0165655154919952	0.7142857142857143	0.1298359140722403	0.8441216283579546
7963	CNN3	0.1642170172001772	SPTAN1	0.004375238382388	0.09523809523809523	0.1642170172001772	0.25945511243827246
7964	LMNA	0.2823435934058005	SPTAN1	0.0061285384105337	0.14285714285714285	0.2823435934058005	0.42520073626294336
7965	SPTAN1	0.3872763115437879	SPTAN1	0.3710967631011532	1.0	0.3872763115437879	1.3872763115437878
7966	SRSF7	-0.0880533260341495	SMNDC1	0.0105861509213178	0.7142857142857143	-0.0880533260341495	0.8023390403198638
7967	DDX3X	-0.0666867837250765	SMNDC1	0.001905746710077	0.2857142857142857	-0.0666867837250765	0.3524010694393622
7968	SNRNP27	-0.0618072681604839	SMNDC1	0.0026964444533718	0.42857142857142855	-0.0618072681604839	0.4903786967319125
8106	SNRNP200	0.0602066191019607	SMNDC1	0.0651915004508347	0.8571428571428571	0.0602066191019607	0.9173494762448178
8107	PPIH	0.0613405171983885	SMNDC1	0.3446009434962221	1.0	0.0613405171983885	1.0613405171983885
8108	EIF4A3	0.0624827933648405	SMNDC1	0.0013294164312327	0.14285714285714285	0.0624827933648405	0.20533993622198335
8109	SMNDC1	0.1378513403136447	SMNDC1	0.0059317266076993	0.5714285714285714	0.1378513403136447	0.7092799117422162
8110	SRSF7	-0.0821177826491425	SNRPD2	0.0063656216911445	0.5	-0.0821177826491425	0.5821177826491425
8111	SNRNP27	-0.0647362858708147	SNRPD2	0.0016709239894941	0.25	-0.0647362858708147	0.3147362858708147
8145	USP39	-0.0004094626699723	SNRPD2	0.0879156783725462	0.625	-0.0004094626699723	0.6254094626699723
8275	TOP2A	0.0131222737876417	SNRPD2	0.0933884159799936	0.875	0.0131222737876417	0.8881222737876417
8299	PPIH	0.0242621724206414	SNRPD2	0.0919254073940739	0.75	0.0242621724206414	0.7742621724206414
8307	SNRPE	0.0376085996031966	SNRPD2	0.1708152779601875	1.0	0.0376085996031966	1.0376085996031965
8310	TCERG1	0.0574971506592074	SNRPD2	0.0059510107341628	0.375	0.0574971506592074	0.4324971506592074
8311	GEMIN6	0.0873731424025301	SNRPD2	0.0016117142317376	0.125	0.0873731424025301	0.21237314240253008
8312	LACTB	-0.0964193667619052	MRPL46	0.0199934809780052	0.7142857142857143	-0.0964193667619052	0.8107050810476195
8313	MRPL54	-0.0840341904248087	MRPL46	0.0218497326802028	0.8571428571428571	-0.0840341904248087	0.9411770475676657
8314	MRPL14	-0.0584047983783751	MRPL46	0.0079835858687239	0.42857142857142855	-0.0584047983783751	0.48697622694980364
8386	MRPL19	0.0510487630136045	MRPL46	0.0069656887372181	0.2857142857142857	0.0510487630136045	0.3367630487278902
8387	MRPS33	0.0590564687007362	MRPL46	0.0059001610374862	0.14285714285714285	0.0590564687007362	0.20191361155787904
8388	MRPL38	0.0613297322194267	MRPL46	0.0096280483386884	0.5714285714285714	0.0613297322194267	0.6327583036479981
8389	MRPL12	0.1346678881722664	MRPL46	0.4495628720256761	1.0	0.1346678881722664	1.1346678881722665
8390	LACTB	-0.1768253930082139	MRPL53	0.0310396290119775	0.8571428571428571	-0.1768253930082139	1.033968250151071
8391	MRPL42	-0.0954226863870049	MRPL53	0.006755439238996	0.7142857142857143	-0.0954226863870049	0.8097084006727192
8392	MRPL23	-0.093619632428118	MRPL53	0.0045550773911448	0.6190476190476191	-0.093619632428118	0.7126672514757371
8393	MRPL34	-0.0715745091572868	MRPL53	0.0042653442742394	0.5714285714285714	-0.0715745091572868	0.6430030805858582
8394	MRPL54	-0.0643118680623814	MRPL53	0.0033476290910347	0.47619047619047616	-0.0643118680623814	0.5405023442528576
8395	MRPL20	-0.0607089255400493	MRPL53	0.0013140581581365	0.047619047619047616	-0.0607089255400493	0.10832797315909692
8396	MRPS22	-0.0530755331356214	MRPL53	0.0016257173857066	0.14285714285714285	-0.0530755331356214	0.19593267599276426
8397	MRPS11	-0.0519237656692908	MRPL53	0.0020675312753879	0.23809523809523808	-0.0519237656692908	0.2900190037645289
8398	MRPL39	-0.051847179614359	MRPL53	0.0030699388168512	0.42857142857142855	-0.051847179614359	0.4804186081857875
8456	MRPL21	0.0501258023931886	MRPL53	0.007886642716689	0.8095238095238095	0.0501258023931886	0.8596496119169982
8457	MRPS6	0.0551373096948512	MRPL53	0.0026138817412371	0.38095238095238093	0.0551373096948512	0.43608969064723213
8458	MRPL47	0.0573290436787279	MRPL53	0.0023789345169471	0.2857142857142857	0.0573290436787279	0.34304332939301363
8459	MRPL32	0.0589159332624751	MRPL53	0.0016214376414495	0.09523809523809523	0.0589159332624751	0.15415402850057033
8460	MRPS33	0.0647749876931518	MRPL53	0.0025884889425302	0.3333333333333333	0.0647749876931518	0.39810832102648513
8461	MRPS35	0.0657030842844454	MRPL53	0.0037534587065398	0.5238095238095238	0.0657030842844454	0.5895126080939692
8462	DAP3	0.0714228129486369	MRPL53	0.0330443703155076	0.9047619047619048	0.0714228129486369	0.9761847177105416
8463	MRPL19	0.0714376499562904	MRPL53	0.0075534508592603	0.7619047619047619	0.0714376499562904	0.8333424118610523
8464	MRPL38	0.077712480532046	MRPL53	0.0061696111287031	0.6666666666666666	0.077712480532046	0.7443791471987127
8465	MRPL35	0.0888108049821721	MRPL53	0.0016396550481189	0.19047619047619047	0.0888108049821721	0.27928699545836255
8466	MRPL10	0.1344804998365848	MRPL53	0.072396446976297	0.9523809523809523	0.1344804998365848	1.086861452217537
8467	MRPL12	0.2796263138752103	MRPL53	0.5228811472139667	1.0	0.2796263138752103	1.2796263138752102
8468	EIF3L	-0.0889676430218713	EIF3I	0.0467493217402293	0.5	-0.0889676430218713	0.5889676430218713
8469	EIF3E	-0.0596114306479779	EIF3I	0.0354852644631767	0.25	-0.0596114306479779	0.3096114306479779
8474	EIF3I	0.0219936899581267	EIF3I	0.056658936744267	0.625	0.0219936899581267	0.6469936899581267
8476	EIF3C	0.0438904447870279	EIF3I	0.0693872034806114	0.75	0.0438904447870279	0.7938904447870279
8477	EIF3D	0.0598930889182445	EIF3I	0.0355883683119155	0.375	0.0598930889182445	0.4348930889182445
8478	EIF3K	0.0634209376830105	EIF3I	0.081013744232233	0.875	0.0634209376830105	0.9384209376830105
8479	EIF3H	0.1076773252242842	EIF3I	0.020637351913441	0.125	0.1076773252242842	0.2326773252242842
8480	EIF3B	0.1326137099084198	EIF3I	0.5393120639554382	1.0	0.1326137099084198	1.1326137099084197
8505	SNRPD1	0.0445628116653751	GEMIN4	0.1434808451641415	0.8333333333333334	0.0445628116653751	0.8778961449987085
8506	SNRPA	0.0548853207669687	GEMIN4	0.1181778074315499	0.6666666666666666	0.0548853207669687	0.7215519874336354
8507	DDX20	0.0785305983139863	GEMIN4	0.035585866204901	0.16666666666666666	0.0785305983139863	0.24519726498065297
8508	GEMIN5	0.0788060094616271	GEMIN4	0.1475293241478874	1.0	0.0788060094616271	1.0788060094616272
8509	SMN1	0.087872320673466	GEMIN4	0.078102195566992	0.5	0.087872320673466	0.587872320673466
8510	SNRPB	0.0936199661654495	GEMIN4	0.052517744277482	0.3333333333333333	0.0936199661654495	0.4269532994987828
8511	CDC37	-0.1062604371480202	RPS13	0.0482131471283071	0.5714285714285714	-0.1062604371480202	0.6776890085765916
8512	RPS20	-0.0892186653729921	RPS13	0.0033368840014285	0.07142857142857142	-0.0892186653729921	0.1606472368015635
8513	RPL14	-0.0737341488308862	RPS13	0.0034137881687904	0.14285714285714285	-0.0737341488308862	0.21659129168802904
8514	LYAR	-0.0565819832573102	RPS13	0.0040729275122361	0.21428571428571427	-0.0565819832573102	0.2708676975430245
8515	TUBB1	-0.0551137788371857	RPS13	0.0156915200702647	0.42857142857142855	-0.0551137788371857	0.48368520740861426
8565	ILF2	0.0	RPS13	0.0715438029865833	0.8571428571428571	0.0	0.8571428571428571
8592	U2AF2	0.0	RPS13	0.0632987356899407	0.7857142857142857	0.0	0.7857142857142857
8631	RPS2	0.0311180000870063	RPS13	0.0575223306788829	0.7142857142857143	0.0311180000870063	0.7454037143727206
8634	EBNA1BP2	0.035872245475205	RPS13	0.0836032366896672	1.0	0.035872245475205	1.035872245475205
8644	SRPK1	0.0511105310974412	RPS13	0.0186546671312704	0.5	0.0511105310974412	0.5511105310974412
8645	RPL27A	0.0523124750139467	RPS13	0.0068791203777546	0.2857142857142857	0.0523124750139467	0.3380267607282324
8646	RPS7	0.056391502427946	RPS13	0.0074583168282534	0.35714285714285715	0.056391502427946	0.41353435957080315
8647	RPLP0	0.0741424626909721	RPS13	0.0827422284251601	0.9285714285714286	0.0741424626909721	1.0027138912624007
8648	GNL3	0.0914974808446023	RPS13	0.0563039668676744	0.6428571428571429	0.0914974808446023	0.7343546237017452
8649	MNAT1	-0.0615424212760502	GTF2H2	0.2001440059587038	1.0	-0.0615424212760502	1.0615424212760503
8658	MED21	0.0	GTF2H2	0.0514808105568381	0.2	0.0	0.2
8674	POLR2D	0.0205232538781164	GTF2H2	0.0557045997512101	0.4	0.0205232538781164	0.4205232538781164
8676	ERCC3	0.0527810555044675	GTF2H2	0.0635274367557901	0.6	0.0527810555044675	0.6527810555044675
8677	GTF2H1	0.0854536086755993	GTF2H2	0.1786286725293247	0.8	0.0854536086755993	0.8854536086755993
8678	YBX1	-0.052787062480882	SRSF7	0.0011681906272075	0.125	-0.052787062480882	0.177787062480882
8679	DHX38	-0.0520308641520528	SRSF7	0.0012780408151189	0.25	-0.0520308641520528	0.3020308641520528
8747	SRSF3	0.0	SRSF7	0.0522995281825486	0.75	0.0	0.75
8810	SNRPE	0.0292601355744438	SRSF7	0.336840311896828	1.0	0.0292601355744438	1.0292601355744437
8819	SNRNP200	0.0492901623811942	SRSF7	0.1114159300848066	0.875	0.0492901623811942	0.9242901623811942
8820	PPIH	0.057399751281597	SRSF7	0.0191558751450992	0.625	0.057399751281597	0.682399751281597
8821	RNPS1	0.061606406373032	SRSF7	0.0037842086833596	0.5	0.061606406373032	0.5616064063730319
8822	LSM7	0.0739492094683649	SRSF7	0.0023057063031988	0.375	0.0739492094683649	0.4489492094683649
8823	CCNB1	-0.3117721827474755	EPN1	0.5884799225663623	1.0	-0.3117721827474755	1.3117721827474755
8824	RALBP1	-0.0113159691211431	EPN1	0.1380694619621975	0.8	-0.0113159691211431	0.8113159691211431
8825	AP2A1	0.0	EPN1	0.0916227610951364	0.4	0.0	0.4
8826	EPN1	0.0170236696674205	EPN1	0.0987304252744074	0.6	0.0170236696674205	0.6170236696674205
8827	NUMB	0.0317370153110467	EPN1	0.0830974291018964	0.2	0.0317370153110467	0.2317370153110467
8828	LACTB	-0.0983483299561307	MRPS25	0.0366390865411346	0.7692307692307693	-0.0983483299561307	0.8675790991869
8829	MRPL20	-0.0712003251208637	MRPS25	0.0026818483716993	0.15384615384615385	-0.0712003251208637	0.22504647896701757
8830	MRPS11	-0.0660883135629493	MRPS25	0.005068085335273	0.23076923076923078	-0.0660883135629493	0.2968575443321801
8831	MRPL23	-0.0650286008061967	MRPS25	0.013530526407634	0.38461538461538464	-0.0650286008061967	0.44964398542158135
8832	MRPL46	-0.0532986501612698	MRPS25	0.008569035975486	0.3076923076923077	-0.0532986501612698	0.3609909578535775
8896	MRPS2	0.039146244098563	MRPS25	0.0549162306392383	0.9230769230769231	0.039146244098563	0.9622231671754862
8899	MRPS33	0.0517810082707848	MRPS25	0.0015377319290766	0.07692307692307693	0.0517810082707848	0.12870408519386173
8900	MRPL19	0.0541187086503865	MRPS25	0.0180293651945126	0.5384615384615384	0.0541187086503865	0.5925802471119249
8901	MRPS28	0.0588226284718214	MRPS25	0.0141769834821435	0.46153846153846156	0.0588226284718214	0.520361090010283
8902	MRPS25	0.0661178087540477	MRPS25	0.0290453323155657	0.6923076923076923	0.0661178087540477	0.75842550106174
8903	MRPS27	0.0667153667858772	MRPS25	0.0430183543302514	0.8461538461538461	0.0667153667858772	0.9128692129397233
8904	MRPS26	0.071866633177797	MRPS25	0.0249967015766246	0.6153846153846154	0.071866633177797	0.6872512485624124
8905	MRPL12	0.106058666613875	MRPS25	0.3530928711567787	1.0	0.106058666613875	1.106058666613875
8906	SRSF4	-0.0633316682164053	WBP11	0.0048857016330464	0.125	-0.0633316682164053	0.1883316682164053
8907	SRSF7	-0.0582692272887734	WBP11	0.0103100539905592	0.5	-0.0582692272887734	0.5582692272887734
8908	SF3A1	-0.0503034834739906	WBP11	0.0066821358853886	0.25	-0.0503034834739906	0.3003034834739906
9020	VIRMA	0.0221443359270407	WBP11	0.068731205025331	0.75	0.0221443359270407	0.7721443359270407
9025	SNRNP200	0.0242793660768345	WBP11	0.0552936980560131	0.625	0.0242793660768345	0.6492793660768345
9032	PPIH	0.0286597488921224	WBP11	0.2341562034748707	1.0	0.0286597488921224	1.0286597488921223
9042	LSM7	0.0707710724932836	WBP11	0.0072355191220535	0.375	0.0707710724932836	0.4457710724932836
9043	WBP11	0.1239871949413919	WBP11	0.1209899078136822	0.875	0.1239871949413919	0.9989871949413919
9044	SPTAN1	-0.1062301064693995	CHD4	0.0555946675684765	0.5	-0.1062301064693995	0.6062301064693995
9045	ACTB	-0.0608442818189029	CHD4	0.0059009944040053	0.16666666666666666	-0.0608442818189029	0.22751094848556955
9058	KDM1A	0.0	CHD4	0.1258150081555509	0.9166666666666666	0.0	0.9166666666666666
9066	SMARCC1	0.0	CHD4	0.214174741805402	1.0	0.0	1.0
9070	ACTL6A	0.0033091944402561	CHD4	0.0937128409059609	0.8333333333333334	0.0033091944402561	0.8366425277735895
9083	SMARCE1	0.0533759920579318	CHD4	0.0031544298909037	0.08333333333333333	0.0533759920579318	0.13670932539126512
9084	ATR	0.0544933018538187	CHD4	0.0215262674026724	0.4166666666666667	0.0544933018538187	0.47115996852048536
9085	DPF2	0.0716561228474719	CHD4	0.012900083384298	0.3333333333333333	0.0716561228474719	0.40498945618080523
9086	RBL1	0.076199412148521	CHD4	0.0865131185234388	0.75	0.076199412148521	0.826199412148521
9087	LMNB1	0.0795052229966855	CHD4	0.0644699704561211	0.5833333333333334	0.0795052229966855	0.6628385563300189
9088	GATAD2B	0.0870776505122288	CHD4	0.0084387501556819	0.25	0.0870776505122288	0.3370776505122288
9089	CHD4	0.128202757909754	CHD4	0.0646799254419302	0.6666666666666666	0.128202757909754	0.7948694245764206
9090	DVL2	-0.1828378607646512	RPGRIP1L	0.2321046134143926	0.75	-0.1828378607646512	0.9328378607646512
9091	RPGRIP1L	-0.0	RPGRIP1L	0.2223808345896099	0.5	-0.0	0.5
9092	NPHP4	0.0940332939469586	RPGRIP1L	0.2080124813166107	0.25	0.0940332939469586	0.3440332939469586
9093	INVS	0.3360140185796758	RPGRIP1L	0.3375020706793866	1.0	0.3360140185796758	1.3360140185796758
9094	F7	-0.0139541368643858	F7	0.0964475536477738	0.5	-0.0139541368643858	0.5139541368643858
9095	F3	0.1039199281236178	F7	0.0751819729398152	0.25	0.1039199281236178	0.35391992812361783
9096	TFPI	0.2792350135638712	F7	0.2622272344810086	0.75	0.2792350135638712	1.0292350135638713
9097	F10	0.3687825587357334	F7	0.5661432389314024	1.0	0.3687825587357334	1.3687825587357334
9098	JUP	-0.2681925508330194	CTNNB1	0.0137069567543545	0.5	-0.2681925508330194	0.7681925508330194
9099	HDGF	-0.0972471329888661	CTNNB1	0.0097548655597187	0.35714285714285715	-0.0972471329888661	0.45438999013172326
9100	ESR1	-0.0629691657013676	CTNNB1	0.0163842390678668	0.5714285714285714	-0.0629691657013676	0.634397737129939
9101	DNMT1	-0.0537762973564831	CTNNB1	0.0039338655826079	0.14285714285714285	-0.0537762973564831	0.19663344021362594
9117	AFDN	0.0	CTNNB1	0.1313311594390566	0.9285714285714286	0.0	0.9285714285714286
9146	PTK2	0.0538154355769861	CTNNB1	0.0126522247117518	0.42857142857142855	0.0538154355769861	0.48238686414841464
9147	EPCAM	0.0613517853487854	CTNNB1	0.005371013477246	0.2857142857142857	0.0613517853487854	0.3470660710630711
9148	CDH5	0.0686510285816097	CTNNB1	0.003848032991769	0.07142857142857142	0.0686510285816097	0.1400796000101811
9149	YAP1	0.0786915873111948	CTNNB1	0.0174765922549359	0.6428571428571429	0.0786915873111948	0.7215487301683376
9150	CTNNB1	0.0936613028798854	CTNNB1	0.0557691884934891	0.7142857142857143	0.0936613028798854	0.8079470171655997
9151	PKD1	0.1110133337844289	CTNNB1	0.0050921669948644	0.21428571428571427	0.1110133337844289	0.3252990480701432
9152	CDH1	0.1743483978349717	CTNNB1	0.0962751754554698	0.8571428571428571	0.1743483978349717	1.0314912549778288
9153	CTNND1	0.1776790718725341	CTNNB1	0.0768801347850563	0.7857142857142857	0.1776790718725341	0.9633933575868198
9154	CTNNBIP1	0.2123717223290699	CTNNB1	0.2372565257989919	1.0	0.2123717223290699	1.21237172232907
9155	LACTB	-0.1748115812313722	MRPL22	0.0393795334541064	0.8181818181818182	-0.1748115812313722	0.9929933994131904
9156	MRPL23	-0.0784495838032149	MRPL22	0.0236490443942649	0.5454545454545454	-0.0784495838032149	0.6239041292577603
9157	MRPL20	-0.067656335196008	MRPL22	0.0034936452977235	0.09090909090909091	-0.067656335196008	0.1585654261050989
9158	MRPL54	-0.06753446603999	MRPL22	0.0327155782182751	0.6363636363636364	-0.06753446603999	0.7038981024036264
9159	MRPL14	-0.0639048364369784	MRPL22	0.0205305766502458	0.45454545454545453	-0.0639048364369784	0.5184502909824329
9222	MRPS2	0.0370460648184358	MRPL22	0.060072419334824	0.9090909090909091	0.0370460648184358	0.9461369739093448
9228	MRPS33	0.0539784152955314	MRPL22	0.0040594181588693	0.18181818181818182	0.0539784152955314	0.23579659711371323
9229	MRPS27	0.0637064596281117	MRPL22	0.0341672425232073	0.7272727272727273	0.0637064596281117	0.790979186900839
9230	MRPL38	0.0688222432784599	MRPL22	0.0097444000673212	0.2727272727272727	0.0688222432784599	0.3415495160057326
9231	MRPL19	0.0832306137585647	MRPL22	0.0145188496419287	0.36363636363636365	0.0832306137585647	0.44686697739492837
9232	MRPL12	0.1399116554778339	MRPL22	0.3954175913716217	1.0	0.1399116554778339	1.139911655477834
9233	LACTB	-0.1073891371457204	MRPL37	0.0351630269434171	0.8333333333333334	-0.1073891371457204	0.9407224704790538
9234	MRPL23	-0.0607602708013007	MRPL37	0.021653765135023	0.6666666666666666	-0.0607602708013007	0.7274269374679674
9235	MRPS21	-0.051261946530915	MRPL37	0.0046247827346845	0.16666666666666666	-0.051261946530915	0.21792861319758167
9308	MRPL38	0.0567156385975786	MRPL37	0.015984830042975	0.5	0.0567156385975786	0.5567156385975786
9309	MRPS35	0.0662003620150557	MRPL37	0.0078759119230231	0.3333333333333333	0.0662003620150557	0.399533695348389
9310	MRPL12	0.1469315175656225	MRPL37	0.487286947428838	1.0	0.1469315175656225	1.1469315175656225
9311	MORF4L1	-0.0593660430326429	DMAP1	0.0178576453644974	0.09090909090909091	-0.0593660430326429	0.1502751339417338
9314	MRGBP	0.0	DMAP1	0.0858607759464184	0.8181818181818182	0.0	0.8181818181818182
9315	ACTL6A	0.0046714409515786	DMAP1	0.0699153473567747	0.5454545454545454	0.0046714409515786	0.550125986406124
9316	DNMT1	0.0079910428487418	DMAP1	0.0809951709196353	0.6363636363636364	0.0079910428487418	0.6443546792123781
9322	VPS72	0.0275290897900191	DMAP1	0.1611176935888511	1.0	0.0275290897900191	1.0275290897900191
9323	SRCAP	0.0330431311836358	DMAP1	0.0897815345383267	0.9090909090909091	0.0330431311836358	0.9421340402745448
9327	DMAP1	0.0541507131836148	DMAP1	0.0555727719678471	0.45454545454545453	0.0541507131836148	0.5086961677290693
9328	EPC2	0.0551996622132223	DMAP1	0.0522782783722156	0.36363636363636365	0.0551996622132223	0.41883602584958596
9329	BRD8	0.0570896900441224	DMAP1	0.0850857704239636	0.7272727272727273	0.0570896900441224	0.7843624173168497
9330	DAXX	0.0596261655419714	DMAP1	0.0237302107966533	0.2727272727272727	0.0596261655419714	0.33235343826924413
9331	MORF4L2	0.0678377673319841	DMAP1	0.0205856655565774	0.18181818181818182	0.0678377673319841	0.24965594915016592
9332	NFKB2	-0.1527721979098601	REL	0.0072834722272047	0.18181818181818182	-0.1527721979098601	0.33459037972804195
9333	ANKRD28	-0.1107418160958514	REL	0.0545584589875649	0.7272727272727273	-0.1107418160958514	0.8380145433685787
9334	DDX3X	-0.0995141993803342	REL	0.0308812663673908	0.5454545454545454	-0.0995141993803342	0.6449687448348796
9335	USP2	-0.0582794053897899	REL	0.0351820909717228	0.6363636363636364	-0.0582794053897899	0.6946430417534263
9336	NFKB1	-0.0528682197039927	REL	0.006186848955694	0.09090909090909091	-0.0528682197039927	0.1437773106130836
9342	MAP3K8	-0.021680725791771	REL	0.0789236574858178	0.8181818181818182	-0.021680725791771	0.8398625439735893
9374	MTIF2	0.0620488057886481	REL	0.0204026359038583	0.36363636363636365	0.0620488057886481	0.4256851694250117
9375	BTRC	0.0671876186273388	REL	0.0108106325675168	0.2727272727272727	0.0671876186273388	0.3399148913546115
9376	RELB	0.1041491878521075	REL	0.0263090640904294	0.45454545454545453	0.1041491878521075	0.5586946423975621
9377	IKBKE	0.1224425443863792	REL	0.1193317160580572	0.9090909090909091	0.1224425443863792	1.0315334534772882
9378	REL	0.4079221608711633	REL	0.3083370412396217	1.0	0.4079221608711633	1.4079221608711632
9379	RPS9	-0.4369442572375819	UBA52	0.0398344784747342	0.8571428571428571	-0.4369442572375819	1.294087114380439
9380	RPS28	-0.3345190935906678	UBA52	0.0302347211702467	0.8285714285714286	-0.3345190935906678	1.1630905221620964
9381	RPL11	-0.2771761800474838	UBA52	0.0277144419548745	0.8	-0.2771761800474838	1.0771761800474837
9382	RPL14	-0.2449997102032218	UBA52	0.0233307607772433	0.7714285714285715	-0.2449997102032218	1.0164282816317933
9383	RPS17	-0.2246014113547074	UBA52	0.0015337331578274	0.11428571428571428	-0.2246014113547074	0.33888712564042167
9384	RPS11	-0.1843866445702789	UBA52	0.0056487708005904	0.45714285714285713	-0.1843866445702789	0.641529501713136
9385	RPL23	-0.1690255335409934	UBA52	0.0016409898679787	0.14285714285714285	-0.1690255335409934	0.31188267639813627
9386	RPS27	-0.1647475175161472	UBA52	0.0043037429888689	0.37142857142857144	-0.1647475175161472	0.5361760889447187
9387	RPL21	-0.1492352578035997	UBA52	0.0900803983391506	0.9428571428571428	-0.1492352578035997	1.0920924006607424
9388	RPL34	-0.1314164035360756	UBA52	0.0037373979975432	0.2571428571428571	-0.1314164035360756	0.3885592606789327
9389	RPS13	-0.1250553617155997	UBA52	0.0038343793291522	0.2857142857142857	-0.1250553617155997	0.4107696474298854
9390	RPS20	-0.0822746267096329	UBA52	0.015046378534119	0.7142857142857143	-0.0822746267096329	0.7965603409953472
9391	RPLP2	-0.0775887168113872	UBA52	0.0105538270067502	0.6571428571428571	-0.0775887168113872	0.7347315739542444
9392	RPL9	-0.0738536628916145	UBA52	0.0124480381274211	0.6857142857142857	-0.0738536628916145	0.7595679486059003
9393	RPS16	-0.0673275756374554	UBA52	0.0046646832291998	0.4	-0.0673275756374554	0.4673275756374554
9394	RPL10	-0.064433376850534	UBA52	0.0042459628454609	0.3142857142857143	-0.064433376850534	0.3787190911362483
9406	RPL36A	-0.0	UBA52	0.0664094272295575	0.9142857142857143	-0.0	0.9142857142857143
9440	RPL35	0.0554213951906228	UBA52	0.0073555758359959	0.5714285714285714	0.0554213951906228	0.6268499666191942
9441	RPS4X	0.065507773108847	UBA52	0.007472846494595	0.6	0.065507773108847	0.665507773108847
9442	RPSA	0.0748320566111852	UBA52	0.0042805178743599	0.34285714285714286	0.0748320566111852	0.41768919946832805
9443	RPL31	0.0888382314555726	UBA52	0.0013814948622418	0.05714285714285714	0.0888382314555726	0.14598108859842973
9444	RPL39	0.0890254841724727	UBA52	0.1295725503960151	0.9714285714285714	0.0890254841724727	1.0604540556010442
9445	RPL19	0.0951253245257605	UBA52	0.0013655863008499	0.02857142857142857	0.0951253245257605	0.12369675309718907
9446	RPL37A	0.0961034218688531	UBA52	0.0015293642573599	0.08571428571428572	0.0961034218688531	0.1818177075831388
9447	RPS24	0.0984897174070366	UBA52	0.0035987133611559	0.22857142857142856	0.0984897174070366	0.32706114597846514
9448	RPL37	0.1045777607584687	UBA52	0.1405456038637533	1.0	0.1045777607584687	1.1045777607584686
9449	RPL36	0.1199457964218047	UBA52	0.0151528598954242	0.7428571428571429	0.1199457964218047	0.8628029392789476
9450	RPS15A	0.1776160170995916	UBA52	0.0054658065887332	0.42857142857142855	0.1776160170995916	0.6061874456710201
9451	RPS21	0.1784573843840219	UBA52	0.003076101551349	0.2	0.1784573843840219	0.3784573843840219
9452	RPS5	0.184527993923639	UBA52	0.0018967046810155	0.17142857142857143	0.184527993923639	0.35595656535221043
9453	RPL13A	0.2044317134113044	UBA52	0.0077995464416004	0.6285714285714286	0.2044317134113044	0.833003141982733
9454	RPS3A	0.2206633260661754	UBA52	0.0060188606663613	0.5142857142857142	0.2206633260661754	0.7349490403518897
9455	RPL24	0.2844950627434187	UBA52	0.0073223857274035	0.5428571428571428	0.2844950627434187	0.8273522056005616
9456	RPLP0	0.2905810459392398	UBA52	0.0622946815165573	0.8857142857142857	0.2905810459392398	1.1762953316535254
9457	RPL27A	0.4178295766209585	UBA52	0.0059003768208718	0.4857142857142857	0.4178295766209585	0.9035438623352442
9458	DDX3X	-0.0562167798819131	CRNKL1	0.0031690031092299	0.2857142857142857	-0.0562167798819131	0.3419310655961988
9459	CWC15	-0.0505487418461271	CRNKL1	0.0019646795291268	0.14285714285714285	-0.0505487418461271	0.19340588470326994
9484	VIRMA	-0.0009816270695911	CRNKL1	0.1059761088056976	0.7142857142857143	-0.0009816270695911	0.7152673413553055
9604	DHX8	0.0236077711205846	CRNKL1	0.0548589036270285	0.5714285714285714	0.0236077711205846	0.595036342549156
9607	SF3B4	0.0319662301512072	CRNKL1	0.1413086482748783	0.8571428571428571	0.0319662301512072	0.8891090872940643
9614	SNRPB	0.0515702949811078	CRNKL1	0.0236836247866742	0.42857142857142855	0.0515702949811078	0.48014172355253637
9615	CRNKL1	0.1665936218708846	CRNKL1	0.2337700114263244	1.0	0.1665936218708846	1.1665936218708846
9616	GSKIP	-0.1444467992726433	PRKAR2A	0.0502791169839138	0.3333333333333333	-0.1444467992726433	0.4777801326059766
9617	PPP1CA	-0.113160971226605	PRKAR2A	0.1248460910074281	0.7777777777777778	-0.113160971226605	0.8909387490043827
9618	DNM1L	-0.0753938885398741	PRKAR2A	0.0729873809707436	0.5555555555555556	-0.0753938885398741	0.6309494440954296
9622	PRKAR2B	0.0784155882559085	PRKAR2A	0.1105737798324337	0.6666666666666666	0.0784155882559085	0.7450822549225751
9623	PPP3CA	0.0806420758765824	PRKAR2A	0.0228969301518795	0.1111111111111111	0.0806420758765824	0.1917531869876935
9624	AKAP9	0.1203309489291187	PRKAR2A	0.0666418081642884	0.4444444444444444	0.1203309489291187	0.5647753933735631
9625	AKAP5	0.1385126949915802	PRKAR2A	0.0453181792257624	0.2222222222222222	0.1385126949915802	0.3607349172138024
9626	KCNQ1	0.1576168099002423	PRKAR2A	0.1336900378806467	0.8888888888888888	0.1576168099002423	1.0465056987891312
9627	PRKAR2A	0.2790159751566512	PRKAR2A	0.3139499934433043	1.0	0.2790159751566512	1.2790159751566512
9628	GCN1	-0.2412286913678697	SFI1	0.0590901461927945	0.7142857142857143	-0.2412286913678697	0.955514405653584
9629	RBMX	-0.18208137216364	SFI1	0.0264371996104519	0.35714285714285715	-0.18208137216364	0.5392242293064972
9630	SF3B4	-0.1655325352461624	SFI1	0.1510020681709337	1.0	-0.1655325352461624	1.1655325352461623
9631	DYNC1H1	-0.1482654257630582	SFI1	0.0739536079688321	0.8571428571428571	-0.1482654257630582	1.0054082829059152
9632	SRSF1	-0.121042996013982	SFI1	0.0241873871398938	0.2857142857142857	-0.121042996013982	0.4067572817282677
9633	SNRPA	-0.093750990539805	SFI1	0.0491072491573938	0.5714285714285714	-0.093750990539805	0.6651795619683764
9634	BCAS2	-0.0586853594615901	SFI1	0.0233835533109204	0.21428571428571427	-0.0586853594615901	0.2729710737473044
9635	PPP1CA	-0.0509962177088075	SFI1	0.0128429487230087	0.14285714285714285	-0.0509962177088075	0.19385336056595034
9650	SCAF8	0.0346225624888433	SFI1	0.0599354542402592	0.7857142857142857	0.0346225624888433	0.820336848203129
9653	SF3B1	0.0862089574422679	SFI1	0.0379525554660544	0.42857142857142855	0.0862089574422679	0.5147803860136965
9654	SF3B2	0.1030306821840783	SFI1	0.0103985922390376	0.07142857142857142	0.1030306821840783	0.17445925361264975
9655	PPM1D	0.1177348150242441	SFI1	0.0496582725143793	0.6428571428571429	0.1177348150242441	0.760591957881387
9656	CWC15	0.1281181527329578	SFI1	0.0438445564113198	0.5	0.1281181527329578	0.6281181527329578
9657	SNRPD3	0.2121293201630821	SFI1	0.077821494198953	0.9285714285714286	0.2121293201630821	1.1407007487345107
9658	TUBB1	-0.0852085201609979	RPLP2	0.0819553146014573	0.7272727272727273	-0.0852085201609979	0.8124812474337252
9659	ACTG2	-0.05839812980238	RPLP2	0.0035034536579579	0.36363636363636365	-0.05839812980238	0.42203449343874366
9660	RPL11	-0.057713640068788	RPLP2	0.0017036925037498	0.18181818181818182	-0.057713640068788	0.2395318218869698
9661	RPL14	-0.0518905332608135	RPLP2	0.002071085001688	0.2727272727272727	-0.0518905332608135	0.3246178059880862
9665	TUBA1A	-0.0401326357151515	RPLP2	0.0641826024527276	0.6363636363636364	-0.0401326357151515	0.6764962720787878
9707	BRIX1	-0.0	RPLP2	0.0871478271868073	0.8181818181818182	-0.0	0.8181818181818182
9746	ILF2	0.0068725970859449	RPLP2	0.1231793048928262	0.9090909090909091	0.0068725970859449	0.915963506176854
9778	RPL24	0.0550806420432187	RPLP2	0.0005716230082084	0.09090909090909091	0.0550806420432187	0.1459897329523096
9779	RPLP0	0.0920122122708544	RPLP2	0.2470418901852121	1.0	0.0920122122708544	1.0920122122708544
9780	RPS2	0.0996277509045393	RPLP2	0.0458161998720626	0.5454545454545454	0.0996277509045393	0.6450822963590848
9781	GNL3	0.1067005132992504	RPLP2	0.0116336540155043	0.45454545454545453	0.1067005132992504	0.5612459678447049
9782	ACTB	-0.0675145036265809	PBRM1	0.0297214364470074	0.125	-0.0675145036265809	0.1925145036265809
9785	ACTL6A	0.0311885067636291	PBRM1	0.1053402277411746	0.625	0.0311885067636291	0.656188506763629
9786	SMARCB1	0.0407683629545444	PBRM1	0.0761822336597724	0.5	0.0407683629545444	0.5407683629545444
9788	SMARCE1	0.0550451829705309	PBRM1	0.0364045873271639	0.25	0.0550451829705309	0.3050451829705309
9789	SMARCD2	0.0611434190533094	PBRM1	0.0465407416562366	0.375	0.0611434190533094	0.4361434190533094
9790	ARID2	0.0864076990516423	PBRM1	0.1176751309280414	0.75	0.0864076990516423	0.8364076990516423
9791	SMARCC1	0.092967616426136	PBRM1	0.3503353286709718	1.0	0.092967616426136	1.092967616426136
9792	SMARCD1	0.0955448102297379	PBRM1	0.1445558160545831	0.875	0.0955448102297379	0.9705448102297379
9793	LACTB	-0.1455373431260322	MRPS7	0.0371612069254461	0.8888888888888888	-0.1455373431260322	1.0344262320149211
9794	MRPS11	-0.0795270446971119	MRPS7	0.0035136920642519	0.16666666666666666	-0.0795270446971119	0.24619371136377854
9795	MRPL20	-0.075139648735721	MRPS7	0.0038264956015579	0.2777777777777778	-0.075139648735721	0.3529174265134988
9796	MRPL39	-0.0746727876866194	MRPS7	0.0036957565236435	0.2222222222222222	-0.0746727876866194	0.2968950099088416
9797	MRPL23	-0.0745989757888713	MRPS7	0.0072878789809933	0.4444444444444444	-0.0745989757888713	0.5190434202333157
9798	MRPL34	-0.0639933485651481	MRPS7	0.0027745435617166	0.1111111111111111	-0.0639933485651481	0.1751044596762592
9799	MRPL54	-0.0630177460039164	MRPS7	0.0099366832121979	0.5555555555555556	-0.0630177460039164	0.618573301559472
9800	MRPL43	-0.0521645321825034	MRPS7	0.0009662807726454	0.05555555555555555	-0.0521645321825034	0.10772008773805895
9858	MRPS2	0.0464421133580903	MRPS7	0.0593705181931822	0.9444444444444444	0.0464421133580903	0.9908865578025348
9862	MRPL35	0.0512136805932365	MRPS7	0.0044677835863548	0.3333333333333333	0.0512136805932365	0.3845470139265698
9863	MRPS35	0.0514065542777276	MRPS7	0.0122603665185893	0.6111111111111112	0.0514065542777276	0.6625176653888387
9864	MRPL19	0.0635326245626707	MRPS7	0.0233877379516328	0.7777777777777778	0.0635326245626707	0.8413104023404485
9865	MRPS27	0.0701447981032959	MRPS7	0.0141004058532482	0.6666666666666666	0.0701447981032959	0.7368114647699625
9866	MRPL38	0.0709485018211106	MRPS7	0.0050097164770621	0.3888888888888889	0.0709485018211106	0.4598373907099995
9867	MRPS15	0.0721778377187104	MRPS7	0.0073836469734436	0.5	0.0721778377187104	0.5721778377187104
9868	MRPS7	0.0932559358218041	MRPS7	0.0157939419291538	0.7222222222222222	0.0932559358218041	0.8154781580440263
9869	DAP3	0.1054376481372104	MRPS7	0.0279224001383474	0.8333333333333334	0.1054376481372104	0.9387709814705438
9870	MRPL12	0.1408377866498011	MRPS7	0.4433478977620643	1.0	0.1408377866498011	1.1408377866498012
9871	GNB3	-0.1716959909868852	GNAS	0.0560223615994496	0.8	-0.1716959909868852	0.9716959909868852
9872	GNG10	-0.1581177343358702	GNAS	0.0901709141023258	0.8666666666666667	-0.1581177343358702	1.0247844010025369
9873	GNB5	-0.1114158199921609	GNAS	0.0352412109701396	0.6	-0.1114158199921609	0.7114158199921609
9874	GNG3	-0.1024862337124083	GNAS	0.0478709073576936	0.7333333333333333	-0.1024862337124083	0.8358195670457416
9875	GNG4	-0.0883854403758497	GNAS	0.0351474714690705	0.5333333333333333	-0.0883854403758497	0.621718773709183
9876	GNGT1	-0.0629440269893832	GNAS	0.0117822832926002	0.13333333333333333	-0.0629440269893832	0.19627736032271653
9877	GNG12	-0.0574146868743916	GNAS	0.0108233658693045	0.06666666666666667	-0.0574146868743916	0.12408135354105826
9878	GNB4	-0.0541836322128645	GNAS	0.0124434991468888	0.2	-0.0541836322128645	0.2541836322128645
9879	GNB2	-0.0539837355107735	GNAS	0.0137465491558421	0.26666666666666666	-0.0539837355107735	0.3206504021774402
9881	GNB1	0.0519070059129194	GNAS	0.014795269579477	0.3333333333333333	0.0519070059129194	0.3852403392462527
9882	GNG5	0.0554874522265315	GNAS	0.0283420526042873	0.4666666666666667	0.0554874522265315	0.5221541188931982
9883	GNAS	0.1034400286872583	GNAS	0.0274328125063914	0.4	0.1034400286872583	0.5034400286872583
9884	GNG7	0.1787718822007541	GNAS	0.1105403208541162	0.9333333333333333	0.1787718822007541	1.1121052155340874
9885	GNG2	0.2135020958584365	GNAS	0.0387852275028681	0.6666666666666666	0.2135020958584365	0.8801687625251031
9886	GNG11	0.2173093656151997	GNAS	0.4210563147053992	1.0	0.2173093656151997	1.2173093656151996
9887	THRA	-0.0636737724862556	MED17	0.0813104755453793	0.6666666666666666	-0.0636737724862556	0.7303404391529222
9888	NCOA1	-0.0524159263964282	MED17	0.0237100656226835	0.2222222222222222	-0.0524159263964282	0.27463814861865044
9889	VDR	-0.0509206219196709	MED17	0.0140675506481948	0.1111111111111111	-0.0509206219196709	0.162031733030782
9896	ESR1	-0.008173273940407	MED17	0.0642131577795978	0.4444444444444444	-0.008173273940407	0.45261771838485143
9906	MED1	-0.0	MED17	0.0689890527750601	0.5555555555555556	-0.0	0.5555555555555556
9926	MED30	0.0381846444735349	MED17	0.0915499517010694	0.8888888888888888	0.0381846444735349	0.9270735333624237
9927	MED9	0.0401578126563995	MED17	0.0872893936246295	0.7777777777777778	0.0401578126563995	0.8179355904341773
9931	KAT2A	0.061056047672458	MED17	0.0619002184987662	0.3333333333333333	0.061056047672458	0.3943893810057913
9932	MED17	0.0757166087012329	MED17	0.0976840742736533	1.0	0.0757166087012329	1.0757166087012329
9933	AXIN1	-0.0916337314384781	LAMTOR5	0.0428894504568663	0.2222222222222222	-0.0916337314384781	0.3138559536607003
9934	ATP6V1A	-0.0706585504897669	LAMTOR5	0.0371425674672171	0.1111111111111111	-0.0706585504897669	0.18176966160087799
9935	PRKAG1	-0.034415317699075	LAMTOR5	0.0528535035405759	0.3333333333333333	-0.034415317699075	0.36774865103240834
9941	ATP6V0D1	0.0593340348583886	LAMTOR5	0.2204879517620509	1.0	0.0593340348583886	1.0593340348583886
9942	LAMTOR1	0.0784156541180829	LAMTOR5	0.0772144905265952	0.5555555555555556	0.0784156541180829	0.6339712096736385
9943	PRKAB1	0.0838592722335439	LAMTOR5	0.0572674548391847	0.4444444444444444	0.0838592722335439	0.5283037166779884
9944	LAMTOR3	0.1111749465687726	LAMTOR5	0.1770118588216532	0.8888888888888888	0.1111749465687726	1.0000638354576614
9945	ATP6V1B2	0.1128665374752981	LAMTOR5	0.1168594932637027	0.6666666666666666	0.1128665374752981	0.7795332041419647
9946	ATP6V0C	0.1564339425416331	LAMTOR5	0.1353449957420411	0.7777777777777778	0.1564339425416331	0.9342117203194109
9947	LACTB	-0.1825879856408536	MRPL28	0.056032753458111	0.875	-0.1825879856408536	1.0575879856408537
9948	MRPL54	-0.0727764371058572	MRPL28	0.0196403837006468	0.625	-0.0727764371058572	0.6977764371058572
9949	MRPL14	-0.0539459264074719	MRPL28	0.017267819927579	0.5	-0.0539459264074719	0.5539459264074719
10020	MRPL35	0.0618150104388214	MRPL28	0.004304481858089	0.125	0.0618150104388214	0.1868150104388214
10021	DAP3	0.0657494710607999	MRPL28	0.006872834884538	0.25	0.0657494710607999	0.31574947106079987
10022	MRPS27	0.0687817297361906	MRPL28	0.0226601511094123	0.75	0.0687817297361906	0.8187817297361906
10023	MRPL38	0.083484885636237	MRPL28	0.0114362191369627	0.375	0.083484885636237	0.458484885636237
10024	MRPL12	0.2353660381677259	MRPL28	0.414586656342815	1.0	0.2353660381677259	1.2353660381677258
10025	LACTB	-0.1332690115701392	MRPL20	0.0410191841501597	0.8571428571428571	-0.1332690115701392	0.9904118687129964
10026	MRPL46	-0.0591820773860329	MRPL20	0.0137737536382334	0.42857142857142855	-0.0591820773860329	0.4877535059574615
10027	MRPS14	-0.0505371341580258	MRPL20	0.0059175891218892	0.2857142857142857	-0.0505371341580258	0.3362514198723115
10099	MRPL10	0.0522706026598712	MRPL20	0.0304886269437957	0.7142857142857143	0.0522706026598712	0.7665563169455855
10100	MRPL35	0.0590561918956325	MRPL20	0.0035357174041689	0.14285714285714285	0.0590561918956325	0.20191333475277534
10101	MRPL38	0.073260160332489	MRPL20	0.0173672783484905	0.5714285714285714	0.073260160332489	0.6446887317610603
10102	MRPL12	0.1242423658168228	MRPL20	0.4091946721580274	1.0	0.1242423658168228	1.1242423658168228
10103	RPL10	-0.0834436172991823	DHX9	0.0007401438862419	0.4444444444444444	-0.0834436172991823	0.5278880617436267
10104	GTF2B	-0.0781407252617907	DHX9	0.0027719018421479	0.7777777777777778	-0.0781407252617907	0.8559185030395685
10105	SNRPD3	-0.062982973496765	DHX9	0.0007373652603945	0.3888888888888889	-0.062982973496765	0.4518718623856539
10106	RPL28	-0.0589198217945404	DHX9	0.0003602667790206	0.2777777777777778	-0.0589198217945404	0.3366975995723182
10107	GEMIN2	-0.0535487550303753	DHX9	0.0010816474364629	0.6666666666666666	-0.0535487550303753	0.7202154216970419
10108	RPS12	-0.0527514482187912	DHX9	0.0002265923669302	0.2222222222222222	-0.0527514482187912	0.2749736704410134
10109	TUBB1	-0.0520041339792227	DHX9	0.0012527465303127	0.7222222222222222	-0.0520041339792227	0.7742263562014449
10110	HDLBP	-0.0502758756805759	DHX9	6.714533404580607e-05	0.05555555555555555	-0.0502758756805759	0.10583143123613145
10261	ILF3	0.0	DHX9	0.0618499188954489	0.8888888888888888	0.0	0.8888888888888888
10326	VIRMA	0.0186001462772927	DHX9	0.1654431484519908	0.9444444444444444	0.0186001462772927	0.9630445907217371
10354	RPL6	0.0516531238686292	DHX9	0.0007416222089704	0.5	0.0516531238686292	0.5516531238686292
10355	PRPF6	0.0578487604626086	DHX9	0.0033796859129809	0.8333333333333334	0.0578487604626086	0.8911820937959419
10356	RPL5	0.0592517264822412	DHX9	0.0001341420232054	0.1111111111111111	0.0592517264822412	0.1703628375933523
10357	EIF4A3	0.0600999772284929	DHX9	0.0009908429050188	0.6111111111111112	0.0600999772284929	0.6712110883396041
10358	RPS29	0.0643469468074477	DHX9	0.0001750367919949	0.16666666666666666	0.0643469468074477	0.23101361347411437
10359	SCYL2	0.0689649707370761	DHX9	0.0009366060398231	0.5555555555555556	0.0689649707370761	0.6245205262926317
10360	GNL3	0.0758993284911907	DHX9	0.0007342293863165	0.3333333333333333	0.0758993284911907	0.409232661824524
10361	DHX9	0.0881841089728421	DHX9	0.3456480319443996	1.0	0.0881841089728421	1.0881841089728421
10399	CDK2	-0.0	SKP1	0.0550245340461952	0.5	-0.0	0.5
10432	FBXO44	0.0607609552008052	SKP1	0.0708834293463208	0.75	0.0607609552008052	0.8107609552008052
10433	SKP1	0.0627334027353004	SKP1	0.0488933583895648	0.25	0.0627334027353004	0.31273340273530037
10434	FBXW11	0.0697473545152773	SKP1	0.1797010690864234	1.0	0.0697473545152773	1.0697473545152774
10435	HSPA8	-0.1353333521189081	NCKAP1	0.0798740842622989	0.625	-0.1353333521189081	0.7603333521189081
10436	ACTB	-0.0852902218186571	NCKAP1	0.0341792386648512	0.125	-0.0852902218186571	0.21029022181865709
10442	ROCK2	0.0485321900797361	NCKAP1	0.0948206383265434	0.75	0.0485321900797361	0.7985321900797361
10444	ABI1	0.0529794389683694	NCKAP1	0.0735965680920144	0.25	0.0529794389683694	0.30297943896836943
10445	CYFIP1	0.0776059384538918	NCKAP1	0.0780904727022155	0.5	0.0776059384538918	0.5776059384538919
10446	WASF3	0.1002931329731119	NCKAP1	0.075020899464814	0.375	0.1002931329731119	0.47529313297311193
10447	NCKAP1	0.1230850657281726	NCKAP1	0.1580175022295552	0.875	0.1230850657281726	0.9980850657281726
10448	SYN2	0.1886920064811543	NCKAP1	0.2695150911854361	1.0	0.1886920064811543	1.1886920064811544
10449	IFT80	-0.0604359804938296	IFT52	0.0172208570626522	0.1111111111111111	-0.0604359804938296	0.1715470916049407
10450	HSPB11	-0.0502168592752199	IFT52	0.0293325035696013	0.2222222222222222	-0.0502168592752199	0.2724390814974421
10457	IFT57	0.072492282502386	IFT52	0.0458635060259923	0.3333333333333333	0.072492282502386	0.4058256158357193
10458	IFT74	0.0951165941498331	IFT52	0.0489397206450579	0.4444444444444444	0.0951165941498331	0.5395610385942775
10459	IFT88	0.111123249578131	IFT52	0.3409642328132996	1.0	0.111123249578131	1.111123249578131
10460	IFT172	0.1182534045289288	IFT52	0.0691606770555882	0.5555555555555556	0.1182534045289288	0.6738089600844843
10461	IFT46	0.1231547382820609	IFT52	0.0992745768299643	0.6666666666666666	0.1231547382820609	0.7898214049487275
10462	TRAF3IP1	0.1790822929625409	IFT52	0.1274130254079499	0.8888888888888888	0.1790822929625409	1.0679711818514297
10463	IFT52	0.2235480160003881	IFT52	0.1146886606289012	0.7777777777777778	0.2235480160003881	1.0013257937781659
10464	WTAP	-0.0514224767865423	SRSF5	0.0023101890176336	0.14285714285714285	-0.0514224767865423	0.19427961964368515
10516	SF3B4	0.0	SRSF5	0.0538020592854416	0.5714285714285714	0.0	0.5714285714285714
10596	DDX39B	0.0415651882364113	SRSF5	0.0655760867043241	0.7142857142857143	0.0415651882364113	0.7558509025221256
10597	PRPF3	0.0419332741285254	SRSF5	0.0703758233961077	0.8571428571428571	0.0419332741285254	0.8990761312713825
10599	SNRPE	0.0534733501961022	SRSF5	0.030153264338642	0.42857142857142855	0.0534733501961022	0.48204477876753077
10600	SNW1	0.0543658982902925	SRSF5	0.0184514757057845	0.2857142857142857	0.0543658982902925	0.3400801840045782
10601	PPIL2	0.0809966600976461	SRSF5	0.0942230535019581	1.0	0.0809966600976461	1.0809966600976462
10602	LACTB	-0.1012448600149643	MRPS27	0.0402258467184495	0.7692307692307693	-0.1012448600149643	0.8704756292457336
10603	MRPL23	-0.0660018963135292	MRPS27	0.0047444064909277	0.3076923076923077	-0.0660018963135292	0.3736942040058369
10604	MRPL20	-0.0656107192166912	MRPS27	0.0046789607867215	0.23076923076923078	-0.0656107192166912	0.296379949985922
10670	MRPL19	0.0500757757449874	MRPS27	0.0138193277248275	0.46153846153846156	0.0500757757449874	0.511614237283449
10671	MRPS28	0.0538079781146405	MRPS27	0.0050782139920979	0.38461538461538464	0.0538079781146405	0.43842336273002513
10672	MRPS16	0.0551725073763766	MRPS27	0.0344292397739965	0.6153846153846154	0.0551725073763766	0.670557122760992
10673	MRPS35	0.0571333520736251	MRPS27	0.0419781158668075	0.8461538461538461	0.0571333520736251	0.9032871982274713
10674	MRPS15	0.0580439316220797	MRPS27	0.0141072242788531	0.5384615384615384	0.0580439316220797	0.5965054700836181
10675	MRPL35	0.0585552150143911	MRPS27	0.0021311039267565	0.07692307692307693	0.0585552150143911	0.13547829193746802
10676	MRPS33	0.0595429926750553	MRPS27	0.0029753911808191	0.15384615384615385	0.0595429926750553	0.21338914652120916
10677	MRPS26	0.0722088295066179	MRPS27	0.0348042476134323	0.6923076923076923	0.0722088295066179	0.7645165218143102
10678	MRPL12	0.1129277469081876	MRPS27	0.3385643711658328	1.0	0.1129277469081876	1.1129277469081875
10679	MRPS27	0.1350255928725817	MRPS27	0.0899751188487385	0.9230769230769231	0.1350255928725817	1.0581025159495048
10680	RPL11	-0.0909418591573902	RPSA	0.0235665784333462	0.7	-0.0909418591573902	0.7909418591573901
10681	RPL15	-0.0785045667821864	RPSA	0.0662405764323934	0.8	-0.0785045667821864	0.8785045667821865
10682	RPS25	-0.0637323357448932	RPSA	0.0060349803068678	0.4	-0.0637323357448932	0.46373233574489325
10683	RPL22	-0.0547255452348519	RPSA	0.0174429243946559	0.6	-0.0547255452348519	0.6547255452348519
10684	RPL3	-0.0508332830651329	RPSA	0.0017890663872102	0.1	-0.0508332830651329	0.1508332830651329
10750	RPLP0	0.0314885937358999	RPSA	0.1315714901735066	0.9	0.0314885937358999	0.9314885937358999
10755	RPS17	0.0525318627743335	RPSA	0.0037343741128645	0.2	0.0525318627743335	0.2525318627743335
10756	RPS8	0.0571796084222421	RPSA	0.0056329242560686	0.3	0.0571796084222421	0.3571796084222421
10757	RPL24	0.0874681237929535	RPSA	0.0060846315920212	0.5	0.0874681237929535	0.5874681237929535
10758	RPS2	0.112731848630566	RPSA	0.2819460111081397	1.0	0.112731848630566	1.112731848630566
10759	RPS9	-0.114254798893367	RPS11	0.0037638928134982	0.4	-0.114254798893367	0.514254798893367
10760	TUBB1	-0.1086117561395897	RPS11	0.1316490709783523	1.0	-0.1086117561395897	1.1086117561395896
10761	CDC37	-0.0903306857256491	RPS11	0.0260239030555279	0.72	-0.0903306857256491	0.810330685725649
10762	LYAR	-0.0899171817599366	RPS11	0.007113690403795	0.56	-0.0899171817599366	0.6499171817599366
10763	RPL14	-0.0767628336630586	RPS11	0.0036780366185567	0.36	-0.0767628336630586	0.43676283366305857
10764	RPS27	-0.0674276332542899	RPS11	0.0073363537313615	0.6	-0.0674276332542899	0.6674276332542899
10765	RPS20	-0.0664946790551642	RPS11	0.0048528090950746	0.48	-0.0664946790551642	0.5464946790551641
10766	NAP1L1	-0.0618762659694436	RPS11	0.0040468328723926	0.44	-0.0618762659694436	0.5018762659694436
10767	RPL38	-0.0610842219580482	RPS11	0.0022001967314208	0.16	-0.0610842219580482	0.2210842219580482
10768	LUC7L2	-0.0571443716112602	RPS11	0.0025999564378744	0.24	-0.0571443716112602	0.29714437161126017
10769	RPL31	-0.0567387170344727	RPS11	0.0008109185383943	0.04	-0.0567387170344727	0.0967387170344727
10770	RPS11	-0.0547363803085955	RPS11	0.0024596795934844	0.2	-0.0547363803085955	0.2547363803085955
10838	EBNA1BP2	0.0036693050879201	RPS11	0.1161006377756582	0.96	0.0036693050879201	0.96366930508792
10865	SRPK1	0.0339396426513872	RPS11	0.07046556591621	0.88	0.0339396426513872	0.9139396426513872
10874	RPLP0	0.0481173762650215	RPS11	0.1083726066232322	0.92	0.0481173762650215	0.9681173762650216
10875	RPS21	0.0533050680008906	RPS11	0.0020960042757196	0.12	0.0533050680008906	0.1733050680008906
10876	RPS26	0.0533669188526782	RPS11	0.0015562809286474	0.08	0.0533669188526782	0.1333669188526782
10877	ACTA2	0.0556650864810931	RPS11	0.0036033091923722	0.32	0.0556650864810931	0.3756650864810931
10878	ILF2	0.0562849894116651	RPS11	0.0419350963706067	0.84	0.0562849894116651	0.8962849894116651
10879	U2AF2	0.0563205652023925	RPS11	0.0375980351256617	0.8	0.0563205652023925	0.8563205652023925
10880	RPL13A	0.0598990116485224	RPS11	0.0104748088633415	0.68	0.0598990116485224	0.7398990116485225
10881	RPL24	0.068029220765217	RPS11	0.0028202029783585	0.28	0.068029220765217	0.34802922076521703
10882	RPL27A	0.072525830540218	RPS11	0.007100767931746	0.52	0.072525830540218	0.592525830540218
10883	GNL3	0.1184169840400602	RPS11	0.0303729146819865	0.76	0.1184169840400602	0.8784169840400602
10884	RPS27A	0.1414341963911178	RPS11	0.0094953928796851	0.64	0.1414341963911178	0.7814341963911178
10885	LACTB	-0.200998484537667	MRPL44	0.022715560088784	0.8571428571428571	-0.200998484537667	1.058141341680524
10886	MRPL23	-0.0779584586757152	MRPL44	0.0197028764894347	0.6428571428571429	-0.0779584586757152	0.7208156015328581
10887	MRPL42	-0.0757540359531133	MRPL44	0.0032561929704584	0.2857142857142857	-0.0757540359531133	0.361468321667399
10888	MRPL54	-0.0687588365824167	MRPL44	0.0207873518769019	0.7142857142857143	-0.0687588365824167	0.783044550868131
10889	MRPL20	-0.0621718047480338	MRPL44	0.0013203645800104	0.07142857142857142	-0.0621718047480338	0.13360037617660522
10890	MRPS14	-0.0569197499305657	MRPL44	0.0013889721680065	0.14285714285714285	-0.0569197499305657	0.19977689278770855
10955	DAP3	0.0500234054327411	MRPL44	0.0305755097289479	0.9285714285714286	0.0500234054327411	0.9785948340041697
10956	MRPS27	0.0516854420074415	MRPL44	0.0078177781752385	0.42857142857142855	0.0516854420074415	0.48025687057887007
10957	MRPL38	0.0641874672188086	MRPL44	0.0165733394125768	0.5714285714285714	0.0641874672188086	0.63561603864738
10958	MRPL41	0.0833599728388312	MRPL44	0.0030845247475125	0.21428571428571427	0.0833599728388312	0.2976456871245455
10959	MRPL19	0.0939959669022477	MRPL44	0.0219327053160992	0.7857142857142857	0.0939959669022477	0.8797102526165334
10960	MRPL35	0.0970190572067029	MRPL44	0.0037933479183536	0.35714285714285715	0.0970190572067029	0.45416191434956005
10961	MRPS35	0.1059171603607297	MRPL44	0.0148880130922928	0.5	0.1059171603607297	0.6059171603607297
10962	MRPL12	0.2616517335662443	MRPL44	0.441648167702489	1.0	0.2616517335662443	1.2616517335662443
10963	CHUK	-0.0710938196272148	POLR2L	0.0642173105066648	0.6	-0.0710938196272148	0.6710938196272148
10992	GTF2H2	0.0	POLR2L	0.0606857632125758	0.4	0.0	0.4
11007	POLR2G	0.0267603459539108	POLR2L	0.0510834463931328	0.2	0.0267603459539108	0.2267603459539108
11009	POLR1A	0.0506169205788327	POLR2L	0.1203250265615986	1.0	0.0506169205788327	1.0506169205788327
11010	POLR1E	0.0900792507693317	POLR2L	0.1051751450416978	0.8	0.0900792507693317	0.8900792507693317
11011	RELB	-0.1326204860300769	TNIP2	0.0551820621426468	0.6666666666666666	-0.1326204860300769	0.7992871526967436
11012	NFKBIB	-0.0927132649046232	TNIP2	0.0546728953862161	0.5555555555555556	-0.0927132649046232	0.6482688204601788
11013	GTF2I	-0.0634429023366794	TNIP2	0.0507799034943493	0.4444444444444444	-0.0634429023366794	0.5078873467811238
11014	NFKBIA	-0.0552454292765913	TNIP2	0.0127996137326899	0.2222222222222222	-0.0552454292765913	0.27746765149881353
11015	PAPOLA	-0.0534169557987242	TNIP2	0.0163914100693812	0.3333333333333333	-0.0534169557987242	0.3867502891320575
11032	TNIP2	0.0696787248498574	TNIP2	0.0106970407431988	0.1111111111111111	0.0696787248498574	0.1807898359609685
11033	IQGAP2	0.0779330170959817	TNIP2	0.0768733801425664	0.7777777777777778	0.0779330170959817	0.8557107948737595
11034	NFKB1	0.2360301913614278	TNIP2	0.096561351055198	0.8888888888888888	0.2360301913614278	1.1249190802503166
11035	MAP3K8	0.3508825966829437	TNIP2	0.4360764546283937	1.0	0.3508825966829437	1.3508825966829436
11036	KCNQ2	0.2464293494618671	KCNQ2	0.8390834148998676	1.0	0.2464293494618671	1.246429349461867
11037	KCNQ3	0.566892439507605	KCNQ2	0.1609165851001325	0.5	0.566892439507605	1.0668924395076052
11038	VPS29	-0.0157742191199069	VPS29	0.0895531494607886	0.3333333333333333	-0.0157742191199069	0.3491075524532402
11039	VPS35	-0.0022255928562387	VPS29	0.0841478571413787	0.16666666666666666	-0.0022255928562387	0.16889225952290535
11040	VPS26B	0.0	VPS29	0.1976396933201557	0.8333333333333334	0.0	0.8333333333333334
11041	VPS26A	0.0319647748405879	VPS29	0.183617177649813	0.6666666666666666	0.0319647748405879	0.6986314415072545
11042	SNX2	0.0872327122706716	VPS29	0.111959581881424	0.5	0.0872327122706716	0.5872327122706716
11043	SNX1	0.1294439397602741	VPS29	0.3330825405464396	1.0	0.1294439397602741	1.129443939760274
11067	POLR2G	0.0425126605770141	POLR2C	0.0662859662510752	0.25	0.0425126605770141	0.2925126605770141
11068	POLR2J	0.0433089516919955	POLR2C	0.2343850700797023	1.0	0.0433089516919955	1.0433089516919956
11069	ERCC3	0.0472970747354131	POLR2C	0.1309737287536576	0.75	0.0472970747354131	0.7972970747354131
11070	BRCA1	0.0535366232004389	POLR2C	0.1308765319708365	0.5	0.0535366232004389	0.553536623200439
11071	HEXIM1	-0.080150989688578	LARP7	0.2688058806497536	0.75	-0.080150989688578	0.830150989688578
11072	CDK9	-0.0773996008335451	LARP7	0.3524963869798038	1.0	-0.0773996008335451	1.0773996008335451
11073	LARP7	-0.0	LARP7	0.1674313081717641	0.25	-0.0	0.25
11074	CCNT1	0.0873708038362758	LARP7	0.2112664241986784	0.5	0.0873708038362758	0.5873708038362758
11075	AR	0.0921896638720709	PARK7	0.2597449811094726	0.75	0.0921896638720709	0.842189663872071
11076	SNCA	0.1361827780776795	PARK7	0.1501790992849111	0.25	0.1361827780776795	0.38618277807767953
11077	EFCAB6	0.142476042135633	PARK7	0.2491059487546951	0.5	0.142476042135633	0.642476042135633
11078	PARK7	0.2065411646670289	PARK7	0.340969970850921	1.0	0.2065411646670289	1.206541164667029
11079	MAD2L2	-0.5432734922755508	REV1	0.1147411069651568	0.25	-0.5432734922755508	0.7932734922755508
11080	REV1	-0.2420908555609831	REV1	0.1153572396565434	0.5	-0.2420908555609831	0.7420908555609831
11081	POLK	0.3991931499300699	REV1	0.1690648769986023	0.75	0.3991931499300699	1.1491931499300698
11082	REV3L	1.3309657223609106	REV1	0.6008367763796973	1.0	1.0	2.0
11083	PCCB	0.091540412772233	PCCB	0.0936967618749533	0.5	0.091540412772233	0.591540412772233
11084	PCCA	0.4690545113671276	PCCB	0.9063032381250468	1.0	0.4690545113671276	1.4690545113671276
11085	CIRBP	-0.0593223486274996	CDC40	0.0008264744301009	0.2	-0.0593223486274996	0.2593223486274996
11086	SLU7	-0.0544616526973	CDC40	0.0083679156701592	0.6	-0.0544616526973	0.6544616526973
11231	DHX9	0.0190295450633006	CDC40	0.051852333783897	0.8	0.0190295450633006	0.8190295450633006
11241	HNRNPA1	0.0624923978441691	CDC40	0.0080274298583899	0.4	0.0624923978441691	0.4624923978441691
11242	CDC40	0.2281249419172721	CDC40	0.3680127116675121	1.0	0.2281249419172721	1.2281249419172722
11243	BCAR1	-0.0471146458500692	TNK2	0.2086907669673462	0.75	-0.0471146458500692	0.7971146458500692
11244	TNK2	-0.0424992265003737	TNK2	0.1947225462705965	0.5	-0.0424992265003737	0.5424992265003737
11245	CDC42	0.0074075506065084	TNK2	0.1624482174594392	0.25	0.0074075506065084	0.2574075506065084
11246	CRK	0.1062259746225181	TNK2	0.434138469302618	1.0	0.1062259746225181	1.106225974622518
11247	TUBB1	-0.1044316676518742	RPL5	0.0643948204667039	0.6923076923076923	-0.1044316676518742	0.7967393599595665
11248	RPS9	-0.0814518659281681	RPL5	0.0012678931141745	0.15384615384615385	-0.0814518659281681	0.23529801977432196
11249	RPL12	-0.0735884248287751	RPL5	0.0011825662188712	0.07692307692307693	-0.0735884248287751	0.15051150175185202
11250	NAP1L1	-0.0719102176004882	RPL5	0.0022597074002737	0.3076923076923077	-0.0719102176004882	0.3796025252927959
11251	RPL14	-0.0646133596029636	RPL5	0.0030103446967938	0.38461538461538464	-0.0646133596029636	0.44922874421834824
11350	U2AF2	0.0177196360273728	RPL5	0.0878130433539971	0.8461538461538461	0.0177196360273728	0.863873482181219
11356	NOP58	0.0333280578530879	RPL5	0.0793780682922964	0.7692307692307693	0.0333280578530879	0.8025588270838572
11361	RPS27A	0.0551442126727051	RPL5	0.0020381808449013	0.23076923076923078	0.0551442126727051	0.28591344344193587
11362	RPS19	0.0718906927045395	RPL5	0.0041551105723076	0.46153846153846156	0.0718906927045395	0.5334291542430011
11363	RPLP0	0.0985342939788403	RPL5	0.1385510545557332	0.9230769230769231	0.0985342939788403	1.0216112170557634
11364	RPS2	0.1333980400571764	RPL5	0.0229342443822824	0.5384615384615384	0.1333980400571764	0.6718595785187148
11365	RPS7	0.1359358401911374	RPL5	0.1746748507203366	1.0	0.1359358401911374	1.1359358401911375
11366	GNL3	0.1459912891269437	RPL5	0.0407012419655205	0.6153846153846154	0.1459912891269437	0.7613759045115591
11367	BAZ1A	-0.0832358767201753	SMC1A	0.0417927851260668	0.4444444444444444	-0.0832358767201753	0.5276803211646197
11368	SMARCA5	-0.0529145195681474	SMC1A	0.0121675655050875	0.2222222222222222	-0.0529145195681474	0.2751367417903696
11381	RAD21	0.0327992380409182	SMC1A	0.0814564676790289	0.7777777777777778	0.0327992380409182	0.810577015818696
11383	STAG2	0.0479307380632804	SMC1A	0.0607090844278658	0.6666666666666666	0.0479307380632804	0.714597404729947
11384	MTA2	0.0524727330284301	SMC1A	0.0061149011923195	0.1111111111111111	0.0524727330284301	0.1635838441395412
11385	STAG1	0.0673829088600154	SMC1A	0.0399378944524512	0.3333333333333333	0.0673829088600154	0.4007162421933487
11386	DDX11	0.0723001917669023	SMC1A	0.0424769219663245	0.5555555555555556	0.0723001917669023	0.6278557473224579
11387	MTA1	0.0815758773908598	SMC1A	0.0978743175904319	0.8888888888888888	0.0815758773908598	0.9704647662797486
11388	SMC3	0.1184014549174632	SMC1A	0.3614422480278045	1.0	0.1184014549174632	1.1184014549174632
11389	LYAR	-0.1278901119783984	HNRNPU	0.0095615566430742	0.6153846153846154	-0.1278901119783984	0.7432747273630138
11390	YBX1	-0.1050676070546874	HNRNPU	0.0061675946214984	0.4230769230769231	-0.1050676070546874	0.5281445301316104
11391	TUBA1A	-0.104144144914528	HNRNPU	0.0121363117568955	0.8076923076923077	-0.104144144914528	0.9118364526068357
11392	U2AF1	-0.0925692738542117	HNRNPU	0.0121972927325327	0.8461538461538461	-0.0925692738542117	0.9387231200080578
11393	SART1	-0.0918731224169117	HNRNPU	0.0081871482001689	0.5384615384615384	-0.0918731224169117	0.6303346608784501
11394	RPL23A	-0.0918142056167503	HNRNPU	0.0061119764452596	0.38461538461538464	-0.0918142056167503	0.47642959023213494
11395	LMNA	-0.0715523342127611	HNRNPU	0.016598316584241	0.9230769230769231	-0.0715523342127611	0.9946292572896842
11396	MAGOH	-0.0702341921506635	HNRNPU	0.0084447148868726	0.5769230769230769	-0.0702341921506635	0.6471572690737404
11397	RSL1D1	-0.0648404729216367	HNRNPU	0.0069890980648208	0.46153846153846156	-0.0648404729216367	0.5263789344600982
11596	SAP130	0.051747808742065	HNRNPU	0.0024302133611364	0.23076923076923078	0.051747808742065	0.2825170395112958
11597	DHX9	0.0534725846666258	HNRNPU	0.0113286559970476	0.7307692307692307	0.0534725846666258	0.7842418154358566
11598	HSPA5	0.056031605158398	HNRNPU	0.0021682797644914	0.15384615384615385	0.056031605158398	0.20987775900455186
11599	SF3B1	0.059197902598604	HNRNPU	0.0012480850058199	0.038461538461538464	0.059197902598604	0.09765944106014246
11600	GNL3	0.0610097429091356	HNRNPU	0.0057755753472695	0.34615384615384615	0.0610097429091356	0.4071635890629817
11601	HNRNPUL1	0.0642755784712461	HNRNPU	0.0033748952436681	0.2692307692307692	0.0642755784712461	0.3335063477020153
11602	MATR3	0.0643319051814573	HNRNPU	0.0232203593499543	0.9615384615384616	0.0643319051814573	1.025870366719919
11603	RBM8A	0.06520288397852	HNRNPU	0.0099707573228575	0.6538461538461539	0.06520288397852	0.7190490378246739
11604	RPS15A	0.068710085536185	HNRNPU	0.0076056685288364	0.5	0.068710085536185	0.568710085536185
11605	RBM22	0.0751109671294062	HNRNPU	0.0043009134433677	0.3076923076923077	0.0751109671294062	0.3828032748217139
11606	FUS	0.0813091755513249	HNRNPU	0.001265013759074	0.07692307692307693	0.0813091755513249	0.1582322524744018
11607	RPLP1	0.0822808257461741	HNRNPU	0.0021461051462379	0.11538461538461539	0.0822808257461741	0.1976654411307895
11608	RPL36	0.08249500575616	HNRNPU	0.0105571264426766	0.6923076923076923	0.08249500575616	0.7748026980638523
11609	RPL15	0.0855088126591511	HNRNPU	0.0024140214679559	0.19230769230769232	0.0855088126591511	0.2778165049668434
11610	MCM2	0.0925458388229989	HNRNPU	0.0113704117984949	0.7692307692307693	0.0925458388229989	0.8617766080537682
11611	RPL13	0.1075422613183281	HNRNPU	0.0160977003141031	0.8846153846153846	0.1075422613183281	0.9921576459337127
11612	DGCR8	0.1303565865376799	HNRNPU	0.0731507359328319	1.0	0.1303565865376799	1.13035658653768
11613	ATP6V1A	-0.0987202449813335	LAMTOR2	0.0339802828391992	0.18181818181818182	-0.0987202449813335	0.28053842679951535
11614	AXIN1	-0.0859251529449771	LAMTOR2	0.0271763446112159	0.09090909090909091	-0.0859251529449771	0.176834243854068
11615	PRKAG1	-0.0724217818782282	LAMTOR2	0.0647098763251154	0.6363636363636364	-0.0724217818782282	0.7087854182418646
11616	LAMTOR5	-0.0676661214659356	LAMTOR2	0.0389499499864482	0.2727272727272727	-0.0676661214659356	0.3403933941932083
11622	MAPK1	0.045331960449086	LAMTOR2	0.0613483617852292	0.5454545454545454	0.045331960449086	0.5907865059036315
11623	ATP6V0D1	0.0767914622308441	LAMTOR2	0.1951453051319992	1.0	0.0767914622308441	1.076791462230844
11624	LAMTOR1	0.0833023772185282	LAMTOR2	0.0583765071064365	0.45454545454545453	0.0833023772185282	0.5378478317639828
11625	PRKAB1	0.0975640223179527	LAMTOR2	0.0484562657085049	0.36363636363636365	0.0975640223179527	0.46120038595431634
11626	ATP6V1B2	0.1185070292084262	LAMTOR2	0.1277708614960971	0.8181818181818182	0.1185070292084262	0.9366888473902444
11627	ATP6V0C	0.1324594923946239	LAMTOR2	0.0895901715680609	0.7272727272727273	0.1324594923946239	0.8597322196673511
11628	LAMTOR3	0.142663029939876	LAMTOR2	0.1463710486563574	0.9090909090909091	0.142663029939876	1.051753939030785
11629	TUBB1	-0.1622456460958437	SRP14	0.2614934354818779	1.0	-0.1622456460958437	1.1622456460958437
11630	RPS9	-0.1171371392973756	SRP14	0.0018044710724108	0.18518518518518517	-0.1171371392973756	0.3023223244825608
11631	LYAR	-0.0986356385083168	SRP14	0.0048074984888381	0.4444444444444444	-0.0986356385083168	0.5430800829527612
11632	RPL11	-0.0924845069686628	SRP14	0.0015309812590485	0.14814814814814814	-0.0924845069686628	0.24063265511681092
11633	RPL12	-0.0840344134049973	SRP14	0.0005238662938726	0.037037037037037035	-0.0840344134049973	0.12107145044203434
11634	YBX1	-0.0800366215968047	SRP14	0.0192146425592588	0.8518518518518519	-0.0800366215968047	0.9318884734486566
11635	RPS12	-0.072008348644213	SRP14	0.003958332552995	0.2962962962962963	-0.072008348644213	0.3683046449405093
11636	RPL21	-0.0674341367227248	SRP14	0.0064256501861523	0.48148148148148145	-0.0674341367227248	0.5489156182042063
11637	DDX21	-0.0561458167174535	SRP14	0.0043382407461108	0.37037037037037035	-0.0561458167174535	0.42651618708782385
11638	RPL32	-0.0544462621820543	SRP14	0.0007652422620074	0.07407407407407407	-0.0544462621820543	0.12852033625612835
11639	PWP1	-0.0537438762345025	SRP14	0.0030521844926843	0.25925925925925924	-0.0537438762345025	0.31300313549376174
11640	NOLC1	-0.0534236203489544	SRP14	0.0021703519564093	0.2222222222222222	-0.0534236203489544	0.27564584257117664
11641	ACTG2	-0.0509526906524652	SRP14	0.0184005748234826	0.7777777777777778	-0.0509526906524652	0.828730468430243
11716	HNRNPA1	0.0519351468862682	SRP14	0.0126706221364603	0.7037037037037037	0.0519351468862682	0.7556388505899719
11717	U2AF2	0.0520641370828414	SRP14	0.008214252903195	0.6296296296296297	0.0520641370828414	0.6816937667124711
11718	RPL22	0.0698184247888	SRP14	0.0014714702807349	0.1111111111111111	0.0698184247888	0.18092953589991112
11719	RPLP0	0.0728025281954431	SRP14	0.0066373037882692	0.5185185185185185	0.0728025281954431	0.5913210467139616
11720	RPL36A	0.0748951059311764	SRP14	0.0212917225002906	0.8888888888888888	0.0748951059311764	0.9637839948200653
11721	RPL37A	0.0781077082018764	SRP14	0.0046685601137252	0.4074074074074074	0.0781077082018764	0.4855151156092838
11722	HNRNPU	0.0889309852206835	SRP14	0.0190150336551896	0.8148148148148148	0.0889309852206835	0.9037458000354983
11723	RPL27A	0.0906387587783607	SRP14	0.0122093815195225	0.6666666666666666	0.0906387587783607	0.7573054254450273
11724	RPL5	0.0953090494040479	SRP14	0.0081973900138205	0.5925925925925926	0.0953090494040479	0.6879016419966405
11725	RPS2	0.0954134353598215	SRP14	0.0147799364123064	0.7407407407407407	0.0954134353598215	0.8361541761005622
11726	NOP58	0.0972679821737347	SRP14	0.008023498339631	0.5555555555555556	0.0972679821737347	0.6528235377292902
11727	GNL3	0.1312754702072049	SRP14	0.0043141578902142	0.3333333333333333	0.1312754702072049	0.46460880354053824
11728	ILF3	0.1668074189377407	SRP14	0.1910204683546141	0.9629629629629629	0.1668074189377407	1.1297703819007037
11729	SRP14	0.1931745394204636	SRP14	0.0343110196208703	0.9259259259259259	0.1931745394204636	1.1191004653463894
11730	LACTB	-0.1292836775581569	MRPS28	0.0238034517335077	0.6153846153846154	-0.1292836775581569	0.7446682929427724
11731	MRPL20	-0.1083901005145353	MRPS28	0.0049573515623866	0.3076923076923077	-0.1083901005145353	0.416082408206843
11732	MRPS11	-0.0892061315516696	MRPS28	0.0029094845766587	0.15384615384615385	-0.0892061315516696	0.24305228539782348
11733	MRPL54	-0.0801306737779952	MRPS28	0.0490426980221364	0.7692307692307693	-0.0801306737779952	0.8493614430087645
11799	MRPS7	0.0554817112799056	MRPS28	0.0093391737286576	0.5384615384615384	0.0554817112799056	0.5939432497414441
11800	MRPL41	0.0581727565752578	MRPS28	0.0017552026853546	0.07692307692307693	0.0581727565752578	0.13509583349833473
11801	MRPS27	0.0607742419435935	MRPS28	0.008591716528913	0.46153846153846156	0.0607742419435935	0.522312703482055
11802	MRPL35	0.0761154350428395	MRPS28	0.0035344073423896	0.23076923076923078	0.0761154350428395	0.3068846658120703
11803	MRPS15	0.0872962639424697	MRPS28	0.0051953840408549	0.38461538461538464	0.0872962639424697	0.47191164855785434
11804	MRPL19	0.0913414720256897	MRPS28	0.053232332302751	0.8461538461538461	0.0913414720256897	0.9374953181795358
11805	MRPS2	0.0998325805215073	MRPS28	0.0860445581577323	0.9230769230769231	0.0998325805215073	1.0229095035984304
11806	MRPS28	0.1323440285212854	MRPS28	0.026075956559993	0.6923076923076923	0.1323440285212854	0.8246517208289776
11807	MRPL12	0.1839884964417772	MRPS28	0.3643123146384468	1.0	0.1839884964417772	1.1839884964417773
11808	ZNF217	-0.6783727747669307	PHF21B	0.1083458145860647	0.8333333333333334	-0.6783727747669307	1.511706108100264
11809	CTBP1	-0.4767679166868916	PHF21B	0.0733854136247049	0.5833333333333334	-0.4767679166868916	1.060101250020225
11810	HDAC1	-0.4071881919217457	PHF21B	0.2040098335585669	0.9166666666666666	-0.4071881919217457	1.3238548585884122
11811	KDM1A	-0.3101342957312868	PHF21B	0.0256897732601122	0.25	-0.3101342957312868	0.5601342957312868
11812	RCOR3	-0.2762099843524849	PHF21B	0.0279249690225062	0.3333333333333333	-0.2762099843524849	0.6095433176858183
11813	HMG20B	-0.2399330146267849	PHF21B	0.0875535819076148	0.6666666666666666	-0.2399330146267849	0.9065996812934516
11815	RREB1	0.088594021615294	PHF21B	0.0396845606827643	0.5	0.088594021615294	0.5885940216152941
11816	RCOR1	0.1440504504479466	PHF21B	0.0150970311641706	0.08333333333333333	0.1440504504479466	0.22738378378127994
11817	HSPA1A	0.213606190142458	PHF21B	0.094291838311345	0.75	0.213606190142458	0.963606190142458
11818	PHF21B	0.268525262410673	PHF21B	0.020508847329101	0.16666666666666666	0.268525262410673	0.4351919290773396
11819	PHF21A	0.4316282165309447	PHF21B	0.0384792102059586	0.4166666666666667	0.4316282165309447	0.8482948831976114
11820	HMG20A	0.9162594265714054	PHF21B	0.2345590699891777	1.0	0.9162594265714054	1.9162594265714055
11821	RB1CC1	-0.0	SMCR8	0.0530152024721104	0.3333333333333333	-0.0	0.3333333333333333
11826	SMCR8	0.2071325721838637	SMCR8	0.2052110734826043	0.6666666666666666	0.2071325721838637	0.8737992388505303
11827	C9orf72	0.4001883256089569	SMCR8	0.574559422047294	1.0	0.4001883256089569	1.400188325608957
11828	TUBB1	-0.189706913337104	RPS16	0.2682508524225127	1.0	-0.189706913337104	1.1897069133371039
11829	RPS9	-0.098378184510953	RPS16	0.0053542448552141	0.625	-0.098378184510953	0.723378184510953
11830	TUBA1A	-0.0962935385681746	RPS16	0.0469907658096038	0.875	-0.0962935385681746	0.9712935385681746
11831	NAP1L1	-0.0891871153433417	RPS16	0.0027087922761179	0.4166666666666667	-0.0891871153433417	0.5058537820100084
11832	RPS27	-0.0868155609047352	RPS16	0.0012476743959626	0.125	-0.0868155609047352	0.2118155609047352
11833	RPL11	-0.0847795868628041	RPS16	0.0021737869663054	0.375	-0.0847795868628041	0.45977958686280407
11834	RPL12	-0.0727281569841775	RPS16	0.0004668760108246	0.041666666666666664	-0.0727281569841775	0.11439482365084416
11835	RPS28	-0.069672718720484	RPS16	0.0014639502845893	0.20833333333333334	-0.069672718720484	0.27800605205381734
11836	RPL34	-0.0683851081666256	RPS16	0.0029008212685041	0.5	-0.0683851081666256	0.5683851081666256
11837	LYAR	-0.0679987306753678	RPS16	0.0012669550003769	0.16666666666666666	-0.0679987306753678	0.23466539734203445
11838	TOP1	-0.0623495907398792	RPS16	0.0085412575145336	0.7083333333333334	-0.0623495907398792	0.7706829240732126
11839	RPL14	-0.0536345519029857	RPS16	0.0027403908396334	0.4583333333333333	-0.0536345519029857	0.511967885236319
11900	NOP56	0.0007834583391873	RPS16	0.0832922493446452	0.9166666666666666	0.0007834583391873	0.9174501250058539
11937	RPS27A	0.0518957370930612	RPS16	0.0018136071995877	0.2916666666666667	0.0518957370930612	0.3435624037597279
11938	RPS18	0.0540786770326132	RPS16	0.0076790985465026	0.6666666666666666	0.0540786770326132	0.7207453436992798
11939	RPS26	0.0571108771064532	RPS16	0.0005908927949454	0.08333333333333333	0.0571108771064532	0.14044421043978653
11940	RPS21	0.068888183240585	RPS16	0.0015406781863498	0.25	0.068888183240585	0.318888183240585
11941	RPL24	0.07223990577348	RPS16	0.0035770739519307	0.5833333333333334	0.07223990577348	0.6555732391068134
11942	RPL18	0.0759489720429529	RPS16	0.00303083369278	0.5416666666666666	0.0759489720429529	0.6176156387096196
11943	RPS2	0.0772220201283055	RPS16	0.0204884624945772	0.7916666666666666	0.0772220201283055	0.8688886867949721
11944	ILF2	0.0834846863841941	RPS16	0.1457538645297877	0.9583333333333334	0.0834846863841941	1.0418180197175275
11945	RPS15A	0.0944907306753691	RPS16	0.001957013568925	0.3333333333333333	0.0944907306753691	0.42782406400870243
11946	RPS8	0.1029314362462222	RPS16	0.0107062753048505	0.75	0.1029314362462222	0.8529314362462221
11947	GNL3	0.1098628060014074	RPS16	0.026258361565896	0.8333333333333334	0.1098628060014074	0.9431961393347408
11948	SRSF7	-0.0814398472542131	SRRT	0.0220144366056297	0.4444444444444444	-0.0814398472542131	0.5258842916986575
11949	SNRNP27	-0.0783664636987516	SRRT	0.0014814379860072	0.1111111111111111	-0.0783664636987516	0.18947757480986271
11950	DHX38	-0.0515816288141576	SRRT	0.0034132279694168	0.3333333333333333	-0.0515816288141576	0.38491496214749094
12000	SF3B4	-0.0	SRRT	0.0950106157783727	0.7777777777777778	-0.0	0.7777777777777778
12077	CBX3	0.0129881907066417	SRRT	0.122765665524328	0.8888888888888888	0.0129881907066417	0.9018770795955305
12085	SNRPE	0.0178982608373632	SRRT	0.0885306726357154	0.6666666666666666	0.0178982608373632	0.6845649275040299
12107	SNRNP200	0.0322263132295237	SRRT	0.0709265688513867	0.5555555555555556	0.0322263132295237	0.5877818687850793
12115	RNF2	0.0574495530980159	SRRT	0.0033968705899717	0.2222222222222222	0.0574495530980159	0.2796717753202381
12116	SRRT	0.0894359858470542	SRRT	0.1229455023798902	1.0	0.0894359858470542	1.0894359858470541
12163	TOP2A	-0.0	SRSF2	0.1254715731490523	0.8	-0.0	0.8
12203	PPIH	0.0	SRSF2	0.0597759388416529	0.4	0.0	0.4
12266	SRSF1	0.0435779201224157	SRSF2	0.0694350383147287	0.6	0.0435779201224157	0.6435779201224157
12267	RBMX	0.0546952460545712	SRSF2	0.0549475284876595	0.2	0.0546952460545712	0.2546952460545712
12268	LSM7	0.0627944627135947	SRSF2	0.1449448347106625	1.0	0.0627944627135947	1.0627944627135948
12269	TUBB1	-0.1197796029847994	RPL11	0.093942117209524	0.8181818181818182	-0.1197796029847994	0.9379614211666176
12270	NAP1L1	-0.0663357549071299	RPL11	0.0046155474025365	0.2727272727272727	-0.0663357549071299	0.3390630276344026
12271	RPL11	-0.0592049555206228	RPL11	0.0023748435857418	0.18181818181818182	-0.0592049555206228	0.24102313733880462
12272	RPS9	-0.0577736031884847	RPL11	0.0010614268060068	0.09090909090909091	-0.0577736031884847	0.14868269409757562
12273	TUBA1A	-0.052530972217163	RPL11	0.0545562436989095	0.6363636363636364	-0.052530972217163	0.6888946085807993
12307	ILF2	0.0	RPL11	0.2269623217365471	1.0	0.0	1.0
12314	BRIX1	0.0	RPL11	0.096716501500193	0.9090909090909091	0.0	0.9090909090909091
12334	U2AF2	0.0	RPL11	0.0676500925754835	0.7272727272727273	0.0	0.7272727272727273
12390	RPLP0	0.0861769983689622	RPL11	0.0413444008133878	0.5454545454545454	0.0861769983689622	0.6316315438235076
12391	GNL3	0.0979310435548678	RPL11	0.0229419540810715	0.36363636363636365	0.0979310435548678	0.46156740719123146
12392	RPS2	0.1011480008026854	RPL11	0.0349112791017943	0.45454545454545453	0.1011480008026854	0.55569345534814
12398	MND1	0.0	MND1	0.1135250829201294	0.3333333333333333	0.0	0.3333333333333333
12404	TPX2	0.1391214310026	MND1	0.249821800774449	0.6666666666666666	0.1391214310026	0.8057880976692666
12405	PSMC3IP	0.3638153604395361	MND1	0.3518645860452086	1.0	0.3638153604395361	1.3638153604395362
12406	CACNA1A	0.0845732149435452	CACNA1A	0.2674012241707372	0.3333333333333333	0.0845732149435452	0.4179065482768785
12407	GNB1	0.1581278596183985	CACNA1A	0.2888562406738858	0.6666666666666666	0.1581278596183985	0.8247945262850651
12408	GNG2	0.5122969706813215	CACNA1A	0.4437425351553768	1.0	0.5122969706813215	1.5122969706813216
12410	ITGB3	0.1228848936237528	GP1BA	0.0698117438817247	0.2	0.1228848936237528	0.32288489362375283
12411	GP1BA	0.3039022157169966	GP1BA	0.0984522785468963	0.8	0.3039022157169966	1.1039022157169966
12412	ITGA2B	0.3403501976672065	GP1BA	0.0780417872590166	0.4	0.3403501976672065	0.7403501976672064
12413	CD47	0.4390792865672359	GP1BA	0.097242806175183	0.6	0.4390792865672359	1.0390792865672358
12414	VWF	1.049493269365002	GP1BA	0.6307690274851286	1.0	1.0	2.0
12415	LACTB	-0.1953402837058147	MRPL32	0.0223101650108714	0.8571428571428571	-0.1953402837058147	1.052483140848672
12416	MRPL23	-0.0917600226803955	MRPL32	0.0041491775930746	0.42857142857142855	-0.0917600226803955	0.520331451251824
12417	MRPL42	-0.0847764560522725	MRPL32	0.0020818238656162	0.14285714285714285	-0.0847764560522725	0.22763359890941537
12418	MRPL54	-0.0639761053385761	MRPL32	0.0067657342007663	0.6190476190476191	-0.0639761053385761	0.6830237243861952
12419	MRPL20	-0.061427893752185	MRPL32	0.0027465196331085	0.2857142857142857	-0.061427893752185	0.3471421794664707
12420	MRPS11	-0.0548291155538496	MRPL32	0.0026160318907305	0.19047619047619047	-0.0548291155538496	0.24530530603004008
12421	MRPL50	-0.0530017725390057	MRPL32	0.0039304848620996	0.38095238095238093	-0.0530017725390057	0.4339541534913866
12422	MRPL14	-0.0512441212645002	MRPL32	0.0047554178997753	0.5238095238095238	-0.0512441212645002	0.575053645074024
12454	MRPL24	0.0	MRPL32	0.0640649374177214	0.9523809523809523	0.0	0.9523809523809523
12481	MRPS6	0.0522326628632161	MRPL32	0.0028729189288992	0.3333333333333333	0.0522326628632161	0.3855659961965494
12482	DAP3	0.053613390188433	MRPL32	0.0231191630996312	0.9047619047619048	0.053613390188433	0.9583752949503378
12483	MRPL30	0.0549360185945788	MRPL32	0.0123625977390209	0.7619047619047619	0.0549360185945788	0.8168407804993406
12484	MRPL47	0.0581203691089888	MRPL32	0.0015227155014866	0.047619047619047616	0.0581203691089888	0.10573941672803641
12485	MRPS15	0.0610049999935837	MRPL32	0.005075294557776	0.5714285714285714	0.0610049999935837	0.6324335714221551
12486	MRPL41	0.0642540580635857	MRPL32	0.0020617367046488	0.09523809523809523	0.0642540580635857	0.15949215330168093
12487	MRPS35	0.0675510311599056	MRPL32	0.0067724472194821	0.6666666666666666	0.0675510311599056	0.7342176978265722
12488	MRPS27	0.0679319718232269	MRPL32	0.0172761796781642	0.8095238095238095	0.0679319718232269	0.8774557813470364
12489	MRPL19	0.068190488782469	MRPL32	0.004690748877626	0.47619047619047616	0.068190488782469	0.5443809649729452
12490	MRPL38	0.0717571695362667	MRPL32	0.0089119563944381	0.7142857142857143	0.0717571695362667	0.786042883821981
12491	MRPL32	0.1200146102679031	MRPL32	0.0026757375033544	0.23809523809523808	0.1200146102679031	0.3581098483631412
12492	MRPL12	0.2033901636113434	MRPL32	0.4100048423235295	1.0	0.2033901636113434	1.2033901636113433
12553	SF3B3	0.0237434315307786	PNN	0.1895485188874086	1.0	0.0237434315307786	1.0237434315307785
12556	SNRPE	0.0247167259151973	PNN	0.0922934970496126	0.5	0.0247167259151973	0.5247167259151972
12566	PNN	0.0560049681561676	PNN	0.0336516295643067	0.16666666666666666	0.0560049681561676	0.22267163482283425
12567	RBMX	0.0660082397179507	PNN	0.0441945827285055	0.3333333333333333	0.0660082397179507	0.39934157305128404
12568	PPIL1	0.0696879278040355	PNN	0.1202977741475893	0.6666666666666666	0.0696879278040355	0.7363545944707022
12569	SNRNP200	0.0717844220074994	PNN	0.1454719198143305	0.8333333333333334	0.0717844220074994	0.9051177553408327
12570	THRA	-0.085277515513427	MED6	0.0064170805980276	0.16666666666666666	-0.085277515513427	0.2519441821800936
12571	MED11	-0.0657932420952633	MED6	0.0062521357570302	0.08333333333333333	-0.0657932420952633	0.14912657542859664
12572	NCOA1	-0.0644070625016329	MED6	0.0362493389139608	0.5	-0.0644070625016329	0.5644070625016329
12595	MED10	0.0217369447557164	MED6	0.0798580171041229	0.8333333333333334	0.0217369447557164	0.8550702780890498
12603	MED20	0.0420127195456252	MED6	0.1018894275955448	0.9166666666666666	0.0420127195456252	0.9586793862122919
12605	THRAP3	0.0503895885161607	MED6	0.0158923302621133	0.3333333333333333	0.0503895885161607	0.383722921849494
12606	MED13	0.0617530906821746	MED6	0.040678569395525	0.75	0.0617530906821746	0.8117530906821746
12607	MED9	0.0632566169287396	MED6	0.0182341898588935	0.4166666666666667	0.0632566169287396	0.47992328359540626
12608	MED12	0.0683760267608712	MED6	0.0116023490874018	0.25	0.0683760267608712	0.3183760267608712
12609	MED30	0.0691554130627363	MED6	0.0392294184366754	0.5833333333333334	0.0691554130627363	0.6524887463960697
12610	MED17	0.0742444829272641	MED6	0.0401964072258993	0.6666666666666666	0.0742444829272641	0.7409111495939307
12611	PARP1	0.0959397775258524	MED6	0.3777114572875327	1.0	0.0959397775258524	1.0959397775258524
12612	SRSF7	-0.0970695126401534	LUC7L3	0.0173100439754656	0.6666666666666666	-0.0970695126401534	0.76373617930682
12613	IK	-0.0785508340785253	LUC7L3	0.0110374344829936	0.5	-0.0785508340785253	0.5785508340785253
12614	SRSF4	-0.0659289535338751	LUC7L3	0.0026123657898991	0.16666666666666666	-0.0659289535338751	0.23259562020054175
12615	CIRBP	-0.052622852832725	LUC7L3	0.0016557598734289	0.08333333333333333	-0.052622852832725	0.1359561861660583
12660	USP39	-0.0	LUC7L3	0.0628124568268262	0.75	-0.0	0.75
12737	SNRNP200	0.0326538171092736	LUC7L3	0.0980903745297345	0.9166666666666666	0.0326538171092736	0.9493204837759402
12743	SNRPE	0.0434006054565138	LUC7L3	0.2011791734697513	1.0	0.0434006054565138	1.0434006054565137
12745	SNRPC	0.0538101316261771	LUC7L3	0.0942560775567082	0.8333333333333334	0.0538101316261771	0.8871434649595105
12746	SRRT	0.0553345753934044	LUC7L3	0.0135750287687162	0.5833333333333334	0.0553345753934044	0.6386679087267377
12747	LSM7	0.0575948630143239	LUC7L3	0.0034276939003625	0.25	0.0575948630143239	0.3075948630143239
12748	PPIH	0.058216315794612	LUC7L3	0.0096935423999273	0.4166666666666667	0.058216315794612	0.4748829824612787
12749	LUC7L3	0.1091537469764791	LUC7L3	0.0060294643750557	0.3333333333333333	0.1091537469764791	0.44248708030981243
12750	EIF2B1	0.0326945212295377	EIF2B2	0.0700274228071071	0.2	0.0326945212295377	0.2326945212295377
12751	EIF2B5	0.0577541075720372	EIF2B2	0.1481023724880483	0.4	0.0577541075720372	0.4577541075720372
12752	EIF2B2	0.0733484065778107	EIF2B2	0.1760926873598191	0.6	0.0733484065778107	0.6733484065778107
12753	EIF2B3	0.1204615978644364	EIF2B2	0.2635140071644834	0.8	0.1204615978644364	0.9204615978644365
12754	EIF2B4	0.1263155355632389	EIF2B2	0.3422635101805419	1.0	0.1263155355632389	1.1263155355632388
12755	LACTB	-0.0774007412265232	MRPL43	0.0792320439762523	0.8571428571428571	-0.0774007412265232	0.9345435983693803
12756	MRPL46	-0.0573016083707218	MRPL43	0.0096464193342726	0.14285714285714285	-0.0573016083707218	0.20015875122786464
12757	MRPL54	-0.0526647847215461	MRPL43	0.0262684292680639	0.42857142857142855	-0.0526647847215461	0.48123621329297467
12829	MRPL38	0.0505911825985864	MRPL43	0.0295011604892418	0.5714285714285714	0.0505911825985864	0.6220197540271578
[truncated: 2,682 more rows]
