# Supplementary material for: Protein prediction models support widespread post-transcriptional regulation of protein abundance by interacting partners
Source: PLoS Comput Biol. 2022 Nov 10;18(11):e1010702. doi: 10.1371/journal.pcbi.1010702 (PMC9681107; doi:10.1371/journal.pcbi.1010702)
Supplement: S7 Table — (CSV) [file pcbi.1010702.s016.csv]

	Transcript	Coef	Protein	Feature_Importance	Feature_Importance_Percentile	Clipped_Coef	Weight
0	PLAU	-0.2565847933237213	FBLN5	0.0316594415816937	0.5	-0.2565847933237213	0.7565847933237213
76	ITGA8	0.0	FBLN5	0.0688436976208616	0.625	0.0	0.625
212	MGP	0.0	FBLN5	0.1230542445700602	0.875	0.0	0.875
279	ELN	0.1164391839290894	FBLN5	0.1050111610090783	0.75	0.1164391839290894	0.8664391839290894
286	SVEP1	0.2032098174670058	FBLN5	0.0208657551587215	0.375	0.2032098174670058	0.5782098174670058
287	TAGLN	0.2178921237208766	FBLN5	0.0027225635925311	0.125	0.2178921237208766	0.34289212372087663
288	LTBP2	0.2195932190070147	FBLN5	0.0053413886050368	0.25	0.2195932190070147	0.4695932190070147
289	FBLN5	0.2378308341912994	FBLN5	0.1960274389140558	1.0	0.2378308341912994	1.2378308341912994
414	PEBP4	-0.0	MRPL47	0.0708317085357532	0.5	-0.0	0.5
540	MRPL58	0.0	MRPL47	0.1043984256539123	0.75	0.0	0.75
712	MRPL12	0.0430774006812857	MRPL47	0.0583095954061033	0.25	0.0430774006812857	0.2930774006812857
726	AHCY	0.1065017863446997	MRPL47	0.243140535333737	1.0	0.1065017863446997	1.1065017863446998
889	SNRPE	0.0	DDX17	0.1344154461044239	0.5	0.0	0.5
1627	SMARCC1	0.016236450927111	DDX17	0.1494427101170884	1.0	0.016236450927111	1.016236450927111
1914	GART	0.0	EIF3H	0.0789421962080347	0.5	0.0	0.5
2002	CCT5	0.0	EIF3H	0.1200088020211323	1.0	0.0	1.0
2213	KIF26B	-1.0657629183295596	CTAGE9	0.5019896206795467	1.0	-1.0	2.0
2214	PCCB	-0.4439272205606362	CTAGE9	0.0800397793818792	0.8571428571428571	-0.4439272205606362	1.3010700777034934
2215	CBX2	-0.3069805201835415	CTAGE9	0.0634857808905519	0.7142857142857143	-0.3069805201835415	1.0212662344692558
2216	PTMA	-0.2598456396492022	CTAGE9	0.0478116470046205	0.2857142857142857	-0.2598456396492022	0.545559925363488
2217	CTAGE9	-0.2422685149784414	CTAGE9	0.06025063273577	0.5714285714285714	-0.2422685149784414	0.8136970864070128
2222	CNOT8	0.1405747753637597	CTAGE9	0.0570319906236438	0.42857142857142855	0.1405747753637597	0.5691462039351882
2223	SNRNP70	0.2637003780727008	CTAGE9	0.0460050683189981	0.14285714285714285	0.2637003780727008	0.40655752092984365
2224	GIMAP6	-0.2420539397801349	CCDC80	0.0031813475115299	0.2	-0.2420539397801349	0.4420539397801349
2369	THBS2	0.0515378036983932	CCDC80	0.2660290938024251	1.0	0.0515378036983932	1.0515378036983931
2387	ITGA11	0.0943925340450461	CCDC80	0.0870556357401621	0.6	0.0943925340450461	0.6943925340450461
2406	VCAN	0.1895829651392153	CCDC80	0.1435870248628555	0.8	0.1895829651392153	0.9895829651392154
2408	CCDC80	0.2359303224838093	CCDC80	0.023431195574399	0.4	0.2359303224838093	0.6359303224838093
2498	ESAM	0.0	ESAM	0.1753143740183316	1.0	0.0	1.0
2552	ECSCR	0.0190559268287442	ESAM	0.1716456188198044	0.75	0.0190559268287442	0.7690559268287442
2592	AFDN	0.0619318971918362	ESAM	0.1124329458124928	0.5	0.0619318971918362	0.5619318971918362
2602	RAMP2	0.0868776850918868	ESAM	0.0569054136613345	0.25	0.0868776850918868	0.3368776850918868
2639	DTX3L	-0.0230486607392843	KBTBD6	0.0899503272688838	1.0	-0.0230486607392843	1.0230486607392844
2649	UBE2Z	-0.0129240437200473	KBTBD6	0.0516429207431023	0.2	-0.0129240437200473	0.2129240437200473
2770	FBXL3	0.0	KBTBD6	0.0760625330549178	0.8	0.0	0.8
2867	UBE2C	-0.0	KBTBD6	0.0565193786535441	0.4	-0.0	0.4
2930	KBTBD6	0.1907647615842245	KBTBD6	0.0585459307562953	0.6	0.1907647615842245	0.7907647615842245
2939	NDUFA4L2	-0.0197549165769161	NDUFB1	0.0569432271217392	0.5	-0.0197549165769161	0.5197549165769161
3046	MT-CO1	0.0015853788488052	NDUFB1	0.0522036170225135	0.25	0.0015853788488052	0.2515853788488052
3077	MT-ND6	0.0350060539692994	NDUFB1	0.1012295954028823	1.0	0.0350060539692994	1.0350060539692993
3085	COX7B	0.0855209379390567	NDUFB1	0.0713184391935412	0.75	0.0855209379390567	0.8355209379390567
3272	TCTN1	0.0097954558681916	IFT20	0.1041832232018048	1.0	0.0097954558681916	1.0097954558681916
3308	CETN2	0.041435532144921	IFT20	0.0894867661338726	0.5	0.041435532144921	0.541435532144921
4148	PFKP	0.0341395281647922	GAPDHS	0.0568852141701335	0.3333333333333333	0.0341395281647922	0.3674728614981255
4157	TPI1	0.0880704607855817	GAPDHS	0.126024407005647	1.0	0.0880704607855817	1.0880704607855818
4158	GAPDH	0.094861586792605	GAPDHS	0.0915621183355204	0.6666666666666666	0.094861586792605	0.7615282534592717
4159	SDHC	-0.0850333717651565	NRM	0.0550478827063089	0.5	-0.0850333717651565	0.5850333717651565
4161	SFXN4	-0.0656752222079581	NRM	0.2910786852187061	1.0	-0.0656752222079581	1.0656752222079582
4419	CAT	-0.0083991494868646	GRPEL1	0.0621035829535895	0.4	-0.0083991494868646	0.4083991494868646
4626	MRPL12	0.0	GRPEL1	0.0593567457224052	0.2	0.0	0.2
4810	DNAJA3	0.0	GRPEL1	0.2099687360367901	1.0	0.0	1.0
4958	HSPD1	0.0507306056088722	GRPEL1	0.0740000416614156	0.6	0.0507306056088722	0.6507306056088722
4972	GRPEL1	0.3206032310239279	GRPEL1	0.0988014710607596	0.8	0.3206032310239279	1.120603231023928
5018	MYBL2	-0.0034072697297657	LRRC57	0.0639121352622731	0.2	-0.0034072697297657	0.20340726972976572
5137	CAB39L	0.0604293860572077	LRRC57	0.2135502113800056	1.0	0.0604293860572077	1.0604293860572076
5139	ADGRL2	0.0657624473689914	LRRC57	0.1673622635425374	0.6	0.0657624473689914	0.6657624473689914
5149	STARD8	0.1011208088681531	LRRC57	0.0715755380798002	0.4	0.1011208088681531	0.5011208088681531
5151	LRRC57	0.1783938332383971	LRRC57	0.1893997608117081	0.8	0.1783938332383971	0.9783938332383971
5985	NOS1	0.0143005676747782	HRAS	0.1770893999822495	1.0	0.0143005676747782	1.0143005676747783
6034	ZFP82	-0.0	ZFP82	0.1050129914621434	0.5	-0.0	0.5
6038	TFPI2	0.0	ZFP82	0.1831735893357446	1.0	0.0	1.0
6040	EED	0.0	ZFP82	0.1636292215003507	0.75	0.0	0.75
6060	CWF19L2	0.0	ZFP82	0.0521199770749844	0.25	0.0	0.25
6070	SAMD4B	-0.0546277275882226	MAST2	0.054113652353987	1.0	-0.0546277275882226	1.0546277275882225
6326	PDGFA	-0.0	MAST2	0.0512660257411871	0.5	-0.0	0.5
6534	BCAP29	0.2157155651672831	ICA1L	0.0103996528128278	0.5	0.2157155651672831	0.7157155651672831
6535	PICK1	0.3127592657543088	ICA1L	0.1423738401981039	1.0	0.3127592657543088	1.3127592657543088
7843	OLA1	0.0	HSPA8	0.0672422168024681	0.5	0.0	0.5
8356	HSPA4	0.0242615436983981	HSPA8	0.1202134225497034	1.0	0.0242615436983981	1.0242615436983982
8968	KANK3	0.0322347065191939	TRAF7	0.2124849563979402	1.0	0.0322347065191939	1.032234706519194
9085	DKC1	-0.0048628375721939	UTP18	0.1051941387925534	1.0	-0.0048628375721939	1.004862837572194
9464	EIF3B	0.0	UTP18	0.0984924059392696	0.6666666666666666	0.0	0.6666666666666666
9510	PAICS	0.0014442702867326	UTP18	0.0847796831346892	0.3333333333333333	0.0014442702867326	0.3347776036200659
9640	KIF2C	-0.0474887175754465	CAPZA2	0.0669149380573833	0.6666666666666666	-0.0474887175754465	0.7141553842421131
9768	MCM7	0.0	CAPZA2	0.0639730351334205	0.3333333333333333	0.0	0.3333333333333333
9916	KIF11	-0.0	CAPZA2	0.0935526879030029	1.0	-0.0	1.0
10216	MCTS1	-0.4455435313006235	SLC5A8	0.0029132058847254	0.35714285714285715	-0.4455435313006235	0.8026863884434807
10217	COMMD3-BMI1	-0.369524680509242	SLC5A8	0.2408522215542936	1.0	-0.369524680509242	1.369524680509242
10218	SLC40A1	-0.2734761669095099	SLC5A8	0.0006736271452426	0.21428571428571427	-0.2734761669095099	0.4877618811952241
10219	SFRP2	-0.2725467731923294	SLC5A8	0.0066595457122547	0.6428571428571429	-0.2725467731923294	0.9154039160494722
10220	FABP1	-0.2570951167275626	SLC5A8	0.0050229227417039	0.5714285714285714	-0.2570951167275626	0.828523688156134
10221	ILK	-0.2417232324499162	SLC5A8	0.0032882482478242	0.42857142857142855	-0.2417232324499162	0.6702946610213447
10222	SLC2A11	-0.2378960793417067	SLC5A8	0.0107754030555405	0.7857142857142857	-0.2378960793417067	1.0236103650559925
10404	KCNQ1	0.1474893572901999	SLC5A8	0.0904979851522282	0.8571428571428571	0.1474893572901999	1.004632214433057
10407	PYROXD2	0.2024844737084155	SLC5A8	0.000817879542552	0.2857142857142857	0.2024844737084155	0.4881987594227012
10408	CDKN1B	0.2186965357897543	SLC5A8	0.0033705154458702	0.5	0.2186965357897543	0.7186965357897543
10409	SLC29A1	0.2421765506536509	SLC5A8	0.0001633971358166	0.07142857142857142	0.2421765506536509	0.31360512208222235
10410	SLC20A2	0.2685882811337836	SLC5A8	0.0106522205365799	0.7142857142857143	0.2685882811337836	0.9828739954194978
10411	SLC22A18	0.288419531910015	SLC5A8	0.0003681186581649	0.14285714285714285	0.288419531910015	0.43127667476715786
10412	SLC5A8	0.4736449803810799	SLC5A8	0.0995008073157471	0.9285714285714286	0.4736449803810799	1.4022164089525084
10662	AKAP1	0.0603998060863381	CHCHD3	0.0820430259188076	0.5	0.0603998060863381	0.5603998060863381
10663	MT-CO2	0.0902182421808073	CHCHD3	0.2270017685140629	1.0	0.0902182421808073	1.0902182421808073
10707	WDR62	0.0	SNRPD3	0.0691557598329735	0.5	0.0	0.5
11370	DKC1	0.0	SNRPD3	0.1599123354036053	1.0	0.0	1.0
11794	SNRPE	0.0	SNW1	0.078279069041776	0.6666666666666666	0.0	0.6666666666666666
11914	TOP2A	0.0	SNW1	0.0632134464752433	0.3333333333333333	0.0	0.3333333333333333
12458	CDC20	0.0183213026184252	SNW1	0.0847922134939786	1.0	0.0183213026184252	1.0183213026184252
12475	ORC6	-0.0714028927910957	ECHDC2	0.1781443082858751	0.6666666666666666	-0.0714028927910957	0.7380695594577623
12760	HSDL2	0.074345899246534	ECHDC2	0.1834047306012087	1.0	0.074345899246534	1.074345899246534
12765	HSD17B4	0.0909641882926806	ECHDC2	0.0529385998508675	0.3333333333333333	0.0909641882926806	0.4242975216260139
12772	CDC6	-0.0714913072837993	FAM45A	0.2434052151407902	1.0	-0.0714913072837993	1.0714913072837993
12773	CCNE1	-0.0563910956256171	FAM45A	0.0606818034812539	0.5	-0.0563910956256171	0.5563910956256171
12774	MSH2	-0.040486347508083	FAM45A	0.1439897512964674	0.75	-0.040486347508083	0.790486347508083
12828	FAM45A	0.124199147371222	FAM45A	0.057498224667104	0.25	0.124199147371222	0.374199147371222
12938	ACTR10	0.0841397003257524	PIWIL3	0.0662778229641415	1.0	0.0841397003257524	1.0841397003257525
13673	MED20	0.0303023298017675	BYSL	0.0751804797456482	0.6666666666666666	0.0303023298017675	0.6969689964684341
13694	BYSL	0.0594509087124142	BYSL	0.066209281061001	0.3333333333333333	0.0594509087124142	0.3927842420457475
13696	CDCA5	0.0621254068239464	BYSL	0.0874964215876651	1.0	0.0621254068239464	1.0621254068239463
13824	RECK	0.0596937852602826	CPN2	0.2511908214594534	1.0	0.0596937852602826	1.0596937852602826
13838	LRRC32	0.1477729582633395	CPN2	0.0902550638563883	0.3333333333333333	0.1477729582633395	0.48110629159667284
13844	MAP3K8	0.1917566533141435	CPN2	0.0983457418283732	0.6666666666666666	0.1917566533141435	0.8584233199808101
14030	TBC1D30	-0.078558715783804	PMFBP1	0.1227938670735124	1.0	-0.078558715783804	1.078558715783804
14032	COL9A2	-0.0582516826180127	PMFBP1	0.0847926666804915	0.5	-0.0582516826180127	0.5582516826180127
14096	P4HB	0.0479103270254682	PMFBP1	0.0857327273624587	0.75	0.0479103270254682	0.7979103270254682
14098	RPS2	0.0507295992299056	PMFBP1	0.0844939632676189	0.25	0.0507295992299056	0.3007295992299056
14466	TNFRSF1B	0.063906900388438	PTPRJ	0.0807436661185873	0.4	0.063906900388438	0.463906900388438
14467	LCP2	0.0992867801459048	PTPRJ	0.1172064161089998	0.8	0.0992867801459048	0.8992867801459048
14468	FCAR	0.1322439099507662	PTPRJ	0.0737247099265077	0.2	0.1322439099507662	0.33224390995076625
14469	ADGRG3	0.1522301031026584	PTPRJ	0.0904796580400117	0.6	0.1522301031026584	0.7522301031026584
14470	PTPRJ	0.2914692072868096	PTPRJ	0.1890423087063627	1.0	0.2914692072868096	1.2914692072868097
14473	CITED2	-0.0856300417621621	GZF1	0.0607642330157762	0.4	-0.0856300417621621	0.4856300417621621
14475	CD93	-0.0694897769992112	GZF1	0.1549041887307249	1.0	-0.0694897769992112	1.069489776999211
14487	CST5	-0.0320248576363009	GZF1	0.0531810197040824	0.2	-0.0320248576363009	0.2320248576363009
14576	PKM	0.0377485749002228	GZF1	0.0804744794780533	0.6	0.0377485749002228	0.6377485749002227
14586	GZF1	0.178498392373245	GZF1	0.1033831957090363	0.8	0.178498392373245	0.9784983923732451
15165	NCAPG2	-0.0	OGDH	0.0673380431601493	1.0	-0.0	1.0
15443	SLC7A8	0.0	SLCO4C1	0.1227713205613365	1.0	0.0	1.0
15479	ABCB1	0.0	SLCO4C1	0.0564973838314384	0.2	0.0	0.2
15514	ALDH5A1	0.0	SLCO4C1	0.0769255958873411	0.6	0.0	0.6
15613	SLC22A12	0.0080559657751693	SLCO4C1	0.116260441933444	0.8	0.0080559657751693	0.8080559657751694
15630	SLCO4C1	0.1148614184907631	SLCO4C1	0.0709742196213133	0.4	0.1148614184907631	0.5148614184907632
15749	ADGRB3	0.0	EPB41L4B	0.0508426181395778	0.3333333333333333	0.0	0.3333333333333333
15816	TJP2	0.0858754883403835	EPB41L4B	0.0843463701165504	1.0	0.0858754883403835	1.0858754883403834
15820	EPB41L4B	0.2075046042814659	EPB41L4B	0.0577746209980686	0.6666666666666666	0.2075046042814659	0.8741712709481325
15826	TMC1	0.0	FAM189A2	0.0663182755164463	0.3333333333333333	0.0	0.3333333333333333
15882	TJP2	0.0588886803281507	FAM189A2	0.1133046717960953	0.6666666666666666	0.0588886803281507	0.7255553469948173
15883	FAM189A2	0.1673719857802285	FAM189A2	0.2151368557408891	1.0	0.1673719857802285	1.1673719857802285
15884	ZFHX4	-1.096039888961415	PCDHB6	0.0700172358832124	0.9428571428571428	-1.0	1.9428571428571428
15885	PCDHGC3	-1.0954752961284795	PCDHB6	0.0095973191060735	0.6	-1.0	1.6
15886	PGM5	-0.9264681473143678	PCDHB6	0.0013646471525505	0.05714285714285714	-0.9264681473143678	0.9836110044572249
15887	CDYL	-0.833280235217068	PCDHB6	0.0219607457829277	0.8285714285714286	-0.833280235217068	1.6618516637884966
15888	PCDHB8	-0.7673879479381044	PCDHB6	0.0078360432995016	0.4857142857142857	-0.7673879479381044	1.25310223365239
15889	MYT1L	-0.697871076609749	PCDHB6	0.0019617282810147	0.17142857142857143	-0.697871076609749	0.8692996480383204
15890	PPP2R3A	-0.6942636348936863	PCDHB6	0.0092779663744143	0.5714285714285714	-0.6942636348936863	1.2656922063222575
15891	TEX261	-0.6170722008630273	PCDHB6	0.0030348603023192	0.2857142857142857	-0.6170722008630273	0.902786486577313
15892	KCND2	-0.5861624125864149	PCDHB6	0.0469740651225099	0.9142857142857143	-0.5861624125864149	1.5004481268721293
15893	PIGO	-0.4838148240777372	PCDHB6	0.0048299987101389	0.37142857142857144	-0.4838148240777372	0.8552433955063086
15894	GABRA5	-0.4788980819869884	PCDHB6	0.0087631781353044	0.5142857142857142	-0.4788980819869884	0.9931837962727026
15895	JAKMIP1	-0.4684290970044246	PCDHB6	0.0052998887902934	0.42857142857142855	-0.4684290970044246	0.8970005255758531
15896	ADGRF1	-0.4647025913578766	PCDHB6	0.0107733410779772	0.6285714285714286	-0.4647025913578766	1.0932740199293052
15897	CDK19	-0.4318922056731076	PCDHB6	0.0183568682702535	0.7714285714285715	-0.4318922056731076	1.2033207771016792
15898	TMEM9B	-0.425439217056821	PCDHB6	0.0018015844299622	0.14285714285714285	-0.425439217056821	0.5682963599139639
15899	GABRA2	-0.4140589425701529	PCDHB6	0.0238529707273869	0.8571428571428571	-0.4140589425701529	1.27120179971301
15900	CYTL1	-0.4132156475164473	PCDHB6	0.0213991927045071	0.8	-0.4132156475164473	1.2132156475164473
15901	SLC9A3R2	-0.3759145880478706	PCDHB6	0.0013424390153536	0.02857142857142857	-0.3759145880478706	0.40448601661929917
15902	PCDHGA2	-0.2974287262534358	PCDHB6	0.003505345664762	0.34285714285714286	-0.2974287262534358	0.6402858691105786
15903	MPDZ	-0.2867481557771278	PCDHB6	0.013662769640814	0.7142857142857143	-0.2867481557771278	1.001033870062842
15904	ZNF3	-0.2795151260283215	PCDHB6	0.0118031546594128	0.6571428571428571	-0.2795151260283215	0.9366579831711787
15905	GLDN	-0.23029260813222	PCDHB6	0.001395135218454	0.08571428571428572	-0.23029260813222	0.3160068938465057
15906	PCDHB5	-0.20829115156736	PCDHB6	0.0147672905335989	0.7428571428571429	-0.20829115156736	0.9511482944245029
15907	CTNNB1	-0.2008170177493429	PCDHB6	0.0072620688582844	0.45714285714285713	-0.2008170177493429	0.6579598748922
15912	SMOC2	-0.1153749083559029	PCDHB6	0.0705676076600422	0.9714285714285714	-0.1153749083559029	1.0868034797844743
15921	ZNF263	-0.0	PCDHB6	0.1407525208489154	1.0	-0.0	1.0
15975	MYCBP2	0.2657433931945138	PCDHB6	0.0033242154792376	0.3142857142857143	0.2657433931945138	0.5800291074802281
15976	MYT1	0.3548224008647673	PCDHB6	0.0052068146465965	0.4	0.3548224008647673	0.7548224008647673
15977	PNCK	0.4686305333052019	PCDHB6	0.0026273197397685	0.2571428571428571	0.4686305333052019	0.725773390448059
15978	GABRB2	0.5163259020267597	PCDHB6	0.002269739897619	0.2	0.5163259020267597	0.7163259020267596
15979	TAF3	0.6702841940776297	PCDHB6	0.0025159305968323	0.22857142857142856	0.6702841940776297	0.8988556226490583
15980	PCDHB7	0.8541006869201107	PCDHB6	0.0014625510290076	0.11428571428571428	0.8541006869201107	0.968386401205825
15981	SMC1B	0.8845489940745898	PCDHB6	0.0090496512789083	0.5428571428571428	0.8845489940745898	1.4274061369317326
15982	LYPD6B	0.9856859916276836	PCDHB6	0.0118337015388168	0.6857142857142857	0.9856859916276836	1.6714002773419692
15983	MFSD10	1.4792411417812523	PCDHB6	0.0272198447221617	0.8857142857142857	1.0	1.8857142857142857
16267	GART	0.0	RPL9	0.0613295478917147	0.75	0.0	0.75
16501	MRPL58	0.0	RPL9	0.0555722835834226	0.25	0.0	0.25
16856	SRPRB	0.0279683493821869	RPL9	0.0558761924304279	0.5	0.0279683493821869	0.527968349382187
16865	ALDH18A1	0.0310938281982915	RPL9	0.1033316936052261	1.0	0.0310938281982915	1.0310938281982915
16940	FLRT3	0.0028535615277342	PCDHGB2	0.0800172801281384	0.5	0.0028535615277342	0.5028535615277342
16942	PCDHGB2	0.4659288353681368	PCDHGB2	0.4744013080155143	1.0	0.4659288353681368	1.4659288353681368
17789	HIST1H2AH	0.0106831638930691	SNRPF	0.1232605807722853	1.0	0.0106831638930691	1.0106831638930691
17798	SF3B4	0.0138074312439106	SNRPF	0.116467504186151	0.5	0.0138074312439106	0.5138074312439106
17953	NECTIN1	-0.0	ZMYM2	0.0645783079673336	0.5	-0.0	0.5
18194	ZMYM2	0.165551291338268	ZMYM2	0.4026467412533987	1.0	0.165551291338268	1.165551291338268
18195	GLI2	-0.0985327710027838	TENM3	0.1112821063610488	1.0	-0.0985327710027838	1.098532771002784
18403	PTPRM	0.0334500134640515	TENM3	0.0556264176788233	0.5	0.0334500134640515	0.5334500134640515
19250	NRM	0.0158897029576974	HDAC3	0.1209000213344146	1.0	0.0158897029576974	1.0158897029576974
19530	TLR8	0.0	ATG3	0.0505448372156662	0.3333333333333333	0.0	0.3333333333333333
19647	CTSS	0.0645078705182248	ATG3	0.2012274536065362	1.0	0.0645078705182248	1.0645078705182247
19648	ATG3	0.170239519421213	ATG3	0.1441371981802145	0.6666666666666666	0.170239519421213	0.8369061860878796
19649	PTPRC	-0.0563898976486714	HNRNPLL	0.1105779576865857	0.6	-0.0563898976486714	0.6563898976486714
19710	TYROBP	-0.0	HNRNPLL	0.1262846524527819	0.8	-0.0	0.8
19786	KHDRBS1	0.0	HNRNPLL	0.0534713012629397	0.2	0.0	0.2
19847	TIA1	0.0564089957894198	HNRNPLL	0.061446536544503	0.4	0.0564089957894198	0.45640899578941985
19848	HNRNPLL	0.1567400735116423	HNRNPLL	0.2308194740414831	1.0	0.1567400735116423	1.1567400735116422
20320	SNAP25	0.0566028277753013	SPHKAP	0.1339885840326779	1.0	0.0566028277753013	1.0566028277753012
20321	SPHKAP	0.0800821688644172	SPHKAP	0.0579203561815934	0.5	0.0800821688644172	0.5800821688644172
20678	SRSF10	0.0630900721287709	SYF2	0.0890674000629017	1.0	0.0630900721287709	1.0630900721287708
20682	EZH2	-0.0939736627974711	PEBP1	0.0718133999316659	0.4	-0.0939736627974711	0.4939736627974711
20684	AURKB	-0.0822893093914719	PEBP1	0.1454734422767491	0.6	-0.0822893093914719	0.6822893093914719
21062	CDCA8	-0.0	PEBP1	0.2644772407009742	1.0	-0.0	1.0
21346	GPM6A	0.094812547200218	PEBP1	0.0641401095625555	0.2	0.094812547200218	0.294812547200218
21349	PEBP1	0.4327815170601246	PEBP1	0.154918180635159	0.8	0.4327815170601246	1.2327815170601246
21598	AGPAT4	0.0276289954854791	MON1A	0.0594306471189656	1.0	0.0276289954854791	1.0276289954854791
21607	STAT3	-0.0960057601798196	SCG2	0.050238562283144	0.6	-0.0960057601798196	0.6960057601798195
21975	VSNL1	0.1085781035430241	SCG2	0.0642432650718977	1.0	0.1085781035430241	1.108578103543024
21980	SCG2	0.1910322985718432	SCG2	0.0562062328485573	0.8	0.1910322985718432	0.9910322985718433
21981	PCSK1	0.2144334838815567	SCG2	0.0030010871684129	0.2	0.2144334838815567	0.4144334838815567
21982	DNAJC6	0.2394451199029584	SCG2	0.0295199374588599	0.4	0.2394451199029584	0.6394451199029584
22452	GPI	0.0186878909904573	CTU1	0.05819693339029	1.0	0.0186878909904573	1.0186878909904573
22464	TAF1L	-0.2217813183744346	HIST1H1T	0.0136986280377555	0.25	-0.2217813183744346	0.4717813183744346
22466	MRS2	-0.039474300487278	HIST1H1T	0.0633288756700131	0.5	-0.039474300487278	0.539474300487278
22496	HIST2H2BF	0.0	HIST1H1T	0.0635730442474833	0.75	0.0	0.75
22697	SP1	0.1694969734333457	HIST1H1T	0.1152992743282862	1.0	0.1694969734333457	1.1694969734333456
22759	GALNT15	0.1054215615013375	FAM89B	0.121783188072772	1.0	0.1054215615013375	1.1054215615013374
22844	TGFBR2	0.0	AMBP	0.2461944611457638	1.0	0.0	1.0
22955	DCN	0.0	AMBP	0.1012589145203773	0.6666666666666666	0.0	0.6666666666666666
23119	ITIH3	0.048912783030952	AMBP	0.0839478729389538	0.3333333333333333	0.048912783030952	0.3822461163642853
23565	HEATR5B	0.0333976701336134	EXOC5	0.0782676718137782	0.5	0.0333976701336134	0.5333976701336134
23574	EXOC6	0.0434574371409227	EXOC5	0.125990716213702	1.0	0.0434574371409227	1.0434574371409227
23856	TACO1	0.0	MRPL23	0.2333971328407942	1.0	0.0	1.0
24304	VWF	0.0929669212055979	VWA1	0.0801403800152341	0.5	0.0929669212055979	0.5929669212055979
24310	RGS5	0.2148949357138952	VWA1	0.3212845622918093	1.0	0.2148949357138952	1.2148949357138952
24509	ITGA11	0.01552301660275	ITGBL1	0.1769180206922241	0.8571428571428571	0.01552301660275	0.8726658737456071
24555	COL10A1	0.0668017126079692	ITGBL1	0.2073720980134356	1.0	0.0668017126079692	1.0668017126079692
24587	TSPAN7	0.2448081544328095	ITGBL1	0.0008693801672292	0.14285714285714285	0.2448081544328095	0.38766529728995236
24588	LRRC15	0.2516709380691028	ITGBL1	0.1283550105311134	0.7142857142857143	0.2516709380691028	0.9659566523548171
24589	SPON1	0.2680947059416	ITGBL1	0.0110310748631877	0.2857142857142857	0.2680947059416	0.5538089916558857
24590	AEBP1	0.3321588289108125	ITGBL1	0.0818006195650188	0.5714285714285714	0.3321588289108125	0.9035874003393839
24591	ITGBL1	0.6891632018715437	ITGBL1	0.0668213160297316	0.42857142857142855	0.6891632018715437	1.1177346304429723
24743	ARRB2	0.0127365591026463	GRK6	0.1311887024346174	0.6666666666666666	0.0127365591026463	0.6794032257693129
24778	PLEK	0.0946984560001667	GRK6	0.1727734816086005	1.0	0.0946984560001667	1.0946984560001667
24779	PIK3CG	0.1171662711548507	GRK6	0.0597812748430226	0.3333333333333333	0.1171662711548507	0.45049960448818405
25208	SP4	0.0373380150864846	NFYC	0.066815005004642	1.0	0.0373380150864846	1.0373380150864846
25772	FHL5	0.0863007739084007	CRIP2	0.0918616046257057	0.3333333333333333	0.0863007739084007	0.419634107241734
25780	KLHL41	0.1066121949087247	CRIP2	0.1595737228237483	0.6666666666666666	0.1066121949087247	0.7732788615753914
25783	CRIP2	0.5883418792644535	CRIP2	0.3524624255534028	1.0	0.5883418792644535	1.5883418792644535
26630	DSCAM	-0.0088041679802717	PRRG1	0.0575824810267051	0.5	-0.0088041679802717	0.5088041679802717
26651	CREBL2	0.0	PRRG1	0.0844643552170437	0.75	0.0	0.75
26671	PIGA	0.0799708292480821	PRRG1	0.0538271655106799	0.25	0.0799708292480821	0.3299708292480821
26675	PRRG1	0.2674420508657569	PRRG1	0.1450548072620011	1.0	0.2674420508657569	1.267442050865757
26676	ALKAL2	-0.0931743579558409	FBL	0.1220087629787287	0.6666666666666666	-0.0931743579558409	0.7598410246225076
27591	EXOSC5	0.056208193367263	FBL	0.1851678099539912	1.0	0.056208193367263	1.056208193367263
27594	NOP56	0.0718884041605329	FBL	0.08838585027582	0.3333333333333333	0.0718884041605329	0.4052217374938662
28120	CBX1	0.0394422767068817	HIST1H2BO	0.0576964840989558	1.0	0.0394422767068817	1.0394422767068816
28174	CNOT7	-0.3580854643919818	CNOT8	0.2385408913587799	1.0	-0.3580854643919818	1.3580854643919817
28491	CNOT8	0.1215115141581702	CNOT8	0.077595226654222	0.6666666666666666	0.1215115141581702	0.7881781808248368
28492	CNOT2	0.1307646807277782	CNOT8	0.0745646039803738	0.3333333333333333	0.1307646807277782	0.4640980140611115
28575	NHSL2	0.0	BRK1	0.051848091502151	0.5	0.0	0.5
28759	ELMO1	0.0130217790565159	BRK1	0.2359310945549172	1.0	0.0130217790565159	1.013021779056516
28800	ACACA	-0.0472036720311082	RPE	0.0902432246134598	0.6666666666666666	-0.0472036720311082	0.7138703386977748
28809	ACLY	-0.0274339133772936	RPE	0.1110593223637002	1.0	-0.0274339133772936	1.0274339133772936
29201	RPE	0.2392808566623104	RPE	0.0495537686036482	0.3333333333333333	0.2392808566623104	0.5726141899956437
29208	GMFG	-0.0461544953765041	MRPS31	0.2894483499008874	1.0	-0.0461544953765041	1.046154495376504
29293	LRPPRC	0.0	MRPS31	0.0625744738277011	0.5	0.0	0.5
29376	MRPL58	0.0	MRPS31	0.0830851989953662	0.75	0.0	0.75
29516	MRPL12	0.0688738812406829	MRPS31	0.0547311213820059	0.25	0.0688738812406829	0.3188738812406829
29709	TUFM	0.0	MRPS24	0.061675709318268	0.6666666666666666	0.0	0.6666666666666666
29881	MRPL12	0.05455948045469	MRPS24	0.0614992304687814	0.3333333333333333	0.05455948045469	0.3878928137880233
29884	NFS1	0.0841163886971965	MRPS24	0.1150059921048372	1.0	0.0841163886971965	1.0841163886971965
30023	NECTIN1	-0.0030620384029524	PATJ	0.0650726403637355	0.5	-0.0030620384029524	0.5030620384029524
30665	WWC2	0.0218380674856733	PATJ	0.105242100146381	0.75	0.0218380674856733	0.7718380674856733
30731	TNNC1	0.0565389820899658	PATJ	0.3018163116443723	1.0	0.0565389820899658	1.0565389820899658
30739	MPP5	0.1893122572116295	PATJ	0.0526781279471254	0.25	0.1893122572116295	0.4393122572116295
31149	PECAM1	0.0	S100A4	0.0620527137832122	0.3333333333333333	0.0	0.3333333333333333
31182	SFTPC	0.0218599237371148	S100A4	0.1441172424898792	0.6666666666666666	0.0218599237371148	0.6885265904037814
31228	S100A4	0.8569973590749597	S100A4	0.5455076175324018	1.0	0.8569973590749597	1.8569973590749598
31595	ALPK2	-0.0982854566896062	PLEKHA7	0.0684700874410359	0.25	-0.0982854566896062	0.3482854566896062
31805	AFDN	-0.0	PLEKHA7	0.0746669148129934	0.5	-0.0	0.5
31901	OCLN	0.0506694819296401	PLEKHA7	0.1939748617672925	1.0	0.0506694819296401	1.05066948192964
31913	PLEKHA7	0.3463937483004893	PLEKHA7	0.1293019859113388	0.75	0.3463937483004893	1.0963937483004893
32178	PYCR1	0.0	BTF3	0.05531925205438	0.3333333333333333	0.0	0.3333333333333333
32330	PA2G4	0.0085921417627382	BTF3	0.1289117157614072	1.0	0.0085921417627382	1.0085921417627381
32362	RPL22L1	0.0239758336162735	BTF3	0.0796626656075358	0.6666666666666666	0.0239758336162735	0.6906425002829402
32721	ELP3	0.2107538271909785	NSUN7	0.0154605647218389	1.0	0.2107538271909785	1.2107538271909786
32758	VPS13D	0.0	EVI5L	0.0544311322613573	0.3333333333333333	0.0	0.3333333333333333
32795	WFS1	0.0138321281757969	EVI5L	0.0801994660179781	0.6666666666666666	0.0138321281757969	0.6804987948424636
32808	EVI5L	0.3161399635380795	EVI5L	0.3240045765334161	1.0	0.3161399635380795	1.3161399635380795
33102	EXO1	0.0	SRSF6	0.1072813817221508	1.0	0.0	1.0
33239	NONO	-0.0	SRSF6	0.1015243171065194	0.5	-0.0	0.5
33774	CFP	0.0173839071758539	ADAMTS18	0.3113688154507109	1.0	0.0173839071758539	1.017383907175854
33811	ADAMTS9	0.2343433256838905	ADAMTS18	0.0064949002286806	0.5	0.2343433256838905	0.7343433256838905
33962	GSTM5	0.0	YBX3	0.0523176261351696	0.75	0.0	0.75
34096	GAPDH	0.0666437653777131	YBX3	0.1676873372264385	1.0	0.0666437653777131	1.0666437653777132
34101	YBX3	0.2049756222329599	YBX3	0.0514617597165734	0.5	0.2049756222329599	0.70497562223296
34102	GJB2	0.2536895442428292	YBX3	0.0323607794914188	0.25	0.2536895442428292	0.5036895442428292
34188	CLEC3B	-0.0559379878595589	ENO1	0.0584268800703239	0.25	-0.0559379878595589	0.3059379878595589
34783	SLC2A1	0.0	ENO1	0.1124993355092989	1.0	0.0	1.0
34799	CPB2	0.0	ENO1	0.0892174320941048	0.75	0.0	0.75
34980	ENO1	0.0975829183456197	ENO1	0.0632539712682078	0.5	0.0975829183456197	0.5975829183456197
35718	DNMT3A	0.2882454435006637	DNMT3A	0.3691711477273625	1.0	0.2882454435006637	1.2882454435006636
35862	HCK	0.0	SKAP2	0.070017773664301	0.2	0.0	0.2
35909	FERMT3	0.0255744605129775	SKAP2	0.1196248295150943	0.6	0.0255744605129775	0.6255744605129775
35917	PLEK	0.031733953332018	SKAP2	0.0861338539609792	0.4	0.031733953332018	0.43173395333201803
35933	WAS	0.0820789181704949	SKAP2	0.2564043570581066	1.0	0.0820789181704949	1.0820789181704948
35936	LCP2	0.1088630650789628	SKAP2	0.206260135331748	0.8	0.1088630650789628	0.9088630650789629
35941	HSPA8	-0.2774867150414687	HSPA1A	0.0381433748625423	0.5	-0.2774867150414687	0.7774867150414687
36807	TTBK2	0.0824970075562344	HSPA1A	0.0597076253176209	1.0	0.0824970075562344	1.0824970075562343
36858	ADH1B	-0.0252131969830332	NOL11	0.0714633236254087	0.4	-0.0252131969830332	0.4252131969830332
36978	CCT4	0.0	NOL11	0.112485665399685	0.8	0.0	0.8
36999	BOP1	-0.0	NOL11	0.076497247656449	0.6	-0.0	0.6
37006	LRPPRC	0.0	NOL11	0.0539231227042759	0.2	0.0	0.2
37188	WDR43	0.1395178321142402	NOL11	0.2163887501165037	1.0	0.1395178321142402	1.1395178321142403
37189	PVALB	-0.5726311933366776	MYLPF	0.0013882154386629	0.7647058823529411	-0.5726311933366776	1.3373370756896188
37190	ROCK1	-0.5694139595736376	MYLPF	0.0009461323219198	0.6666666666666666	-0.5694139595736376	1.2360806262403043
37191	MYO7B	-0.5615221615561157	MYLPF	0.0077935301820351	0.8823529411764706	-0.5615221615561157	1.4438751027325862
37192	MYH4	-0.52808593098799	MYLPF	0.0	0.0196078431372549	-0.52808593098799	0.5476937741252449
37193	MYOM3	-0.4262716798787651	MYLPF	0.0002601492568217	0.17647058823529413	-0.4262716798787651	0.6027422681140592
37194	AMPD1	-0.4261128914467716	MYLPF	0.0003034516516537	0.2549019607843137	-0.4261128914467716	0.6810148522310853
37195	PPP1CB	-0.3965275830310203	MYLPF	0.0006030729557102	0.49019607843137253	-0.3965275830310203	0.8867236614623928
37196	RHOA	-0.3701886476951342	MYLPF	0.0009285907454677	0.6470588235294118	-0.3701886476951342	1.017247471224546
37197	MYBPC2	-0.3314937004445897	MYLPF	0.0003681708097725	0.35294117647058826	-0.3314937004445897	0.684434876915178
37198	PYGM	-0.3284321177771808	MYLPF	0.0007360698745006	0.5686274509803921	-0.3284321177771808	0.8970595687575729
37199	COL1A1	-0.3264063858031794	MYLPF	0.0004687678551035	0.4117647058823529	-0.3264063858031794	0.7381710916855323
37200	MYBPC1	-0.3241047657605523	MYLPF	0.0003637108181945	0.3333333333333333	-0.3241047657605523	0.6574380990938856
37201	RDX	-0.3144176952559191	MYLPF	0.0002785028086354	0.21568627450980393	-0.3144176952559191	0.530103969765723
37202	ACTG1	-0.307207180317177	MYLPF	0.0003088931713852	0.27450980392156865	-0.307207180317177	0.5817169842387456
37203	ITPR2	-0.2906366582142316	MYLPF	5.972760664575339e-05	0.0392156862745098	-0.2906366582142316	0.32985234448874146
37204	FKBP7	-0.2549470196057219	MYLPF	8.961643234605196e-05	0.058823529411764705	-0.2549470196057219	0.31377054901748663
37205	SIX1	-0.2256703246273128	MYLPF	0.000502073432783	0.43137254901960786	-0.2256703246273128	0.6570428736469207
37206	MIB2	-0.225457442820162	MYLPF	0.0001678172498686	0.11764705882352941	-0.225457442820162	0.34310450164369144
37207	MYLK2	-0.2217653834043098	MYLPF	0.0004647447025829	0.39215686274509803	-0.2217653834043098	0.6139222461494078
37208	UBXN2A	-0.2123938215519631	MYLPF	0.0009606559492614	0.6862745098039216	-0.2123938215519631	0.8986683313558846
37209	CAPSL	-0.2070522269401901	MYLPF	0.001779572401938	0.803921568627451	-0.2070522269401901	1.010973795567641
37210	UNC13C	-0.2004321049815123	MYLPF	0.0008518156655703	0.6274509803921569	-0.2004321049815123	0.8278830853736692
37287	TLN1	0.0	MYLPF	0.056184852676507	0.9019607843137255	0.0	0.9019607843137255
37301	MYOZ1	0.0	MYLPF	0.1024486302927297	0.9803921568627451	0.0	0.9803921568627451
37308	ITGA1	0.0	MYLPF	0.0944606699514303	0.9607843137254902	0.0	0.9607843137254902
37384	TUBG1	-0.0	MYLPF	0.1329408849083264	1.0	-0.0	1.0
37536	CAPN3	0.0	MYLPF	0.0588943978379185	0.9215686274509803	0.0	0.9215686274509803
37572	MAPK3	0.0	MYLPF	0.0801710700225555	0.9411764705882353	0.0	0.9411764705882353
37648	PRF1	0.2013174379165724	MYLPF	0.0002604984126438	0.19607843137254902	0.2013174379165724	0.3973958692891214
37649	DMPK	0.2078965765703579	MYLPF	0.0069871231531715	0.8627450980392157	0.2078965765703579	1.0706416746095737
37650	CACNA1A	0.2176887639300938	MYLPF	0.0003780953960425	0.37254901960784315	0.2176887639300938	0.5902377835379369
37651	MYOZ3	0.2633050930927895	MYLPF	0.0006405234545233	0.5294117647058824	0.2633050930927895	0.7927168577986718
37652	ITPR1	0.2815760831694719	MYLPF	0.0001687182972847	0.13725490196078433	0.2815760831694719	0.41883098513025624
37653	PPP4C	0.3152090951022846	MYLPF	0.0011987191679846	0.7058823529411765	0.3152090951022846	1.0210914480434612
37654	PPP3CB	0.3380583162001169	MYLPF	0.000109322069901	0.0784313725490196	0.3380583162001169	0.4164896887491365
37655	ACTR10	0.3526133741977665	MYLPF	0.0001855601147796	0.1568627450980392	0.3526133741977665	0.5094761192958057
37656	OBSCN	0.3676269470997522	MYLPF	0.0021934661299491	0.8235294117647058	0.3676269470997522	1.191156358864458
37657	NOS3	0.379087847597695	MYLPF	0.0006229219451267	0.5098039215686274	0.379087847597695	0.8888917691663224
37658	TNNT1	0.3808501919018882	MYLPF	0.0005276437393165	0.45098039215686275	0.3808501919018882	0.831830584058751
37659	EIF3F	0.4053658929404134	MYLPF	0.000128956313194	0.09803921568627451	0.4053658929404134	0.503405108626688
37660	CYCS	0.4080689246107671	MYLPF	0.0006995771382933	0.5490196078431373	0.4080689246107671	0.9570885324539045
37661	CDKN2A	0.4124679446738185	MYLPF	0.0008366540453613	0.6078431372549019	0.4124679446738185	1.0203110819287204
37662	ATP1A1	0.4171044185055638	MYLPF	0.0014126549985899	0.7843137254901961	0.4171044185055638	1.2014181439957599
37663	RASIP1	0.4643435855459021	MYLPF	0.0013041891739114	0.7254901960784313	0.4643435855459021	1.1898337816243334
37664	LMNA	0.4850504988354064	MYLPF	0.0007695982003324	0.5882352941176471	0.4850504988354064	1.0732857929530535
37665	DMD	0.5027834225874762	MYLPF	0.0005831671974131	0.47058823529411764	0.5027834225874762	0.9733716578815939
37666	ATP2B3	0.5508732262371021	MYLPF	0.0003385083209817	0.3137254901960784	0.5508732262371021	0.8645987164331805
37667	ALB	0.5600527943619931	MYLPF	0.0013859877168515	0.7450980392156863	0.5600527943619931	1.3051508335776794
37668	STK17B	0.5972826675565185	MYLPF	0.000299132408804	0.23529411764705882	0.5972826675565185	0.8325767852035773
37669	DAPK1	0.6442121987826891	MYLPF	0.0037599960493052	0.8431372549019608	0.6442121987826891	1.4873494536846499
37670	ACTR3	0.6707327114769003	MYLPF	0.0003258416508681	0.29411764705882354	0.6707327114769003	0.9648503585357238
37671	TGM1	-0.7410967283382824	CALCA	0.0025750632542019	0.8888888888888888	-0.7410967283382824	1.6299856172271712
37672	ADRA2A	-0.6802011873642457	CALCA	0.0036601515853182	0.9122807017543859	-0.6802011873642457	1.5924818891186316
37673	RAMP3	-0.6735746586666485	CALCA	0.0006588957169554	0.4853801169590643	-0.6735746586666485	1.1589547756257128
37674	CACNA1B	-0.6636168011659084	CALCA	0.0011235636765223	0.6842105263157895	-0.6636168011659084	1.3478273274816979
37675	JUN	-0.6472736619296051	CALCA	0.0009477643983416	0.631578947368421	-0.6472736619296051	1.2788526092980261
37676	AGL	-0.6089747988855124	CALCA	0.0004779161524582	0.391812865497076	-0.6089747988855124	1.0007876643825884
37677	CALB2	-0.6019177157641677	CALCA	0.0002520496929055	0.19298245614035087	-0.6019177157641677	0.7949001719045186
37678	CD34	-0.5916319566664657	CALCA	0.0001471356774499	0.11695906432748537	-0.5916319566664657	0.7085910209939511
37679	AKT1	-0.5770939246432899	CALCA	2.019051022661484e-05	0.011695906432748537	-0.5770939246432899	0.5887898310760384
37680	CHRM4	-0.5722305331707817	CALCA	0.0018224946759215	0.8245614035087719	-0.5722305331707817	1.3967919366795536
37681	CALCRL	-0.5673059665876389	CALCA	0.0008755953003604	0.6081871345029239	-0.5673059665876389	1.175493101090563
37682	AKR1B1	-0.5668283460817086	CALCA	2.680605028663557e-05	0.017543859649122806	-0.5668283460817086	0.5843722057308314
37683	MAG	-0.5662067112734664	CALCA	0.0011345306674639	0.6900584795321637	-0.5662067112734664	1.2562651908056301
37684	RBFOX1	-0.5634162925443292	CALCA	0.0094232356516718	0.9590643274853801	-0.5634162925443292	1.5224806200297092
37685	SDHC	-0.5228564871424917	CALCA	0.0012864417779231	0.7368421052631579	-0.5228564871424917	1.2596985924056496
37686	ACHE	-0.5219250195901151	CALCA	0.0013188124253008	0.7426900584795322	-0.5219250195901151	1.2646150780696472
37687	HIC1	-0.5165121404949078	CALCA	0.000335440857789	0.2573099415204678	-0.5165121404949078	0.7738220820153756
37688	ENGASE	-0.5018065641502308	CALCA	0.0009913199727287	0.6491228070175439	-0.5018065641502308	1.1509293711677748
37689	GNB5	-0.481741668500792	CALCA	0.000465001185609	0.38011695906432746	-0.481741668500792	0.8618586275651194
37690	NOS2	-0.4793621566791844	CALCA	0.0016763161471663	0.8128654970760234	-0.4793621566791844	1.2922276537552078
37691	MAPK8IP2	-0.4713623138618982	CALCA	0.0006156368695858	0.45614035087719296	-0.4713623138618982	0.9275026647390912
37692	ACP5	-0.4702689546579667	CALCA	0.0003897848288145	0.30409356725146197	-0.4702689546579667	0.7743625219094287
37693	TRIM24	-0.4665558476933379	CALCA	0.0006646601733055	0.49122807017543857	-0.4665558476933379	0.9577839178687765
37694	VIPR1	-0.460838524885873	CALCA	0.0002555523538317	0.19883040935672514	-0.460838524885873	0.6596689342425981
37695	ATF3	-0.45583744160931	CALCA	0.0008475826348467	0.5964912280701754	-0.45583744160931	1.0523286696794854
37696	PIK3CA	-0.4536974253096977	CALCA	0.0072848321250589	0.935672514619883	-0.4536974253096977	1.3893699399295807
37697	CDKN2A	-0.4470821901873953	CALCA	0.0003493525870628	0.26900584795321636	-0.4470821901873953	0.7160880381406116
37698	F2	-0.438569447691567	CALCA	0.0012848057148967	0.7251461988304093	-0.438569447691567	1.1637156465219762
37699	FDPS	-0.4374433808722715	CALCA	0.0012859313786158	0.7309941520467836	-0.4374433808722715	1.168437532919055
37700	TNFRSF11B	-0.4259534167379282	CALCA	0.0047577935494324	0.9181286549707602	-0.4259534167379282	1.3440820717086885
37701	NFKB1	-0.4244784419116456	CALCA	0.0003861426069433	0.2982456140350877	-0.4244784419116456	0.7227240559467333
37702	ITPKC	-0.4233657944222784	CALCA	0.0007424594139598	0.5263157894736842	-0.4233657944222784	0.9496815838959626
37703	CASR	-0.4218365398584796	CALCA	0.0029654343177669	0.9064327485380117	-0.4218365398584796	1.3282692883964913
37704	CSF1	-0.4128818713509241	CALCA	0.0021713243570453	0.8654970760233918	-0.4128818713509241	1.278378947374316
37705	TGFA	-0.4052140866080584	CALCA	0.001240907974856	0.7134502923976608	-0.4052140866080584	1.1186643790057191
37706	KRT5	-0.4037784616335681	CALCA	0.0002110921993003	0.17543859649122806	-0.4037784616335681	0.5792170581247962
37707	TNFRSF11A	-0.3917834513539378	CALCA	0.0004825990862491	0.39766081871345027	-0.3917834513539378	0.789444270067388
37708	ITGB1	-0.3883986563180249	CALCA	0.0006198713640263	0.4619883040935672	-0.3883986563180249	0.8503869604115921
37709	NIPSNAP1	-0.3860760711287209	CALCA	8.551233200999692e-05	0.05847953216374269	-0.3860760711287209	0.4445556032924636
37710	SCGB1A1	-0.3822697095897118	CALCA	8.783226206761602e-05	0.06432748538011696	-0.3822697095897118	0.44659719496982875
37711	CD68	-0.3696305687082435	CALCA	0.001281958714284	0.7192982456140351	-0.3696305687082435	1.0889288143222786
37712	SV2A	-0.3654497817243006	CALCA	0.0009481629967812	0.6374269005847953	-0.3654497817243006	1.002876682309096
37713	PAM	-0.3621533827344128	CALCA	0.0002920512713979	0.2222222222222222	-0.3621533827344128	0.584375604956635
37714	HNRNPA3	-0.3601354449205106	CALCA	0.0022305976827458	0.8713450292397661	-0.3601354449205106	1.2314804741602767
37715	SERPINC1	-0.3599111746964415	CALCA	0.0006527275719232	0.47953216374269003	-0.3599111746964415	0.8394433384391315
37716	ALB	-0.3554413363291419	CALCA	0.0007156173097932	0.5087719298245614	-0.3554413363291419	0.8642132661537033
37717	TP53	-0.3493346078843486	CALCA	0.000803951963418	0.5614035087719298	-0.3493346078843486	0.9107381166562785
37718	CX3CL1	-0.3437382558965701	CALCA	0.0015914498453155	0.7894736842105263	-0.3437382558965701	1.1332119401070964
37719	MGAM	-0.3425943725512265	CALCA	0.0002034054321555	0.1695906432748538	-0.3425943725512265	0.5121850158260803
37720	INSR	-0.3407436392249442	CALCA	0.0008589885650237	0.6023391812865497	-0.3407436392249442	0.943082820511494
37721	ADCY7	-0.3383782382408901	CALCA	0.0001259878734314	0.10526315789473684	-0.3383782382408901	0.4436413961356269
37722	ITGAV	-0.3358177010876669	CALCA	0.0003175847500115	0.22807017543859648	-0.3358177010876669	0.5638878765262634
37723	DNMT1	-0.3162906152288156	CALCA	0.0006074714900085	0.4502923976608187	-0.3162906152288156	0.7665830128896343
37724	BAZ1B	-0.3154321393530153	CALCA	0.0010054297981645	0.6608187134502924	-0.3154321393530153	0.9762508528033077
37725	EDNRB	-0.3089790077851893	CALCA	7.874016271551811e-05	0.05263157894736842	-0.3089790077851893	0.3616105867325577
37726	TFG	-0.3088543533421103	CALCA	6.266351084135269e-05	0.04678362573099415	-0.3088543533421103	0.35563797907310446
37727	IGF1	-0.3073893926514341	CALCA	0.0018927194890958	0.8362573099415205	-0.3073893926514341	1.1436467025929546
37728	RAMP2	-0.306108263376624	CALCA	0.0004847171515225	0.40350877192982454	-0.306108263376624	0.7096170353064486
37729	KCNIP1	-0.305038764150759	CALCA	0.0004717263975109	0.38596491228070173	-0.305038764150759	0.6910036764314607
37730	ATP2B2	-0.299286556542836	CALCA	0.0004614601232302	0.3742690058479532	-0.299286556542836	0.6735555623907892
37731	ZNF214	-0.2924265639032682	CALCA	0.0089740378417312	0.9532163742690059	-0.2924265639032682	1.245642938172274
37732	EMP1	-0.2916256043675378	CALCA	0.0001762612097207	0.15204678362573099	-0.2916256043675378	0.4436723879932688
37733	ADAMTS1	-0.2903630606036293	CALCA	4.575222074376326e-05	0.023391812865497075	-0.2903630606036293	0.3137548734691264
37734	BCHE	-0.2871483103117613	CALCA	0.000970466257611	0.6432748538011696	-0.2871483103117613	0.9304231641129308
37735	PECAM1	-0.283885340348579	CALCA	0.0004396060107399	0.3391812865497076	-0.283885340348579	0.6230666268982865
37736	ZMPSTE24	-0.2787883771443574	CALCA	6.132257426040361e-05	0.04093567251461988	-0.2787883771443574	0.31972404965897727
37737	FOS	-0.277865132212791	CALCA	0.0005005488181292	0.4093567251461988	-0.277865132212791	0.6872218573589899
37738	CHST14	-0.2747721849801202	CALCA	0.0129476017688173	0.9824561403508771	-0.2747721849801202	1.2572283253309973
37739	CTSL	-0.2745403583551021	CALCA	0.000441113776297	0.3508771929824561	-0.2745403583551021	0.6254175513375582
37740	VIP	-0.2692117255602121	CALCA	0.0004288922094579	0.3333333333333333	-0.2692117255602121	0.6025450588935455
37741	TRPV6	-0.2683363791457029	CALCA	0.0166411157449299	0.9941520467836257	-0.2683363791457029	1.2624884259293285
37742	MBD4	-0.2620521657332918	CALCA	0.0001497341493954	0.12280701754385964	-0.2620521657332918	0.38485918327715146
37743	MAPK14	-0.2582792595930496	CALCA	0.0016356664950116	0.8070175438596491	-0.2582792595930496	1.0652968034526986
37744	PLAU	-0.2580704099246575	CALCA	0.0004155546779817	0.3157894736842105	-0.2580704099246575	0.573859883608868
37745	BMP2	-0.2577866884711331	CALCA	0.0006498317441909	0.47368421052631576	-0.2577866884711331	0.7314708989974489
37746	TLR1	-0.2554040867060416	CALCA	0.0019309128569439	0.847953216374269	-0.2554040867060416	1.1033573030803105
37747	ACPP	-0.2517476706169841	CALCA	0.0007688091103318	0.5321637426900585	-0.2517476706169841	0.7839114133070426
37748	MED7	-0.2491408086958538	CALCA	0.0003576278353228	0.27485380116959063	-0.2491408086958538	0.5239946098654444
37749	CCDC6	-0.2490384344622875	CALCA	0.0005481485937985	0.4327485380116959	-0.2490384344622875	0.6817869724739833
37750	PDE5A	-0.2456670852734756	CALCA	9.416340066688872e-05	0.07017543859649122	-0.2456670852734756	0.3158425238699668
37751	NAP1L4	-0.2439343046920277	CALCA	0.0013808149217568	0.7543859649122807	-0.2439343046920277	0.9983202696043084
37752	UCHL1	-0.2430209394736854	CALCA	0.0004402554401079	0.34502923976608185	-0.2430209394736854	0.5880501792397672
37753	GRHL2	-0.2376487348076619	CALCA	0.0001395288731662	0.1111111111111111	-0.2376487348076619	0.348759845918773
37754	ADCY1	-0.2370205015271232	CALCA	0.0020979953954489	0.8596491228070176	-0.2370205015271232	1.0966696243341407
37755	FOXM1	-0.2354426586430662	CALCA	0.0015126637451235	0.7719298245614035	-0.2354426586430662	1.0073724832044697
37756	FMO5	-0.2317318586542719	CALCA	0.0011799521712208	0.7017543859649122	-0.2317318586542719	0.9334862446191842
37757	PGF	-0.2306772610336805	CALCA	0.0004577796786788	0.3684210526315789	-0.2306772610336805	0.5990983136652595
37758	NPY	-0.2300236365403533	CALCA	0.0002481348502674	0.1871345029239766	-0.2300236365403533	0.4171581394643299
37759	ASCL1	-0.2254827969328552	CALCA	0.0013347267982266	0.7485380116959064	-0.2254827969328552	0.9740208086287616
37760	TCF3	-0.2254779557389537	CALCA	0.0006886214744022	0.49707602339181284	-0.2254779557389537	0.7225539791307666
37761	NSUN5	-0.2245609190306516	CALCA	0.0001565096971842	0.13450292397660818	-0.2245609190306516	0.3590638430072598
37762	IDE	-0.2244144594650168	CALCA	0.0001941119336143	0.16374269005847952	-0.2244144594650168	0.38815714952349634
37763	TAC3	-0.2217110577315383	CALCA	0.0001724713120376	0.14619883040935672	-0.2217110577315383	0.367909888140895
37764	VWF	-0.2210006767533994	CALCA	5.460187211480952e-05	0.03508771929824561	-0.2210006767533994	0.256088396051645
37765	GNAT3	-0.2193755553645074	CALCA	0.0007938554594658	0.5380116959064327	-0.2193755553645074	0.7573872512709401
37766	PXDN	-0.2186442461776317	CALCA	0.0003635334938061	0.28654970760233917	-0.2186442461776317	0.5051939537799709
37767	MMP2	-0.2170701311571416	CALCA	0.0005327766971632	0.42105263157894735	-0.2170701311571416	0.6381227627360889
37768	GPT	-0.2146388435345666	CALCA	0.0004172866173575	0.3216374269005848	-0.2146388435345666	0.5362762704351514
37769	SLC6A4	-0.2132739677631982	CALCA	0.0003654660528343	0.29239766081871343	-0.2132739677631982	0.5056716285819116
37770	CDC73	-0.2043735494253183	CALCA	0.0048889005593333	0.9239766081871345	-0.2043735494253183	1.1283501576124528
37771	RAB3A	-0.2031519411516078	CALCA	0.0141904110092558	0.9883040935672515	-0.2031519411516078	1.1914560347188592
37772	CDH1	-0.2008973517534456	CALCA	9.903383840902466e-05	0.08771929824561403	-0.2008973517534456	0.28861664999905967
37773	KRT19	-0.2007173786510604	CALCA	0.0011970070924281	0.7076023391812866	-0.2007173786510604	0.908319717832347
38129	GPHN	0.201828336344589	CALCA	0.0010289936777424	0.6666666666666666	0.201828336344589	0.8684950030112556
38130	MICU1	0.2018373946971788	CALCA	0.0003309214452791	0.25146198830409355	0.2018373946971788	0.45329938300127237
38131	HBG1	0.2043745320703555	CALCA	0.0023901841546006	0.8771929824561403	0.2043745320703555	1.0815675145264958
38132	STC1	0.2097418017415191	CALCA	0.0002865189056248	0.21052631578947367	0.2097418017415191	0.4202681175309928
38133	RARA	0.2106095808031037	CALCA	0.0008123649509455	0.5730994152046783	0.2106095808031037	0.7837089960077821
38134	AGTR1	0.2243689088847848	CALCA	0.0003591107808465	0.2807017543859649	0.2243689088847848	0.5050706632707497
38135	EMG1	0.225304639894856	CALCA	0.0076723118822374	0.9415204678362573	0.225304639894856	1.1668251077311134
38136	ADM	0.2264600405464781	CALCA	0.0007963876401375	0.5497076023391813	0.2264600405464781	0.7761676428856593
38137	SHH	0.2276708611577041	CALCA	0.0006003493066877	0.4444444444444444	0.2276708611577041	0.6721153056021485
38138	MAPK3	0.2280744344530095	CALCA	0.0001810200219099	0.15789473684210525	0.2280744344530095	0.38596917129511477
38139	KEL	0.2290004644641988	CALCA	0.0005794696639698	0.43859649122807015	0.2290004644641988	0.667596955692269
38140	LEP	0.2358250066262941	CALCA	0.0008453252359808	0.5906432748538012	0.2358250066262941	0.8264682814800953
38141	CCK	0.2374589249447365	CALCA	0.0123696513669755	0.9707602339181286	0.2374589249447365	1.208219158862865
38142	NSD1	0.2400173087374721	CALCA	0.0010498503183892	0.672514619883041	0.2400173087374721	0.912531928620513
38143	SPP1	0.241289420142381	CALCA	0.0011669615341384	0.695906432748538	0.241289420142381	0.937195852890919
38144	SOX10	0.2431518419159664	CALCA	0.0006487405231982	0.4678362573099415	0.2431518419159664	0.7109880992259079
38145	MAPK1	0.2433556957272265	CALCA	0.0050031539232811	0.9298245614035088	0.2433556957272265	1.1731802571307353
38146	ADCYAP1	0.2486071916423425	CALCA	0.0008217107626544	0.5789473684210527	0.2486071916423425	0.8275545600633951
38147	GABBR1	0.2526474888256635	CALCA	0.0007395054382947	0.52046783625731	0.2526474888256635	0.7731153250829734
38148	ALPL	0.2613325878240443	CALCA	0.0003193736691259	0.23391812865497075	0.2613325878240443	0.49525071647901503
38149	MSX2	0.2645222341163083	CALCA	0.0001518139872074	0.1286549707602339	0.2645222341163083	0.39317720487654223
38150	EWSR1	0.2668085183714196	CALCA	0.0027941642272417	0.9005847953216374	0.2668085183714196	1.167393313693057
38151	ADCY3	0.2709115938455103	CALCA	0.0005249260621019	0.4152046783625731	0.2709115938455103	0.6861162722080834
38152	CTCF	0.2714818602459123	CALCA	0.0003455613160566	0.2631578947368421	0.2714818602459123	0.5346397549827544
38153	ZEB2	0.2772856358388385	CALCA	0.0001591535276727	0.14035087719298245	0.2772856358388385	0.4176365130318209
38154	NOS3	0.2792121021721291	CALCA	0.0007072019644392	0.5029239766081871	0.2792121021721291	0.7821360787803162
38155	SOX6	0.2845414412303774	CALCA	0.0020388798183367	0.8538011695906432	0.2845414412303774	1.1383426108210206
38156	HBB	0.2875531219417163	CALCA	0.0009423222182114	0.6198830409356725	0.2875531219417163	0.9074361628773888
38157	ADCY9	0.291218509113002	CALCA	0.0001061396132781	0.0935672514619883	0.291218509113002	0.3847857605749903
38158	TPM3	0.2986995413781016	CALCA	0.0016014939113923	0.7953216374269005	0.2986995413781016	1.094021178805002
38159	WT1	0.3079096232637726	CALCA	0.0016237873902839	0.8011695906432749	0.3079096232637726	1.1090792139070476
38160	GPR84	0.3160539422829443	CALCA	9.601938745467638e-05	0.07602339181286549	0.3160539422829443	0.3920773340958098
38161	CYP27B1	0.3260593951528268	CALCA	8.381443879056414e-06	0.005847953216374269	0.3260593951528268	0.33190734836920105
38162	CADM1	0.3543568495005004	CALCA	0.000734217953868	0.5146198830409356	0.3543568495005004	0.868976732541436
38163	P2RX1	0.3587931516171125	CALCA	0.0002879822103898	0.21637426900584794	0.3587931516171125	0.5751674206229604
38164	SMUG1	0.3628875424097294	CALCA	0.0008094876870073	0.5672514619883041	0.3628875424097294	0.9301390043980335
38165	SHBG	0.3660195856485327	CALCA	0.0003940021637341	0.30994152046783624	0.3660195856485327	0.675961106116369
38166	CHRNE	0.3707791509100737	CALCA	0.0019034295497851	0.8421052631578947	0.3707791509100737	1.2128844140679684
38167	PLA2G1B	0.3712259326859978	CALCA	0.0001217835387025	0.09941520467836257	0.3712259326859978	0.47064113736436036
38168	CST3	0.3747609273950872	CALCA	0.0124196062489086	0.9766081871345029	0.3747609273950872	1.35136911452959
38169	IHH	0.3822026883857305	CALCA	0.0002691520266678	0.2046783625730994	0.3822026883857305	0.5868810509588299
38170	CGA	0.382417424713009	CALCA	0.0095484399959279	0.9649122807017544	0.382417424713009	1.3473297054147633
38171	CD55	0.3965057298292472	CALCA	0.0003227698556076	0.23976608187134502	0.3965057298292472	0.6362718117005922
38172	ARID1B	0.4013594503845123	CALCA	0.0008308549864568	0.5847953216374269	0.4013594503845123	0.9861547720219392
38173	RB1	0.4154619977966257	CALCA	0.0005404794500339	0.4269005847953216	0.4154619977966257	0.8423625825919473
38174	SNAP25	0.4167626802618505	CALCA	0.0007991097570093	0.5555555555555556	0.4167626802618505	0.9723182358174061
38175	LGALS3	0.4168230786272263	CALCA	0.0017053409247147	0.8187134502923976	0.4168230786272263	1.2355365289196238
38176	SDHB	0.4179864270212097	CALCA	0.0024364815303842	0.8830409356725146	0.4179864270212097	1.3010273626937243
38177	GNGT1	0.4302599925756814	CALCA	0.0004500012109167	0.36257309941520466	0.4302599925756814	0.7928330919908861
38178	SUB1	0.4303741890664199	CALCA	0.0014726657095215	0.7602339181286549	0.4303741890664199	1.1906081071950747
38179	PLCB4	0.4313243782444952	CALCA	4.666429851910283e-05	0.029239766081871343	0.4313243782444952	0.46056414432636655
38180	LDHA	0.4397545155542048	CALCA	0.0002329051188622	0.18128654970760233	0.4397545155542048	0.6210410652618071
38181	ATP4A	0.4466700502368522	CALCA	0.0010544239919452	0.6783625730994152	0.4466700502368522	1.1250326233362673
38182	PYY	0.4565098900434813	CALCA	0.0014902936497134	0.7660818713450293	0.4565098900434813	1.2225917613885104
38183	HRH1	0.463716153355747	CALCA	0.0018672071188394	0.8304093567251462	0.463716153355747	1.2941255100808933
38184	FN1	0.4789569504950673	CALCA	0.0009128850831975	0.6140350877192983	0.4789569504950673	1.0929920382143656
38185	ADM2	0.4886017493126539	CALCA	0.0004467310601222	0.3567251461988304	0.4886017493126539	0.8453268955114843
38186	SCG5	0.4925426066510385	CALCA	0.0015668645678733	0.7777777777777778	0.4925426066510385	1.2703203844288162
38187	METTL1	0.5076103619613206	CALCA	9.794955023365608e-05	0.08187134502923976	0.5076103619613206	0.5894817069905604
38188	CALCB	0.5238721326079605	CALCA	0.0086151081493463	0.9473684210526315	0.5238721326079605	1.471240553660592
38189	CXCR4	0.539647845168844	CALCA	0.0015696925537035	0.783625730994152	0.539647845168844	1.323273576162996
38190	SSTR2	0.573533846976799	CALCA	0.0007956931711552	0.543859649122807	0.573533846976799	1.1173934960996061
38191	AQP5	0.6092199129413544	CALCA	0.0009929958096383	0.6549707602339181	0.6092199129413544	1.2641906731752726
38192	KHDRBS3	0.6293019282002905	CALCA	0.0009454830321411	0.6257309941520468	0.6293019282002905	1.2550329223523373
38193	APOE	0.7344568486131184	CALCA	0.0003270158641979	0.24561403508771928	0.7344568486131184	0.9800708837008377
38194	IL11	0.7882295590002283	CALCA	0.0004278095868404	0.32748538011695905	0.7882295590002283	1.1157149391171872
38195	CALCA	0.8403218132649006	CALCA	0.4538035649036294	1.0	0.8403218132649006	1.8403218132649006
38196	PAX8	0.9568025736156436	CALCA	0.0027802807845822	0.8947368421052632	0.9568025736156436	1.8515394157209069
38574	FOXK2	0.014310798649247	TBCD	0.0894469077886619	0.6666666666666666	0.014310798649247	0.6809774653159136
38586	FN3KRP	0.0414405125810367	TBCD	0.0632912628683221	0.3333333333333333	0.0414405125810367	0.37477384591437
38590	TBCD	0.208380662747875	TBCD	0.1229900865073598	1.0	0.208380662747875	1.208380662747875
38604	CFAP161	-0.0250515633414671	RPS12	0.1026114891620042	1.0	-0.0250515633414671	1.0250515633414672
38993	GART	0.0	RPS12	0.065684965243945	0.25	0.0	0.25
39366	CAD	0.0011884079190408	RPS12	0.0895660084141219	0.5	0.0011884079190408	0.5011884079190408
39420	TPI1	0.0110710360192174	RPS12	0.0906435321153739	0.75	0.0110710360192174	0.7610710360192174
39505	FAM136A	-0.0169055287283176	MTX3	0.0559911218771476	0.25	-0.0169055287283176	0.2669055287283176
39532	KSR2	0.0	MTX3	0.0605455439699807	0.5	0.0	0.5
39584	TIMM10B	0.085481010301396	MTX3	0.096758335299922	0.75	0.085481010301396	0.835481010301396
39589	MTX3	0.2446304862512732	MTX3	0.1710312422995652	1.0	0.2446304862512732	1.2446304862512731
40050	SVEP1	-0.0	NOLC1	0.1566687663427697	0.5	-0.0	0.5
40316	PDCD11	0.0818033877449264	NOLC1	0.2397584926548062	1.0	0.0818033877449264	1.0818033877449265
40327	GAPDH	-0.0741944463760993	PCNT	0.0804215316785238	1.0	-0.0741944463760993	1.0741944463760993
40759	KNL1	-0.0	PCNT	0.0702820636393317	0.5	-0.0	0.5
40878	ETFBKMT	-0.0403186626180073	HIST1H3A	0.0563517744614851	0.3333333333333333	-0.0403186626180073	0.37365199595134063
41506	RFC4	0.0113255806833797	HIST1H3A	0.0725964224224808	1.0	0.0113255806833797	1.0113255806833796
41567	HIST1H2AH	0.0680922601699594	HIST1H3A	0.0614748081149339	0.6666666666666666	0.0680922601699594	0.734758926836626
41599	KRT35	0.0	KRT36	0.062380459713001	0.5	0.0	0.5
41663	CACNG4	0.0	KRT36	0.0722888092890736	1.0	0.0	1.0
41890	RABEP2	0.0933442293522625	ARL6IP1	0.0847858177181364	1.0	0.0933442293522625	1.0933442293522626
41991	KIF26B	0.024063040895494	MIA2	0.0833353221520806	0.2	0.024063040895494	0.224063040895494
42001	MIA2	0.0693592549205165	MIA2	0.0978398649780681	0.4	0.0693592549205165	0.46935925492051656
42002	MIA2	0.0693592549205165	MIA2	0.1045887381625522	0.8	0.0693592549205165	0.8693592549205166
42003	MIA2	0.0696349570948946	MIA2	0.0978398649780681	0.4	0.0696349570948946	0.4696349570948946
42004	MIA2	0.0696349570948946	MIA2	0.1045887381625522	0.8	0.0696349570948946	0.8696349570948947
42007	HMOX1	-0.3118886097460516	MT2A	0.0077171606449674	0.5833333333333334	-0.3118886097460516	0.895221943079385
42008	PRDX6	-0.286723953391659	MT2A	0.0067751565302621	0.5	-0.286723953391659	0.786723953391659
42009	MCL1	-0.2763755168917384	MT2A	0.0051321065304542	0.4166666666666667	-0.2763755168917384	0.6930421835584051
42010	IFI30	-0.2219674790777106	MT2A	0.0008008570858808	0.16666666666666666	-0.2219674790777106	0.38863414574437727
42011	BMT2	-0.2130620195109884	MT2A	0.0001479367431295	0.08333333333333333	-0.2130620195109884	0.2963953528443217
42259	MT1F	0.0399827026913902	MT2A	0.0579134777906431	0.9166666666666666	0.0399827026913902	0.9566493693580568
42311	LOX	0.1353936640607722	MT2A	0.0534795591042197	0.8333333333333334	0.1353936640607722	0.9687269973941055
42324	KRT85	0.2005573997942217	MT2A	0.0029753619964183	0.3333333333333333	0.2005573997942217	0.5338907331275551
42325	FCGR1A	0.2174935774826552	MT2A	0.0022932329386531	0.25	0.2174935774826552	0.4674935774826552
42326	MT1E	0.2693521733549657	MT2A	0.0077306277633159	0.6666666666666666	0.2693521733549657	0.9360188400216323
42327	MT2A	0.3121801648299636	MT2A	0.0353911543150659	0.75	0.3121801648299636	1.0621801648299636
42328	CYP1B1	0.4571522102665002	MT2A	0.1820548043586588	1.0	0.4571522102665002	1.4571522102665002
42329	LRRC17	-0.2369869373509098	SERPINB10	0.0222322877131354	0.2857142857142857	-0.2369869373509098	0.5227012230651955
42339	GSTM4	-0.0820415589788468	SERPINB10	0.0521782082014136	0.5714285714285714	-0.0820415589788468	0.6534701304074182
42401	S100A8	0.0	SERPINB10	0.0931635473179456	0.8571428571428571	0.0	0.8571428571428571
42461	PI3	0.2894635362127029	SERPINB10	0.0671529221458409	0.7142857142857143	0.2894635362127029	1.0037492504984171
42462	SERPINB10	0.2936452203726931	SERPINB10	0.0049552857864196	0.14285714285714285	0.2936452203726931	0.43650236322983593
42463	P2RX1	0.3472335059629275	SERPINB10	0.0367207454680836	0.42857142857142855	0.3472335059629275	0.7758049345343561
42464	S100A12	0.5771365944673774	SERPINB10	0.2550349234095577	1.0	0.5771365944673774	1.5771365944673774
43476	FHL5	0.0247657895860176	SPATA5L1	0.2680192930546009	1.0	0.0247657895860176	1.0247657895860176
43496	UBL7	0.0552807930916817	SPATA5L1	0.0625716682310601	0.3333333333333333	0.0552807930916817	0.388614126425015
43499	SPATA5	0.1152648297457899	SPATA5L1	0.0793679142107704	0.6666666666666666	0.1152648297457899	0.7819314964124565
43500	ABCB1	-0.2177894002760256	CBSL	0.0021074402526547	0.5	-0.2177894002760256	0.7177894002760257
43501	EGFR	-0.2155832643765922	CBSL	0.0003992443338885	0.25	-0.2155832643765922	0.4655832643765922
44335	CBSL	0.1315819625909776	CBSL	0.0582499042911833	0.75	0.1315819625909776	0.8815819625909775
44343	CBS	0.2994508585530774	CBSL	0.413377212777159	1.0	0.2994508585530774	1.2994508585530773
44355	PLPP3	-0.041494281971507	AGK	0.1334347896198389	0.5	-0.041494281971507	0.541494281971507
44731	AGK	0.1561652434927521	AGK	0.2058937043062366	1.0	0.1561652434927521	1.156165243492752
44976	HIST1H2BO	0.0999624058027003	SAP30	0.2749355287240045	1.0	0.0999624058027003	1.0999624058027002
44977	HIST1H2AH	0.1135454282841199	SAP30	0.0893662161232648	0.5	0.1135454282841199	0.61354542828412
45439	PGAM5	-0.0	YME1L1	0.0772393829060506	0.5	-0.0	0.5
45668	LONP1	0.0263884713780565	YME1L1	0.082904808564532	1.0	0.0263884713780565	1.0263884713780564
46324	KLHL41	0.075261322188332	LMO7	0.0570528689283192	0.5	0.075261322188332	0.575261322188332
46342	LMO7	0.309199502498323	LMO7	0.5338013830471879	1.0	0.309199502498323	1.309199502498323
47201	CDC20	0.1135901557557959	CDC20	0.1501482734833611	1.0	0.1135901557557959	1.113590155755796
47360	FBLN5	0.0	DPT	0.0868609953500636	1.0	0.0	1.0
47364	CLEC3B	-0.0	DPT	0.0695024151801338	0.5714285714285714	-0.0	0.5714285714285714
47365	LMOD1	0.0	DPT	0.0819654518533329	0.8571428571428571	0.0	0.8571428571428571
47391	SRPX	0.0148344100592539	DPT	0.0607060777535679	0.2857142857142857	0.0148344100592539	0.3005486957735396
47436	EFEMP1	0.0706732219767697	DPT	0.0768772461371821	0.7142857142857143	0.0706732219767697	0.784958936262484
47451	LYVE1	0.1042018996148822	DPT	0.0509612234603343	0.14285714285714285	0.1042018996148822	0.24705904247202504
47455	OGN	0.1260463919066062	DPT	0.0635164290466547	0.42857142857142855	0.1260463919066062	0.5546178204780348
47999	SEC61A1	0.0	SRPRA	0.3151184880012911	1.0	0.0	1.0
48133	SRPRA	0.0993190399122217	SRPRA	0.1190700735965239	0.5	0.0993190399122217	0.5993190399122217
48134	MFAP2	-0.2300685809880745	MUSTN1	0.0106452263209603	0.35714285714285715	-0.2300685809880745	0.5872114381309317
48135	GATB	-0.2085386461423155	MUSTN1	0.0018488741005025	0.07142857142857142	-0.2085386461423155	0.27996721757088694
48190	KLHL41	0.1473153539733876	MUSTN1	0.0841705859386541	0.8571428571428571	0.1473153539733876	1.0044582111162448
48192	CSRP1	0.1690596686372343	MUSTN1	0.0792231618965668	0.7857142857142857	0.1690596686372343	0.95477395435152
48195	TNNI2	0.2084602257272841	MUSTN1	0.0117672522122599	0.5	0.2084602257272841	0.7084602257272841
48196	LNX2	0.2118848969460871	MUSTN1	0.0051954964552186	0.21428571428571427	0.2118848969460871	0.42617061123180133
48197	CAV3	0.2177970949853822	MUSTN1	0.0114844420271168	0.42857142857142855	0.2177970949853822	0.6463685235568107
48198	PRG4	0.2246525363269128	MUSTN1	0.0555986824870786	0.7142857142857143	0.2246525363269128	0.9389382506126271
48199	MYOZ2	0.2373659479932238	MUSTN1	0.0043395873816011	0.14285714285714285	0.2373659479932238	0.38022309085036665
48200	SLCO1C1	0.2448723059923872	MUSTN1	0.0061782284522303	0.2857142857142857	0.2448723059923872	0.5305865917066729
48201	MUSTN1	0.3076174908809532	MUSTN1	0.0127529685941498	0.6428571428571429	0.3076174908809532	0.950474633738096
48202	LDB3	0.3607006668950484	MUSTN1	0.0914308604923766	0.9285714285714286	0.3607006668950484	1.289272095466477
48203	HSPB7	0.369506412764731	MUSTN1	0.0123578195770039	0.5714285714285714	0.369506412764731	0.9409349841933023
48204	SCARA5	0.399460629977764	MUSTN1	0.3920541110578613	1.0	0.399460629977764	1.399460629977764
48355	MYBL2	0.0	SNRNP200	0.101431728876657	0.6666666666666666	0.0	0.6666666666666666
48531	NUP155	0.0	SNRNP200	0.0840163767422984	0.3333333333333333	0.0	0.3333333333333333
48912	SNRNP200	0.0105051044498706	SNRNP200	0.1041143135136409	1.0	0.0105051044498706	1.0105051044498705
48966	LMNA	-0.0770763218463632	SSPN	0.0589061865700946	0.3333333333333333	-0.0770763218463632	0.4104096551796965
49127	RSPO3	0.0224925018978802	SSPN	0.1306408649946844	1.0	0.0224925018978802	1.02249250189788
49150	RYR1	0.0903615246481705	SSPN	0.0861286300375618	0.6666666666666666	0.0903615246481705	0.7570281913148371
49168	MAP2	0.0	ARC	0.1112847154590783	0.6666666666666666	0.0	0.6666666666666666
49237	RNF149	-0.0	ARC	0.1715395428236503	1.0	-0.0	1.0
49330	ARC	0.2080040991432228	ARC	0.0386888555031173	0.3333333333333333	0.2080040991432228	0.5413374324765561
49332	ABCB1	-0.1482328580593821	SLC25A28	0.0632073460817586	0.75	-0.1482328580593821	0.8982328580593821
49351	CYBRD1	-0.0550621695596731	SLC25A28	0.0556772427559372	0.5	-0.0550621695596731	0.5550621695596731
49519	CUTC	0.0733290655988945	SLC25A28	0.0533895569147615	0.25	0.0733290655988945	0.3233290655988945
49522	CS	0.0872025784174863	SLC25A28	0.1036747350260451	1.0	0.0872025784174863	1.0872025784174864
49686	LIMS2	0.0146353204246949	SGCB	0.0719156118314562	0.3333333333333333	0.0146353204246949	0.3479686537580282
49699	LMOD1	0.0278679800854049	SGCB	0.0917164453558633	0.6666666666666666	0.0278679800854049	0.6945346467520715
49734	SGCD	0.2259804479829795	SGCB	0.3603904026733295	1.0	0.2259804479829795	1.2259804479829794
50450	SCN2B	0.0041853606441213	ATP2B3	0.0713079657769166	0.5	0.0041853606441213	0.5041853606441213
50521	GNG3	0.0449416444076897	ATP2B3	0.1710500845186793	1.0	0.0449416444076897	1.0449416444076898
50665	PUS7	-0.0	WDR36	0.0557560738146643	0.25	-0.0	0.25
50717	PAICS	0.0	WDR36	0.1071146360399443	0.75	0.0	0.75
50990	EIF3B	0.0	WDR36	0.1269682771266126	1.0	0.0	1.0
51018	NLE1	0.0	WDR36	0.0741383802556147	0.5	0.0	0.5
51149	NDUFA10	-0.0112892983147596	SDHAF4	0.0774377973075383	0.5	-0.0112892983147596	0.5112892983147596
51199	ARAP1	0.1097487312714195	SDHAF4	0.069353422603765	0.25	0.1097487312714195	0.3597487312714195
51201	SDHAF4	0.2298257211938194	SDHAF4	0.1234167466747156	0.75	0.2298257211938194	0.9798257211938194
51202	SDHA	0.2469820162540815	SDHAF4	0.1267314539382202	1.0	0.2469820162540815	1.2469820162540814
51515	CAV1	0.0389844327971601	DYSF	0.0657463910572547	0.4	0.0389844327971601	0.43898443279716015
51527	VIM	0.0567510757826261	DYSF	0.1128373557501469	0.6	0.0567510757826261	0.656751075782626
51534	PECAM1	0.085462868517774	DYSF	0.1569729895678618	1.0	0.085462868517774	1.085462868517774
51536	INSR	0.1326809058095492	DYSF	0.1277296550992774	0.8	0.1326809058095492	0.9326809058095492
51537	DYSF	0.2545744932869536	DYSF	0.0515132025796341	0.2	0.2545744932869536	0.4545744932869536
51589	QKI	-0.0199984298080657	PRPF40A	0.1158322563501016	1.0	-0.0199984298080657	1.0199984298080658
51624	HSPB2	-0.0076978815754513	PRPF40A	0.0666056778408647	0.6666666666666666	-0.0076978815754513	0.6743645482421179
51713	KHDRBS2	0.0	PRPF40A	0.0500316252458427	0.3333333333333333	0.0	0.3333333333333333
52297	LYAR	-0.0284898308713921	ASPHD2	0.0639011684117621	0.25	-0.0284898308713921	0.2784898308713921
52340	GNG3	0.0278911931113632	ASPHD2	0.1575015892376585	1.0	0.0278911931113632	1.0278911931113632
52350	AJAP1	0.0642622158596518	ASPHD2	0.0672638012572837	0.5	0.0642622158596518	0.5642622158596518
52353	KCNH3	0.0742111313394273	ASPHD2	0.148936263377358	0.75	0.0742111313394273	0.8242111313394274
52472	RPGR	0.0	IFT122	0.1561581043394506	0.5	0.0	0.5
52825	DYNLRB2	0.0373035034039765	IFT122	0.2486621303802598	1.0	0.0373035034039765	1.0373035034039766
52941	IQSEC3	0.0828898260036745	CCDC77	0.0511956957964252	1.0	0.0828898260036745	1.0828898260036746
52947	NECTIN1	-0.0652817712334466	FRMPD1	0.1501318535708858	1.0	-0.0652817712334466	1.0652817712334466
53025	SPTBN1	0.1494449861270037	FRMPD1	0.0700940115635466	0.3333333333333333	0.1494449861270037	0.482778319460337
53028	PEAK1	0.2038052213490747	FRMPD1	0.109107227832629	0.6666666666666666	0.2038052213490747	0.8704718880157414
53042	CLIP2	0.0	CEP57L1	0.0546509919022223	0.5	0.0	0.5
53071	CDC42EP5	0.0742420584533695	CEP57L1	0.1316034739662017	1.0	0.0742420584533695	1.0742420584533694
53072	SETMAR	0.0765154916810819	CEP57L1	0.0670939819931687	0.75	0.0765154916810819	0.826515491681082
53073	SMARCA1	0.151963925276032	CEP57L1	0.0515447659321324	0.25	0.151963925276032	0.401963925276032
53075	NF2	-0.3129825128893073	RALGDS	0.0069325153986532	0.6666666666666666	-0.3129825128893073	0.9796491795559739
53076	SPACA9	-0.2885855695837607	RALGDS	0.0062461198973287	0.5833333333333334	-0.2885855695837607	0.8719189029170941
53077	GPX2	-0.2778614826415033	RALGDS	0.0008166306479446	0.16666666666666666	-0.2778614826415033	0.44452814930817
53078	CDH5	-0.25760071854086	RALGDS	0.0452040238784742	0.9166666666666666	-0.25760071854086	1.1742673852075267
53079	GPM6A	-0.2493206279626809	RALGDS	0.0275410447477872	0.8333333333333334	-0.2493206279626809	1.0826539612960142
53080	MRPL54	-0.2430150851543678	RALGDS	0.0020865336257205	0.4166666666666667	-0.2430150851543678	0.6596817518210345
53081	HYAL2	-0.24139016450744	RALGDS	0.0007293665085949	0.08333333333333333	-0.24139016450744	0.3247234978407733
53082	RAP1GAP	-0.2354567485912675	RALGDS	0.0159013625749648	0.75	-0.2354567485912675	0.9854567485912675
53083	JUN	-0.2042113782084315	RALGDS	0.0012380549793305	0.25	-0.2042113782084315	0.4542113782084315
53358	PLK1	0.1114471977364421	RALGDS	0.1164340219072786	1.0	0.1114471977364421	1.1114471977364422
53378	SPP1	0.2311188355650745	RALGDS	0.0018344584487409	0.3333333333333333	0.2311188355650745	0.5644521688984079
53379	APBB1IP	0.2402955785006434	RALGDS	0.0026017330674206	0.5	0.2402955785006434	0.7402955785006434
53751	NCF4	0.0213999887474417	IGLL5	0.0530208647628986	0.5	0.0213999887474417	0.5213999887474416
53818	IRF4	0.1513899159398337	IGLL5	0.0763240870714425	1.0	0.1513899159398337	1.1513899159398338
53862	DOCK4	-0.0304432417724627	NGDN	0.0680458864856352	0.2	-0.0304432417724627	0.23044324177246273
53976	LRPPRC	-0.0	NGDN	0.0729549577572389	0.4	-0.0	0.4
54212	DKC1	-0.0	NGDN	0.1565589787501485	1.0	-0.0	1.0
54368	WDR43	0.0649336134367196	NGDN	0.0871926172138625	0.6	0.0649336134367196	0.6649336134367196
54373	AURKB	0.073990752883416	NGDN	0.1127311259336737	0.8	0.073990752883416	0.8739907528834161
54378	RRM2	-0.1114866642866794	GMPS	0.0864816411474233	0.5	-0.1114866642866794	0.6114866642866794
55286	GMPS	0.1254170492082773	GMPS	0.455388298354048	1.0	0.1254170492082773	1.1254170492082773
55289	FMO3	-0.0385776378271574	ZNF100	0.0677078197749923	0.75	-0.0385776378271574	0.7885776378271574
55306	ARL5A	0.0	ZNF100	0.0609658007622247	0.5	0.0	0.5
55316	SETDB1	0.0048272542311338	ZNF100	0.0597518846647789	0.25	0.0048272542311338	0.2548272542311338
55320	ERI1	0.0299468949358	ZNF100	0.0970023277279844	1.0	0.0299468949358	1.0299468949358
55323	RNF149	-0.5168941142094458	RNF175	0.0170501433093723	0.7647058823529411	-0.5168941142094458	1.2815999965623868
55324	RNF152	-0.491741578355067	RNF175	0.0476339262207152	0.8235294117647058	-0.491741578355067	1.3152709901197728
55325	RNF13	-0.3674500718129916	RNF175	0.1259734224999386	0.8823529411764706	-0.3674500718129916	1.2498030129894622
55326	SLC25A28	-0.3426737165257785	RNF175	0.1556034919948279	0.9411764705882353	-0.3426737165257785	1.2838501871140138
55327	HSPA12A	-0.3218829027897596	RNF175	0.0065413464613894	0.5882352941176471	-0.3218829027897596	0.9101181969074067
55328	LYAR	-0.2956794929420669	RNF175	0.0040201860715416	0.29411764705882354	-0.2956794929420669	0.5897971400008905
55329	RNF175	-0.25596428685483	RNF175	0.0040080611142134	0.23529411764705882	-0.25596428685483	0.49125840450188885
55330	AHSP	-0.2469601785654782	RNF175	0.0036113167011212	0.17647058823529413	-0.2469601785654782	0.4234307668007723
55378	RNF128	0.2059723736863233	RNF175	0.0098306602341198	0.6470588235294118	0.2059723736863233	0.8530311972157351
55379	RNF130	0.2075578102618028	RNF175	0.003264411708883	0.11764705882352941	0.2075578102618028	0.3252048690853322
55380	RNF170	0.2109931203206333	RNF175	0.0043910614943068	0.4117647058823529	0.2109931203206333	0.6227578262029863
55381	THAP9	0.2438098870815795	RNF175	0.0048635216839774	0.5294117647058824	0.2438098870815795	0.7732216517874618
55382	AMFR	0.2443904729642134	RNF175	0.0042419990939879	0.35294117647058826	0.2443904729642134	0.5973316494348017
55383	ITGBL1	0.2767979228620258	RNF175	0.0045353015446327	0.47058823529411764	0.2767979228620258	0.7473861581561434
55384	ZFPL1	0.349992316779779	RNF175	0.0158900897585236	0.7058823529411765	0.349992316779779	1.0558746697209556
55385	RNF19B	0.3680768404567083	RNF175	0.0023780687106968	0.058823529411764705	0.3680768404567083	0.426900369868473
55386	TRIM59	0.6110355536187563	RNF175	0.3144981864214751	1.0	0.6110355536187563	1.6110355536187564
55441	VEGFD	0.0	SERPINF2	0.0683073385516189	0.5	0.0	0.5
55498	A2M	0.0	SERPINF2	0.167390043625147	0.8333333333333334	0.0	0.8333333333333334
55649	MMRN1	0.0545124411930198	SERPINF2	0.0968643994016865	0.6666666666666666	0.0545124411930198	0.7211791078596864
55663	CDH19	0.0719348429612302	SERPINF2	0.0598608475728861	0.16666666666666666	0.0719348429612302	0.23860150962789686
55677	FAM107A	0.0989693676880707	SERPINF2	0.0633691817607839	0.3333333333333333	0.0989693676880707	0.432302701021404
55678	VWF	0.0992545668786512	SERPINF2	0.1798719858163846	1.0	0.0992545668786512	1.0992545668786513
56085	ADGRL2	0.0334012472142324	FLII	0.0895778937980665	0.3333333333333333	0.0334012472142324	0.3667345805475657
56106	TBX5	0.0682449652948448	FLII	0.1883567059749962	0.6666666666666666	0.0682449652948448	0.7349116319615114
56108	LRRFIP1	0.1356469518576713	FLII	0.2258746829518552	1.0	0.1356469518576713	1.1356469518576713
56109	SIN3B	-0.3793346741172428	ZNF749	0.1608997142679341	1.0	-0.3793346741172428	1.3793346741172428
56110	WDR59	-0.2259357089524064	ZNF749	0.0446616213358683	0.2	-0.2259357089524064	0.4259357089524064
56111	ANK3	-0.2159340215383885	ZNF749	0.0520515603382845	0.4	-0.2159340215383885	0.6159340215383885
56112	DCAF10	-0.213629136135148	ZNF749	0.0566820745567284	0.5	-0.213629136135148	0.713629136135148
56113	HLA-DOB	-0.2013625513316245	ZNF749	0.0406779632636633	0.1	-0.2013625513316245	0.3013625513316245
56114	PARD3B	-0.1602717035057116	ZNF749	0.1176680776690933	0.9	-0.1602717035057116	1.0602717035057116
56115	HLA-DRA	-0.1548190430243569	ZNF749	0.091957545231227	0.8	-0.1548190430243569	0.9548190430243569
56123	RNASE2	0.0654123623400601	ZNF749	0.061766801977607	0.6	0.0654123623400601	0.6654123623400601
56125	F5	0.1488353986848084	ZNF749	0.0713089647184155	0.7	0.1488353986848084	0.8488353986848084
56127	RAD54L	0.2012616400798663	ZNF749	0.0462756786748358	0.3	0.2012616400798663	0.5012616400798663
56185	TGFBR2	0.0	SNX6	0.1809126255577623	1.0	0.0	1.0
56423	ACVRL1	0.0893972406687772	SNX6	0.0701088146732012	0.5	0.0893972406687772	0.5893972406687772
56462	KIF20A	-0.007320653939045	DCTN5	0.099647459652026	0.75	-0.007320653939045	0.757320653939045
56649	CHTF18	-0.0	DCTN5	0.0678446139357533	0.25	-0.0	0.25
56736	LRRN3	0.0569194675061552	DCTN5	0.106702864874205	1.0	0.0569194675061552	1.0569194675061553
56737	PGR	0.0643234891597836	DCTN5	0.0829061534339153	0.5	0.0643234891597836	0.5643234891597836
56962	MYL9	0.1133306447282127	PAWR	0.3565808426993329	1.0	0.1133306447282127	1.1133306447282127
56964	PAWR	0.50988934303081	PAWR	0.194277924791994	0.5	0.50988934303081	1.00988934303081
56968	HIST1H2BO	-0.0444117550027639	HIST2H2BF	0.1318634251512663	1.0	-0.0444117550027639	1.0444117550027638
57419	SF3B4	0.0	CLP1	0.0709160109868407	1.0	0.0	1.0
57691	TOP2A	0.0100545861063638	CLP1	0.0617918613711243	0.6666666666666666	0.0100545861063638	0.6767212527730304
57698	PRPF19	0.0161205517981278	CLP1	0.0515684018094109	0.3333333333333333	0.0161205517981278	0.34945388513146114
57712	QKI	-0.0943877437431776	RALYL	0.110094884075386	1.0	-0.0943877437431776	1.0943877437431775
57729	DOCK4	-0.0186150157677246	RALYL	0.0863538215561469	0.5	-0.0186150157677246	0.5186150157677246
57741	MRPS5	-0.0054109008022182	RALYL	0.062511734168349	0.25	-0.0054109008022182	0.2554109008022182
58321	STRBP	0.1067940748585809	RALYL	0.1061041352990217	0.75	0.1067940748585809	0.856794074858581
58414	KIAA0319L	0.0643030640181417	MROH1	0.0692525579553886	0.3333333333333333	0.0643030640181417	0.39763639735147505
58417	VPS28	0.1047407141709894	MROH1	0.0702505433097707	0.6666666666666666	0.1047407141709894	0.771407380837656
58418	MROH1	0.3557860677413175	MROH1	0.1408997147740099	1.0	0.3557860677413175	1.3557860677413176
58567	KLF5	0.0410333615506809	MAFF	0.0974418460677571	1.0	0.0410333615506809	1.0410333615506808
58572	MAFF	0.3628936686231113	MAFF	0.0866774154410465	0.5	0.3628936686231113	0.8628936686231112
58617	NELFCD	-0.0	NUDT18	0.1460948238444389	0.6666666666666666	-0.0	0.6666666666666666
58640	MSR1	0.1126618848971017	NUDT18	0.1142278817439212	0.3333333333333333	0.1126618848971017	0.44599521823043503
58642	NUDT18	0.2048080671404686	NUDT18	0.2157542752995526	1.0	0.2048080671404686	1.2048080671404686
58757	HMGB3	-0.0	ACTR5	0.0703034358348908	0.6666666666666666	-0.0	0.6666666666666666
58847	INO80	0.0415303163607943	ACTR5	0.0679888811005933	0.3333333333333333	0.0415303163607943	0.3748636496941276
58848	ACTR5	0.1395539559156648	ACTR5	0.1527307073049293	1.0	0.1395539559156648	1.1395539559156649
58849	FABP3	-0.216578586142899	CKM	0.0002441640735145	0.125	-0.216578586142899	0.341578586142899
58850	MYO18B	-0.207631186140357	CKM	0.0015476671525941	0.25	-0.207631186140357	0.457631186140357
58881	PSMD4	-0.0806565889144764	CKM	0.0618985951295706	0.75	-0.0806565889144764	0.8306565889144764
58892	CBLC	-0.0668146099448679	CKM	0.138013728240735	1.0	-0.0668146099448679	1.0668146099448679
59133	KLHL41	0.0429573024037023	CKM	0.060955348901588	0.625	0.0429573024037023	0.6679573024037023
59160	TNNC1	0.0751386720145349	CKM	0.0577358182324795	0.5	0.0751386720145349	0.575138672014535
59198	ALPP	0.2334193778045135	CKM	0.0653507606371622	0.875	0.2334193778045135	1.1084193778045135
59199	CKB	0.3174786891754164	CKM	0.0137364611511427	0.375	0.3174786891754164	0.6924786891754164
59393	TERF2	0.1559914407412017	TERF2IP	0.3966714708899438	1.0	0.1559914407412017	1.1559914407412017
59734	SERPINB13	0.0	ITSN2	0.0536768476981283	0.5	0.0	0.5
60099	ITSN2	0.1531843452387536	ITSN2	0.434808269310412	1.0	0.1531843452387536	1.1531843452387536
60113	FBXL19	-0.0200233658154554	COPS8	0.0761705245426421	1.0	-0.0200233658154554	1.0200233658154554
60393	MRPL13	-0.0	COPS8	0.0501088982172884	0.5	-0.0	0.5
60498	WDHD1	-0.0575050496002453	WASHC4	0.0572302337822831	0.5	-0.0575050496002453	0.5575050496002453
60660	SNX1	0.0010964961674302	WASHC4	0.1767661061288349	1.0	0.0010964961674302	1.0010964961674302
60717	WASHC2A	0.0597194995024525	WASHC4	0.0682082340033147	0.75	0.0597194995024525	0.8097194995024525
60720	WASHC4	0.1201048836403745	WASHC4	0.0507327479108452	0.25	0.1201048836403745	0.3701048836403745
61465	MLPH	0.0114657840385625	RABGEF1	0.0506266324220766	0.3333333333333333	0.0114657840385625	0.34479911737189584
61494	CUL5	0.0343497279897707	RABGEF1	0.0604917678206445	0.6666666666666666	0.0343497279897707	0.7010163946564373
61501	RABEP1	0.0917497077233971	RABGEF1	0.2653219679101972	1.0	0.0917497077233971	1.091749707723397
61798	LSM12	0.033652433907999	TNRC6A	0.0834999383781267	1.0	0.033652433907999	1.033652433907999
61814	ALDH18A1	-0.0445847729739246	NCKIPSD	0.1696821489486446	0.6666666666666666	-0.0445847729739246	0.7112514396405912
61960	GRIA1	0.0004722076146599	NCKIPSD	0.2853032625830283	1.0	0.0004722076146599	1.00047220761466
62026	NCKIPSD	0.2264234322436961	NCKIPSD	0.1027725644801842	0.3333333333333333	0.2264234322436961	0.5597567655770295
62027	EPAS1	-0.2127578325664697	FOSL2	0.0256435973809745	0.2857142857142857	-0.2127578325664697	0.49847211828075544
62028	MYB	-0.2010156809958554	FOSL2	0.0021670643967702	0.14285714285714285	-0.2010156809958554	0.3438728238529982
62041	S100A4	-0.0756542572602712	FOSL2	0.0508018950828417	0.5714285714285714	-0.0756542572602712	0.6470828286888426
62111	MMP13	0.0	FOSL2	0.0672792996036575	0.7142857142857143	0.0	0.7142857142857143
62236	GAPDH	0.0	FOSL2	0.3741941421172071	1.0	0.0	1.0
62342	PLAU	0.0588073855106136	FOSL2	0.0760573307980608	0.8571428571428571	0.0588073855106136	0.9159502426534707
62364	FOSL2	0.5935812194805383	FOSL2	0.0363670874974158	0.42857142857142855	0.5935812194805383	1.022152648051967
62616	KNL1	-0.0	CTCFL	0.0515211174262459	1.0	-0.0	1.0
62796	COL5A2	-0.0	MXRA5	0.0752882406354156	0.75	-0.0	0.75
62863	VCAN	0.0019869160861685	MXRA5	0.0607966075715106	0.25	0.0019869160861685	0.2519869160861685
62888	COL11A1	0.0286320827227444	MXRA5	0.0634270363944538	0.5	0.0286320827227444	0.5286320827227444
62937	MXRA5	0.2270807562836566	MXRA5	0.3272136978755208	1.0	0.2270807562836566	1.2270807562836565
63220	SNRPD2	0.0	NUP54	0.1111806392538451	1.0	0.0	1.0
63638	RCC1	0.0	RBM25	0.0617041640368329	0.2	0.0	0.2
63650	MCM4	-0.0	RBM25	0.0693414569739082	0.4	-0.0	0.4
63657	MCM7	-0.0	RBM25	0.0948816117988585	0.8	-0.0	0.8
63967	MCM2	0.0	RBM25	0.1017722625650988	1.0	0.0	1.0
63986	LRRC4B	-0.0	RBM25	0.0781930444285778	0.6	-0.0	0.6
65056	RNASEH2B	0.2417386230295258	RNASEH2A	0.2427398777730003	1.0	0.2417386230295258	1.2417386230295258
65346	APOC2	-0.2123860430684007	CCDC7	0.0142127360500986	0.4	-0.2123860430684007	0.6123860430684007
65347	EIF4E3	-0.2031956755774676	CCDC7	0.056474454465211	0.6	-0.2031956755774676	0.8031956755774676
65352	MYH10	-0.1553287494566754	CCDC7	0.058916592837235	0.8	-0.1553287494566754	0.9553287494566755
65390	LRRC49	-0.0	CCDC7	0.0679576896466863	1.0	-0.0	1.0
65413	VMP1	0.2573403493259782	CCDC7	0.013530579364448	0.2	0.2573403493259782	0.4573403493259782
65414	ANKS1A	-0.0906324771017198	RPS10-NUDT3	0.0769188872125057	0.6666666666666666	-0.0906324771017198	0.7572991437683865
65892	EPRS	0.0204138992353279	RPS10-NUDT3	0.0510223294399862	0.3333333333333333	0.0204138992353279	0.3537472325686612
65909	ALDH18A1	0.0817797173570807	RPS10-NUDT3	0.2386805142793479	1.0	0.0817797173570807	1.0817797173570807
66069	NUF2	0.0	BCAS2	0.0716016340255175	0.6666666666666666	0.0	0.6666666666666666
66488	PPIH	0.0	BCAS2	0.2010010434831019	1.0	0.0	1.0
66594	RBMX	0.0570511154072089	BCAS2	0.0697483926949294	0.3333333333333333	0.0570511154072089	0.39038444874054223
66954	PTPRB	0.0544087508088502	PTPRB	0.2586341938727425	1.0	0.0544087508088502	1.0544087508088502
66955	CLDN5	0.0579589539509369	PTPRB	0.0599222773850783	0.3333333333333333	0.0579589539509369	0.39129228728427023
66968	CDH5	0.0920110735221371	PTPRB	0.1552199940439107	0.6666666666666666	0.0920110735221371	0.7586777401888037
67087	ADGRF5	0.0172591432294496	MYCT1	0.2614360200139881	1.0	0.0172591432294496	1.0172591432294495
67122	VWF	0.1194401137514956	MYCT1	0.1306519755465124	0.5	0.1194401137514956	0.6194401137514955
67332	MYBL2	0.0003630905953576	ISY1-RAB43	0.050230181560793	0.3333333333333333	0.0003630905953576	0.3336964239286909
67346	CEP97	0.0100782788101656	ISY1-RAB43	0.0735428760171014	0.6666666666666666	0.0100782788101656	0.6767449454768323
67372	ZNF830	0.1226632669672493	ISY1-RAB43	0.1206335550747939	1.0	0.1226632669672493	1.1226632669672494
67457	CLCNKB	0.0	ATP6V1G3	0.127546651704596	0.75	0.0	0.75
67465	ATP6V1H	0.0	ATP6V1G3	0.0940896181154778	0.5	0.0	0.5
67477	SMIM5	0.0	ATP6V1G3	0.0500837119768974	0.25	0.0	0.25
67482	NDUFA4L2	-0.0	ATP6V1G3	0.2517750368622157	1.0	-0.0	1.0
67545	AP3M2	-0.0283569273937915	AP3M1	0.0719729968192058	0.5	-0.0283569273937915	0.5283569273937915
67804	AP3B1	0.0827048384760236	AP3M1	0.0988697393864479	1.0	0.0827048384760236	1.0827048384760236
68466	CCT7	0.0261252347191698	NSA2	0.0925020371415545	0.5	0.0261252347191698	0.5261252347191698
68513	NME1	0.0748392457803442	NSA2	0.2630411424964026	1.0	0.0748392457803442	1.0748392457803442
68518	FMN2	-0.1310884994428394	RHOU	0.0956528358566853	1.0	-0.1310884994428394	1.1310884994428394
69070	KREMEN1	-0.0	RHOU	0.0614102421872802	0.6666666666666666	-0.0	0.6666666666666666
69319	RHOU	0.2158082808077513	RHOU	0.025553895517208	0.3333333333333333	0.2158082808077513	0.5491416141410846
69320	RAB11FIP4	-0.0590562872081139	ZC3H7B	0.1148168064410605	0.75	-0.0590562872081139	0.809056287208114
69356	IKZF4	0.0	ZC3H7B	0.0952570916157811	0.5	0.0	0.5
69395	RTCB	0.0592616003637716	ZC3H7B	0.081148091060401	0.25	0.0592616003637716	0.3092616003637716
69396	ZC3H7B	0.1542303376367873	ZC3H7B	0.2121883474937281	1.0	0.1542303376367873	1.1542303376367873
69400	SMPD3	-0.0739157399942919	CDKL2	0.0780822191670106	0.6666666666666666	-0.0739157399942919	0.7405824066609585
69448	TIAM2	0.0	CDKL2	0.0523330189903956	0.3333333333333333	0.0	0.3333333333333333
69473	CEP290	-0.0	CDKL2	0.1665720767067696	1.0	-0.0	1.0
70041	PIK3R2	0.1209839390969953	PIK3R2	0.0969850601518427	1.0	0.1209839390969953	1.1209839390969953
70042	CILP	-0.3613868090077993	FSD1L	0.0635657993021932	0.3333333333333333	-0.3613868090077993	0.6947201423411327
70076	TUBG1	-0.0	FSD1L	0.1183579936117005	0.8333333333333334	-0.0	0.8333333333333334
70109	CHRM1	0.2226737712157021	FSD1L	0.0723375417210746	0.5	0.2226737712157021	0.7226737712157021
70110	KDM6B	0.2293275407953959	FSD1L	0.0093908033458503	0.16666666666666666	0.2293275407953959	0.3959942074620626
70111	ADGRA2	0.2715555803058755	FSD1L	0.1147787807358503	0.6666666666666666	0.2715555803058755	0.9382222469725421
70112	FSD1L	0.4872824957103946	FSD1L	0.137596818755833	1.0	0.4872824957103946	1.4872824957103945
70113	SUV39H1	-2.049199244273394	MAGEC1	0.0031650162423408	0.59375	-1.0	1.59375
70114	SMC4	-1.0226855748089692	MAGEC1	0.0031641024816826	0.5625	-1.0	1.5625
70115	NSMCE2	-1.002359732233674	MAGEC1	0.0107086599556059	0.90625	-1.0	1.90625
70116	ING1	-0.7412267256813859	MAGEC1	0.0051233178671907	0.875	-0.7412267256813859	1.6162267256813858
70117	ALB	-0.6649369456716281	MAGEC1	0.0018885012288114	0.375	-0.6649369456716281	1.039936945671628
70118	ARNTL	-0.6532272251114906	MAGEC1	0.0035504362432785	0.6875	-0.6532272251114906	1.3407272251114906
70119	RHAG	-0.5787762350994066	MAGEC1	0.0047206209692776	0.78125	-0.5787762350994066	1.3600262350994066
70120	TP53	-0.5741651185305784	MAGEC1	0.0048887147325403	0.84375	-0.5741651185305784	1.4179151185305785
70121	PAGE5	-0.47108557261107	MAGEC1	0.0032165568233066	0.625	-0.47108557261107	1.09608557261107
70122	BPIFB2	-0.4624539888098893	MAGEC1	0.0012071718274293	0.25	-0.4624539888098893	0.7124539888098893
70123	AMMECR1	-0.4516214391052577	MAGEC1	0.0009409943418482	0.125	-0.4516214391052577	0.5766214391052578
70124	MAGED4B	-0.3441056260822167	MAGEC1	0.0009560754821267	0.15625	-0.3441056260822167	0.5003556260822166
70125	IGFBP1	-0.3014407703636119	MAGEC1	0.0037657556941121	0.71875	-0.3014407703636119	1.020190770363612
70126	B2M	-0.2703331879623302	MAGEC1	0.0048475561702835	0.8125	-0.2703331879623302	1.08283318796233
70199	FASTKD5	0.2078781456253444	MAGEC1	0.002551473766241	0.5	0.2078781456253444	0.7078781456253445
70200	ROCK2	0.2253071384206848	MAGEC1	0.0024551560359972	0.4375	0.2253071384206848	0.6628071384206848
70201	GAGE1	0.2382614972172131	MAGEC1	0.000145902832042	0.03125	0.2382614972172131	0.2695114972172131
70202	DCAF5	0.2528980663746272	MAGEC1	0.0010346204641373	0.1875	0.2528980663746272	0.4403980663746272
70203	ECHDC2	0.2574326670534212	MAGEC1	0.0043367316136852	0.75	0.2574326670534212	1.0074326670534213
70204	CACHD1	0.2617271507644533	MAGEC1	0.0461891171257277	0.96875	0.2617271507644533	1.2304771507644534
70205	NUF2	0.2964569234106571	MAGEC1	0.0014944251166926	0.28125	0.2964569234106571	0.5777069234106571
70206	CCDC110	0.299290282741618	MAGEC1	0.0006224937280356	0.0625	0.299290282741618	0.361790282741618
70207	ZNF595	0.3448568667811689	MAGEC1	0.0035156995444608	0.65625	0.3448568667811689	1.001106866781169
70208	HMMR	0.3752431204308474	MAGEC1	0.0007181048478463	0.09375	0.3752431204308474	0.4689931204308474
70209	RECQL4	0.5165994605400702	MAGEC1	0.0016036442100147	0.3125	0.5165994605400702	0.8290994605400702
70210	F2	0.7141704999724082	MAGEC1	0.0118761097138643	0.9375	0.7141704999724082	1.6516704999724081
70211	MAGEA10	1.0392200754837213	MAGEC1	0.0024764847657298	0.46875	1.0	1.46875
70212	RUSC2	1.0859339571067217	MAGEC1	0.0022368645781642	0.40625	1.0	1.40625
70213	PRAME	1.3871530005214705	MAGEC1	0.0031506463208125	0.53125	1.0	1.53125
70214	OIP5	1.6812728151889111	MAGEC1	0.0011327062096369	0.21875	1.0	1.21875
70215	RAD51	2.1677645501215657	MAGEC1	0.0016950632009588	0.34375	1.0	1.34375
70216	MAGEA4	3.0603839957068404	MAGEC1	0.5682899368976365	1.0	1.0	2.0
70371	CHAF1A	-0.0	TAF6L	0.0527195476260823	0.3333333333333333	-0.0	0.3333333333333333
70481	TADA1	0.047044996811691	TAF6L	0.1317604080310021	1.0	0.047044996811691	1.047044996811691
70485	TAF6L	0.1134270163711867	TAF6L	0.1277998988713429	0.6666666666666666	0.1134270163711867	0.7800936830378533
70486	VAMP5	-0.1405400649932495	C12orf73	0.1072908258394917	0.6	-0.1405400649932495	0.7405400649932494
70494	HARS2	-0.0	C12orf73	0.0608433157816448	0.2	-0.0	0.2
70511	RIPOR1	-0.0	C12orf73	0.1540477689126208	0.8	-0.0	0.8
70521	ETFB	0.0528803244433425	C12orf73	0.1574009103548902	1.0	0.0528803244433425	1.0528803244433425
70526	R3HDM2	0.1939599573934187	C12orf73	0.0744505651931901	0.4	0.1939599573934187	0.5939599573934187
70702	A2M	-0.0	SERPINA3	0.076772344957463	0.6666666666666666	-0.0	0.6666666666666666
70837	ITIH3	0.010009719844025	SERPINA3	0.0739389462554361	0.3333333333333333	0.010009719844025	0.3433430531773583
70910	VWF	0.0913602286234394	SERPINA3	0.208896104739604	1.0	0.0913602286234394	1.0913602286234394
70988	JPH4	0.0329716078986893	FAM171A1	0.3056120143280663	1.0	0.0329716078986893	1.0329716078986892
70997	RASIP1	0.117178704647419	FAM171A1	0.0501338596564259	0.3333333333333333	0.117178704647419	0.45051203798075234
70999	FAM171A1	0.3692037901312318	FAM171A1	0.2451808162603299	0.6666666666666666	0.3692037901312318	1.0358704567978985
71297	SNX2	0.0272297352051502	COMMD8	0.0640753532279719	1.0	0.0272297352051502	1.0272297352051503
71467	NEMP1	-0.0	PEX10	0.0702062973392286	0.5	-0.0	0.5
71499	UBQLN4	-0.0	PEX10	0.0787287482512845	1.0	-0.0	1.0
72212	CSE1L	0.1752077176242015	CSE1L	0.4840255660801587	1.0	0.1752077176242015	1.1752077176242015
72217	DAAM2	-0.0360693550014	ARPC3	0.0898075889248268	0.6666666666666666	-0.0360693550014	0.7027360216680666
72706	WIPF1	0.0265847147920874	ARPC3	0.1953220695139732	1.0	0.0265847147920874	1.0265847147920875
72717	ARPC2	0.0538438418665324	ARPC3	0.0720359770138868	0.3333333333333333	0.0538438418665324	0.3871771751998657
72720	BUB1B	-0.0414506012561016	ANAPC13	0.1362110302108042	1.0	-0.0414506012561016	1.0414506012561016
72743	FBXL19	-0.0130896106993158	ANAPC13	0.0674264155443328	0.6666666666666666	-0.0130896106993158	0.6797562773659824
73067	KLHL41	0.0478125098749569	ANAPC13	0.0524772521235689	0.3333333333333333	0.0478125098749569	0.3811458432082902
73976	POLR3E	0.1433253618236505	POLR3B	0.3670780347800998	1.0	0.1433253618236505	1.1433253618236505
73977	SPAG6	-0.131298019604451	CTAGE1	0.1982043550997667	1.0	-0.131298019604451	1.131298019604451
73986	CABLES1	-0.0333807648723436	CTAGE1	0.0594452309246961	0.5	-0.0333807648723436	0.5333807648723436
74350	GORASP2	0.0187235530285892	GCC2	0.0514345417635526	0.2	0.0187235530285892	0.2187235530285892
74351	RAB19	0.0187475133673667	GCC2	0.0846593723455165	0.4	0.0187475133673667	0.4187475133673667
74359	NSF	0.0254264180154365	GCC2	0.1110558191139483	0.8	0.0254264180154365	0.8254264180154366
74375	GOLGA5	0.0601937015266614	GCC2	0.0953708149848956	0.6	0.0601937015266614	0.6601937015266613
74376	GCC2	0.2587965553797772	GCC2	0.1608440336925303	1.0	0.2587965553797772	1.258796555379777
74965	EXOSC2	0.0420843618450954	EXOSC7	0.2374508789684944	1.0	0.0420843618450954	1.0420843618450955
75041	SLC12A5	0.0	SLC4A3	0.1260302990191193	0.75	0.0	0.75
75087	RASGRF1	0.0	SLC4A3	0.0731277404809576	0.25	0.0	0.25
75128	CABP1	0.1131248112287623	SLC4A3	0.1373512620065731	1.0	0.1131248112287623	1.1131248112287624
75129	CA11	0.2057078463483852	SLC4A3	0.0779017542941772	0.5	0.2057078463483852	0.7057078463483852
75142	KIF14	-0.0415435016687059	TSPAN9	0.1046462726685643	0.6666666666666666	-0.0415435016687059	0.7082101683353725
75207	TEAD4	0.0	TSPAN9	0.0598577153626878	0.3333333333333333	0.0	0.3333333333333333
75338	TSPAN9	0.3147469439830923	TSPAN9	0.2840548369877572	1.0	0.3147469439830923	1.3147469439830923
75473	A2M	-0.0	ITIH3	0.1839774972974892	1.0	-0.0	1.0
75556	NOTCH4	0.0065710185685347	ITIH3	0.0572184009476283	0.3333333333333333	0.0065710185685347	0.339904351901868
75638	HBA2	0.1608501953678719	ITIH3	0.1148078520611159	0.6666666666666666	0.1608501953678719	0.8275168620345386
75640	COL3A1	-0.2098153203628112	CSRP2	0.0009156464284439	0.14285714285714285	-0.2098153203628112	0.35267246321995405
75641	BUB1B	-0.201053719144646	CSRP2	0.0044762819784427	0.2857142857142857	-0.201053719144646	0.4867680048589317
75731	MYL9	0.0	CSRP2	0.2419227695850546	1.0	0.0	1.0
75760	PRKG1	0.0	CSRP2	0.0744167469563338	0.8571428571428571	0.0	0.8571428571428571
75988	MYLK	0.0934021583222008	CSRP2	0.0580702022891646	0.7142857142857143	0.0934021583222008	0.8076878726079151
75996	AEBP1	0.3636108570809939	CSRP2	0.006812524451562	0.42857142857142855	0.3636108570809939	0.7921822856524224
75997	CSRP2	0.4641332953441671	CSRP2	0.0342541412117506	0.5714285714285714	0.4641332953441671	1.0355618667727384
75998	PLS3	-0.2323848270444283	HIST2H3PS2	0.0023160736028689	0.5	-0.2323848270444283	0.7323848270444283
75999	HDAC9	-0.2137732561853992	HIST2H3PS2	0.002589832156444	0.75	-0.2137732561853992	0.9637732561853992
76849	MAPK14	0.2226715911227109	HIST2H3PS2	2.1283304948422158e-06	0.25	0.2226715911227109	0.4726715911227109
76850	CXCL8	0.768308631135218	HIST2H3PS2	0.1944742172988012	1.0	0.768308631135218	1.768308631135218
77470	TPI1	0.0013893519918569	RPLP1	0.0524660615675199	0.3333333333333333	0.0013893519918569	0.33472268532519023
77513	SRPRB	0.0134007364338467	RPLP1	0.0672893170818526	0.6666666666666666	0.0134007364338467	0.6800674031005133
77541	GAPDH	0.0439837667039457	RPLP1	0.1528606198820073	1.0	0.0439837667039457	1.0439837667039458
77736	SACM1L	0.082035344589959	INPP5K	0.1348510040554255	0.6666666666666666	0.082035344589959	0.7487020112566256
77737	INPP5K	0.1322151355137662	INPP5K	0.4264800080043118	1.0	0.1322151355137662	1.1322151355137662
77739	MYO1C	0.223450236258838	INPP5K	0.0062982860518442	0.3333333333333333	0.223450236258838	0.5567835695921713
77952	ADAP1	0.0776600251968944	COX19	0.1226447584644316	1.0	0.0776600251968944	1.0776600251968944
77955	COX11	0.1880011602474022	COX19	0.0757461868429888	0.5	0.1880011602474022	0.6880011602474022
78006	NR3C1	-0.0091389182165621	GTF2F1	0.0539292889655596	0.25	-0.0091389182165621	0.2591389182165621
78271	FANCI	0.0	GTF2F1	0.0680039690854774	0.75	0.0	0.75
78650	HIST1H2BO	0.0270377240471135	GTF2F1	0.0618223743881285	0.5	0.0270377240471135	0.5270377240471135
78659	GTF2F2	0.1999424071288726	GTF2F1	0.3382306448663522	1.0	0.1999424071288726	1.1999424071288727
78660	B3GALT5	-0.2427610946299426	ALOXE3	0.0206030147740511	0.5	-0.2427610946299426	0.7427610946299426
78661	L2HGDH	-0.2319892643899644	ALOXE3	0.0118285838128757	0.16666666666666666	-0.2319892643899644	0.39865593105663105
78684	ZWILCH	-0.0515718199333382	ALOXE3	0.0503765267958652	0.6666666666666666	-0.0515718199333382	0.7182384866000049
78743	SGPL1	-0.0	ALOXE3	0.0708754675574998	0.8333333333333334	-0.0	0.8333333333333334
78750	ZC3HAV1L	-0.0	ALOXE3	0.1018530887981156	1.0	-0.0	1.0
78845	GATA2	0.2283174399785963	ALOXE3	0.0122786964863139	0.3333333333333333	0.2283174399785963	0.5616507733119296
78977	LDB2	0.0772845893537003	PALM2-AKAP2	0.4074793132789308	1.0	0.0772845893537003	1.0772845893537002
78984	CORO2B	0.1042716675575611	PALM2-AKAP2	0.080581169602264	0.4	0.1042716675575611	0.5042716675575611
78986	SNX22	0.1134230287929593	PALM2-AKAP2	0.1369655943909326	0.8	0.1134230287929593	0.9134230287929593
78992	NEXN	0.1551242426124488	PALM2-AKAP2	0.0686881155517326	0.2	0.1551242426124488	0.3551242426124488
78993	STX11	0.1662563175082354	PALM2-AKAP2	0.1048317533693093	0.6	0.1662563175082354	0.7662563175082354
79201	ATP2C2	0.0	ATP5PF	0.0974960878496168	1.0	0.0	1.0
79550	WDTC1	0.0246843824553386	ATP5PF	0.0512431458153509	0.5	0.0246843824553386	0.5246843824553385
79570	FBXO10	-1.337529266600998	KRT40	0.027925499105198	0.7272727272727273	-1.0	1.7272727272727273
79571	PARL	-0.5891906831693406	KRT40	0.0043964177795759	0.2727272727272727	-0.5891906831693406	0.8619179558966134
79572	C5orf15	-0.3953518925892788	KRT40	0.0026751185059539	0.18181818181818182	-0.3953518925892788	0.5771700744074606
79573	ALB	-0.3311084073204616	KRT40	0.0173545692460937	0.5454545454545454	-0.3311084073204616	0.876562952775007
79574	KRT24	-0.2800605588161658	KRT40	0.0015742887048773	0.09090909090909091	-0.2800605588161658	0.3709696497252567
79575	KRT10	-0.0969530874151637	KRT40	0.0668909713377839	0.9090909090909091	-0.0969530874151637	1.0060439965060728
79624	KRT15	0.0	KRT40	0.0532883414203901	0.8181818181818182	0.0	0.8181818181818182
79663	SGCB	0.2332971483175878	KRT40	0.0107766680582329	0.45454545454545453	0.2332971483175878	0.6878426028630423
79664	KRT7	0.2765361924710527	KRT40	0.017788368853355	0.6363636363636364	0.2765361924710527	0.912899828834689
79665	KRT6A	0.4502551802319591	KRT40	0.0080059617557042	0.36363636363636365	0.4502551802319591	0.8138915438683227
79666	KRT23	1.8783817354743808	KRT40	0.3112511688882864	1.0	1.0	2.0
79693	DOCK4	-0.0215956509011328	DENR	0.0951578535681772	0.5	-0.0215956509011328	0.5215956509011328
80138	DENR	0.0972299681983566	DENR	0.3552043704369336	1.0	0.0972299681983566	1.0972299681983566
80139	QRICH1	-0.3876444851350059	ZMYM5	0.0892702544359047	1.0	-0.3876444851350059	1.3876444851350058
80197	MAMDC2	-0.0	ZMYM5	0.0766787318139144	0.5	-0.0	0.5
81049	DDX55	0.0034216504736454	SNRPA	0.0750574055467585	0.5	0.0034216504736454	0.5034216504736454
81088	MCM7	0.0192845587126792	SNRPA	0.1950174159050145	1.0	0.0192845587126792	1.019284558712679
81121	RBMS3	-0.0	CMC1	0.0637100734566395	0.25	-0.0	0.25
81147	COX5A	0.0643106118245679	CMC1	0.0695589875522879	0.75	0.0643106118245679	0.8143106118245679
81150	COA3	0.1125208252659166	CMC1	0.2086806830265924	1.0	0.1125208252659166	1.1125208252659167
81153	COX5B	0.2819251470352901	CMC1	0.0673154660974222	0.5	0.2819251470352901	0.7819251470352901
81194	CASP3	-0.0084510878559201	PIP5K1A	0.0557709244802187	0.75	-0.0084510878559201	0.7584510878559201
81263	INPP5A	0.0	PIP5K1A	0.0502866855064451	0.25	0.0	0.25
81330	BRCC3	-0.0	PIP5K1A	0.0535288692498709	0.5	-0.0	0.5
81566	PLCL1	0.0154708113444075	PIP5K1A	0.0671934836778252	1.0	0.0154708113444075	1.0154708113444075
82441	THAP11	0.0223072471808235	CTCF	0.0516402531846452	1.0	0.0223072471808235	1.0223072471808234
83109	ENOSF1	0.1562182851510532	YES1	0.0636116076043606	0.5	0.1562182851510532	0.6562182851510532
83110	YES1	0.2934413222731309	YES1	0.1491184392621897	1.0	0.2934413222731309	1.293441322273131
83111	ADCY2	-0.2785784887197048	AKAP6	0.0098151492545374	0.4444444444444444	-0.2785784887197048	0.7230229331641492
83112	HOMER2	-0.2629782633389351	AKAP6	0.0105746273488028	0.6666666666666666	-0.2629782633389351	0.9296449300056018
83113	COL14A1	-0.2607830800821117	AKAP6	0.0021675553025432	0.1111111111111111	-0.2607830800821117	0.3718941911932228
83114	AJAP1	-0.2073021844143234	AKAP6	0.0022682539801409	0.2222222222222222	-0.2073021844143234	0.4295244066365456
83154	MINDY4	-0.0592532710328289	AKAP6	0.0738788518104618	0.8888888888888888	-0.0592532710328289	0.9481421599217177
83346	ADGRB2	0.1677723806217064	AKAP6	0.1343790618651957	1.0	0.1677723806217064	1.1677723806217064
83348	MEF2D	0.2054982566842642	AKAP6	0.0100368862809657	0.5555555555555556	0.2054982566842642	0.7610538122398198
83349	SRRM2	0.2348578107110209	AKAP6	0.0137388945600884	0.7777777777777778	0.2348578107110209	1.0126355884887988
83350	ATP2A2	0.2735442669144446	AKAP6	0.0071733352013769	0.3333333333333333	0.2735442669144446	0.6068776002477779
83351	TMCO1	-0.1065274920730737	ZNF469	0.0630424384503891	0.6666666666666666	-0.1065274920730737	0.7731941587397403
83466	CAV2	0.0180918027620446	ZNF469	0.0767323352601643	1.0	0.0180918027620446	1.0180918027620447
83476	NFIB	0.0447529641505698	ZNF469	0.0585475172690114	0.3333333333333333	0.0447529641505698	0.3780862974839031
84094	WDR43	0.0259009581994497	NOC4L	0.3138198176849621	1.0	0.0259009581994497	1.0259009581994496
84103	HECW2	-0.1109602940065023	HEATR1	0.053445160134334	0.3333333333333333	-0.1109602940065023	0.44429362733983563
84333	CCT4	0.0	HEATR1	0.0826214318642416	1.0	0.0	1.0
84342	BOP1	-0.0	HEATR1	0.0515691537685509	0.16666666666666666	-0.0	0.16666666666666666
84538	EIF3B	0.0	HEATR1	0.0546330604414702	0.5	0.0	0.5
84713	KIF11	0.0420482511779351	HEATR1	0.0612308023964567	0.8333333333333334	0.0420482511779351	0.8753815845112685
84726	CTPS1	0.0609525415624335	HEATR1	0.0589306997013477	0.6666666666666666	0.0609525415624335	0.7276192082291001
84821	PARD6A	0.0	EPHB6	0.0620939143181603	0.2	0.0	0.2
84858	PTPN1	-0.0	EPHB6	0.0894432720833344	0.6	-0.0	0.6
84875	CAMK2G	0.0	EPHB6	0.091267084966702	0.8	0.0	0.8
85077	EPHA6	0.0865157417480907	EPHB6	0.1435952942047021	1.0	0.0865157417480907	1.0865157417480906
85079	NAPB	0.0908809709169469	EPHB6	0.0770765203024901	0.4	0.0908809709169469	0.49088097091694693
85325	LIMS2	0.03589624490839	LIMS1	0.1466238796459365	0.5	0.03589624490839	0.53589624490839
85349	TNS1	0.10175647029325	LIMS1	0.1644206881871216	1.0	0.10175647029325	1.10175647029325
85362	GGCT	-0.0440789017831078	RIPOR1	0.1148489564846253	0.3333333333333333	-0.0440789017831078	0.3774122351164411
85440	CLIC5	0.1816041192964334	RIPOR1	0.2160501259575717	0.6666666666666666	0.1816041192964334	0.8482707859631
85441	DOCK4	0.2426375927317997	RIPOR1	0.3698703822959069	1.0	0.2426375927317997	1.2426375927317996
85444	EIF4EBP1	-0.0484378661495828	MAP3K12	0.0759056871057768	0.25	-0.0484378661495828	0.2984378661495828
85447	MAPK1	-0.0339936408010183	MAP3K12	0.0766841475753556	0.5	-0.0339936408010183	0.5339936408010183
85452	PHLDA1	-0.0242371532198266	MAP3K12	0.2037631194846234	1.0	-0.0242371532198266	1.0242371532198267
85564	TARSL2	0.0	MAP3K12	0.1020588266667331	0.75	0.0	0.75
85664	BBC3	-0.0354784277292847	SIRT4	0.0519862725983279	0.25	-0.0354784277292847	0.2854784277292847
85989	RNF10	0.0	SIRT4	0.0882370286870011	0.5	0.0	0.5
86191	PI4K2A	0.0576994031794392	SIRT4	0.1735930480473792	1.0	0.0576994031794392	1.0576994031794391
86197	APOE	0.0905766381275087	SIRT4	0.1303041816221743	0.75	0.0905766381275087	0.8405766381275087
86248	TRHDE	-0.011740650813044	DNPEP	0.0674350767199546	0.6666666666666666	-0.011740650813044	0.6784073174797106
86269	PSMC4	-8.354092783468737e-07	DNPEP	0.0528912071746609	0.3333333333333333	-8.354092783468737e-07	0.3333341687426117
86286	DUS1L	0.0	DNPEP	0.0865819004912176	0.8333333333333334	0.0	0.8333333333333334
86291	MDH2	0.0	DNPEP	0.0634736975368284	0.5	0.0	0.5
86421	CRIM1	0.0925006951060996	DNPEP	0.1059015913382948	1.0	0.0925006951060996	1.0925006951060996
86422	DNPEP	0.3072445098859473	DNPEP	0.0515243451767207	0.16666666666666666	0.3072445098859473	0.47391117655261394
86423	PCDH19	-0.0546158450666295	SERPINI2	0.1335165368130464	1.0	-0.0546158450666295	1.0546158450666294
86424	ZBBX	-0.0379173211972376	SERPINI2	0.115948024987127	0.6666666666666666	-0.0379173211972376	0.7045839878639042
86431	SERPINF2	-0.0	SERPINI2	0.0613875716350427	0.3333333333333333	-0.0	0.3333333333333333
86472	LAMP1	-0.083909658348887	TLR7	0.1136415470810077	1.0	-0.083909658348887	1.083909658348887
86483	CDH1	-0.0196256171982015	TLR7	0.0589317799103889	0.3333333333333333	-0.0196256171982015	0.3529589505315348
87236	PECAM1	0.0218266428163284	TLR7	0.0670506915784353	0.6666666666666666	0.0218266428163284	0.688493309482995
87270	KIF14	-0.0395542571877987	ARL8B	0.0985974314705911	0.8	-0.0395542571877987	0.8395542571877987
87528	ITPR1	-0.0	ARL8B	0.1133249524877703	1.0	-0.0	1.0
87578	STX11	0.0	ARL8B	0.0872768347843785	0.6	0.0	0.6
87630	RILP	0.0	ARL8B	0.0533301077361572	0.4	0.0	0.4
87705	ARL8B	0.2775666381040226	ARL8B	0.014333657582097	0.2	0.2775666381040226	0.4775666381040226
87706	HPSE	-0.3188643555993273	NDST3	0.0104064360932325	0.42857142857142855	-0.3188643555993273	0.7474357841707558
87747	CHPF2	-0.0	NDST3	0.0945541681486439	0.8571428571428571	-0.0	0.8571428571428571
87782	FGFR4	0.0128322738747252	NDST3	0.1524142234828413	1.0	0.0128322738747252	1.0128322738747253
87810	DCN	0.114463108033586	NDST3	0.0568922210930536	0.7142857142857143	0.114463108033586	0.8287488223193002
87818	TOP2B	0.2218447513288606	NDST3	0.0243829304875918	0.5714285714285714	0.2218447513288606	0.793273322757432
87819	CHSY1	0.2409387891326706	NDST3	0.0019195400654609	0.14285714285714285	0.2409387891326706	0.38379593198981343
87820	CMBL	0.2965362626879451	NDST3	0.0055602965111034	0.2857142857142857	0.2965362626879451	0.5822505484022308
88217	RAB3C	0.0035014642075281	TMEM151B	0.0551196478175561	1.0	0.0035014642075281	1.0035014642075282
88238	FMN2	-0.3435088303271117	MYH7	0.0003920203602096	0.3	-0.3435088303271117	0.6435088303271117
88239	VPS13D	-0.2087930817119653	MYH7	0.0005110305892565	0.4	-0.2087930817119653	0.6087930817119653
88359	CENPE	-0.0	MYH7	0.0731376978746518	0.8	-0.0	0.8
88859	PDLIM2	0.0	MYH7	0.196605495864346	1.0	0.0	1.0
88889	MYOZ2	0.2156563987115056	MYH7	0.0001607986764193	0.2	0.2156563987115056	0.4156563987115056
88890	ACTR10	0.2287356074720796	MYH7	0.0005407510431397	0.5	0.2287356074720796	0.7287356074720797
88891	RHOG	0.2477307909887284	MYH7	0.000155556858932	0.1	0.2477307909887284	0.3477307909887284
88892	CYCS	0.2944199119323718	MYH7	0.0031305496670724	0.7	0.2944199119323718	0.9944199119323718
88893	DNAH3	0.3056900091995128	MYH7	0.0012833620959481	0.6	0.3056900091995128	0.9056900091995128
88894	TCAP	0.381975055119897	MYH7	0.0860459558546456	0.9	0.381975055119897	1.281975055119897
88896	AATK	-0.0606508948154373	DRAP1	0.067234146745596	0.3333333333333333	-0.0606508948154373	0.3939842281487706
89071	PHF19	0.1384662638851928	DRAP1	0.1599457482679842	0.6666666666666666	0.1384662638851928	0.8051329305518594
89073	DR1	0.207374329580349	DRAP1	0.1746492430137944	1.0	0.207374329580349	1.207374329580349
89074	HLA-DPB1	-0.0608400023730459	GID8	0.0764954659741926	0.5	-0.0608400023730459	0.5608400023730459
89185	RANBP9	0.075578030187267	GID8	0.1333692248169865	1.0	0.075578030187267	1.075578030187267
89186	HIF1A	-0.2625670645825271	RGCC	0.0041834539395628	0.2	-0.2625670645825271	0.4625670645825271
89277	CA4	0.0	RGCC	0.0788442627728035	0.6	0.0	0.6
89334	CDC25C	0.000263899565078	RGCC	0.093443403971228	0.8	0.000263899565078	0.800263899565078
89417	TCAP	0.2083979486630746	RGCC	0.009378448655554	0.4	0.2083979486630746	0.6083979486630746
89418	RGCC	0.300897227877159	RGCC	0.4759366139915026	1.0	0.300897227877159	1.300897227877159
89424	FLAD1	-0.0431616087549417	UROS	0.137237882135362	1.0	-0.0431616087549417	1.0431616087549418
89726	NUF2	-0.0755440686160948	NHSL2	0.0624696074173706	0.4	-0.0755440686160948	0.47554406861609483
89792	RBMS3	0.0564690950067308	NHSL2	0.3941935929866714	1.0	0.0564690950067308	1.0564690950067308
89802	NEGR1	0.1288891757880236	NHSL2	0.0518240494131685	0.2	0.1288891757880236	0.3288891757880236
89804	PKHD1L1	0.1916808740300621	NHSL2	0.115028553757269	0.8	0.1916808740300621	0.9916808740300621
89805	NHSL2	0.2901603030068085	NHSL2	0.0859623808969118	0.6	0.2901603030068085	0.8901603030068085
90042	AGER	0.1109936086315484	CA1	0.0605270491545062	0.6	0.1109936086315484	0.7109936086315484
90052	SLC4A1	0.1669198910265232	CA1	0.0697961444169918	0.8	0.1669198910265232	0.9669198910265232
90054	HBA2	0.2475027635267916	CA1	0.036589080593611	0.4	0.2475027635267916	0.6475027635267916
90055	HBA1	0.3480122218027902	CA1	0.011251138344574	0.2	0.3480122218027902	0.5480122218027902
90056	HBB	0.4595898067009639	CA1	0.5242804224359815	1.0	0.4595898067009639	1.4595898067009638
90057	DTL	-0.0653079416610699	COMMD7	0.1090444394111924	1.0	-0.0653079416610699	1.0653079416610698
90208	LMO7	0.0	COMMD7	0.0515942998249533	0.2	0.0	0.2
90239	CORO2B	0.0	COMMD7	0.0564982914644011	0.6	0.0	0.6
90276	ADGRL2	0.0073786546510763	COMMD7	0.0545966771436258	0.4	0.0073786546510763	0.4073786546510763
90317	COMMD9	0.1013871868267256	COMMD7	0.1019126288883527	0.8	0.1013871868267256	0.9013871868267256
90366	SYNE1	0.0085824481777332	LRRC45	0.0554642697729965	0.5	0.0085824481777332	0.5085824481777332
90390	NEK5	0.2400226000433817	LRRC45	0.3876557343046642	1.0	0.2400226000433817	1.2400226000433816
90702	MCM3	0.0168960910213035	NELFCD	0.0519763263481112	0.3333333333333333	0.0168960910213035	0.35022942435463683
90708	GTF3C4	0.0358869420679824	NELFCD	0.1076370342654896	1.0	0.0358869420679824	1.0358869420679824
90709	MCM2	0.0458650973824526	NELFCD	0.0569564284488431	0.6666666666666666	0.0458650973824526	0.7125317640491192
90766	CCT3	-0.0072892889449579	CTTNBP2	0.0582504901549487	1.0	-0.0072892889449579	1.0072892889449578
91086	CTTNBP2	0.2103084236115294	CTTNBP2	0.0407207021260844	0.5	0.2103084236115294	0.7103084236115293
91223	TEKT4	0.0	GAS8	0.063347144361739	0.75	0.0	0.75
91275	CFAP100	0.0866172778861556	GAS8	0.123923943259524	1.0	0.0866172778861556	1.0866172778861556
91276	CFAP58	0.0881175782924481	GAS8	0.0527988639535725	0.25	0.0881175782924481	0.3381175782924481
91279	SPAG6	0.1460879282499728	GAS8	0.0532797079192519	0.5	0.1460879282499728	0.6460879282499727
91645	MTX2	0.0096443344361283	NDUFB6	0.0547641520361732	0.5	0.0096443344361283	0.5096443344361283
91660	PTGES2	0.0163342917763073	NDUFB6	0.2043221040262308	1.0	0.0163342917763073	1.0163342917763074
91714	ALDH18A1	-0.0273491333890208	PDXP	0.0708224056320543	0.25	-0.0273491333890208	0.2773491333890208
91725	TNXB	-0.016954453575657	PDXP	0.1127077031137464	0.75	-0.016954453575657	0.766954453575657
91793	DPYSL2	0.0	PDXP	0.1611588932123292	1.0	0.0	1.0
91890	PLPP3	0.0722769772369238	PDXP	0.0812121380894071	0.5	0.0722769772369238	0.5722769772369238
91896	KATNBL1	-0.1684035932133903	HOXC4	0.0645807320115751	0.75	-0.1684035932133903	0.9184035932133903
92043	HOXA5	0.0140922973711232	HOXC4	0.0570035778050342	0.25	0.0140922973711232	0.2640922973711232
92065	HOXC4	0.1297395596972098	HOXC4	0.1506650008822829	1.0	0.1297395596972098	1.1297395596972097
92066	NOTCH1	0.1493609537558078	HOXC4	0.0625165048742987	0.5	0.1493609537558078	0.6493609537558078
92089	PLK1	-0.0258987192329623	ACTR1A	0.0691962445830767	0.5	-0.0258987192329623	0.5258987192329623
92216	PHACTR1	0.0	ACTR1A	0.0692328320124353	0.6666666666666666	0.0	0.6666666666666666
92407	MYO19	0.0	ACTR1A	0.0537586959566692	0.16666666666666666	0.0	0.16666666666666666
92714	MCM7	-0.0	ACTR1A	0.0804523948317484	0.8333333333333334	-0.0	0.8333333333333334
92820	SPTBN1	0.0093330279635553	ACTR1A	0.0561753344355906	0.3333333333333333	0.0093330279635553	0.3426663612968886
92913	ACTR1A	0.1024514266746756	ACTR1A	0.095591612902607	1.0	0.1024514266746756	1.1024514266746757
93379	NPR1	-0.0	POLR2H	0.0810594674786347	0.5	-0.0	0.5
93786	POLR2H	0.0876683201389863	POLR2H	0.3736302277237133	1.0	0.0876683201389863	1.0876683201389863
94462	DKC1	0.0	DDX10	0.1907683677071668	1.0	0.0	1.0
94583	PAICS	0.0163333068240298	DDX10	0.0614437439287708	0.3333333333333333	0.0163333068240298	0.3496666401573631
94647	DDX10	0.0774284400079637	DDX10	0.0799844423222332	0.6666666666666666	0.0774284400079637	0.7440951066746303
94653	SCRIB	-0.0992636309498719	NRBP2	0.1236678578855077	0.75	-0.0992636309498719	0.8492636309498719
94662	SF3B4	-0.0316193498592065	NRBP2	0.0717865594226266	0.5	-0.0316193498592065	0.5316193498592066
94724	ARHGEF6	0.1335476574421203	NRBP2	0.0685757054276298	0.25	0.1335476574421203	0.38354765744212027
94726	NRBP2	0.4529111979120804	NRBP2	0.4056847719227511	1.0	0.4529111979120804	1.4529111979120803
94727	CLDN5	-0.0774721605399622	MRPL40	0.0672084017481876	0.5	-0.0774721605399622	0.5774721605399622
95198	MRPL12	0.0898310670803522	MRPL40	0.3360273437570545	1.0	0.0898310670803522	1.0898310670803522
95537	TXNDC5	0.164838289747334	SPCS3	0.1297575641253236	0.6666666666666666	0.164838289747334	0.8315049564140007
95539	DERL3	0.1916942405300181	SPCS3	0.3702633549434647	1.0	0.1916942405300181	1.1916942405300182
95540	SSR4	0.2232436409567596	SPCS3	0.0387446227202816	0.3333333333333333	0.2232436409567596	0.5565769742900929
95800	MRPL12	0.0126224380616849	MRPL55	0.1278009182277081	0.6666666666666666	0.0126224380616849	0.6792891047283516
95812	ZNF184	0.0224873878130318	MRPL55	0.0795063863344885	0.3333333333333333	0.0224873878130318	0.3558207211463651
95828	DUS1L	0.079828292096971	MRPL55	0.1326544504868177	1.0	0.079828292096971	1.079828292096971
95829	ATAD5	-0.0838268217806998	COX16	0.0735689150096512	0.5	-0.0838268217806998	0.5838268217806998
95830	APOC1	-0.0606055576112376	COX16	0.1892316261120148	1.0	-0.0606055576112376	1.0606055576112376
96001	ZFAT	-0.0	STARD8	0.0676424789707048	1.0	-0.0	1.0
96287	CELF3	0.0	SF1	0.0996649460843674	1.0	0.0	1.0
96659	CASC3	0.0004268806505314	SF1	0.0980154119868075	0.6666666666666666	0.0004268806505314	0.667093547317198
96668	SNRNP40	0.0028187365244185	SF1	0.070991540829269	0.3333333333333333	0.0028187365244185	0.3361520698577518
97494	EPS15	0.1040636667688998	EPS15	0.4821647470425436	1.0	0.1040636667688998	1.1040636667688999
97501	DDX39A	-0.0877587878634049	CEP126	0.1011019992628038	0.5	-0.0877587878634049	0.5877587878634049
97507	SPDL1	-0.0509456652772964	CEP126	0.2241988375256484	1.0	-0.0509456652772964	1.0509456652772964
97565	TRPC6	0.0720151910426649	CEP126	0.0635880531925376	0.25	0.0720151910426649	0.3220151910426649
97567	LIMCH1	0.0931306521645244	CEP126	0.1122597648481975	0.75	0.0931306521645244	0.8431306521645244
97832	THBS2	0.0357812281127428	ADAMTS4	0.0551942663877547	0.3333333333333333	0.0357812281127428	0.36911456144607613
97858	LOX	0.0689573248728435	ADAMTS4	0.0738024629990416	0.6666666666666666	0.0689573248728435	0.7356239915395102
97870	COL4A1	0.120617648759986	ADAMTS4	0.0794493758357129	1.0	0.120617648759986	1.120617648759986
97875	OBSCN	-0.0864284727562157	EMC3	0.0588907369540589	0.6666666666666666	-0.0864284727562157	0.7530951394228823
97880	HRC	-0.0451948329325572	EMC3	0.0774414593683165	1.0	-0.0451948329325572	1.045194832932557
97887	DNAJC18	-0.0310841128796072	EMC3	0.0521957771867772	0.3333333333333333	-0.0310841128796072	0.36441744621294053
98388	NTNG1	0.0721526730612768	LAMB2	0.0598767217380382	0.3333333333333333	0.0721526730612768	0.40548600639461013
98389	SPARCL1	0.0732843420418731	LAMB2	0.3765544449534448	1.0	0.0732843420418731	1.0732843420418732
98399	SH2D3C	0.1136831616559376	LAMB2	0.1517927257877416	0.6666666666666666	0.1136831616559376	0.7803498283226042
98402	KCNA4	-0.0632323923158798	RPS15	0.0625602165576486	0.5	-0.0632323923158798	0.5632323923158798
98920	MRPL58	0.0	RPS15	0.0641086086605772	0.75	0.0	0.75
99272	NME1	0.0346564477160739	RPS15	0.0550061957031472	0.25	0.0346564477160739	0.2846564477160739
99285	PPP1R14B	0.0643734474794088	RPS15	0.188665129725672	1.0	0.0643734474794088	1.0643734474794089
99287	IL4I1	-0.2163748019374057	MAOB	0.0066465446135784	0.5	-0.2163748019374057	0.7163748019374057
99709	MAOB	0.9247065106422356	MAOB	0.6690167418325699	1.0	0.9247065106422356	1.9247065106422356
99729	PNMA5	-0.0	ZNF251	0.0559998702720377	0.3333333333333333	-0.0	0.3333333333333333
99755	ARMCX1	0.146755423987841	ZNF251	0.1157750408186346	1.0	0.146755423987841	1.146755423987841
99756	GTF2B	0.2047836510222224	ZNF251	0.0590959074317533	0.6666666666666666	0.2047836510222224	0.871450317688889
100388	CHGA	0.029594372573042	TAC1	0.0520836247988477	0.25	0.029594372573042	0.279594372573042
100397	SLC32A1	0.0352425924344601	TAC1	0.054383503233626	0.5	0.0352425924344601	0.5352425924344602
100407	PNOC	0.0714325030084412	TAC1	0.1486819404714058	1.0	0.0714325030084412	1.0714325030084413
100409	TAC1	0.0793941549608451	TAC1	0.0560680875657309	0.75	0.0793941549608451	0.8293941549608451
100829	KIFC1	0.0215463654568393	GTF2H4	0.0627881114901155	0.5	0.0215463654568393	0.5215463654568393
100841	GTF2H1	0.1128120873364017	GTF2H4	0.0985081209002347	1.0	0.1128120873364017	1.1128120873364018
100973	MCM7	0.0	ANP32B	0.1304477927954272	0.75	0.0	0.75
101006	KIF20A	-0.0	ANP32B	0.0750455338690898	0.5	-0.0	0.5
101130	NCBP1	0.0489007358608608	ANP32B	0.1353491882376402	1.0	0.0489007358608608	1.0489007358608609
101138	CDCA7	0.0641847824672918	ANP32B	0.0569601161615497	0.25	0.0641847824672918	0.3141847824672918
101439	GOLGA5	0.0923652484337379	TRIP11	0.3670877320223052	1.0	0.0923652484337379	1.0923652484337378
101440	TRIP11	0.1089110855027182	TRIP11	0.0723539446388614	0.5	0.1089110855027182	0.6089110855027182
101762	EMP1	-0.2333895474299855	NNMT	0.0026420385874959	0.5	-0.2333895474299855	0.7333895474299855
101763	SYDE1	-0.2274751702561434	NNMT	0.0001606810814271	0.16666666666666666	-0.2274751702561434	0.39414183692281
101907	COL5A2	-0.0	NNMT	0.431527563608257	1.0	-0.0	1.0
102031	ITGB1	0.2082434982545557	NNMT	0.0003423882637059	0.3333333333333333	0.2082434982545557	0.541576831587889
102032	LOXL2	0.2152905718169966	NNMT	0.0495089215203034	0.6666666666666666	0.2152905718169966	0.8819572384836633
102033	NNMT	1.0430719432202409	NNMT	0.1572846888057496	0.8333333333333334	1.0	1.8333333333333335
102509	NSD2	-0.0	SUMO2	0.0528200144437836	1.0	-0.0	1.0
103099	FOXO3	0.0331942454666367	MAPKAPK5	0.0773867337042109	0.5	0.0331942454666367	0.5331942454666367
103107	EEF2K	0.0721052693323592	MAPKAPK5	0.1094538604907818	1.0	0.0721052693323592	1.0721052693323592
103184	CCL24	0.2135205567764098	PRG2	0.0040563251586938	0.5	0.2135205567764098	0.7135205567764098
103185	CLC	1.1978429974259484	PRG2	0.6007752765763166	1.0	1.0	2.0
103186	JUP	-0.2055539864056297	LRG1	0.003887682620064	0.125	-0.2055539864056297	0.3305539864056297
103287	IL33	0.0	LRG1	0.0591421883532816	0.625	0.0	0.625
103309	A2M	0.0	LRG1	0.1546508436169411	1.0	0.0	1.0
103415	TGFBR2	0.0	LRG1	0.0502359534629643	0.5	0.0	0.5
103479	PLA2G2A	0.2103722528242047	LRG1	0.0098645599758249	0.25	0.2103722528242047	0.4603722528242047
103480	C7	0.2188982644815813	LRG1	0.0756221222992099	0.75	0.2188982644815813	0.9688982644815813
103481	SLC11A1	0.2622187478160427	LRG1	0.0111020640149046	0.375	0.2622187478160427	0.6372187478160427
103482	FGA	0.3496367270475846	LRG1	0.0810003052767558	0.875	0.3496367270475846	1.2246367270475846
103986	NECTIN4	-0.0	MAGI3	0.1381699086111623	0.5	-0.0	0.5
104277	MAGI3	0.4930253296414005	MAGI3	0.5323563118115966	1.0	0.4930253296414005	1.4930253296414004
104561	SF3B3	0.0	CTNNBL1	0.1116572274889003	0.75	0.0	0.75
104636	NELFCD	0.0	CTNNBL1	0.0716657280314672	0.5	0.0	0.5
104648	DSN1	0.0	CTNNBL1	0.1372511556539798	1.0	0.0	1.0
104843	SMARCC1	0.0151350521986558	CTNNBL1	0.0667105503555752	0.25	0.0151350521986558	0.2651350521986558
105379	CDC6	0.0926392287517974	CDK12	0.1092830716107612	0.5	0.0926392287517974	0.5926392287517974
105380	CDK12	0.1722479029943339	CDK12	0.3251516153871776	1.0	0.1722479029943339	1.172247902994334
105789	CCT4	0.0	RPL27A	0.0676798380088494	0.5	0.0	0.5
106200	NME1	0.0093010244722762	RPL27A	0.1205230852725703	1.0	0.0093010244722762	1.0093010244722762
106524	TUT7	0.0	DHX36	0.1617464724391862	0.6666666666666666	0.0	0.6666666666666666
106729	SMC4	0.0010234298827408	DHX36	0.1225549142557309	0.3333333333333333	0.0010234298827408	0.3343567632160741
106848	DHX36	0.1956004795275839	DHX36	0.2759588374900831	1.0	0.1956004795275839	1.1956004795275839
106850	KCNN4	-0.0499635327244921	KCTD13	0.1189223279378646	1.0	-0.0499635327244921	1.049963532724492
107009	GGT5	-0.4647625016819122	S100A3	0.0240932682576241	0.42857142857142855	-0.4647625016819122	0.8933339302533407
107010	S100PBP	-0.2025269072697843	S100A3	0.0020757569382836	0.14285714285714285	-0.2025269072697843	0.3453840501269272
107084	AGER	0.0388472680090859	S100A3	0.2006387892351558	0.8571428571428571	0.0388472680090859	0.895990125151943
107105	MYO9A	0.0996482030840851	S100A3	0.0539911975556875	0.5714285714285714	0.0996482030840851	0.6710767745126565
107110	GJC2	0.1159113916922279	S100A3	0.1094552930030208	0.7142857142857143	0.1159113916922279	0.8301971059779422
107120	MAP4	0.24307984722082	S100A3	0.0029427447632705	0.2857142857142857	0.24307984722082	0.5287941329351057
107121	S100A3	0.6442273034466575	S100A3	0.2549236809397261	1.0	0.6442273034466575	1.6442273034466575
107484	SRPK1	-0.0114327594069374	GLYR1	0.09866009455432	0.6666666666666666	-0.0114327594069374	0.6780994260736041
107812	ALDOB	0.015894897888299	GLYR1	0.0763197058028114	0.3333333333333333	0.015894897888299	0.3492282312216323
107830	GLYR1	0.1412026775049533	GLYR1	0.1237782968711735	1.0	0.1412026775049533	1.1412026775049533
108085	CBARP	0.0565193294739679	EYS	0.0982168303369688	1.0	0.0565193294739679	1.0565193294739679
108089	COMP	-0.2128338512647394	RHCE	0.0155930781115768	0.5	-0.2128338512647394	0.7128338512647394
108191	YBX3	0.2137047374529845	RHCE	0.0320580788332105	0.6666666666666666	0.2137047374529845	0.8803714041196511
108192	GCNT2	0.2304106464884648	RHCE	0.0492790733767859	0.8333333333333334	0.2304106464884648	1.0637439798217982
108193	DHCR24	0.2362811619246879	RHCE	0.0066197875865808	0.3333333333333333	0.2362811619246879	0.5696144952580212
108194	SLC4A1	0.313175817827864	RHCE	0.0064803990909977	0.16666666666666666	0.313175817827864	0.4798424844945307
108195	HBB	0.7205551896156455	RHCE	0.5442037518689825	1.0	0.7205551896156455	1.7205551896156455
108197	HSPA12B	-0.0483753501627056	EEF1E1	0.0570630161471799	0.3333333333333333	-0.0483753501627056	0.3817086834960389
108294	ARHGAP31	-0.0	EEF1E1	0.0617087176872335	0.6666666666666666	-0.0	0.6666666666666666
108841	EEF1E1	0.0991692774334084	EEF1E1	0.1272470328391462	1.0	0.0991692774334084	1.0991692774334083
108857	MPDU1	-0.0424760907518231	PLXDC1	0.0752219736419726	0.3333333333333333	-0.0424760907518231	0.3758094240851564
108954	CORO2B	0.1587616705349653	PLXDC1	0.2303623154672998	1.0	0.1587616705349653	1.1587616705349653
108956	PECAM1	0.1942153688514494	PLXDC1	0.173988269031722	0.6666666666666666	0.1942153688514494	0.860882035518116
109808	CXCL8	0.1456543168827626	HIST2H4B	0.1263418567212146	1.0	0.1456543168827626	1.1456543168827626
109815	PMF1-BGLAP	0.0	ZNF595	0.05073023578706	0.25	0.0	0.25
109842	NIPA2	0.0	ZNF595	0.0628665062116262	0.5	0.0	0.5
109855	MAGEC1	0.0841053841738253	ZNF595	0.066933922920425	0.75	0.0841053841738253	0.8341053841738253
109856	TRIM28	0.0901955690154879	ZNF595	0.0894959432661699	1.0	0.0901955690154879	1.0901955690154879
109885	DCAF10	0.0	ZNF580	0.1128819088359055	0.8	0.0	0.8
109890	CARD11	0.0	ZNF580	0.0772230250269453	0.2	0.0	0.2
109899	SCGN	0.0	ZNF580	0.0858111382966524	0.4	0.0	0.4
109912	CHGB	0.0837409288976451	ZNF580	0.175872235146803	1.0	0.0837409288976451	1.0837409288976452
109913	ZNF580	0.1105042933028995	ZNF580	0.102209245240953	0.6	0.1105042933028995	0.7105042933028994
109915	PLA2G5	-0.0754248107606673	MRPS23	0.1477268871397597	0.6666666666666666	-0.0754248107606673	0.742091477427334
110166	TUFM	0.028066993207608	MRPS23	0.1071644971309813	0.3333333333333333	0.028066993207608	0.36140032654094134
110180	MRPL12	0.0801691363940007	MRPS23	0.1948478932971447	1.0	0.0801691363940007	1.0801691363940007
110264	PKP3	-0.0051266689644046	FBXO7	0.2816418811444197	1.0	-0.0051266689644046	1.0051266689644045
110723	QKI	0.0980894371882142	FBXO7	0.0671616057718646	0.3333333333333333	0.0980894371882142	0.43142277052154754
110726	SLC4A1	0.2886133073512924	FBXO7	0.2501487034261982	0.6666666666666666	0.2886133073512924	0.955279974017959
110967	SNAP91	0.0	KCNJ4	0.055716883693264	1.0	0.0	1.0
111245	ASPM	-0.0010580036619034	PTPDC1	0.0693370723526971	1.0	-0.0010580036619034	1.0010580036619035
111453	CCNB1	-0.0	PTPDC1	0.051500796252136	0.3333333333333333	-0.0	0.3333333333333333
111471	TP53BP1	-0.0	PTPDC1	0.0580222071075575	0.6666666666666666	-0.0	0.6666666666666666
111746	TCF21	0.0911300378165805	GP1BB	0.0514122631346975	0.6	0.0911300378165805	0.6911300378165804
111758	TUBB1	0.1752594324280305	GP1BB	0.2717843589777627	1.0	0.1752594324280305	1.1752594324280305
111760	RANBP2	0.2011373515406744	GP1BB	0.0010323418033754	0.2	0.2011373515406744	0.4011373515406744
111761	ITGA2B	0.2476476957073489	GP1BB	0.0016236673051805	0.4	0.2476476957073489	0.6476476957073489
111762	PF4	0.4135532692021225	GP1BB	0.1899008743440385	0.8	0.4135532692021225	1.2135532692021225
112156	UBA2	0.0393448402798361	LSM14A	0.1843386049930805	1.0	0.0393448402798361	1.0393448402798362
112162	LSM14A	0.0783486329813746	LSM14A	0.1035765651366192	0.5	0.0783486329813746	0.5783486329813746
112165	SPDL1	-0.0553511809232269	C12orf4	0.0972717632706927	0.75	-0.0553511809232269	0.8053511809232269
112169	CHAF1B	-0.0236198728007091	C12orf4	0.2836604870883336	1.0	-0.0236198728007091	1.023619872800709
112242	TTLL7	0.0240222133816471	C12orf4	0.0716544522203846	0.5	0.0240222133816471	0.5240222133816471
112252	CPNE9	0.0887329321722018	C12orf4	0.0641249925597756	0.25	0.0887329321722018	0.3387329321722018
112767	SCML2	0.0	KDM1A	0.092316450614112	1.0	0.0	1.0
113165	SHMT2	-0.0026736051470542	ALAD	0.1063669308233359	0.8	-0.0026736051470542	0.8026736051470542
113215	FLAD1	-0.0	ALAD	0.2132108205110135	1.0	-0.0	1.0
113334	NSD2	-0.0	ALAD	0.0608937626197757	0.4	-0.0	0.4
113517	CAT	0.0469750867252192	ALAD	0.0544898484800537	0.2	0.0469750867252192	0.24697508672521923
113534	MGAM	0.1558794459656615	ALAD	0.0822034877716999	0.6	0.1558794459656615	0.7558794459656615
113814	MYLK	0.082944548601979	HAMP	0.0774082531194027	0.5	0.082944548601979	0.582944548601979
113819	MGP	0.1071829782094488	HAMP	0.1551128629978722	1.0	0.1071829782094488	1.1071829782094489
113821	RPH3A	-0.1324391921769835	CACNA1B	0.0773352323876067	1.0	-0.1324391921769835	1.1324391921769834
114909	SMARCC1	0.0155366536229836	CHD2	0.0761735835819602	0.5	0.0155366536229836	0.5155366536229836
114920	CCNL2	0.0411304624498379	CHD2	0.1258547807064982	1.0	0.0411304624498379	1.0411304624498379
115263	RNPS1	0.0024611125268989	CD2BP2	0.0943564939585594	0.6666666666666666	0.0024611125268989	0.6691277791935655
115305	ATAD5	0.019490940676889	CD2BP2	0.0541029275667791	0.3333333333333333	0.019490940676889	0.3528242740102223
115330	CD2BP2	0.1780482793401046	CD2BP2	0.2429988071031057	1.0	0.1780482793401046	1.1780482793401046
116216	SRPRA	0.0228122064460914	RPL12	0.0635186545064233	0.5	0.0228122064460914	0.5228122064460914
116229	GAPDH	0.0559904787894165	RPL12	0.3770289692847003	1.0	0.0559904787894165	1.0559904787894165
116230	COL5A1	-0.2050941637273241	DDAH1	0.0019454879906275	0.25	-0.2050941637273241	0.45509416372732414
116262	COX5A	-0.0192824040716942	DDAH1	0.0663755906114964	0.75	-0.0192824040716942	0.7692824040716942
116406	PRMT8	0.2187444636315846	DDAH1	0.0354266702412943	0.5	0.2187444636315846	0.7187444636315846
116407	DDAH1	0.7455713652166889	DDAH1	0.5099572196210178	1.0	0.7455713652166889	1.7455713652166889
116675	DYNLRB2	0.073433467964216	IFT43	0.3015156983289659	1.0	0.073433467964216	1.073433467964216
116678	ZMYND10	0.0816655211735933	IFT43	0.1068795365328116	0.5	0.0816655211735933	0.5816655211735933
116679	RNASE1	-0.3920759101542712	EPX	0.0382480733195766	0.75	-0.3920759101542712	1.1420759101542712
116680	GPX1	-0.20394659751326	EPX	0.0026609103015486	0.25	-0.20394659751326	0.45394659751326
116819	PCLAF	0.214609313005459	EPX	0.0047158325477203	0.5	0.214609313005459	0.7146093130054589
116820	CLC	1.4517976221243118	EPX	0.5164230931394239	1.0	1.0	2.0
117103	ASPA	0.0046891186224405	APEH	0.055272621811662	0.5	0.0046891186224405	0.5046891186224405
117178	CAT	0.0512142120148625	APEH	0.1549322332306647	1.0	0.0512142120148625	1.0512142120148624
117252	EIF6	-0.0	RPS6KC1	0.1178967483328065	1.0	-0.0	1.0
117281	TGFBR2	0.0	RPS6KC1	0.0510479087199035	0.3333333333333333	0.0	0.3333333333333333
117355	NEK7	0.0582392336642641	RPS6KC1	0.0999975781398852	0.6666666666666666	0.0582392336642641	0.7249059003309307
117708	NDUFB9	0.2146942800378704	UQCR10	0.2880384129443227	1.0	0.2146942800378704	1.2146942800378704
117709	CYC1	0.2756003257399339	UQCR10	0.0777031828428517	0.5	0.2756003257399339	0.775600325739934
117710	AP1S2	-0.1162239553723486	AP1S1	0.0987545318331366	0.6666666666666666	-0.1162239553723486	0.7828906220390153
117908	AP1M2	0.0	AP1S1	0.1387580900451418	1.0	0.0	1.0
118058	AP1G1	0.107487915786199	AP1S1	0.0839561001780001	0.3333333333333333	0.107487915786199	0.4408212491195323
118059	DBI	-0.246404620858034	CT45A3	0.0211497593629848	0.42857142857142855	-0.246404620858034	0.6749760494294625
118060	IFI6	-0.2170393761390926	CT45A3	0.0116520483657867	0.14285714285714285	-0.2170393761390926	0.3598965189962354
118090	PARD6B	0.0	CT45A3	0.0610684902734796	0.5714285714285714	0.0	0.5714285714285714
118098	ING1	0.3399927439475357	CT45A3	0.0195288129480272	0.2857142857142857	0.3399927439475357	0.6257070296618215
118099	PRAME	0.6051186415435548	CT45A3	0.1784077203782735	0.8571428571428571	0.6051186415435548	1.462261498686412
118100	INTS3	1.0566054131617175	CT45A3	0.0637003357635887	0.7142857142857143	1.0	1.7142857142857144
118101	TKTL1	1.4652400045301184	CT45A3	0.2433869487818932	1.0	1.0	2.0
118102	SYT11	-0.071188132028924	MRPL24	0.2243691976982132	1.0	-0.071188132028924	1.071188132028924
118543	TACO1	0.0	MRPL24	0.1081151315629688	0.6666666666666666	0.0	0.6666666666666666
118732	MRPL12	0.0334909828678685	MRPL24	0.0793121674630661	0.3333333333333333	0.0334909828678685	0.3668243162012018
119234	RHOB	0.0323073488839915	EXOC2	0.1343867271549917	1.0	0.0323073488839915	1.0323073488839916
119238	BMPER	0.036464042343952	EXOC2	0.0519297678381889	0.3333333333333333	0.036464042343952	0.3697973756772853
119242	EXOC2	0.0933042205823199	EXOC2	0.0625994511672176	0.6666666666666666	0.0933042205823199	0.7599708872489865
119246	LMAN2	-0.0901250210084113	C8G	0.0503092167798394	0.5	-0.0901250210084113	0.5901250210084112
119345	C7	0.1280157735409467	C8G	0.0506388018235981	0.75	0.1280157735409467	0.8780157735409467
119351	C5AR1	0.2430436271680377	C8G	0.0074302850284481	0.25	0.2430436271680377	0.49304362716803773
119352	CD93	0.4027400156929386	C8G	0.5011989148842996	1.0	0.4027400156929386	1.4027400156929386
119577	ANKRD44	0.0407789277638119	PPP6R1	0.2950314901305979	1.0	0.0407789277638119	1.040778927763812
119583	PPP1R12C	0.0811939692655604	PPP6R1	0.0605550069101872	0.3333333333333333	0.0811939692655604	0.4145273025988937
119584	PPP6R1	0.182611667495411	PPP6R1	0.0993344784282775	0.6666666666666666	0.182611667495411	0.8492783341620777
119703	ADGRV1	0.0	NPC2	0.0503680568191754	0.5	0.0	0.5
119915	NPC2	0.5824663277646648	NPC2	0.4010231127125867	1.0	0.5824663277646648	1.582466327764665
120708	BRIX1	0.0601316642583488	EBNA1BP2	0.1153130964746691	0.6666666666666666	0.0601316642583488	0.7267983309250154
120709	NME1	0.0634306989442715	EBNA1BP2	0.0769330343543132	0.3333333333333333	0.0634306989442715	0.3967640322776048
120712	NSUN2	0.0680501584560083	EBNA1BP2	0.1304775764085709	1.0	0.0680501584560083	1.0680501584560083
120971	TENM2	0.0	NTNG1	0.0792943982331709	0.3333333333333333	0.0	0.3333333333333333
121068	ERC2	4.2824574503725966e-05	NTNG1	0.1015539546520348	0.6666666666666666	4.2824574503725966e-05	0.6667094912411704
121119	NTNG1	0.1976082045237966	NTNG1	0.1824998016096985	1.0	0.1976082045237966	1.1976082045237966
121653	PARD3B	0.0170662005823386	MYO3B	0.0595600134671798	0.25	0.0170662005823386	0.2670662005823386
121660	SVEP1	0.0218767084274275	MYO3B	0.1393114411432744	1.0	0.0218767084274275	1.0218767084274274
121685	PDZD2	0.0428848968104016	MYO3B	0.1178774300131324	0.5	0.0428848968104016	0.5428848968104016
121694	JPH4	0.0556983206717099	MYO3B	0.1283338380939486	0.75	0.0556983206717099	0.8056983206717099
121901	ARHGAP44	0.0	HOMER1	0.0515002070874899	0.25	0.0	0.25
122040	SPTBN1	0.0049813056596763	HOMER1	0.0852471608158769	0.5	0.0049813056596763	0.5049813056596762
122086	CLIC5	0.1029123571555969	HOMER1	0.1776408916143022	1.0	0.1029123571555969	1.102912357155597
122093	HOMER1	0.6011569619890259	HOMER1	0.1620168845861431	0.75	0.6011569619890259	1.3511569619890258
122117	JAM2	-0.016652936504855	ACBD3	0.0550011255504751	0.4	-0.016652936504855	0.416652936504855
122298	MELTF	0.0082641849622606	ACBD3	0.0516442697782015	0.2	0.0082641849622606	0.20826418496226062
122326	TMED3	0.0487532291832272	ACBD3	0.2361644901834688	1.0	0.0487532291832272	1.048753229183227
122327	EPRS	0.0536595289883586	ACBD3	0.1229253853296872	0.8	0.0536595289883586	0.8536595289883586
122329	ACBD3	0.0821579141309673	ACBD3	0.1181014499171367	0.6	0.0821579141309673	0.6821579141309673
122648	STX11	0.0	RAB8B	0.0741349612537358	0.5	0.0	0.5
122812	RAB8B	0.1169415942418357	RAB8B	0.2250099073607996	1.0	0.1169415942418357	1.1169415942418357
123110	PARD6B	0.0	PARD6A	0.0804208686728561	1.0	0.0	1.0
123197	SLC9A3R1	0.0	PARD6A	0.0529406555903549	0.5	0.0	0.5
123560	CXCL12	0.1081339724423722	ANG	0.2630179843953937	1.0	0.1081339724423722	1.1081339724423722
123562	ITIH3	0.1217402745607264	ANG	0.0747876098097325	0.5	0.1217402745607264	0.6217402745607264
123564	ESPL1	-0.0741048640097698	POC5	0.0500884550067037	0.25	-0.0741048640097698	0.3241048640097698
123599	PLK1	-0.0	POC5	0.0915354212076101	0.75	-0.0	0.75
123693	CEP120	0.1338637464604706	POC5	0.078511492991781	0.5	0.1338637464604706	0.6338637464604706
123695	CFAP52	0.249749077886195	POC5	0.2864726505478556	1.0	0.249749077886195	1.249749077886195
123906	DOCK2	0.0	ACTR2	0.0635805143737626	1.0	0.0	1.0
124605	ABCB7	-0.1058538386025413	MPP3	0.0708808471842192	0.5	-0.1058538386025413	0.6058538386025413
124685	SBF1	0.0	MPP3	0.1836517403172107	1.0	0.0	1.0
125166	NFASC	0.0559580535565242	SARM1	0.1219445061042648	0.6666666666666666	0.0559580535565242	0.7226247202231908
125172	RUNDC3A	0.0848010395941224	SARM1	0.0548348662796029	0.3333333333333333	0.0848010395941224	0.4181343729274557
125174	MAPK11	0.0953231130830989	SARM1	0.2433679959939339	1.0	0.0953231130830989	1.095323113083099
125346	MYL9	0.0	PPP1R12A	0.1602616164244703	1.0	0.0	1.0
125492	PRKG1	-0.0	PPP1R12A	0.1263602370155477	0.75	-0.0	0.75
125551	MYLK	0.0	PPP1R12A	0.0672209973366673	0.25	0.0	0.25
125831	RHOJ	0.0113556837844932	PPP1R12A	0.099138965835991	0.5	0.0113556837844932	0.5113556837844933
125917	CD36	-0.0554610807693803	MRPL39	0.0600814773266181	0.2	-0.0554610807693803	0.2554610807693803
126270	TACO1	0.0	MRPL39	0.0944615915395403	0.6	0.0	0.6
126433	COASY	0.0056562266694023	MRPL39	0.0637807033607804	0.4	0.0056562266694023	0.4056562266694023
126485	HSPD1	0.0579041955137297	MRPL39	0.1110759082235742	0.8	0.0579041955137297	0.8579041955137298
126488	MRPL12	0.0648797087011225	MRPL39	0.1606091955665313	1.0	0.0648797087011225	1.0648797087011226
126638	HBA2	0.0	SPTB	0.1390401949545373	0.8	0.0	0.8
126869	SPTB	0.0865954421390216	SPTB	0.1140205929593938	0.4	0.0865954421390216	0.4865954421390216
126871	SLC8A2	0.2054665733097929	SPTB	0.0015206978043163	0.2	0.2054665733097929	0.4054665733097929
126872	HBA1	0.2543760289890311	SPTB	0.1455940576617646	1.0	0.2543760289890311	1.2543760289890311
126873	HBB	0.622120259823693	SPTB	0.1289763674981333	0.6	0.622120259823693	1.222120259823693
126891	CCBE1	-0.0406868772516377	MTPAP	0.0524255359627749	0.5	-0.0406868772516377	0.5406868772516377
127157	MTPAP	0.2130379825802038	MTPAP	0.3930599194261258	1.0	0.2130379825802038	1.2130379825802038
127514	POLR2D	0.0173725584072115	IWS1	0.3078983981208196	1.0	0.0173725584072115	1.0173725584072115
127549	HIST1H2BO	0.0424935035589635	IWS1	0.0534099756593795	0.3333333333333333	0.0424935035589635	0.3758268368922968
127554	HIST1H2BD	0.065052910946669	IWS1	0.0860241534842959	0.6666666666666666	0.065052910946669	0.7317195776133356
127589	SERPING1	0.0	C1RL	0.100052570398742	0.3333333333333333	0.0	0.3333333333333333
127633	SLIT3	0.032171894252626	C1RL	0.2218246014474665	1.0	0.032171894252626	1.032171894252626
127647	CPA3	0.0590499912321031	C1RL	0.1119619562471755	0.6666666666666666	0.0590499912321031	0.7257166578987697
127675	ANLN	-0.029277177576381	TTC21B	0.1784141760371536	0.8	-0.029277177576381	0.8292771775763811
127842	RPGR	0.0261211553249025	TTC21B	0.1333624320839653	0.6	0.0261211553249025	0.6261211553249024
127852	WDR19	0.0337416520131816	TTC21B	0.0607041744511098	0.2	0.0337416520131816	0.23374165201318162
127858	SCN7A	0.0531626850189309	TTC21B	0.0617242827101573	0.4	0.0531626850189309	0.4531626850189309
127863	CFAP65	0.0671283921113127	TTC21B	0.2155405194917757	1.0	0.0671283921113127	1.0671283921113126
127870	DLEC1	-0.2046362600267051	ZNF506	0.1071654054253827	0.8333333333333334	-0.2046362600267051	1.0379695933600384
127871	SIRPB1	-0.0949043246994392	ZNF506	0.0618743113165544	0.5	-0.0949043246994392	0.5949043246994392
127872	PML	-0.0650497912945044	ZNF506	0.0550711149674973	0.16666666666666666	-0.0650497912945044	0.23171645796117107
127880	GSDMB	0.0	ZNF506	0.1935971989137991	1.0	0.0	1.0
127882	SIN3A	0.0096287413766526	ZNF506	0.0599299601511822	0.3333333333333333	0.0096287413766526	0.3429620747099859
127888	DGKI	0.1380013646425112	ZNF506	0.0764012035991404	0.6666666666666666	0.1380013646425112	0.8046680313091779
127947	TPX2	-0.0121818697089644	DCTN2	0.1097797848297569	0.75	-0.0121818697089644	0.7621818697089644
127969	KIFC1	-0.0066708073116617	DCTN2	0.0639294840073011	0.5	-0.0066708073116617	0.5066708073116617
128446	KIF17	0.0316798990147381	DCTN2	0.1124727263068181	1.0	0.0316798990147381	1.031679899014738
128469	SPTBN1	0.058723111548252	DCTN2	0.0558319581799067	0.25	0.058723111548252	0.308723111548252
128618	PLEKHA5	0.2726581657841976	PDZD11	0.3374524615310198	1.0	0.2726581657841976	1.2726581657841975
129553	GAPDH	0.0861868680567223	EIF4A1	0.5011238272032648	1.0	0.0861868680567223	1.0861868680567224
129593	FAM13B	0.1187316457480269	KIAA1191	0.0540651603049538	0.3333333333333333	0.1187316457480269	0.45206497908136023
129594	KCNA4	0.3180629286790718	KIAA1191	0.1536062559581365	0.6666666666666666	0.3180629286790718	0.9847295953457385
129595	KIAA1191	0.3233626508626742	KIAA1191	0.4560054995455389	1.0	0.3233626508626742	1.3233626508626741
129787	SF3B4	0.0	PCF11	0.0568758376097943	0.5	0.0	0.5
130116	POLR2D	0.0136554522404429	PCF11	0.0612246156481522	1.0	0.0136554522404429	1.0136554522404428
130132	MROH1	-0.0584924104295	PDE9A	0.126019073556019	1.0	-0.0584924104295	1.0584924104295
130139	NT5C2	-0.0343005817084162	PDE9A	0.0526250186656206	0.5	-0.0343005817084162	0.5343005817084162
130143	HPRT1	-0.0251823472330541	PDE9A	0.0970269939902805	0.75	-0.0251823472330541	0.7751823472330541
130342	ENPP3	0.0197184951417558	PDE9A	0.0515663144538714	0.25	0.0197184951417558	0.2697184951417558
130351	LDHA	-0.0760812210971619	SOD1	0.0637133856364891	0.5	-0.0760812210971619	0.5760812210971619
130635	GINS1	-0.0	SOD1	0.0701454160009847	0.75	-0.0	0.75
130732	NECTIN1	-0.0	SOD1	0.0935510812605465	1.0	-0.0	1.0
131230	SOD1	0.2457850342640883	SOD1	0.0267227899148108	0.25	0.2457850342640883	0.49578503426408826
131605	TDP1	0.0380692496501675	PPP4R3A	0.0568438276412864	0.5	0.0380692496501675	0.5380692496501676
131606	CPSF2	0.038839923681842	PPP4R3A	0.3172542910849888	1.0	0.038839923681842	1.038839923681842
131609	MRPL58	-0.2028880940466677	HBG1	0.0499993527121923	0.5714285714285714	-0.2028880940466677	0.7743166654752391
131610	UROS	-0.2010064365040957	HBG1	0.0085025927092351	0.42857142857142855	-0.2010064365040957	0.6295778650755243
131763	HP	0.2014145112033204	HBG1	0.0078098153644271	0.2857142857142857	0.2014145112033204	0.48712879691760613
131764	GYPA	0.21179548742715	HBG1	0.0039492866412665	0.14285714285714285	0.21179548742715	0.35465263028429284
131765	HBG1	0.2345074973983088	HBG1	0.0722899898255397	0.7142857142857143	0.2345074973983088	0.9487932116840231
131766	HBA2	0.2426973900220703	HBG1	0.1847331399369199	1.0	0.2426973900220703	1.2426973900220704
131767	HBB	0.3675986278398859	HBG1	0.1589704620211289	0.8571428571428571	0.3675986278398859	1.224741484982743
131768	RAD54L	-0.6771525223114736	ZNF112	0.1630952976687479	0.5	-0.6771525223114736	1.1771525223114736
131819	FCGRT	0.2663398369675347	ZNF112	0.2283446736076373	1.0	0.2663398369675347	1.2663398369675347
131973	APP	0.0854819913418036	SUMF1	0.0535647094727347	0.25	0.0854819913418036	0.3354819913418036
131975	FAM20C	0.1155371977294486	SUMF1	0.1493508016092488	1.0	0.1155371977294486	1.1155371977294486
131976	SULF1	0.1159751039420539	SUMF1	0.0748105164646406	0.5	0.1159751039420539	0.6159751039420539
131977	SUMF1	0.2589889292510505	SUMF1	0.1358842962424482	0.75	0.2589889292510505	1.0089889292510505
132665	MCM7	0.0	RBM8A	0.3679148803288758	1.0	0.0	1.0
132997	IGSF11	0.0	GPS2	0.0868934956025682	0.6666666666666666	0.0	0.6666666666666666
133038	HIST1H2BD	0.0434030423011644	GPS2	0.0690199549562401	0.3333333333333333	0.0434030423011644	0.3767363756344977
133043	HIST1H2BO	0.0625590313399704	GPS2	0.1324080853195707	1.0	0.0625590313399704	1.0625590313399704
133106	API5	0.006575764398184	TTC17	0.0846411009382338	0.6666666666666666	0.006575764398184	0.6732424310648506
133109	UGGT1	0.0332195482296148	TTC17	0.0523945987207667	0.3333333333333333	0.0332195482296148	0.36655288156294813
133113	TTC17	0.2224927940260243	TTC17	0.3102912734598568	1.0	0.2224927940260243	1.2224927940260244
133791	STOML2	0.0	DNAJA1	0.324951128898834	1.0	0.0	1.0
133907	APTX	0.0206515275133454	DNAJA1	0.057646589158548	0.6666666666666666	0.0206515275133454	0.687318194180012
133922	SMU1	0.0848198604612431	DNAJA1	0.0563643701339267	0.3333333333333333	0.0848198604612431	0.4181531937945764
133924	CCNB2	-0.1243195961066864	SSH3	0.055741652179499	0.5	-0.1243195961066864	0.6243195961066864
134186	SSH3	0.525406869349157	SSH3	0.3530860325634416	1.0	0.525406869349157	1.525406869349157
134187	EVC	-0.0019895583148335	NSG1	0.0729988629276389	0.6	-0.0019895583148335	0.6019895583148335
134221	CNTNAP2	0.0	NSG1	0.0504223254971169	0.2	0.0	0.2
134257	MYT1L	0.0	NSG1	0.0837496033849104	1.0	0.0	1.0
134267	TEF	0.0	NSG1	0.0606666140008594	0.4	0.0	0.4
134306	ELAVL4	0.0	NSG1	0.0814243345885629	0.8	0.0	0.8
134486	TTC21B	0.1063960950552102	CCDC65	0.0549359426267074	0.3333333333333333	0.1063960950552102	0.4397294283885435
134487	MAST4	0.1463530740308004	CCDC65	0.227211147682331	1.0	0.1463530740308004	1.1463530740308003
134488	IFT46	0.2356264358032482	CCDC65	0.1036351015001109	0.6666666666666666	0.2356264358032482	0.9022931024699148
134544	GRIA1	-0.0183921102815092	SRSF9	0.0683733310873494	0.3333333333333333	-0.0183921102815092	0.35172544361484254
135094	SART3	0.0201742668754012	SRSF9	0.0752752432526606	0.6666666666666666	0.0201742668754012	0.6868409335420679
135138	SRSF9	0.0895417311294795	SRSF9	0.383781232185838	1.0	0.0895417311294795	1.0895417311294795
135141	SLC7A5	-0.0543157882020696	WDR24	0.0770444755118892	0.75	-0.0543157882020696	0.8043157882020696
135148	SMARCB1	-0.0187126949834729	WDR24	0.0512341301277849	0.25	-0.0187126949834729	0.2687126949834729
135231	SESN1	0.0442271623248106	WDR24	0.1767457794536925	1.0	0.0442271623248106	1.0442271623248105
135235	WDTC1	0.0761046987225522	WDR24	0.059836141929598	0.5	0.0761046987225522	0.5761046987225522
135407	GRIA1	0.0351136451618521	ATRNL1	0.0921168749260489	0.5	0.0351136451618521	0.5351136451618521
135425	ASPA	0.0740575219969009	ATRNL1	0.2923199539253647	1.0	0.0740575219969009	1.0740575219969009
136138	CALD1	0.0156309450487754	ACTN1	0.0768900755730153	1.0	0.0156309450487754	1.0156309450487755
136159	CHN1	0.04079520395617	ACTN1	0.0581338018718526	0.5	0.04079520395617	0.54079520395617
136165	RASGRP4	-0.0447895788440303	SCAF11	0.0910970794137947	1.0	-0.0447895788440303	1.0447895788440302
136197	NUP155	0.0	SCAF11	0.0631458622714359	0.3333333333333333	0.0	0.3333333333333333
136284	SRSF9	0.0	SCAF11	0.0640500686606203	0.5	0.0	0.5
136441	ARID2	0.0309869350107928	SCAF11	0.0664154743738605	0.6666666666666666	0.0309869350107928	0.6976536016774594
136442	DDX23	0.0315346688407222	SCAF11	0.0527755435470847	0.16666666666666666	0.0315346688407222	0.19820133550738886
136447	SCAF11	0.2047568910263631	SCAF11	0.0887870951061353	0.8333333333333334	0.2047568910263631	1.0380902243596966
136462	PLPP3	-0.048077593458406	DPYD	0.0544804311896826	0.5	-0.048077593458406	0.548077593458406
137061	DPYD	0.7191664325410477	DPYD	0.3339302931962519	1.0	0.7191664325410477	1.7191664325410478
137347	POLR2D	0.0	TIA1	0.0568175903793154	0.5	0.0	0.5
137643	DKC1	0.0	TIA1	0.0614695671530911	0.75	0.0	0.75
137671	EXO1	0.0025128587711737	TIA1	0.0561721948632143	0.25	0.0025128587711737	0.2525128587711737
137710	CPSF3	0.0125988030155313	TIA1	0.1188278085744644	1.0	0.0125988030155313	1.0125988030155313
137814	PDZD3	0.0	SLC22A4	0.0733697332878077	0.5	0.0	0.5
137899	SLC12A3	-0.0	SLC22A4	0.0679916134629168	0.25	-0.0	0.25
137957	SLC7A8	0.0	SLC22A4	0.1061484993435314	0.75	0.0	0.75
137989	ABCC6	0.0176924583371616	SLC22A4	0.1270260292787565	1.0	0.0176924583371616	1.0176924583371616
138207	CPLX2	0.0	SYN3	0.0785961908565881	0.5	0.0	0.5
138235	CNTNAP2	0.0	SYN3	0.0661624402801591	0.3333333333333333	0.0	0.3333333333333333
138249	SYT7	0.0018878948087196	SYN3	0.0534469154273887	0.16666666666666666	0.0018878948087196	0.16855456147538625
138251	SLC17A7	0.0023660797111629	SYN3	0.1060982789209159	0.6666666666666666	0.0023660797111629	0.6690327463778295
138271	SYN2	0.0249369314062842	SYN3	0.1571467569631364	1.0	0.0249369314062842	1.0249369314062842
138277	SYN1	0.0354721770917545	SYN3	0.1245982965930087	0.8333333333333334	0.0354721770917545	0.8688055104250879
138296	ASAP1	-0.1367011775563875	COA5	0.1262807963968744	0.75	-0.1367011775563875	0.8867011775563876
138416	COA5	0.1062616163131545	COA5	0.0548062397746984	0.25	0.1062616163131545	0.3562616163131545
138419	COA3	0.1624079621171658	COA5	0.1183650092136471	0.5	0.1624079621171658	0.6624079621171658
138420	MT-CO2	0.2125541727656523	COA5	0.1631143943031096	1.0	0.2125541727656523	1.2125541727656524
138764	PSMD11	0.0	CDC27	0.090100141691694	0.75	0.0	0.75
139148	CDC6	0.0	CDC27	0.0572412330442125	0.25	0.0	0.25
139248	PSMD3	0.0072924927536683	CDC27	0.0820135761490431	0.5	0.0072924927536683	0.5072924927536683
139266	CDC27	0.2419351730301912	CDC27	0.1439970134644105	1.0	0.2419351730301912	1.2419351730301913
139630	WDR5	0.0	SURF6	0.1165126339251376	1.0	0.0	1.0
139664	NOP16	0.0267893249419123	SURF6	0.0946765674439779	0.6666666666666666	0.0267893249419123	0.693455991608579
139673	REXO4	0.0767641223399067	SURF6	0.0793767338324468	0.3333333333333333	0.0767641223399067	0.41009745567324
139923	SNX2	0.0012587560001182	VPS41	0.053580707976638	0.5	0.0012587560001182	0.5012587560001182
139972	WDFY4	0.0426665105099349	VPS41	0.0502974228468514	0.25	0.0426665105099349	0.2926665105099349
139978	FIG4	0.0594497476567934	VPS41	0.1069772125556647	0.75	0.0594497476567934	0.8094497476567935
139981	VPS39	0.0839532535230145	VPS41	0.1996724621063932	1.0	0.0839532535230145	1.0839532535230145
139983	MYT1L	-0.2850732940251888	SOX2	0.0085770288004325	0.6666666666666666	-0.2850732940251888	0.9517399606918554
140353	SOX2	0.0	SOX2	0.3483291677293794	1.0	0.0	1.0
140725	ZIC2	0.2694381219207094	SOX2	0.0018557498519679	0.3333333333333333	0.2694381219207094	0.6027714552540426
140726	ATOX1	-0.2103712758732794	QRICH2	0.0340452603143533	0.4	-0.2103712758732794	0.6103712758732794
140758	ANKRD29	0.0	QRICH2	0.0655266033092337	0.8	0.0	0.8
140771	MMP25	0.1199537182029327	QRICH2	0.0509432039364872	0.6	0.1199537182029327	0.7199537182029326
140772	IDNK	0.2177173899210273	QRICH2	0.0263816734623863	0.2	0.2177173899210273	0.4177173899210273
140773	DENND3	1.372488355820854	QRICH2	0.3680554222626099	1.0	1.0	2.0
140849	SNAP47	0.0	EXOC3L2	0.0654097719631561	0.5	0.0	0.5
140928	FERMT2	0.0065645462442976	EXOC3L2	0.0555978407799575	0.25	0.0065645462442976	0.2565645462442976
140959	STX12	0.043264173739487	EXOC3L2	0.0788116804063475	1.0	0.043264173739487	1.043264173739487
140972	THSD1	0.1093829253303489	EXOC3L2	0.0673656859759193	0.75	0.1093829253303489	0.8593829253303489
141749	PFDN4	0.1157907780009055	PFDN5	0.4092981344041574	1.0	0.1157907780009055	1.1157907780009055
141909	PPIAL4G	0.0	PTGES3L-AARSD1	0.0562438934776112	0.5	0.0	0.5
142020	MYOZ1	0.0	PTGES3L-AARSD1	0.0762197517799649	1.0	0.0	1.0
142066	ALYREF	-0.1086107250848472	FYTTD1	0.0581744481655792	0.3333333333333333	-0.1086107250848472	0.4419440584181805
142067	POM121C	-0.0753999674924389	FYTTD1	0.0615089066641789	0.6666666666666666	-0.0753999674924389	0.7420666341591056
142301	FYTTD1	0.2077516522537403	FYTTD1	0.1361230620524462	1.0	0.2077516522537403	1.2077516522537404
142302	DDX28	-0.2298410577307537	CFHR2	0.0130292599192148	0.25	-0.2298410577307537	0.4798410577307537
142387	C7	0.186754807578612	CFHR2	0.3074657362758038	1.0	0.186754807578612	1.186754807578612
142389	C8B	0.2192485584786174	CFHR2	0.051440655468835	0.75	0.2192485584786174	0.9692485584786175
142390	PTX3	0.3035369790798443	CFHR2	0.0461213716660268	0.5	0.3035369790798443	0.8035369790798443
142391	NCAPH	-0.077356474246342	TBCK	0.2396429470560646	1.0	-0.077356474246342	1.077356474246342
142405	PRC1	-0.022741368779047	TBCK	0.1635933436870711	0.6666666666666666	-0.022741368779047	0.6894080354457136
142532	NIM1K	0.0623603074369543	TBCK	0.0737409728305843	0.3333333333333333	0.0623603074369543	0.3956936407702876
142910	NDUFS2	-0.1349366460120319	ARL6IP6	0.1315566969006208	0.5	-0.1349366460120319	0.6349366460120319
142973	PLEKHH2	0.0877137272867836	ARL6IP6	0.1354260139137849	1.0	0.0877137272867836	1.0877137272867836
143781	RACGAP1	0.0172817834509689	CDC25C	0.0752351391364345	1.0	0.0172817834509689	1.0172817834509689
143807	GMNN	0.0594417390019362	CDC25C	0.060242829497011	0.5	0.0594417390019362	0.5594417390019362
143850	SLC12A3	-0.0	SLC17A3	0.0881798077186444	0.5	-0.0	0.5
143870	SLC17A1	0.0	SLC17A3	0.3366438009100359	1.0	0.0	1.0
144406	CR1	0.2107661289666818	CFP	0.1126962930775451	0.5	0.2107661289666818	0.7107661289666818
144407	CD93	0.2483481706813826	CFP	0.3330707811095572	1.0	0.2483481706813826	1.2483481706813826
144751	SYN1	0.0273849631911535	PRRT2	0.0628201734982442	0.5	0.0273849631911535	0.5273849631911535
144767	ATP2B3	0.0523669078265609	PRRT2	0.0517664343618673	0.25	0.0523669078265609	0.3023669078265609
144775	SLC6A7	0.0843161605678247	PRRT2	0.1021383532614637	1.0	0.0843161605678247	1.0843161605678246
144779	PRKCG	0.0918992983112575	PRRT2	0.0709892201550252	0.75	0.0918992983112575	0.8418992983112575
144783	LMNB1	-0.0608946630106614	PLEC	0.1301407562442601	1.0	-0.0608946630106614	1.0608946630106615
145086	HSPB2	-0.0	PLEC	0.0831089942309162	0.5	-0.0	0.5
145772	MKKS	-0.0	LDHAL6A	0.0545136468621366	0.5	-0.0	0.5
145948	ACLY	0.0250910217362509	LDHAL6A	0.1021320256852131	1.0	0.0250910217362509	1.025091021736251
146079	GYPC	0.0	ITIH4	0.2710704414200073	1.0	0.0	1.0
146456	VWF	0.075074284046685	ITIH4	0.0886794933506686	0.5	0.075074284046685	0.575074284046685
146659	ACSL6	0.051713867080046	IGSF11	0.0960663809808363	0.6666666666666666	0.051713867080046	0.7183805337467126
146661	PLP1	0.0863949768115048	IGSF11	0.0572403322074179	0.3333333333333333	0.0863949768115048	0.41972831014483813
146662	CDH20	0.0987723340613571	IGSF11	0.2381249417789547	1.0	0.0987723340613571	1.098772334061357
146665	KRT6A	-0.0627857237583734	TRAPPC2L	0.0605568009295907	0.5	-0.0627857237583734	0.5627857237583734
146729	BRIX1	-0.0	TRAPPC2L	0.0807652794868872	0.75	-0.0	0.75
146842	TCF25	0.0249868015120576	TRAPPC2L	0.0505220430333062	0.25	0.0249868015120576	0.2749868015120576
146850	PKHD1L1	0.0726166172115561	TRAPPC2L	0.2618047331849486	1.0	0.0726166172115561	1.072616617211556
146853	CTNNA1	-0.2204176233279643	DSC1	0.0053034143457063	0.16666666666666666	-0.2204176233279643	0.38708428999463096
146940	FREM2	0.0	DSC1	0.0529748089362849	0.6666666666666666	0.0	0.6666666666666666
147005	PDZD2	0.2698028105306572	DSC1	0.0092899543167859	0.3333333333333333	0.2698028105306572	0.6031361438639905
147006	PATJ	0.2878095325772059	DSC1	0.0566065124953165	0.8333333333333334	0.2878095325772059	1.1211428659105391
147007	CASZ1	0.3110903962682542	DSC1	0.1449707687638283	1.0	0.3110903962682542	1.3110903962682543
147008	KRT77	0.533757759817935	DSC1	0.0460160861076504	0.5	0.533757759817935	1.033757759817935
147263	STARD8	0.0773913316228089	NEK7	0.1790757283547896	0.5	0.0773913316228089	0.5773913316228089
147271	NEK7	0.2928568829947267	NEK7	0.3920029881423388	1.0	0.2928568829947267	1.2928568829947267
147276	COPS2	-0.0239316419600114	SCFD1	0.0509373369524827	0.5	-0.0239316419600114	0.5239316419600114
147658	SCFD1	0.2065491432211533	SCFD1	0.4336722905108446	1.0	0.2065491432211533	1.2065491432211533
147787	NUDT1	0.0	EIF3G	0.0556909624214719	0.3333333333333333	0.0	0.3333333333333333
147888	PSME3	-0.0	EIF3G	0.0745886121748869	0.6666666666666666	-0.0	0.6666666666666666
148007	RANBP1	0.0	EIF3G	0.1223578899205606	1.0	0.0	1.0
148835	CCT4	0.0	DDX18	0.0526208547623251	0.2	0.0	0.2
149112	EIF3B	-0.0	DDX18	0.0602944432329926	0.6	-0.0	0.6
149221	BIRC5	0.0207565280050338	DDX18	0.0734852020078708	0.8	0.0207565280050338	0.8207565280050338
149296	MYBL2	0.0510114518270057	DDX18	0.1202298340217171	1.0	0.0510114518270057	1.0510114518270057
149306	DDX18	0.2380621373991151	DDX18	0.054864501458268	0.4	0.2380621373991151	0.6380621373991151
149383	RBMS3	-0.0280129069308158	LARP4	0.374233558577446	1.0	-0.0280129069308158	1.0280129069308157
149626	DKC1	-0.0	LARP4	0.0516434517383359	0.3333333333333333	-0.0	0.3333333333333333
149779	LARP4	0.1916528911808566	LARP4	0.0875414961712604	0.6666666666666666	0.1916528911808566	0.8583195578475232
149784	ROBO4	-0.0725361749955757	MRPL48	0.1425781706800836	0.6666666666666666	-0.0725361749955757	0.7392028416622424
149787	QKI	-0.055698235446502	MRPL48	0.1194192343413003	0.3333333333333333	-0.055698235446502	0.3890315687798353
150080	MRPL12	0.0496732011182613	MRPL48	0.2022290921212057	1.0	0.0496732011182613	1.0496732011182612
150094	CYB5R1	-0.1396731927315478	NDUFV3	0.0665814790633911	0.5	-0.1396731927315478	0.6396731927315478
150182	VEGFA	0.0	NDUFV3	0.0940309958543857	1.0	0.0	1.0
150490	RAC2	0.0	ARPC4	0.1085794495587646	1.0	0.0	1.0
150551	RHOG	0.0	ARPC4	0.0898122286006602	0.5	0.0	0.5
150684	MTPN	-0.0468332341851087	NDUFA12	0.0511292177131582	0.5	-0.0468332341851087	0.5468332341851087
150719	KIF20A	-0.0053152024152269	NDUFA12	0.0614952677324001	1.0	-0.0053152024152269	1.005315202415227
151262	BRCA1	-0.0	RRAS2	0.0817510713802597	0.6666666666666666	-0.0	0.6666666666666666
151520	MAD2L1	-0.0	RRAS2	0.0759668343246231	0.3333333333333333	-0.0	0.3333333333333333
151785	RRAS2	0.4379451669117444	RRAS2	0.2555446512545996	1.0	0.4379451669117444	1.4379451669117445
151791	MYBL2	-0.0840704080768688	LRRC58	0.1438829686220256	1.0	-0.0840704080768688	1.0840704080768688
151830	SNRPG	-0.0057595696810352	LRRC58	0.0524431538336378	0.2	-0.0057595696810352	0.2057595696810352
151925	PRELP	0.0725767561586029	LRRC58	0.0940810492952893	0.6	0.0725767561586029	0.6725767561586029
151933	CTDSPL	0.1165877334215775	LRRC58	0.0733868979735767	0.4	0.1165877334215775	0.5165877334215775
151935	CDO1	0.1507051140980589	LRRC58	0.1149748044721071	0.8	0.1507051140980589	0.9507051140980589
151936	TMEM181	-0.295530541752154	ALPK2	0.024761433756411	0.3	-0.295530541752154	0.5955305417521539
151937	XPA	-0.2029399194229942	ALPK2	0.0048374253509989	0.1	-0.2029399194229942	0.3029399194229942
151938	IGF2BP2	-0.1906512768108002	ALPK2	0.0572705652757718	0.7	-0.1906512768108002	0.8906512768108001
151941	FNDC3B	-0.109252701854248	ALPK2	0.1145052589852933	1.0	-0.109252701854248	1.109252701854248
151946	PAK5	-0.0794516733332764	ALPK2	0.0978806872358772	0.9	-0.0794516733332764	0.9794516733332764
151950	SERPINB11	-0.0628358761716771	ALPK2	0.0502539064824778	0.6	-0.0628358761716771	0.662835876171677
152027	PRKCH	0.0551392498506199	ALPK2	0.0927671094087556	0.8	0.0551392498506199	0.85513924985062
152041	PDLIM1	0.224068915094834	ALPK2	0.0311947039251269	0.5	0.224068915094834	0.7240689150948341
152042	CLSTN2	0.2524851732797392	ALPK2	0.0065419471842833	0.2	0.2524851732797392	0.4524851732797392
152043	PAPPA	0.2985550443254325	ALPK2	0.0296038417051275	0.4	0.2985550443254325	0.6985550443254325
152487	MYLK	0.102279971685679	SERPINA4	0.1639426127097777	0.6666666666666666	0.102279971685679	0.7689466383523457
152492	ITIH3	0.1492381783265807	SERPINA4	0.1641403632879798	1.0	0.1492381783265807	1.1492381783265806
152493	FLT4	0.1624137357318923	SERPINA4	0.1389300431621923	0.3333333333333333	0.1624137357318923	0.4957470690652256
152656	ZDHHC5	0.1214341664832412	ZDHHC5	0.2705551264587765	1.0	0.1214341664832412	1.1214341664832412
152657	ANKRD36	-0.0833234363737251	C22orf39	0.1901693940077582	1.0	-0.0833234363737251	1.0833234363737252
152658	CDC45	-0.072435372196034	C22orf39	0.051380433572826	0.25	-0.072435372196034	0.322435372196034
152684	CYP4F3	0.0	C22orf39	0.0593610247463612	0.5	0.0	0.5
152695	SMIM4	0.0998282803338476	C22orf39	0.1227923039311635	0.75	0.0998282803338476	0.8498282803338476
153495	SIN3A	0.0755361817893854	SIN3A	0.1186970460476527	1.0	0.0755361817893854	1.0755361817893854
153594	BCAP31	-0.0	ASB3	0.0615262524618259	1.0	-0.0	1.0
153723	GPT2	-0.1204934167664426	PCBD1	0.072997399248839	0.6666666666666666	-0.1204934167664426	0.7871600834331092
153731	SHMT2	-0.0671128865043468	PCBD1	0.1572317782643063	1.0	-0.0671128865043468	1.0671128865043469
153917	PCBD1	0.3576110621884711	PCBD1	0.0320739396752467	0.3333333333333333	0.3576110621884711	0.6909443955218044
154231	RPAP3	0.1161689893963988	PIH1D1	0.3059034771360442	1.0	0.1161689893963988	1.1161689893963989
154232	SUGCT	-0.2221520294144683	MAL2	0.0070606162164495	0.25	-0.2221520294144683	0.4721520294144683
154377	OCLN	0.0	MAL2	0.0855461028033027	0.75	0.0	0.75
154485	MAL2	0.3277415251054028	MAL2	0.0714034504288761	0.5	0.3277415251054028	0.8277415251054028
154486	EPB41L5	0.5895644413480658	MAL2	0.2190638372308941	1.0	0.5895644413480658	1.5895644413480658
154487	HIF1A	-0.2516401877326312	LIFR	0.0055685845320971	0.3333333333333333	-0.2516401877326312	0.5849735210659646
154708	GATA6	0.1820620348328089	LIFR	0.0550372892401406	0.6666666666666666	0.1820620348328089	0.8487287014994755
154711	LIFR	0.5352477828557762	LIFR	0.6202353492014672	1.0	0.5352477828557762	1.5352477828557762
154751	DDX41	-0.0	NKAPL	0.0572672172303489	0.6666666666666666	-0.0	0.6666666666666666
154791	NKRF	0.037679893133857	NKAPL	0.0997200595657399	1.0	0.037679893133857	1.037679893133857
154795	BCL11B	0.0516415970204025	NKAPL	0.0554176133929251	0.3333333333333333	0.0516415970204025	0.3849749303537358
155239	PARP1	0.0123217206850565	POU2F1	0.2064711513942296	1.0	0.0123217206850565	1.0123217206850565
155245	CREB3L4	0.0141902330233208	POU2F1	0.0629974562936066	0.3333333333333333	0.0141902330233208	0.3475235663566541
155285	POU2F1	0.1024542756211947	POU2F1	0.0774609559058605	0.6666666666666666	0.1024542756211947	0.7691209422878613
155568	HEATR1	0.0	TPR	0.2728875402505361	1.0	0.0	1.0
156121	MDN1	0.0021633912994778	TPR	0.0515113268147034	0.6666666666666666	0.0021633912994778	0.6688300579661445
156140	NONO	0.0036407894162215	TPR	0.0503523977667863	0.3333333333333333	0.0036407894162215	0.3369741227495548
156204	TRIM37	-0.1190543379305547	CCDC168	0.1134916672437294	1.0	-0.1190543379305547	1.1190543379305546
156249	XIRP2	0.0811001643591934	CCDC168	0.053288928804279	0.2	0.0811001643591934	0.2811001643591934
156250	AHNAK	0.0833155876796636	CCDC168	0.0708257066300694	0.4	0.0833155876796636	0.48331558767966365
156253	RBM5	0.1084189516917459	CCDC168	0.0818848278580583	0.6	0.1084189516917459	0.7084189516917458
156254	CUBN	0.1104691506790852	CCDC168	0.0903983725228844	0.8	0.1104691506790852	0.9104691506790853
157003	CCNB1	0.0006168494346202	HNRNPA1	0.0527580464625627	0.5	0.0006168494346202	0.5006168494346201
157139	PARP1	0.0369257899194834	HNRNPA1	0.0688375205061106	1.0	0.0369257899194834	1.0369257899194835
157238	EGLN3	-0.0186016604965639	TP53BP2	0.1483835024617651	1.0	-0.0186016604965639	1.018601660496564
157459	AMOTL1	0.0372289426486788	TP53BP2	0.0502906122718255	0.2	0.0372289426486788	0.2372289426486788
157461	LATS2	0.0373491964574704	TP53BP2	0.0790530966344278	0.4	0.0373491964574704	0.43734919645747045
157468	BCL2L2	0.0615808871717509	TP53BP2	0.0977475631977852	0.6	0.0615808871717509	0.6615808871717509
157473	TP53BP2	0.1832869202551066	TP53BP2	0.1146864161478048	0.8	0.1832869202551066	0.9832869202551067
157525	GRIA1	-0.0155187800220533	EEF2	0.109395721758149	0.75	-0.0155187800220533	0.7655187800220533
158346	SEC61A1	0.0182008885240662	EEF2	0.0742861479197156	0.25	0.0182008885240662	0.2682008885240662
158363	SHMT2	0.0309481952067284	EEF2	0.218937453930467	1.0	0.0309481952067284	1.0309481952067283
158374	GAPDH	0.0475913620078547	EEF2	0.0873467803749079	0.5	0.0475913620078547	0.5475913620078547
159032	KCMF1	0.022968983852078	UBR4	0.1152051245115298	1.0	0.022968983852078	1.022968983852078
159103	EPRS	-0.0002413853969781	VPS25	0.0510878682099124	0.5	-0.0002413853969781	0.5002413853969782
159266	VPS36	0.1473921132233985	VPS25	0.4061421183359543	1.0	0.1473921132233985	1.1473921132233986
160159	RPS27A	0.0178960709040099	RPL6	0.12208858743028	1.0	0.0178960709040099	1.01789607090401
160233	CDH9	0.0	CDH9	0.0908537739110218	1.0	0.0	1.0
160375	SLITRK1	0.0008624811976228	CDH9	0.064564069963489	0.5714285714285714	0.0008624811976228	0.5722910526261942
160379	JPH3	0.0057678210902834	CDH9	0.0620267217071948	0.42857142857142855	0.0057678210902834	0.43433924966171195
160387	CHAD	0.0162948628659381	CDH9	0.0584658000173946	0.2857142857142857	0.0162948628659381	0.3020091485802238
160388	DLG2	0.0164564278819072	CDH9	0.0748061248530872	0.8571428571428571	0.0164564278819072	0.8735992850247642
160393	DLGAP2	0.0320954643593866	CDH9	0.0729311343790973	0.7142857142857143	0.0320954643593866	0.7463811786451009
160396	SPTBN4	0.0754509261067038	CDH9	0.0552318748548779	0.14285714285714285	0.0754509261067038	0.21830806896384664
160613	MYBL2	0.0	RBM22	0.0871082017380484	1.0	0.0	1.0
160683	PPIH	0.0	RBM22	0.0846870059871884	0.5	0.0	0.5
161578	KIF2C	0.0282752829686489	KIF2C	0.3796788844050589	1.0	0.0282752829686489	1.028275282968649
161670	DNAH2	0.2052381012716909	KIF2C	0.0004932309923908	0.25	0.2052381012716909	0.4552381012716909
161671	SPC25	0.2154081562321677	KIF2C	0.0006815692123484	0.5	0.2154081562321677	0.7154081562321677
161672	DDX11	0.216068119558397	KIF2C	0.0035070897968249	0.75	0.216068119558397	0.966068119558397
161685	EIF5A2	-0.0123305190436951	PCDHB9	0.0575034261600677	0.2	-0.0123305190436951	0.2123305190436951
161705	DLG5	0.0113986461437276	PCDHB9	0.0677716689251533	0.6	0.0113986461437276	0.6113986461437276
161714	CHN1	0.0736350106583269	PCDHB9	0.058805798716624	0.4	0.0736350106583269	0.4736350106583269
161716	PDE4DIP	0.0804715315737453	PCDHB9	0.1016401033800337	1.0	0.0804715315737453	1.0804715315737452
161720	SELENBP1	0.1341230525082735	PCDHB9	0.0938928058154447	0.8	0.1341230525082735	0.9341230525082735
161936	TMED3	0.0	COG1	0.0800409203828781	0.6666666666666666	0.0	0.6666666666666666
162055	COG6	0.0596662027383316	COG1	0.0622818552959973	0.3333333333333333	0.0596662027383316	0.39299953607166493
162057	COG3	0.114166040588429	COG1	0.1585216950094462	1.0	0.114166040588429	1.114166040588429
162286	MYL9	-0.0	ACTB	0.1830519287084864	1.0	-0.0	1.0
162507	MYLK	-0.0	ACTB	0.066442187064557	0.5	-0.0	0.5
162983	FAM169A	0.0	INHBE	0.1456063967871129	1.0	0.0	1.0
163027	PHKA2	-0.0	INHBE	0.053814013526722	0.5	-0.0	0.5
163077	TGFBR3	0.0043529367800468	INHBE	0.0773960607469304	0.75	0.0043529367800468	0.7543529367800468
163106	INSRR	0.0665104437476676	INHBE	0.0501400013398271	0.25	0.0665104437476676	0.31651044374766757
163109	CAMK2A	-0.7987521289996441	CHGB	0.0359768311981446	0.990990990990991	-0.7987521289996441	1.789743119990635
163110	IGFBP7	-0.5990430588535103	CHGB	0.0001858222589304	0.08108108108108109	-0.5990430588535103	0.6801241399345914
163111	FANCG	-0.582350201718994	CHGB	0.0006067765673744	0.38738738738738737	-0.582350201718994	0.9697375891063813
163112	BRCA1	-0.5785153653504894	CHGB	0.0030944936475796	0.8288288288288288	-0.5785153653504894	1.407344194179318
163113	RAB3C	-0.5362583030572279	CHGB	0.0003952849194476	0.1981981981981982	-0.5362583030572279	0.734456501255426
163114	RTN1	-0.4968957172716796	CHGB	0.0012369619625734	0.6216216216216216	-0.4968957172716796	1.1185173388933012
163115	SMARCA4	-0.4947974206838079	CHGB	0.001180833777851	0.6126126126126126	-0.4947974206838079	1.1074100332964205
163116	PVALB	-0.4652075112493788	CHGB	0.0007613602366079	0.45045045045045046	-0.4652075112493788	0.9156579616998293
163117	IFI35	-0.4418567538759558	CHGB	0.015063339625634	0.9459459459459459	-0.4418567538759558	1.3878026998219017
163118	SLC4A10	-0.4367781330636554	CHGB	0.00064751752852	0.40540540540540543	-0.4367781330636554	0.8421835384690608
163119	TMEM59L	-0.4242109004464996	CHGB	0.0009770508716932	0.5405405405405406	-0.4242109004464996	0.9647514409870401
163120	C3	-0.4171986858809423	CHGB	0.015344024766076	0.954954954954955	-0.4171986858809423	1.3721536408358972
163121	SERPINA1	-0.4149844281006095	CHGB	0.0005413086589093	0.35135135135135137	-0.4149844281006095	0.7663357794519609
163122	GAP43	-0.4016159984365632	CHGB	0.0033708115757526	0.8558558558558559	-0.4016159984365632	1.257471854292419
163123	ITPR3	-0.3914485259376014	CHGB	0.0018649493257528	0.7297297297297297	-0.3914485259376014	1.121178255667331
163124	CPN2	-0.3911315470131967	CHGB	0.0083683995708337	0.918918918918919	-0.3911315470131967	1.3100504659321157
163125	SRRM4	-0.3815406971292673	CHGB	0.0007684241489648	0.46846846846846846	-0.3815406971292673	0.8500091655977358
163126	GPM6A	-0.3730117730566622	CHGB	0.0006760081618534	0.4144144144144144	-0.3730117730566622	0.7874261874710766
163127	OLFM3	-0.3694564983171216	CHGB	0.002627966304641	0.8198198198198198	-0.3694564983171216	1.1892763181369412
163128	DPP6	-0.3679713279304769	CHGB	0.0055424281402074	0.9009009009009009	-0.3679713279304769	1.2688722288313778
163129	TTR	-0.3659947361691427	CHGB	0.0003387844817581	0.15315315315315314	-0.3659947361691427	0.5191478893222958
163130	KCNA2	-0.3593340841976958	CHGB	0.0002546182809885	0.11711711711711711	-0.3593340841976958	0.4764512013148129
163131	CDK5R1	-0.35399360422151	CHGB	0.0019969684993651	0.7477477477477478	-0.35399360422151	1.1017413519692578
163132	CBLN2	-0.3481381298588876	CHGB	0.0017763367421533	0.7117117117117117	-0.3481381298588876	1.0598498415705992
163133	CRHBP	-0.3385738238295589	CHGB	0.0003152586988399	0.14414414414414414	-0.3385738238295589	0.48271796797370303
163134	CNTNAP4	-0.336522975733719	CHGB	0.0031970012372245	0.8468468468468469	-0.336522975733719	1.1833698225805658
163135	TSPAN7	-0.3355439099029734	CHGB	0.0011653260405647	0.6036036036036037	-0.3355439099029734	0.939147513506577
163136	CAMK2N2	-0.3277704879190727	CHGB	0.0011261090184056	0.5855855855855856	-0.3277704879190727	0.9133560735046583
163137	HRC	-0.317782390363505	CHGB	0.0040078193473909	0.8648648648648649	-0.317782390363505	1.1826472552283698
163138	BARD1	-0.3177254934821127	CHGB	0.0021444645743101	0.7837837837837838	-0.3177254934821127	1.1015092772658965
163139	ZNF185	-0.3165007483428781	CHGB	0.0009538634099382	0.5315315315315315	-0.3165007483428781	0.8480322798744097
163140	TMEM132A	-0.3127430126484462	CHGB	0.0004603032230762	0.26126126126126126	-0.3127430126484462	0.5740042739097074
163141	PTER	-0.3115746275058859	CHGB	0.0004249661824129	0.21621621621621623	-0.3115746275058859	0.5277908437221022
163142	MSMB	-0.3113521446201873	CHGB	0.1796961628495886	1.0	-0.3113521446201873	1.3113521446201872
163143	SERPIND1	-0.3096018846992165	CHGB	0.0008563418702492	0.5135135135135135	-0.3096018846992165	0.8231153982127299
163144	MAPK3	-0.297855523742378	CHGB	0.0046495556552988	0.8828828828828829	-0.297855523742378	1.1807384066252609
163145	PDXP	-0.2935706722613508	CHGB	0.0013488733086345	0.6486486486486487	-0.2935706722613508	0.9422193209099995
163146	APOA1	-0.2928063538118579	CHGB	0.0005475557467445	0.36036036036036034	-0.2928063538118579	0.6531667141722182
163147	SPOCK3	-0.2820767036353347	CHGB	0.0003389519975721	0.16216216216216217	-0.2820767036353347	0.4442388657974969
163148	PCSK9	-0.2816870483747485	CHGB	0.0019474508532993	0.7387387387387387	-0.2816870483747485	1.0204257871134872
163149	VAMP2	-0.2717277821996662	CHGB	0.0003064375480193	0.12612612612612611	-0.2717277821996662	0.3978539083257923
163150	IGFBP5	-0.2706398394231256	CHGB	0.0017048491690534	0.6936936936936937	-0.2706398394231256	0.9643335331168192
163151	DIRAS2	-0.2672870124448024	CHGB	0.0005559905572732	0.36936936936936937	-0.2672870124448024	0.6366563818141717
163152	SERPINC1	-0.2662219299668313	CHGB	0.0145594845175642	0.9369369369369369	-0.2662219299668313	1.2031588669037683
163153	KIF5A	-0.2598468812113469	CHGB	0.0015350454030111	0.6666666666666666	-0.2598468812113469	0.9265135478780135
163154	INA	-0.2532169848145427	CHGB	0.0006947162303671	0.42342342342342343	-0.2532169848145427	0.6766404082379661
163155	HAPLN2	-0.2487302171632425	CHGB	0.0004364342557903	0.23423423423423423	-0.2487302171632425	0.48296445139747674
163156	RGS8	-0.2485885613520792	CHGB	0.0001575045514595	0.06306306306306306	-0.2485885613520792	0.31165162441514227
163157	TCEAL5	-0.2449987930569682	CHGB	2.3043001070494265e-05	0.009009009009009009	-0.2449987930569682	0.25400780206597723
163158	FBN1	-0.2385425249745715	CHGB	0.0004014886394885	0.2072072072072072	-0.2385425249745715	0.4457497321817787
163159	P4HB	-0.2335139686514951	CHGB	0.0010113899704774	0.5495495495495496	-0.2335139686514951	0.7830635182010447
163160	CA10	-0.2287977291394191	CHGB	0.0069113923146097	0.9099099099099099	-0.2287977291394191	1.1387076390493291
163161	PPFIA2	-0.2252492274342196	CHGB	0.0024334903297465	0.8018018018018018	-0.2252492274342196	1.0270510292360213
163162	MEMO1	-0.2242278589538188	CHGB	0.0004765545621214	0.27927927927927926	-0.2242278589538188	0.503507138233098
163163	MFGE8	-0.2207232155910993	CHGB	0.001793038105413	0.7207207207207207	-0.2207232155910993	0.94144393631182
163164	QPCT	-0.2200826540533939	CHGB	0.0003637610737275	0.1891891891891892	-0.2200826540533939	0.4092718432425831
163165	CACNA1B	-0.2138542532923379	CHGB	0.0007261699595466	0.44144144144144143	-0.2138542532923379	0.6552956947337794
163166	SNCB	-0.207906250193114	CHGB	0.0001859626667652	0.09009009009009009	-0.207906250193114	0.2979963402832041
163167	RBBP8	-0.2030205796367803	CHGB	9.527828379680148e-05	0.04504504504504504	-0.2030205796367803	0.24806562468182536
163168	MSLN	-0.2018729732416262	CHGB	0.0013165000497083	0.6306306306306306	-0.2018729732416262	0.8325036038722569
163567	PHYHIP	0.2022231688347523	CHGB	0.0011391136835873	0.5945945945945946	0.2022231688347523	0.796817763429347
163568	FLNC	0.2024404881717633	CHGB	0.000312797474081	0.13513513513513514	0.2024404881717633	0.33757562330689844
163569	PCSK1	0.206142249308621	CHGB	0.0017570221481073	0.7027027027027027	0.206142249308621	0.9088449520113238
163570	FAM20C	0.2098970365168284	CHGB	0.000535531027616	0.34234234234234234	0.2098970365168284	0.5522393788591707
163571	BAIAP3	0.2177039460701094	CHGB	0.0008362388427261	0.5045045045045045	0.2177039460701094	0.7222084505746138
163572	SYTL1	0.2187637509909158	CHGB	6.032400476712623e-05	0.018018018018018018	0.2187637509909158	0.23678176900893383
163573	INPP1	0.2210555011540735	CHGB	0.0005020714347432	0.32432432432432434	0.2210555011540735	0.5453798254783978
163574	SYN1	0.2215757042831902	CHGB	0.0210453416193112	0.972972972972973	0.2215757042831902	1.1945486772561633
163575	JPH4	0.2217834722138363	CHGB	0.0198096570929387	0.963963963963964	0.2217834722138363	1.1857474361778002
163576	PTPN5	0.2226176999723483	CHGB	0.0002118730741231	0.10810810810810811	0.2226176999723483	0.3307258080804564
163577	SYT12	0.2229736192945429	CHGB	0.0020239041440035	0.7657657657657657	0.2229736192945429	0.9887393850603086
163578	SNAP91	0.2349334388577796	CHGB	0.0005809759645614	0.3783783783783784	0.2349334388577796	0.613311817236158
163579	AP3B2	0.2366822298582123	CHGB	0.0006971403288017	0.43243243243243246	0.2366822298582123	0.6691146622906448
163580	PROC	0.2388941226161975	CHGB	0.0045953790426016	0.8738738738738738	0.2388941226161975	1.1127679964900714
163581	ADM	0.2393959713556374	CHGB	6.630674562261108e-05	0.02702702702702703	0.2393959713556374	0.2664229983826644
163582	CST3	0.2471818728177005	CHGB	0.0005015655736164	0.3153153153153153	0.2471818728177005	0.5624971881330159
163583	MATN3	0.2471862493916635	CHGB	0.0007844889180186	0.4864864864864865	0.2471862493916635	0.7336727358781501
163584	NFASC	0.2486353104825197	CHGB	0.000764199208963	0.4594594594594595	0.2486353104825197	0.7080947699419792
163585	TAC3	0.2494853520518317	CHGB	0.0004369707424023	0.24324324324324326	0.2494853520518317	0.49272859529507496
163586	CDH2	0.2505307527962026	CHGB	9.105063462794288e-05	0.036036036036036036	0.2505307527962026	0.2865667888322387
163587	BRCA2	0.2545043572270163	CHGB	0.000524492771466	0.3333333333333333	0.2545043572270163	0.5878376905603496
163588	EVA1A	0.2569121700183168	CHGB	0.0006342274475433	0.3963963963963964	0.2569121700183168	0.6533085664147131
163589	ANGPTL4	0.2635800877882445	CHGB	0.0009488678235577	0.5225225225225225	0.2635800877882445	0.786102610310767
163590	GRM5	0.2652531907103613	CHGB	0.0010355204425743	0.5585585585585585	0.2652531907103613	0.8238117492689199
163591	UTP11	0.2672314023798474	CHGB	0.0016711320601331	0.6846846846846847	0.2672314023798474	0.951916087064532
163592	ABCC8	0.275957675634813	CHGB	0.0004254274443252	0.22522522522522523	0.275957675634813	0.5011829008600382
163593	FSTL5	0.2777966923377605	CHGB	0.0011167643219047	0.5765765765765766	0.2777966923377605	0.8543732689143371
163594	LRRK2	0.2813782640400185	CHGB	0.0004889538914707	0.2972972972972973	0.2813782640400185	0.5786755613373158
163595	ST8SIA3	0.2815799732819482	CHGB	0.001547872045618	0.6756756756756757	0.2815799732819482	0.9572556489576238
163596	ADCYAP1	0.284671158207779	CHGB	0.0003596157776227	0.17117117117117117	0.284671158207779	0.4558423293789502
163597	CPE	0.2972338852612569	CHGB	0.0008335307144431	0.4954954954954955	0.2972338852612569	0.7927293807567524
163598	MEAF6	0.3020523253018848	CHGB	0.0003612264605998	0.18018018018018017	0.3020523253018848	0.482232505482065
163599	MAPT	0.3027323450823919	CHGB	0.0004653544801148	0.2702702702702703	0.3027323450823919	0.5730026153526622
163600	RGS7BP	0.3096511775325669	CHGB	0.0001877674635949	0.0990990990990991	0.3096511775325669	0.40875027663166597
163601	RND2	0.3193612411257337	CHGB	0.0020923433010745	0.7747747747747747	0.3193612411257337	1.0941360159005085
163602	PCSK6	0.3362485063376826	CHGB	0.0014886600674051	0.6576576576576577	0.3362485063376826	0.9939061639953404
163603	SEZ6L2	0.3442866665016453	CHGB	0.002003111206786	0.7567567567567568	0.3442866665016453	1.101043423258402
163604	GABRB2	0.3473549124594066	CHGB	0.0022886506798356	0.7927927927927928	0.3473549124594066	1.1401477052521993
163605	MBP	0.3497114284801623	CHGB	0.0031802462332828	0.8378378378378378	0.3497114284801623	1.187549266318
163606	SYTL5	0.3522007683380878	CHGB	0.0004416899313299	0.25225225225225223	0.3522007683380878	0.60445302059034
163607	ATP6V1G2	0.3525857191881986	CHGB	0.000177104808437	0.07207207207207207	0.3525857191881986	0.42465779126027065
163608	LDB1	0.357719516431774	CHGB	0.0004959167973128	0.3063063063063063	0.357719516431774	0.6640258227380803
163609	PCLO	0.3736750601718597	CHGB	0.0046553039694993	0.8918918918918919	0.3736750601718597	1.2655669520637516
163610	SLC17A7	0.3802413448435374	CHGB	0.0026008318206681	0.8108108108108109	0.3802413448435374	1.1910521556543483
163611	CDH13	0.3917468730375464	CHGB	0.0004820703393699	0.2882882882882883	0.3917468730375464	0.6800351613258346
163612	DDB2	0.4371230207582244	CHGB	0.0007725233344792	0.4774774774774775	0.4371230207582244	0.9146004982357019
163613	SYP	0.4969126248626695	CHGB	0.0094759995469042	0.9279279279279279	0.4969126248626695	1.4248405527905974
163614	FSTL1	0.5066726238988009	CHGB	0.0001093879918659	0.05405405405405406	0.5066726238988009	0.5607266779528549
163615	SPP1	0.5315327263474936	CHGB	0.0010571705143026	0.5675675675675675	0.5315327263474936	1.0991002939150611
163616	SULT4A1	0.6048808414457431	CHGB	0.0013387312392887	0.6396396396396397	0.6048808414457431	1.2445204810853827
163617	UNC79	0.6692079836177077	CHGB	0.0333235268283004	0.9819819819819819	0.6692079836177077	1.6511899655996896
163709	DENND3	0.0626180364765158	DENND4B	0.3475162022614572	1.0	0.0626180364765158	1.0626180364765159
163804	A2M	-0.0	A2M	0.0996162780251987	0.4	-0.0	0.4
163957	CDH5	0.0	A2M	0.0697054631191974	0.2	0.0	0.2
164109	VWF	0.0	A2M	0.1019708211307633	0.6	0.0	0.6
164149	VEGFD	0.0	A2M	0.1499495628247016	1.0	0.0	1.0
164287	HBA2	0.1983344871809211	A2M	0.1219664934073901	0.8	0.1983344871809211	0.9983344871809211
164307	PLPP3	-0.0285105555721347	GBA	0.2520097934425401	1.0	-0.0285105555721347	1.0285105555721348
164709	NOS1	-0.0	GBA	0.0530460404562884	0.3333333333333333	-0.0	0.3333333333333333
164914	GBA	0.2240350940544536	GBA	0.1258101083062346	0.6666666666666666	0.2240350940544536	0.8907017607211203
164996	ENG	0.0585964453144848	CFHR3	0.0984535033518508	0.5	0.0585964453144848	0.5585964453144848
165000	EFEMP1	0.0672633983970066	CFHR3	0.2473760189105162	1.0	0.0672633983970066	1.0672633983970066
165019	STX11	-0.0796764921167115	FHL2	0.2153829466016709	0.6666666666666666	-0.0796764921167115	0.7463431587833781
165606	ITGB5	0.0882677132898693	FHL2	0.0854813338697291	0.3333333333333333	0.0882677132898693	0.42160104662320264
165618	FHL2	0.3960444683318069	FHL2	0.3272738922449705	1.0	0.3960444683318069	1.396044468331807
165981	MYBL2	0.0	TOP1	0.312566561622828	1.0	0.0	1.0
166503	TOP1	0.2140788846442168	TOP1	0.0157861906621718	0.5	0.2140788846442168	0.7140788846442168
166504	ANO2	-0.1504316100133056	MRPS18A	0.3228852006595362	1.0	-0.1504316100133056	1.1504316100133056
166689	MRPL58	0.0	MRPS18A	0.0953886206925987	0.6666666666666666	0.0	0.6666666666666666
166842	MRPL12	0.1150464132120127	MRPS18A	0.0735951006542785	0.3333333333333333	0.1150464132120127	0.448379746545346
166941	PLPP3	-0.0	HEXIM1	0.155217541561526	0.6666666666666666	-0.0	0.6666666666666666
166970	GAPDH	-0.0	HEXIM1	0.0748890838841438	0.3333333333333333	-0.0	0.3333333333333333
167093	HEXIM1	0.318583674158277	HEXIM1	0.1695195773940936	1.0	0.318583674158277	1.318583674158277
167094	SIGMAR1	-0.3315317144580169	FAM205A	0.0500436435395398	0.375	-0.3315317144580169	0.7065317144580169
167112	DNAI1	0.2168223033569796	FAM205A	0.0675422000962023	0.75	0.2168223033569796	0.9668223033569796
167113	OGDH	0.2204669608305748	FAM205A	0.0339507404482952	0.25	0.2204669608305748	0.4704669608305748
167114	DCTN3	0.2876393777546791	FAM205A	0.023974900931948	0.125	0.2876393777546791	0.4126393777546791
167115	CCL21	0.3143787284808886	FAM205A	0.0503715042379969	0.5	0.3143787284808886	0.8143787284808885
167116	SRGAP2C	0.3230957283500204	FAM205A	0.2574422859430068	1.0	0.3230957283500204	1.3230957283500204
167117	GKAP1	0.3999960509360276	FAM205A	0.0577487849501172	0.625	0.3999960509360276	1.0249960509360276
167118	CNTFR	0.6137607682375888	FAM205A	0.200204076743399	0.875	0.6137607682375888	1.4887607682375887
167196	ERCC2	-0.00531088978349	RAD23A	0.0546849241521418	0.3333333333333333	-0.00531088978349	0.3386442231168233
167466	TUBG1	-0.0	RAD23A	0.0559708101239639	0.5	-0.0	0.5
167922	STARD9	0.0065717024980922	RAD23A	0.0504087099326034	0.16666666666666666	0.0065717024980922	0.17323836916475885
167968	HBB	0.0364256665734181	RAD23A	0.1462218460711541	1.0	0.0364256665734181	1.0364256665734182
167979	HBA1	0.0566637204000559	RAD23A	0.067226281480805	0.6666666666666666	0.0566637204000559	0.7233303870667225
167981	HBA2	0.0757870996366888	RAD23A	0.078796941832187	0.8333333333333334	0.0757870996366888	0.9091204329700222
168019	SEMA3B	0.0	LZTS2	0.0590567413969586	0.3333333333333333	0.0	0.3333333333333333
168127	BTRC	0.0669318952784736	LZTS2	0.1141625533044761	1.0	0.0669318952784736	1.0669318952784737
168128	LZTS2	0.1853312833188182	LZTS2	0.1004244008995555	0.6666666666666666	0.1853312833188182	0.8519979499854848
168129	TUBA1C	-0.101495962150257	LMNB2	0.1088548844424202	1.0	-0.101495962150257	1.101495962150257
168279	NACC1	-0.0	LMNB2	0.0580975242488174	0.5	-0.0	0.5
168339	GDF10	-0.0	LMNB2	0.0715183834271877	0.75	-0.0	0.75
168425	PBK	-0.0	LMNB2	0.0516438728744108	0.25	-0.0	0.25
168769	VMP1	-0.0353258885167687	HGS	0.1200471457701883	1.0	-0.0353258885167687	1.0353258885167687
169425	ARRB1	0.0087490516097512	HGS	0.0828042246797827	0.5	0.0087490516097512	0.5087490516097511
169463	FHL3	-0.2140082769622224	KANK3	0.0019839860324364	0.125	-0.2140082769622224	0.3390082769622224
169526	HSPA12B	0.0	KANK3	0.0562794219830786	0.5	0.0	0.5
169573	FHL5	0.0169922024439682	KANK3	0.0583541695197185	0.625	0.0169922024439682	0.6419922024439682
169608	SCN7A	0.0803166784124675	KANK3	0.067593382737179	0.75	0.0803166784124675	0.8303166784124675
169620	CLIC5	0.1332220703194225	KANK3	0.0777090408065214	0.875	0.1332220703194225	1.0082220703194225
169629	KANK3	0.187192153089925	KANK3	0.3903012735194749	1.0	0.187192153089925	1.187192153089925
169630	LIMD1	0.2488185237759821	KANK3	0.0430635369946179	0.375	0.2488185237759821	0.6238185237759821
169631	CDH5	0.267423899690082	KANK3	0.042018365475858	0.25	0.267423899690082	0.517423899690082
169632	JUN	-0.2140284996853692	PPM1J	0.0919905248124161	1.0	-0.2140284996853692	1.2140284996853692
169701	DPP4	0.2153046448686666	PPM1J	0.0427310896464188	0.5	0.2153046448686666	0.7153046448686666
169708	PSAT1	-0.0544893581253638	H2AFY	0.2461208409218896	1.0	-0.0544893581253638	1.0544893581253638
170343	XAF1	-0.0091126598018652	SCO2	0.0665302510775424	1.0	-0.0091126598018652	1.0091126598018652
171039	TTC21A	0.0125121534340609	NPHP4	0.0557910284936318	0.5	0.0125121534340609	0.5125121534340609
171063	SOD3	0.034834430506792	NPHP4	0.0870296947053306	1.0	0.034834430506792	1.034834430506792
171075	HNRNPA1L2	-0.1468503868197392	CHRNE	0.0513836614308435	0.3333333333333333	-0.1468503868197392	0.48018372015307254
171077	TRPM3	-0.0930177291031701	CHRNE	0.061353272020781	1.0	-0.0930177291031701	1.0930177291031702
171114	KLHL41	-0.0058016762976784	CHRNE	0.0535518268074425	0.6666666666666666	-0.0058016762976784	0.672468342964345
171274	CEACAM4	-0.0128069838325036	SRSF8	0.068006533029657	0.3333333333333333	-0.0128069838325036	0.34614031716583693
171407	ESRP1	0.0127280452611609	SRSF8	0.1349838378340433	0.6666666666666666	0.0127280452611609	0.6793947119278275
171422	SRPK1	0.035201775467292	SRSF8	0.1721492298978205	1.0	0.035201775467292	1.035201775467292
171428	SAMM50	-0.3105911959241529	SDHAF2	0.0087006461597524	0.3333333333333333	-0.3105911959241529	0.6439245292574862
171446	MRPL54	-0.0636105427792096	SDHAF2	0.0592390903242679	0.6666666666666666	-0.0636105427792096	0.7302772094458763
171573	SDHA	0.8304020234504412	SDHAF2	0.4456057413901817	1.0	0.8304020234504412	1.8304020234504412
172238	ADH1B	0.0	PKLR	0.0813546847215753	0.5	0.0	0.5
172403	TUBB1	0.1245804416291243	PKLR	0.1251900661811499	0.75	0.1245804416291243	0.8745804416291243
172405	SLC4A1	0.2103343314925845	PKLR	0.0173574858961136	0.25	0.2103343314925845	0.4603343314925845
172406	HBB	0.4040262151786583	PKLR	0.455650102019461	1.0	0.4040262151786583	1.4040262151786582
172804	FYCO1	0.0079863400263443	GALK1	0.0695640751768916	0.5	0.0079863400263443	0.5079863400263444
172864	GALK1	0.3910069929572722	GALK1	0.2441758442172539	1.0	0.3910069929572722	1.3910069929572721
172865	MAD2L1	-0.2780077898573384	TUBAL3	0.0002004560082738	0.16666666666666666	-0.2780077898573384	0.44467445652400506
172866	LONRF2	-0.231669855066927	TUBAL3	0.0034051304361367	0.5833333333333334	-0.231669855066927	0.8150031884002604
172867	PLK1	-0.2190337843599272	TUBAL3	0.0003566445018394	0.25	-0.2190337843599272	0.4690337843599272
172868	ANKRD44	-0.2135794163983106	TUBAL3	0.0028731501458834	0.5	-0.2135794163983106	0.7135794163983106
173017	RP1	0.0	TUBAL3	0.0828913785456885	0.8333333333333334	0.0	0.8333333333333334
173045	EEF1G	0.0	TUBAL3	0.1319151406499422	0.9166666666666666	0.0	0.9166666666666666
173092	ADGRG2	0.0272593207593688	TUBAL3	0.1399927103316086	1.0	0.0272593207593688	1.0272593207593688
173179	TUBB1	0.2351983593946444	TUBAL3	0.001494581743042	0.4166666666666667	0.2351983593946444	0.651865026061311
173180	ARPC2	0.2567684986992542	TUBAL3	0.0013105093945354	0.3333333333333333	0.2567684986992542	0.5901018320325875
173181	LIMA1	0.2747853280566834	TUBAL3	0.0354632603199914	0.75	0.2747853280566834	1.0247853280566834
173182	DNAH10	0.2907193577334553	TUBAL3	0.0187542385425149	0.6666666666666666	0.2907193577334553	0.957386024400122
173183	SMC4	0.3137431602967923	TUBAL3	1.2354988140319166e-05	0.08333333333333333	0.3137431602967923	0.3970764936301256
173184	FAF2	-0.3068048601850007	HRNR	0.0155137763505494	0.7777777777777778	-0.3068048601850007	1.0845826379627785
173185	CTSG	-0.2695081017841474	HRNR	0.0057871809382585	0.5555555555555556	-0.2695081017841474	0.825063657339703
173186	MAN2B1	-0.2642509787551909	HRNR	0.0014377522239671	0.3333333333333333	-0.2642509787551909	0.5975843120885242
173187	DSN1	-0.2310797013902899	HRNR	0.0130520546622913	0.6666666666666666	-0.2310797013902899	0.8977463680569565
173188	PYGB	-0.2212580290368055	HRNR	0.0008972326700017	0.1111111111111111	-0.2212580290368055	0.33236914014791663
173189	FTL	-0.2199776716606855	HRNR	0.0011499011823521	0.2222222222222222	-0.2199776716606855	0.4421998938829077
173190	KRT2	-0.2086588487764641	HRNR	0.0031462530070876	0.4444444444444444	-0.2086588487764641	0.6531032932209085
173367	KRT27	0.0391290288066195	HRNR	0.0864576263331692	0.8888888888888888	0.0391290288066195	0.9280179176955083
173382	KRT4	0.0847975743287484	HRNR	0.1815616322832671	1.0	0.0847975743287484	1.0847975743287483
173517	A2M	-0.0	CETP	0.2478400182713422	1.0	-0.0	1.0
173609	MMRN1	0.0222325528675706	CETP	0.0947590544312848	0.5	0.0222325528675706	0.5222325528675706
173871	ARAP3	0.0759780549659955	KLHL7	0.1770881989495735	1.0	0.0759780549659955	1.0759780549659954
173875	APOH	-0.0771952541816498	SELENOS	0.0598320060956468	0.5	-0.0771952541816498	0.5771952541816499
173905	SELENOP	-0.0161165891070072	SELENOS	0.0849381374989341	0.75	-0.0161165891070072	0.7661165891070072
173978	SELENOI	0.0	SELENOS	0.0939005077064258	1.0	0.0	1.0
174050	SELENOS	0.19169657917238	SELENOS	0.0594552258574823	0.25	0.19169657917238	0.44169657917238003
174122	HMGCLL1	0.0	DIP2A	0.1494536067252222	1.0	0.0	1.0
174224	PRMT2	0.0326681639915042	DIP2A	0.1137602145430954	0.5	0.0326681639915042	0.5326681639915042
174233	EGFL7	0.085212685932088	DIP2A	0.1418599460379605	0.75	0.085212685932088	0.835212685932088
174234	DIP2A	0.1230025900947538	DIP2A	0.0587379651159107	0.25	0.1230025900947538	0.3730025900947538
174615	PSAT1	0.0098243681571981	MTHFD2L	0.0804507518085278	0.6666666666666666	0.0098243681571981	0.6764910348238647
174631	CYCS	0.2088623964753237	MTHFD2L	0.0178370014601606	0.3333333333333333	0.2088623964753237	0.542195729808657
174632	MTHFD2	0.4302246197049876	MTHFD2L	0.0889640894614591	1.0	0.4302246197049876	1.4302246197049877
174652	GMPS	-0.0267057861567937	NT5C	0.1538707062443549	0.6666666666666666	-0.0267057861567937	0.6933724528234604
174730	COPS3	0.0	NT5C	0.1724883920873045	1.0	0.0	1.0
174861	NT5C	0.2509375889868881	NT5C	0.1004077355003671	0.3333333333333333	0.2509375889868881	0.5842709223202214
175089	DKC1	-0.0	PTRH2	0.0664981281468336	0.4	-0.0	0.4
175110	MRPL58	0.0	PTRH2	0.0672231190688996	0.6	0.0	0.6
175210	NME1	0.1161215289198569	PTRH2	0.1507788303922645	1.0	0.1161215289198569	1.116121528919857
175211	HEATR6	0.1203543628025442	PTRH2	0.0689626907804603	0.8	0.1203543628025442	0.9203543628025442
175213	VMP1	0.2040847317159195	PTRH2	0.0154979798124475	0.2	0.2040847317159195	0.4040847317159195
175228	PSME3	-0.0452361191696924	PRKAB2	0.1453061181624934	0.6666666666666666	-0.0452361191696924	0.711902785836359
175526	GNG11	0.0224722597848129	PRKAB2	0.182120552411609	1.0	0.0224722597848129	1.0224722597848128
175560	PRKAB2	0.1741916546308042	PRKAB2	0.1265156369687599	0.3333333333333333	0.1741916546308042	0.5075249879641375
175616	VDAC1	-0.0094828052600618	BANF1	0.0896150578438221	1.0	-0.0094828052600618	1.0094828052600617
176126	KAT5	0.0778006396100278	BANF1	0.06856904778976	0.5	0.0778006396100278	0.5778006396100278
176132	EPRS	-0.0199740012281105	PRSS1	0.1238881685799493	0.6666666666666666	-0.0199740012281105	0.6866406678947772
176134	TOP2A	-0.0176652904023686	PRSS1	0.0579714572173859	0.3333333333333333	-0.0176652904023686	0.3509986237357019
176356	ALB	0.0897023962812649	PRSS1	0.1639300471708104	1.0	0.0897023962812649	1.0897023962812649
176462	LRRC23	0.2058440105436388	ODF3B	0.0131925681692721	0.6	0.2058440105436388	0.8058440105436387
176463	MAPK11	0.2267812221495539	ODF3B	0.0014541971374681	0.2	0.2267812221495539	0.42678122214955394
176464	CCDC113	0.3488918076152666	ODF3B	0.0176582267377712	0.8	0.3488918076152666	1.1488918076152665
176465	ODF3B	0.5238355860127255	ODF3B	0.0055818403902427	0.4	0.5238355860127255	0.9238355860127255
176466	DNAH12	1.127273266287342	ODF3B	0.6607775056543578	1.0	1.0	2.0
177197	SEC61A1	0.0	RPS15A	0.0857309238564932	0.6666666666666666	0.0	0.6666666666666666
177311	CNOT11	0.0077437907759855	RPS15A	0.0790260242206409	0.3333333333333333	0.0077437907759855	0.34107712410931884
177324	SHMT2	0.0116265458624959	RPS15A	0.1727371252009044	1.0	0.0116265458624959	1.011626545862496
177388	INPP5A	-0.0088156376790832	ETF1	0.1664254623547857	1.0	-0.0088156376790832	1.008815637679083
178235	HARS	0.0294169078644359	ETF1	0.0539053727101695	0.3333333333333333	0.0294169078644359	0.3627502411977692
178239	RPL26L1	0.0337347361423581	ETF1	0.0760266092390138	0.6666666666666666	0.0337347361423581	0.7004014028090247
178253	TNS1	-0.0046987712291831	IP6K2	0.0976768262607216	1.0	-0.0046987712291831	1.004698771229183
178792	CACNA2D2	0.0	NPRL2	0.122170835941309	1.0	0.0	1.0
179001	PGR	0.0069186765420847	GREB1	0.0810360192451214	1.0	0.0069186765420847	1.0069186765420848
179042	GREB1	0.198428344096383	GREB1	0.0608215124168032	0.5	0.198428344096383	0.698428344096383
179043	GLYATL2	-0.3022932349259255	HPN	0.0007835804170387	0.15384615384615385	-0.3022932349259255	0.4561393887720794
179044	PROC	-0.2821876745173157	HPN	0.0073179946580712	0.6923076923076923	-0.2821876745173157	0.974495366825008
179045	HGFAC	-0.2571585874376354	HPN	0.0020245430305711	0.46153846153846156	-0.2571585874376354	0.718697048976097
179046	TMPRSS13	-0.2495106568230632	HPN	0.0046769775989854	0.6153846153846154	-0.2495106568230632	0.8648952722076786
179047	FAP	-0.2268622490567948	HPN	0.0097175878883958	0.8461538461538461	-0.2268622490567948	1.073016095210641
179048	SERPIND1	-0.2266455219123546	HPN	0.0015891519309603	0.38461538461538464	-0.2266455219123546	0.6112609065277392
179049	CNOT2	-0.2252293820132706	HPN	0.0012339596383249	0.23076923076923078	-0.2252293820132706	0.4559986127825014
179050	BRMS1L	-0.208738805692558	HPN	0.0012544247186439	0.3076923076923077	-0.208738805692558	0.5164311133848657
179051	BRMS1	-0.2027946362000736	HPN	0.0007823007828323	0.07692307692307693	-0.2027946362000736	0.2797177131231505
179052	EGF	-0.2001829587809308	HPN	0.0085985353156016	0.7692307692307693	-0.2001829587809308	0.9694137280117001
179257	F10	0.0970585004667213	HPN	0.2998338688601967	1.0	0.0970585004667213	1.0970585004667213
179279	PCSK5	0.2369766252906044	HPN	0.0026112513388517	0.5384615384615384	0.2369766252906044	0.7754381637521428
179280	WNT11	0.316520233063626	HPN	0.0319404633198624	0.9230769230769231	0.316520233063626	1.2395971561405492
179947	CDH5	0.0320727232519559	HSPG2	0.1125120728889547	0.8	0.0320727232519559	0.8320727232519559
179956	TIE1	0.0365684905844951	HSPG2	0.0558724527327277	0.2	0.0365684905844951	0.2365684905844951
179972	SLIT2	0.0595415741447052	HSPG2	0.09770238408676	0.6	0.0595415741447052	0.6595415741447052
179981	CD34	0.0909918115011779	HSPG2	0.2131070449453168	1.0	0.0909918115011779	1.0909918115011779
179982	CLEC14A	0.0941577398977189	HSPG2	0.0634113721743227	0.4	0.0941577398977189	0.49415773989771894
179985	REEP1	-0.414992753041689	CNGB3	0.0016469108613583	0.15384615384615385	-0.414992753041689	0.5688389068878428
179986	GNGT1	-0.3189485957742455	CNGB3	0.0009900883474662	0.07692307692307693	-0.3189485957742455	0.39587167269732243
179987	PPP4R3A	-0.3047479417971056	CNGB3	0.0109249645529403	0.6923076923076923	-0.3047479417971056	0.9970556341047979
179988	GNAZ	-0.2159118878903617	CNGB3	0.0023486934970149	0.3076923076923077	-0.2159118878903617	0.5236041955826694
180148	PDP1	0.2328160651750183	CNGB3	0.0017405505591377	0.23076923076923078	0.2328160651750183	0.4635852959442491
180149	GNAT1	0.2479024369521767	CNGB3	0.0043266076196071	0.46153846153846156	0.2479024369521767	0.7094408984906383
180150	ZBTB4	0.2957230025901119	CNGB3	0.014315983096625	0.7692307692307693	0.2957230025901119	1.0649537718208812
180151	MDM2	0.3015080581362121	CNGB3	0.0032478632255992	0.38461538461538464	0.3015080581362121	0.6861234427515968
180152	ERI3	0.3031070689031431	CNGB3	0.0043474567097984	0.5384615384615384	0.3031070689031431	0.8415686073646815
180153	ANO2	0.3681170810809018	CNGB3	0.0288941574469166	0.9230769230769231	0.3681170810809018	1.291194004157825
180154	PDE5A	0.3705096894884728	CNGB3	0.0262604822897983	0.8461538461538461	0.3705096894884728	1.216663535642319
180155	ADCY8	0.4239254093754282	CNGB3	0.0076135941188196	0.6153846153846154	0.4239254093754282	1.0393100247600437
180156	GNG11	0.9480888167054282	CNGB3	0.2820559787745577	1.0	0.9480888167054282	1.9480888167054282
180157	GM2A	-0.0698704889707723	NAIF1	0.0589529918753462	0.5	-0.0698704889707723	0.5698704889707723
180174	EPB41	-0.001051131340722	NAIF1	0.1441765419052108	1.0	-0.001051131340722	1.001051131340722
180240	FBXO22	0.0	NAIF1	0.056052637563969	0.25	0.0	0.25
180253	NYNRIN	0.0539771678205099	NAIF1	0.1216671291603703	0.75	0.0539771678205099	0.8039771678205099
180522	PLK1	-0.0	DCTN3	0.0653980387305895	0.6666666666666666	-0.0	0.6666666666666666
180649	SPTBN1	0.0521426384512872	DCTN3	0.2463482031470372	1.0	0.0521426384512872	1.0521426384512873
180655	ACTR1A	0.0887116792984342	DCTN3	0.0620872806859306	0.3333333333333333	0.0887116792984342	0.4220450126317675
180665	RSPO1	-0.0455226640486874	STX5	0.0881720725443298	1.0	-0.0455226640486874	1.0455226640486874
180724	KDELR3	0.0	STX5	0.0502298824632673	0.3333333333333333	0.0	0.3333333333333333
181104	STX5	0.1465916114762014	STX5	0.0519162995232837	0.6666666666666666	0.1465916114762014	0.813258278142868
181394	LYVE1	0.0079708101269593	SERPING1	0.4200723830971333	1.0	0.0079708101269593	1.0079708101269593
182100	NONO	0.013194461916724	MED12	0.1546226390451139	1.0	0.013194461916724	1.013194461916724
182168	GAPDH	-0.0146990701213643	APPL1	0.0607812408617477	0.5	-0.0146990701213643	0.5146990701213643
182182	PLK1	-0.0101867409707684	APPL1	0.2104471500049101	1.0	-0.0101867409707684	1.0101867409707683
182676	CCBE1	0.0	APPL1	0.103282083267938	0.75	0.0	0.75
182931	EDNRB	0.0344901686232414	APPL1	0.0551279795283541	0.25	0.0344901686232414	0.2844901686232414
182948	GPX2	-0.0500965295244348	LPO	0.138586304875268	0.6666666666666666	-0.0500965295244348	0.7167631961911014
182951	DUOX2	-0.0254782488313942	LPO	0.155201804831653	1.0	-0.0254782488313942	1.0254782488313943
182973	LYZ	0.0	LPO	0.0534427545699146	0.3333333333333333	0.0	0.3333333333333333
183066	TARS2	-0.0410219555220036	SH2B2	0.1019030251364518	1.0	-0.0410219555220036	1.0410219555220035
183116	CBLC	-0.0	SH2B2	0.0885664968388837	0.6666666666666666	-0.0	0.6666666666666666
183205	FGFR4	0.0680636175019039	SH2B2	0.0535952857847002	0.3333333333333333	0.0680636175019039	0.4013969508352372
183209	ARPC1B	-0.1249765839590324	ARPC1A	0.0876715005074572	1.0	-0.1249765839590324	1.1249765839590324
184260	PAICS	0.0	EIF5B	0.0637115039370555	0.25	0.0	0.25
184277	EXO1	-0.0	EIF5B	0.1292334652284606	1.0	-0.0	1.0
184443	TEK	-0.0	EIF5B	0.1184440694899218	0.75	-0.0	0.75
184815	ALDH18A1	0.0663915760187609	EIF5B	0.0648745335743075	0.5	0.0663915760187609	0.5663915760187609
185018	RAPGEF4	0.0	PCLO	0.053900038078251	0.5	0.0	0.5
185189	RYR2	0.051003882575135	PCLO	0.0576509676538539	1.0	0.051003882575135	1.051003882575135
185635	SEC24D	0.0013502508014774	COPE	0.2068569108361564	1.0	0.0013502508014774	1.0013502508014773
185659	TMED9	0.007790849001089	COPE	0.0636167517709092	0.5	0.007790849001089	0.507790849001089
185712	LDB2	-0.0295483551821787	YIPF4	0.1081484326047632	1.0	-0.0295483551821787	1.0295483551821787
185771	REEP1	-0.0	YIPF4	0.0864640242007667	0.75	-0.0	0.75
185782	GGCT	0.0	YIPF4	0.055367592708951	0.5	0.0	0.5
185832	COPG1	0.0289029670066006	YIPF4	0.0545172233867343	0.25	0.0289029670066006	0.2789029670066006
186225	RAC2	0.0	ACTR3	0.0701077434600225	0.5	0.0	0.5
186625	WIPF1	0.0049606316395703	ACTR3	0.1672451533843348	1.0	0.0049606316395703	1.0049606316395703
187575	PSMB10	0.0019797892841435	PSMA2	0.0736286092528949	1.0	0.0019797892841435	1.0019797892841436
187921	RPGR	0.0351296669078554	TMEM67	0.1412434358678194	1.0	0.0351296669078554	1.0351296669078554
188049	SCN7A	0.0	SNTB1	0.0602987123430345	0.5	0.0	0.5
188136	STX12	0.0352322957754371	SNTB1	0.0799310940641461	0.8333333333333334	0.0352322957754371	0.8685656291087704
188153	UTRN	0.0565587599660496	SNTB1	0.0515409393590305	0.16666666666666666	0.0565587599660496	0.22322542663271627
188159	PTH1R	0.0657669904625643	SNTB1	0.0638380304493628	0.6666666666666666	0.0657669904625643	0.7324336571292309
188160	TTN	0.0720930534800198	SNTB1	0.0544261754062063	0.3333333333333333	0.0720930534800198	0.40542638681335313
188168	SNTB1	0.4352607449603757	SNTB1	0.288597404572508	1.0	0.4352607449603757	1.4352607449603756
188176	CFI	0.0	LGALS9B	0.0802011295072964	0.6666666666666666	0.0	0.6666666666666666
188181	CD44	0.0	LGALS9B	0.0692387525179476	0.3333333333333333	0.0	0.3333333333333333
188208	LGALS9	0.150513317223001	LGALS9B	0.2204440691830468	1.0	0.150513317223001	1.1505133172230009
188222	TRPC1	-0.0168951801857124	MCOLN3	0.0736294774148464	1.0	-0.0168951801857124	1.0168951801857125
188272	B4GALNT3	0.0	MCOLN3	0.0500760477232105	0.5	0.0	0.5
188562	DIP2C	0.0134531259534028	TSNAX	0.0768199613242733	0.5	0.0134531259534028	0.5134531259534028
188573	TSN	0.2000076316562503	TSNAX	0.3121803334875674	1.0	0.2000076316562503	1.2000076316562502
188823	S100A12	0.1057094904444648	AZU1	0.0517840289677629	0.25	0.1057094904444648	0.3557094904444648
188828	CXCL1	0.2138682474508568	AZU1	0.1207354226854944	0.75	0.2138682474508568	0.9638682474508569
188829	FPR2	0.2410403370246791	AZU1	0.0969249581707262	0.5	0.2410403370246791	0.7410403370246791
188830	CXCL8	0.30567300633486	AZU1	0.2798612586331311	1.0	0.30567300633486	1.30567300633486
189052	DPYSL2	0.0480445653684543	MAP1S	0.2117809979283057	0.5	0.0480445653684543	0.5480445653684543
189055	MAP1S	0.2655107399673341	MAP1S	0.2777675906935299	1.0	0.2655107399673341	1.265510739967334
189056	SPTBN2	-0.0695631914820177	TSC22D4	0.0716598776914236	0.3333333333333333	-0.0695631914820177	0.402896524815351
189154	PILRA	0.0966960190347957	TSC22D4	0.2348789204070837	1.0	0.0966960190347957	1.0966960190347956
189155	TSC22D4	0.142328491507973	TSC22D4	0.1115418742287378	0.6666666666666666	0.142328491507973	0.8089951581746396
189430	LGALS1	-0.0	UQCRFS1	0.1022439614908167	1.0	-0.0	1.0
189440	METTL1	-0.0	UQCRFS1	0.0688437201204176	0.5	-0.0	0.5
190070	NCF2	0.0428141175392671	APBA3	0.1403213203478246	1.0	0.0428141175392671	1.0428141175392671
190112	PTH1R	-0.0282234586797756	TRMT10C	0.053375930799298	0.4	-0.0282234586797756	0.4282234586797756
190189	LRPPRC	-0.0	TRMT10C	0.1742734323819423	1.0	-0.0	1.0
190351	NFS1	0.0105052544764504	TRMT10C	0.0759832472456398	0.6	0.0105052544764504	0.6105052544764504
190416	TWNK	0.0699226682762211	TRMT10C	0.113121007586368	0.8	0.0699226682762211	0.8699226682762211
190425	TRMT10C	0.2024666834618181	TRMT10C	0.0184421524118909	0.2	0.2024666834618181	0.40246668346181813
190877	MYL9	0.0967983701023473	PDLIM7	0.5264267417403808	1.0	0.0967983701023473	1.0967983701023474
190882	TPM1	0.1666258149923374	PDLIM7	0.0732921869734217	0.5	0.1666258149923374	0.6666258149923374
191015	GDF10	-0.0	UBR5	0.0866479480449884	0.6666666666666666	-0.0	0.6666666666666666
191114	ATAD2	0.0	UBR5	0.2144900576558918	1.0	0.0	1.0
191559	RAD54B	0.0324305374434184	UBR5	0.0700937016446497	0.3333333333333333	0.0324305374434184	0.3657638707767517
191935	UGGT1	0.0179299814726464	RNF17	0.0642847475789419	1.0	0.0179299814726464	1.0179299814726464
[truncated: 9,498 more rows]
