# Supplementary material for: Protein prediction models support widespread post-transcriptional regulation of protein abundance by interacting partners
Source: PLoS Comput Biol. 2022 Nov 10;18(11):e1010702. doi: 10.1371/journal.pcbi.1010702 (PMC9681107; doi:10.1371/journal.pcbi.1010702)
Supplement: S8 Table — (TXT) [file pcbi.1010702.s017.txt]

1	CALCA	Betweenness(Weight): 5279087.0		Information(Weight): 2.9306445
2	CPB1	Betweenness(Weight): 3149913.0		Information(Weight): 2.9051836
3	CHGB	Betweenness(Weight): 3105376.0		Information(Weight): 2.9029214
4	FABP7	Betweenness(Weight): 2308679.0		Information(Weight): 2.848139
5	GAPDH	Betweenness(Weight): 2117218.0		Information(Weight): 2.832023
6	ALB	Betweenness(Weight): 1262780.0		Information(Weight): 2.554626
7	TG	Betweenness(Weight): 1249120.0		Information(Weight): 2.7417178
8	MYLPF	Betweenness(Weight): 1230328.0		Information(Weight): 2.8159132
9	KRTDAP	Betweenness(Weight): 1098378.0		Information(Weight): 2.8394594
10	CAV1	Betweenness(Weight): 1076960.0		Information(Weight): 2.7332814
11	MUC3A	Betweenness(Weight): 1016457.0		Information(Weight): 2.8169117
12	DKC1	Betweenness(Weight): 993092.0		Information(Weight): 2.8306181
13	LAPTM4A	Betweenness(Weight): 842811.0		Information(Weight): 2.7201931
14	MCM7	Betweenness(Weight): 838086.7		Information(Weight): 2.800551
15	CDH5	Betweenness(Weight): 815905.0		Information(Weight): 2.6837254
16	SMARCC1	Betweenness(Weight): 772597.0		Information(Weight): 2.6945422
17	CHGA	Betweenness(Weight): 744305.0		Information(Weight): 2.7184076
18	A2M	Betweenness(Weight): 726301.0		Information(Weight): 2.799588
19	MAGEC1	Betweenness(Weight): 704053.0		Information(Weight): 2.7192883
20	SAA2	Betweenness(Weight): 662935.0		Information(Weight): 2.761989
21	MAGEC3	Betweenness(Weight): 636134.0		Information(Weight): 2.7108514
22	JUN	Betweenness(Weight): 632506.0		Information(Weight): 2.338349
23	ANKRD20A4	Betweenness(Weight): 578905.0		Information(Weight): 2.705207
24	CLEC3B	Betweenness(Weight): 576312.0		Information(Weight): 2.605517
25	PCDHB6	Betweenness(Weight): 571990.0		Information(Weight): 2.740989
26	GPM6A	Betweenness(Weight): 565104.0		Information(Weight): 2.6304939
27	MRPL12	Betweenness(Weight): 561614.0		Information(Weight): 2.814338
28	VWF	Betweenness(Weight): 557068.0		Information(Weight): 2.7984567
29	TFPI2	Betweenness(Weight): 556086.0		Information(Weight): 2.7720852
30	PLOD2	Betweenness(Weight): 542287.0		Information(Weight): 2.644285
31	PLK1	Betweenness(Weight): 541717.0		Information(Weight): 2.6591341
32	MRPL58	Betweenness(Weight): 537000.0		Information(Weight): 2.693381
33	NONO	Betweenness(Weight): 531872.5		Information(Weight): 2.7355137
34	CASQ1	Betweenness(Weight): 521021.0		Information(Weight): 2.727662
35	HBB	Betweenness(Weight): 519647.0		Information(Weight): 2.732585
36	ZBTB39	Betweenness(Weight): 516116.0		Information(Weight): 2.5649679
37	MT-CO1	Betweenness(Weight): 512502.0		Information(Weight): 2.679658
38	HIST1H2BO	Betweenness(Weight): 507867.0		Information(Weight): 2.667687
39	UBE2C	Betweenness(Weight): 490745.0		Information(Weight): 2.594654
40	KANK3	Betweenness(Weight): 489303.0		Information(Weight): 2.5889065
41	DCAF10	Betweenness(Weight): 489073.0		Information(Weight): 2.383507
42	MGAM	Betweenness(Weight): 488729.0		Information(Weight): 2.5465348
43	POLR2D	Betweenness(Weight): 478034.0		Information(Weight): 2.6577885
44	TUBG1	Betweenness(Weight): 475576.0		Information(Weight): 2.4767923
45	AURKB	Betweenness(Weight): 466695.0		Information(Weight): 2.5872624
46	SYP	Betweenness(Weight): 462769.0		Information(Weight): 2.2952037
47	TOP2A	Betweenness(Weight): 462210.0		Information(Weight): 2.6018083
48	USB1	Betweenness(Weight): 461093.0		Information(Weight): 2.596579
49	CD93	Betweenness(Weight): 455674.0		Information(Weight): 2.7016163
50	CYCS	Betweenness(Weight): 454930.0		Information(Weight): 2.2870865
51	SPTBN1	Betweenness(Weight): 453837.0		Information(Weight): 2.6641765
52	EIF3B	Betweenness(Weight): 452161.5		Information(Weight): 2.7354996
53	RHOJ	Betweenness(Weight): 441226.0		Information(Weight): 2.550504
54	CLIC5	Betweenness(Weight): 431634.0		Information(Weight): 2.6161869
55	SLC4A1	Betweenness(Weight): 428368.0		Information(Weight): 2.6998744
56	PKDREJ	Betweenness(Weight): 425672.0		Information(Weight): 2.6741238
57	NME1	Betweenness(Weight): 421673.5		Information(Weight): 2.6789863
58	ADGRB3	Betweenness(Weight): 418674.0		Information(Weight): 2.5215385
59	TTR	Betweenness(Weight): 417588.0		Information(Weight): 2.2919774
60	VWA3A	Betweenness(Weight): 411182.0		Information(Weight): 2.650056
61	TBX5	Betweenness(Weight): 408116.0		Information(Weight): 2.6061127
62	AFDN	Betweenness(Weight): 404112.0		Information(Weight): 2.4379618
63	GRP	Betweenness(Weight): 400076.0		Information(Weight): 2.617941
64	CAT	Betweenness(Weight): 396197.0		Information(Weight): 2.499348
65	CXCL8	Betweenness(Weight): 395555.0		Information(Weight): 2.7074525
66	DOCK4	Betweenness(Weight): 388239.0		Information(Weight): 2.6530924
67	HBA2	Betweenness(Weight): 388222.0		Information(Weight): 2.7330806
68	BRCA1	Betweenness(Weight): 377008.0		Information(Weight): 2.523361
69	STX11	Betweenness(Weight): 374329.0		Information(Weight): 2.5638409
70	SNCA	Betweenness(Weight): 372898.0		Information(Weight): 2.3386657
71	KLHL41	Betweenness(Weight): 364070.0		Information(Weight): 2.5020926
72	TPPP2	Betweenness(Weight): 363314.0		Information(Weight): 2.4602008
73	CDC20	Betweenness(Weight): 362666.0		Information(Weight): 2.6592107
74	ALDH18A1	Betweenness(Weight): 348191.0		Information(Weight): 2.6435902
75	MCM2	Betweenness(Weight): 347141.0		Information(Weight): 2.6574764
76	SFTPC	Betweenness(Weight): 343102.0		Information(Weight): 2.5492435
77	CD34	Betweenness(Weight): 340873.0		Information(Weight): 2.5109637
78	ZNF778	Betweenness(Weight): 317859.0		Information(Weight): 2.4436462
79	TNNI1	Betweenness(Weight): 313052.0		Information(Weight): 2.6583292
80	SEC61A1	Betweenness(Weight): 310161.0		Information(Weight): 2.7037902
81	ITIH3	Betweenness(Weight): 305859.0		Information(Weight): 2.7398646
82	ZNF268	Betweenness(Weight): 302751.0		Information(Weight): 2.598198
83	RCC1	Betweenness(Weight): 302190.0		Information(Weight): 2.5615866
84	KEL	Betweenness(Weight): 301560.0		Information(Weight): 2.3789914
85	CLDN1	Betweenness(Weight): 289877.0		Information(Weight): 2.469853
86	CDKN2A	Betweenness(Weight): 289056.0		Information(Weight): 2.286057
87	PGM5	Betweenness(Weight): 287504.0		Information(Weight): 2.4744942
88	WDR43	Betweenness(Weight): 286861.0		Information(Weight): 2.6998622
89	MAPK4	Betweenness(Weight): 283598.0		Information(Weight): 2.331504
90	MYBL2	Betweenness(Weight): 280039.0		Information(Weight): 2.6047518
91	CYP4F22	Betweenness(Weight): 278946.0		Information(Weight): 2.668841
92	PECAM1	Betweenness(Weight): 278898.0		Information(Weight): 2.5487905
93	PLPP3	Betweenness(Weight): 277213.0		Information(Weight): 2.5474024
94	BUB1	Betweenness(Weight): 276974.0		Information(Weight): 2.0877337
95	ZNF667	Betweenness(Weight): 275713.0		Information(Weight): 2.426803
96	ZNF749	Betweenness(Weight): 274839.0		Information(Weight): 2.330004
97	PROC	Betweenness(Weight): 272971.0		Information(Weight): 2.328775
98	ADH1B	Betweenness(Weight): 271402.0		Information(Weight): 2.4087803
99	BUB1B	Betweenness(Weight): 271292.0		Information(Weight): 2.564946
100	TGM5	Betweenness(Weight): 269480.0		Information(Weight): 2.4678335
101	HEATR1	Betweenness(Weight): 269337.0		Information(Weight): 2.5681787
102	EXO1	Betweenness(Weight): 268947.0		Information(Weight): 2.5623827
103	GNG11	Betweenness(Weight): 266924.0		Information(Weight): 2.4376862
104	RALGDS	Betweenness(Weight): 266499.0		Information(Weight): 2.4104064
105	TUBB1	Betweenness(Weight): 266489.0		Information(Weight): 2.5321016
106	GINS1	Betweenness(Weight): 265321.0		Information(Weight): 2.4507723
107	KIF17	Betweenness(Weight): 262471.0		Information(Weight): 2.5033648
108	MINDY1	Betweenness(Weight): 261342.0		Information(Weight): 1.987617
109	ALPP	Betweenness(Weight): 260756.0		Information(Weight): 2.4793444
110	RDH16	Betweenness(Weight): 258825.0		Information(Weight): 2.3258812
111	CA4	Betweenness(Weight): 258444.0		Information(Weight): 2.4963806
112	KLK13	Betweenness(Weight): 258107.0		Information(Weight): 1.981271
113	MYL9	Betweenness(Weight): 257576.0		Information(Weight): 2.5711381
114	BCAM	Betweenness(Weight): 254833.0		Information(Weight): 2.3360953
115	MT1X	Betweenness(Weight): 253638.0		Information(Weight): 2.5011628
116	VEGFD	Betweenness(Weight): 252860.0		Information(Weight): 2.6044464
117	APOE	Betweenness(Weight): 251365.0		Information(Weight): 2.2320678
118	PSMD2	Betweenness(Weight): 249554.0		Information(Weight): 2.371513
119	NUP155	Betweenness(Weight): 248334.5		Information(Weight): 2.5253181
120	EEF1AKMT4-ECE2	Betweenness(Weight): 247629.0		Information(Weight): 2.4090626
121	PDCD11	Betweenness(Weight): 243647.0		Information(Weight): 2.5321772
122	TCN1	Betweenness(Weight): 243613.0		Information(Weight): 2.5963867
123	STARD9	Betweenness(Weight): 243255.0		Information(Weight): 2.373458
124	CPSF3	Betweenness(Weight): 241279.0		Information(Weight): 2.5027547
125	TGFBR2	Betweenness(Weight): 236868.0		Information(Weight): 2.503602
126	ENO1	Betweenness(Weight): 236595.0		Information(Weight): 2.3291368
127	CD5L	Betweenness(Weight): 235393.0		Information(Weight): 2.0796278
128	SLCO2A1	Betweenness(Weight): 235063.0		Information(Weight): 2.4108338
129	GRIA1	Betweenness(Weight): 234147.0		Information(Weight): 2.4739265
130	LDB2	Betweenness(Weight): 233956.0		Information(Weight): 2.4543672
131	SNW1	Betweenness(Weight): 233604.0		Information(Weight): 2.080701
132	ZEB2	Betweenness(Weight): 231448.0		Information(Weight): 2.2207203
133	COX4I2	Betweenness(Weight): 227253.0		Information(Weight): 2.3411326
134	ZNF91	Betweenness(Weight): 226575.0		Information(Weight): 2.371875
135	RBMX	Betweenness(Weight): 225259.0		Information(Weight): 2.3301787
136	TUBAL3	Betweenness(Weight): 224855.0		Information(Weight): 2.4189718
137	CTSL	Betweenness(Weight): 224812.0		Information(Weight): 2.0843873
138	PHYHIP	Betweenness(Weight): 220891.0		Information(Weight): 2.290655
139	APOA1	Betweenness(Weight): 218784.0		Information(Weight): 2.0902097
140	ATXN2L	Betweenness(Weight): 218285.0		Information(Weight): 2.081043
141	EYA3	Betweenness(Weight): 217905.0		Information(Weight): 1.9769545
142	ADH1C	Betweenness(Weight): 217836.0		Information(Weight): 2.435909
143	SETDB1	Betweenness(Weight): 217496.0		Information(Weight): 2.4778268
144	DMD	Betweenness(Weight): 214054.0		Information(Weight): 2.234089
145	CCT3	Betweenness(Weight): 214042.0		Information(Weight): 2.5481653
146	EDNRB	Betweenness(Weight): 213470.0		Information(Weight): 2.332261
147	RPGR	Betweenness(Weight): 210210.0		Information(Weight): 2.469345
148	AGTR1	Betweenness(Weight): 209563.0		Information(Weight): 2.22015
149	PSMD3	Betweenness(Weight): 208522.0		Information(Weight): 2.076027
150	FIG4	Betweenness(Weight): 208496.0		Information(Weight): 2.3261726
151	NECTIN1	Betweenness(Weight): 208465.0		Information(Weight): 2.5252285
152	MB	Betweenness(Weight): 206799.0		Information(Weight): 2.4732668
153	ADIPOQ	Betweenness(Weight): 205834.0		Information(Weight): 2.334095
154	HSPA12B	Betweenness(Weight): 204309.0		Information(Weight): 2.4098215
155	SLC25A10	Betweenness(Weight): 203887.0		Information(Weight): 2.537714
156	SERPINF2	Betweenness(Weight): 202930.0		Information(Weight): 2.333143
157	RRAS	Betweenness(Weight): 202798.0		Information(Weight): 2.4077075
158	HLA-DQA2	Betweenness(Weight): 202383.0		Information(Weight): 2.3487375
159	SPP1	Betweenness(Weight): 202287.0		Information(Weight): 2.1700206
160	BBS5	Betweenness(Weight): 199823.0		Information(Weight): 2.056862
161	RNF175	Betweenness(Weight): 198103.0		Information(Weight): 2.5209372
162	PLIN2	Betweenness(Weight): 196653.0		Information(Weight): 2.4071894
163	CAMK2A	Betweenness(Weight): 196430.0		Information(Weight): 2.2211664
164	MAPK1	Betweenness(Weight): 194590.0		Information(Weight): 2.221574
165	GABRB2	Betweenness(Weight): 193598.0		Information(Weight): 1.7036102
166	MYLK3	Betweenness(Weight): 193289.0		Information(Weight): 1.9734457
167	LMO3	Betweenness(Weight): 192973.0		Information(Weight): 2.0884316
168	ACTN2	Betweenness(Weight): 192566.0		Information(Weight): 2.2806308
169	TNS2	Betweenness(Weight): 191466.0		Information(Weight): 2.2224343
170	MYLK	Betweenness(Weight): 191399.0		Information(Weight): 2.444582
171	HIST1H2AH	Betweenness(Weight): 190287.0		Information(Weight): 2.479839
172	CHEK2	Betweenness(Weight): 189657.0		Information(Weight): 2.1580582
173	ACP5	Betweenness(Weight): 189391.0		Information(Weight): 2.2296247
174	FPR2	Betweenness(Weight): 189135.0		Information(Weight): 2.58891
175	ATP6V1B2	Betweenness(Weight): 188099.0		Information(Weight): 2.2857955
176	HECW2	Betweenness(Weight): 187653.0		Information(Weight): 2.4494839
177	HUS1B	Betweenness(Weight): 187166.0		Information(Weight): 2.3771152
178	AHCY	Betweenness(Weight): 186797.0		Information(Weight): 2.4739778
179	MAP3K9	Betweenness(Weight): 184885.0		Information(Weight): 2.4048007
180	PGR	Betweenness(Weight): 182660.0		Information(Weight): 2.3283737
181	CNMD	Betweenness(Weight): 182188.0		Information(Weight): 2.4359148
182	GOT2	Betweenness(Weight): 181205.0		Information(Weight): 2.2293901
183	AR	Betweenness(Weight): 179989.0		Information(Weight): 1.8546774
184	EEF1G	Betweenness(Weight): 179026.5		Information(Weight): 2.0817556
185	RAD54L	Betweenness(Weight): 178850.0		Information(Weight): 2.2253764
186	RRM2	Betweenness(Weight): 178806.0		Information(Weight): 2.5315895
187	JPH4	Betweenness(Weight): 178317.0		Information(Weight): 2.0745358
188	PARVA	Betweenness(Weight): 177813.0		Information(Weight): 2.2303352
189	SSRP1	Betweenness(Weight): 176881.0		Information(Weight): 2.3265867
190	IL4I1	Betweenness(Weight): 176713.0		Information(Weight): 2.077192
191	CHRNE	Betweenness(Weight): 176256.0		Information(Weight): 1.9838278
192	EMCN	Betweenness(Weight): 175710.0		Information(Weight): 2.3327134
193	UTP11	Betweenness(Weight): 175524.0		Information(Weight): 1.8370891
194	CNGB3	Betweenness(Weight): 175379.0		Information(Weight): 2.4438288
195	SLC2A1	Betweenness(Weight): 175199.0		Information(Weight): 2.3423166
196	RPS7	Betweenness(Weight): 175109.0		Information(Weight): 2.0810738
197	TUFM	Betweenness(Weight): 174585.0		Information(Weight): 2.4439702
198	SLC6A4	Betweenness(Weight): 173412.0		Information(Weight): 2.2139785
199	TRIM28	Betweenness(Weight): 172899.0		Information(Weight): 2.2309093
200	F12	Betweenness(Weight): 172657.0		Information(Weight): 1.9901198
201	PDE6C	Betweenness(Weight): 172480.0		Information(Weight): 2.156454
202	P4HB	Betweenness(Weight): 171627.0		Information(Weight): 2.1522365
203	EPRS	Betweenness(Weight): 171573.0		Information(Weight): 2.4430256
204	SLC13A3	Betweenness(Weight): 171397.0		Information(Weight): 2.516159
205	CWC22	Betweenness(Weight): 170050.0		Information(Weight): 1.9852281
206	EZH2	Betweenness(Weight): 169186.0		Information(Weight): 2.5038283
207	FHL5	Betweenness(Weight): 168350.0		Information(Weight): 2.3271801
208	CST3	Betweenness(Weight): 167317.0		Information(Weight): 1.4954519
209	KRT40	Betweenness(Weight): 167036.0		Information(Weight): 2.3898542
210	EMG1	Betweenness(Weight): 165213.0		Information(Weight): 1.8570743
211	TET3	Betweenness(Weight): 164422.0		Information(Weight): 2.3748
212	PYCR1	Betweenness(Weight): 163859.0		Information(Weight): 2.3297842
213	ZNF440	Betweenness(Weight): 163615.0		Information(Weight): 2.2029781
214	CNDP1	Betweenness(Weight): 163513.0		Information(Weight): 2.1494305
215	CORO2B	Betweenness(Weight): 163003.5		Information(Weight): 2.378239
216	MCM3	Betweenness(Weight): 161403.0		Information(Weight): 2.3788528
217	JAM2	Betweenness(Weight): 161308.5		Information(Weight): 2.2820168
218	CDH2	Betweenness(Weight): 161279.0		Information(Weight): 1.4938937
219	NFKB1	Betweenness(Weight): 161162.0		Information(Weight): 2.1565592
220	ACTR3	Betweenness(Weight): 160868.0		Information(Weight): 1.8635007
221	SELENOP	Betweenness(Weight): 160067.5		Information(Weight): 2.338916
222	GYPC	Betweenness(Weight): 159747.0		Information(Weight): 2.4192936
223	PDXP	Betweenness(Weight): 159710.0		Information(Weight): 1.9886087
224	CDH1	Betweenness(Weight): 159521.0		Information(Weight): 2.0751173
225	HPN	Betweenness(Weight): 159113.0		Information(Weight): 2.4432628
226	AOC3	Betweenness(Weight): 158530.0		Information(Weight): 2.1692789
227	AURKA	Betweenness(Weight): 157961.0		Information(Weight): 2.1656818
228	BOP1	Betweenness(Weight): 157731.5		Information(Weight): 2.5764506
229	FABP6	Betweenness(Weight): 157225.0		Information(Weight): 1.4939191
230	RHD	Betweenness(Weight): 156381.0		Information(Weight): 2.4704194
231	SHROOM4	Betweenness(Weight): 156217.0		Information(Weight): 2.1683867
232	DDX39A	Betweenness(Weight): 155895.0		Information(Weight): 2.4091399
233	TAS1R3	Betweenness(Weight): 155530.0		Information(Weight): 2.3345265
234	PCSK1N	Betweenness(Weight): 155397.0		Information(Weight): 2.2191463
235	S100A12	Betweenness(Weight): 155325.0		Information(Weight): 2.6334496
236	NF1	Betweenness(Weight): 154982.0		Information(Weight): 1.866192
237	MUSTN1	Betweenness(Weight): 154892.0		Information(Weight): 2.4381714
238	AHSP	Betweenness(Weight): 154814.0		Information(Weight): 2.2270248
239	SNAP25	Betweenness(Weight): 154463.0		Information(Weight): 2.089348
240	NHP2	Betweenness(Weight): 152971.0		Information(Weight): 2.1661782
241	ADD2	Betweenness(Weight): 152673.0		Information(Weight): 2.0698955
242	ZNF580	Betweenness(Weight): 152128.0		Information(Weight): 1.8179585
243	ZNF17	Betweenness(Weight): 152126.0		Information(Weight): 2.143019
244	KRT222	Betweenness(Weight): 151759.0		Information(Weight): 2.067822
245	ZFR	Betweenness(Weight): 151012.0		Information(Weight): 1.8590926
246	CALM3	Betweenness(Weight): 150938.5		Information(Weight): 2.2200518
247	MYO7B	Betweenness(Weight): 150870.0		Information(Weight): 1.6987029
248	STXBP6	Betweenness(Weight): 150738.0		Information(Weight): 2.1474872
249	NCAPG	Betweenness(Weight): 150722.0		Information(Weight): 2.3801568
250	SHMT2	Betweenness(Weight): 150715.0		Information(Weight): 2.4512446
251	KNL1	Betweenness(Weight): 150701.0		Information(Weight): 2.2170548
252	DSC2	Betweenness(Weight): 150478.0		Information(Weight): 1.7042983
253	EPAS1	Betweenness(Weight): 150249.5		Information(Weight): 2.4428852
254	RAPGEF4	Betweenness(Weight): 150184.0		Information(Weight): 2.2174873
255	CPE	Betweenness(Weight): 150133.0		Information(Weight): 1.495167
256	SIN3B	Betweenness(Weight): 149830.0		Information(Weight): 1.6977754
257	IGSF9B	Betweenness(Weight): 149640.0		Information(Weight): 2.154546
258	TAF4B	Betweenness(Weight): 149566.0		Information(Weight): 2.1986432
259	RAD51	Betweenness(Weight): 149509.0		Information(Weight): 2.0827785
260	SLC5A8	Betweenness(Weight): 148953.0		Information(Weight): 2.4371471
261	RAC2	Betweenness(Weight): 148731.0		Information(Weight): 2.0627592
262	TACO1	Betweenness(Weight): 148392.0		Information(Weight): 2.5703213
263	DMTN	Betweenness(Weight): 148346.0		Information(Weight): 2.2282343
264	LGI3	Betweenness(Weight): 148253.0		Information(Weight): 2.3302994
265	WDR59	Betweenness(Weight): 147404.0		Information(Weight): 2.2896554
266	VIM	Betweenness(Weight): 147268.0		Information(Weight): 2.0885992
267	EHD2	Betweenness(Weight): 146893.0		Information(Weight): 2.1659129
268	TGFA	Betweenness(Weight): 146753.0		Information(Weight): 2.3250742
269	MPDZ	Betweenness(Weight): 146353.0		Information(Weight): 2.1585371
270	ALPK2	Betweenness(Weight): 146069.0		Information(Weight): 2.399547
271	MYL2	Betweenness(Weight): 146055.0		Information(Weight): 2.446871
272	DYNLRB2	Betweenness(Weight): 145911.0		Information(Weight): 2.4516606
273	FOXM1	Betweenness(Weight): 145848.0		Information(Weight): 2.0869703
274	PPP1R12C	Betweenness(Weight): 145848.0		Information(Weight): 2.0707412
275	LAMA5	Betweenness(Weight): 145738.0		Information(Weight): 2.066152
276	PRKG1	Betweenness(Weight): 145412.0		Information(Weight): 2.3738813
277	F2	Betweenness(Weight): 145067.0		Information(Weight): 2.0808651
278	ABCA12	Betweenness(Weight): 144772.0		Information(Weight): 1.9804462
279	SNX1	Betweenness(Weight): 143493.0		Information(Weight): 2.336356
280	PAICS	Betweenness(Weight): 143315.0		Information(Weight): 2.5408192
281	ARHGAP6	Betweenness(Weight): 142909.0		Information(Weight): 2.289076
282	FEN1	Betweenness(Weight): 142830.0		Information(Weight): 2.3196607
283	SPATA22	Betweenness(Weight): 142706.0		Information(Weight): 2.3712175
284	FERMT2	Betweenness(Weight): 141936.0		Information(Weight): 2.4086313
285	ZNF595	Betweenness(Weight): 141468.0		Information(Weight): 1.8150237
286	ERG	Betweenness(Weight): 141376.0		Information(Weight): 2.2247007
287	SULT1A2	Betweenness(Weight): 141163.0		Information(Weight): 2.326637
288	PLAT	Betweenness(Weight): 140866.0		Information(Weight): 2.3245254
289	CRP	Betweenness(Weight): 140545.0		Information(Weight): 2.3731143
290	MAPK3	Betweenness(Weight): 140210.0		Information(Weight): 2.1555037
291	CNTNAP2	Betweenness(Weight): 139166.0		Information(Weight): 2.1569505
292	SERPINB7	Betweenness(Weight): 138388.0		Information(Weight): 2.222021
293	MMRN2	Betweenness(Weight): 138023.0		Information(Weight): 2.4122078
294	SDHB	Betweenness(Weight): 137961.0		Information(Weight): 1.7075568
295	CTNNB1	Betweenness(Weight): 137540.0		Information(Weight): 1.859196
296	EED	Betweenness(Weight): 137389.0		Information(Weight): 2.3366458
297	MYL3	Betweenness(Weight): 136946.0		Information(Weight): 2.078704
298	SMC4	Betweenness(Weight): 136560.0		Information(Weight): 2.151365
299	TNXB	Betweenness(Weight): 136096.0		Information(Weight): 2.3314774
300	ZNF415	Betweenness(Weight): 135908.0		Information(Weight): 2.1372638
301	SEC24D	Betweenness(Weight): 135466.0		Information(Weight): 2.4556608
302	TUBGCP3	Betweenness(Weight): 134951.0		Information(Weight): 2.157952
303	S1PR1	Betweenness(Weight): 134147.0		Information(Weight): 2.329132
304	PAF1	Betweenness(Weight): 133136.0		Information(Weight): 1.9818469
305	POLR3A	Betweenness(Weight): 133054.0		Information(Weight): 2.2307417
306	GMPR2	Betweenness(Weight): 132934.5		Information(Weight): 2.226548
307	CHN1	Betweenness(Weight): 132865.0		Information(Weight): 2.0748017
308	CP	Betweenness(Weight): 132840.0		Information(Weight): 1.9892638
309	ACVRL1	Betweenness(Weight): 132805.0		Information(Weight): 2.333126
310	LUC7L3	Betweenness(Weight): 132746.5		Information(Weight): 2.071952
311	ALYREF	Betweenness(Weight): 132639.0		Information(Weight): 2.3285563
312	C4BPB	Betweenness(Weight): 131950.0		Information(Weight): 2.1508088
313	USH1C	Betweenness(Weight): 131837.0		Information(Weight): 1.8375638
314	GTF2E2	Betweenness(Weight): 131391.0		Information(Weight): 2.0797026
315	ZNF319	Betweenness(Weight): 131321.0		Information(Weight): 2.2194614
316	TTN	Betweenness(Weight): 131303.0		Information(Weight): 2.3252397
317	PI3	Betweenness(Weight): 131257.0		Information(Weight): 2.4750369
318	MRPL1	Betweenness(Weight): 131150.0		Information(Weight): 1.8668725
319	RGL2	Betweenness(Weight): 130546.0		Information(Weight): 2.0844405
320	SYN1	Betweenness(Weight): 130223.0		Information(Weight): 2.452818
321	SUMO2	Betweenness(Weight): 130220.0		Information(Weight): 1.8613979
322	CCDC110	Betweenness(Weight): 130120.0		Information(Weight): 2.0690708
323	SHH	Betweenness(Weight): 130024.0		Information(Weight): 1.8566873
324	RIT1	Betweenness(Weight): 129945.0		Information(Weight): 1.9723223
325	NCAPH	Betweenness(Weight): 129931.0		Information(Weight): 2.1636097
326	LRG1	Betweenness(Weight): 129922.0		Information(Weight): 2.2807217
327	XPO5	Betweenness(Weight): 129527.0		Information(Weight): 2.4056048
328	PSD4	Betweenness(Weight): 128546.0		Information(Weight): 2.0622704
329	GRHL2	Betweenness(Weight): 128112.0		Information(Weight): 1.9708246
330	FGA	Betweenness(Weight): 127861.0		Information(Weight): 2.3822894
331	ADGRL2	Betweenness(Weight): 127544.0		Information(Weight): 2.3725667
332	C7	Betweenness(Weight): 127512.0		Information(Weight): 2.5553665
333	NKX2-1	Betweenness(Weight): 127253.0		Information(Weight): 1.9810505
334	RHAG	Betweenness(Weight): 127018.0		Information(Weight): 2.230189
335	PKHD1L1	Betweenness(Weight): 126166.0		Information(Weight): 2.0862417
336	MYCT1	Betweenness(Weight): 126113.0		Information(Weight): 2.1591122
337	VPS16	Betweenness(Weight): 124966.0		Information(Weight): 1.8570367
338	HBG1	Betweenness(Weight): 124475.0		Information(Weight): 2.160824
339	CNOT1	Betweenness(Weight): 124239.0		Information(Weight): 2.1632779
340	GPD1	Betweenness(Weight): 123774.0		Information(Weight): 1.975215
341	PSMC1	Betweenness(Weight): 123565.0		Information(Weight): 2.0546398
342	ZNF782	Betweenness(Weight): 122949.0		Information(Weight): 2.1915016
343	COPB2	Betweenness(Weight): 122792.0		Information(Weight): 2.2091012
344	ZNF717	Betweenness(Weight): 122548.0		Information(Weight): 1.8585855
345	SRF	Betweenness(Weight): 122317.0		Information(Weight): 1.6941395
346	FN3K	Betweenness(Weight): 122135.0		Information(Weight): 2.0521045
347	TP53	Betweenness(Weight): 121387.0		Information(Weight): 1.8657012
348	BIRC5	Betweenness(Weight): 121362.0		Information(Weight): 2.414907
349	KRT76	Betweenness(Weight): 121291.0		Information(Weight): 2.0745249
350	CACNA1B	Betweenness(Weight): 121179.0		Information(Weight): 2.0770779
351	RPL28	Betweenness(Weight): 121008.0		Information(Weight): 1.9738688
352	TRAPPC8	Betweenness(Weight): 120534.0		Information(Weight): 2.154794
353	MYT1L	Betweenness(Weight): 119876.0		Information(Weight): 1.9915205
354	F7	Betweenness(Weight): 119755.0		Information(Weight): 1.9814643
355	SYNE1	Betweenness(Weight): 119084.0		Information(Weight): 2.2347124
356	LMO7	Betweenness(Weight): 119025.0		Information(Weight): 2.3688273
357	SF3B3	Betweenness(Weight): 118692.0		Information(Weight): 2.164103
358	KHDRBS2	Betweenness(Weight): 118350.0		Information(Weight): 2.143639
359	XIRP2	Betweenness(Weight): 118155.0		Information(Weight): 1.9790474
360	PUS7	Betweenness(Weight): 118043.336		Information(Weight): 2.593928
361	CEACAM4	Betweenness(Weight): 117910.0		Information(Weight): 1.9722185
362	TMEM181	Betweenness(Weight): 117880.0		Information(Weight): 1.704897
363	CELF2	Betweenness(Weight): 117800.0		Information(Weight): 2.0593147
364	CACNG8	Betweenness(Weight): 117778.0		Information(Weight): 2.205869
365	SHBG	Betweenness(Weight): 117500.0		Information(Weight): 2.083116
366	TOLLIP	Betweenness(Weight): 117374.0		Information(Weight): 1.967011
367	WDR5	Betweenness(Weight): 117296.5		Information(Weight): 2.0739825
368	DDX21	Betweenness(Weight): 117248.0		Information(Weight): 1.8620485
369	IRX1	Betweenness(Weight): 117071.0		Information(Weight): 2.2109792
370	ZSCAN5A	Betweenness(Weight): 116986.0		Information(Weight): 1.860782
371	SSR4	Betweenness(Weight): 116719.0		Information(Weight): 2.2822769
372	NSD1	Betweenness(Weight): 116633.0		Information(Weight): 1.486946
373	PEBP1	Betweenness(Weight): 116617.0		Information(Weight): 2.0830274
374	HSPD1	Betweenness(Weight): 116054.0		Information(Weight): 2.4068365
375	NOTCH4	Betweenness(Weight): 115837.0		Information(Weight): 2.2319279
376	SPOCK3	Betweenness(Weight): 115816.0		Information(Weight): 1.8565772
377	PLA2G1B	Betweenness(Weight): 115209.0		Information(Weight): 1.4955214
378	FAM186A	Betweenness(Weight): 115095.0		Information(Weight): 2.2789822
379	DNAJB1	Betweenness(Weight): 114856.0		Information(Weight): 1.9746332
380	PITHD1	Betweenness(Weight): 114854.0		Information(Weight): 2.142665
381	ERO1A	Betweenness(Weight): 114347.0		Information(Weight): 2.2171526
382	INTU	Betweenness(Weight): 114214.0		Information(Weight): 2.1564112
383	LDHA	Betweenness(Weight): 113779.0		Information(Weight): 2.2841804
384	IFT80	Betweenness(Weight): 113643.0		Information(Weight): 1.8551048
385	RACGAP1	Betweenness(Weight): 113577.0		Information(Weight): 2.2362175
386	AFM	Betweenness(Weight): 113397.0		Information(Weight): 2.2809658
387	ST6GAL1	Betweenness(Weight): 113052.0		Information(Weight): 1.6957138
388	NCL	Betweenness(Weight): 113008.5		Information(Weight): 1.9823468
389	MAOB	Betweenness(Weight): 112896.0		Information(Weight): 1.9839505
390	KIF11	Betweenness(Weight): 112818.0		Information(Weight): 2.336957
391	PCLAF	Betweenness(Weight): 112774.0		Information(Weight): 2.1620078
392	SIN3A	Betweenness(Weight): 112369.0		Information(Weight): 2.155646
393	NT5DC4	Betweenness(Weight): 112346.0		Information(Weight): 2.3669615
394	P3H4	Betweenness(Weight): 112252.0		Information(Weight): 2.366799
395	ECPAS	Betweenness(Weight): 112215.5		Information(Weight): 1.9873322
396	ZNF676	Betweenness(Weight): 112133.0		Information(Weight): 2.3238688
397	TBX2	Betweenness(Weight): 111635.5		Information(Weight): 2.079054
398	PPIH	Betweenness(Weight): 111427.0		Information(Weight): 2.4138348
399	RAD51B	Betweenness(Weight): 111372.0		Information(Weight): 1.9741561
400	CAPZB	Betweenness(Weight): 111103.0		Information(Weight): 2.1667197
401	ALDH16A1	Betweenness(Weight): 110888.0		Information(Weight): 1.96992
402	SNX15	Betweenness(Weight): 110222.0		Information(Weight): 2.0651214
403	NAXE	Betweenness(Weight): 109955.0		Information(Weight): 2.1559365
404	SNCB	Betweenness(Weight): 109834.0		Information(Weight): 2.318513
405	SYTL5	Betweenness(Weight): 109637.0		Information(Weight): 1.4957194
406	MRPS33	Betweenness(Weight): 108451.0		Information(Weight): 2.0799758
407	PRPF6	Betweenness(Weight): 108422.0		Information(Weight): 1.8591931
408	MT1G	Betweenness(Weight): 108369.0		Information(Weight): 2.227006
409	WWC2	Betweenness(Weight): 107954.0		Information(Weight): 2.222121
410	CDO1	Betweenness(Weight): 107728.5		Information(Weight): 2.2143838
411	CCBE1	Betweenness(Weight): 107557.0		Information(Weight): 2.280179
412	SRP14	Betweenness(Weight): 107310.0		Information(Weight): 2.067632
413	POLR1B	Betweenness(Weight): 107038.5		Information(Weight): 2.1631174
414	SPATA5L1	Betweenness(Weight): 106950.0		Information(Weight): 1.9779392
415	GPS1	Betweenness(Weight): 106764.0		Information(Weight): 1.7063527
416	LEP	Betweenness(Weight): 106708.0		Information(Weight): 1.9875532
417	YBX3	Betweenness(Weight): 106347.0		Information(Weight): 2.1503694
418	TUBB	Betweenness(Weight): 106310.0		Information(Weight): 2.2300367
419	APOC1	Betweenness(Weight): 106280.0		Information(Weight): 2.0883145
420	SERPINE1	Betweenness(Weight): 106164.0		Information(Weight): 1.977087
421	CCDC68	Betweenness(Weight): 106051.0		Information(Weight): 2.2160265
422	OLFML1	Betweenness(Weight): 105716.0		Information(Weight): 2.4093077
423	ITPR1	Betweenness(Weight): 105709.0		Information(Weight): 2.1568823
424	SLC9A3R2	Betweenness(Weight): 105631.0		Information(Weight): 1.966233
425	SCN7A	Betweenness(Weight): 105482.0		Information(Weight): 2.074187
426	SERPIND1	Betweenness(Weight): 105455.0		Information(Weight): 2.1651983
427	ALOX12B	Betweenness(Weight): 105408.0		Information(Weight): 2.1176734
428	NAPB	Betweenness(Weight): 105089.0		Information(Weight): 1.9566981
429	NTRK3	Betweenness(Weight): 105037.0		Information(Weight): 2.2277868
430	NUF2	Betweenness(Weight): 104872.0		Information(Weight): 2.2301486
431	CEP126	Betweenness(Weight): 104823.0		Information(Weight): 2.0757318
432	PTH1R	Betweenness(Weight): 104656.0		Information(Weight): 2.3763466
433	SEZ6L2	Betweenness(Weight): 104577.0		Information(Weight): 1.7009975
434	KLC1	Betweenness(Weight): 104266.0		Information(Weight): 2.078038
435	ASPA	Betweenness(Weight): 103916.0		Information(Weight): 2.409035
436	GKN2	Betweenness(Weight): 103542.0		Information(Weight): 2.0702012
437	SRPRB	Betweenness(Weight): 103457.0		Information(Weight): 2.3318872
438	PARP1	Betweenness(Weight): 103418.0		Information(Weight): 2.2362366
439	UCHL1	Betweenness(Weight): 103370.0		Information(Weight): 1.6826751
440	CCNB1	Betweenness(Weight): 103171.0		Information(Weight): 2.3790379
441	MATR3	Betweenness(Weight): 103093.0		Information(Weight): 1.8479311
442	ITGA8	Betweenness(Weight): 102967.0		Information(Weight): 2.294036
443	C2orf72	Betweenness(Weight): 102695.0		Information(Weight): 2.1523044
444	ZNF330	Betweenness(Weight): 102605.0		Information(Weight): 2.063616
445	ZNF540	Betweenness(Weight): 102569.0		Information(Weight): 2.2133095
446	RFC4	Betweenness(Weight): 102504.0		Information(Weight): 2.2278025
447	CPSF2	Betweenness(Weight): 102342.0		Information(Weight): 2.1466765
448	ECSCR	Betweenness(Weight): 102283.0		Information(Weight): 2.2904491
449	PPP4R2	Betweenness(Weight): 101788.0		Information(Weight): 2.0723503
450	ATP12A	Betweenness(Weight): 101694.0		Information(Weight): 1.8638843
451	SYN2	Betweenness(Weight): 101377.0		Information(Weight): 2.2884338
452	HNRNPA3	Betweenness(Weight): 101225.0		Information(Weight): 1.4959347
453	SNRNP200	Betweenness(Weight): 100534.0		Information(Weight): 2.278981
454	MYH7	Betweenness(Weight): 100288.0		Information(Weight): 2.3312724
455	AGER	Betweenness(Weight): 100191.0		Information(Weight): 2.2820473
456	DLG4	Betweenness(Weight): 99903.0		Information(Weight): 1.9513668
457	MCM4	Betweenness(Weight): 99860.0		Information(Weight): 2.2809477
458	TBPL1	Betweenness(Weight): 99110.0		Information(Weight): 1.6816026
459	SLC17A7	Betweenness(Weight): 98635.0		Information(Weight): 2.2839606
460	HSPA12A	Betweenness(Weight): 98524.0		Information(Weight): 2.0841148
461	LIMD1	Betweenness(Weight): 98208.5		Information(Weight): 1.9819428
462	SPC25	Betweenness(Weight): 98182.0		Information(Weight): 1.9831468
463	SRRM2	Betweenness(Weight): 98138.0		Information(Weight): 1.9882271
464	CACNA2D2	Betweenness(Weight): 98099.0		Information(Weight): 2.0786312
465	ITIH1	Betweenness(Weight): 97850.0		Information(Weight): 2.2818785
466	MAK16	Betweenness(Weight): 97728.0		Information(Weight): 1.9651463
467	ITGA11	Betweenness(Weight): 97673.0		Information(Weight): 2.1685345
468	SERPINC1	Betweenness(Weight): 97385.0		Information(Weight): 2.087468
469	LASP1	Betweenness(Weight): 97302.0		Information(Weight): 1.8451846
470	RANBP2	Betweenness(Weight): 97243.0		Information(Weight): 1.9777995
471	MYC	Betweenness(Weight): 97185.0		Information(Weight): 1.9783429
472	PLIN1	Betweenness(Weight): 96871.0		Information(Weight): 2.3575609
473	RCOR1	Betweenness(Weight): 96583.0		Information(Weight): 1.8626934
474	FAM171A1	Betweenness(Weight): 96368.0		Information(Weight): 1.6977279
475	TERT	Betweenness(Weight): 96363.0		Information(Weight): 1.6950579
476	GNAT1	Betweenness(Weight): 95662.0		Information(Weight): 1.8628919
477	SOX10	Betweenness(Weight): 95565.0		Information(Weight): 1.4959304
478	CBR4	Betweenness(Weight): 95494.0		Information(Weight): 1.6908221
479	TNNC2	Betweenness(Weight): 95491.0		Information(Weight): 1.8593506
480	KPNA2	Betweenness(Weight): 95431.0		Information(Weight): 2.1452522
481	CUL5	Betweenness(Weight): 95421.0		Information(Weight): 2.0706627
482	CASP3	Betweenness(Weight): 95131.0		Information(Weight): 1.8666271
483	PRRC2A	Betweenness(Weight): 95088.0		Information(Weight): 1.9819478
484	GPR155	Betweenness(Weight): 94927.0		Information(Weight): 2.2861407
485	DNMT1	Betweenness(Weight): 94812.0		Information(Weight): 2.0741997
486	PNO1	Betweenness(Weight): 94478.5		Information(Weight): 1.9892215
487	GP5	Betweenness(Weight): 94468.0		Information(Weight): 2.080154
488	NGDN	Betweenness(Weight): 94115.0		Information(Weight): 1.9863617
489	ARAP1	Betweenness(Weight): 93748.0		Information(Weight): 1.8448073
490	MMRN1	Betweenness(Weight): 93460.0		Information(Weight): 2.4478478
491	FAM205A	Betweenness(Weight): 93456.0		Information(Weight): 2.2194684
492	ARHGEF11	Betweenness(Weight): 93421.0		Information(Weight): 1.6890926
493	OMD	Betweenness(Weight): 93373.0		Information(Weight): 2.2816398
494	CD109	Betweenness(Weight): 93260.0		Information(Weight): 2.0745897
495	CTC1	Betweenness(Weight): 93221.0		Information(Weight): 2.0850303
496	PVALB	Betweenness(Weight): 93210.0		Information(Weight): 1.9880428
497	MSH2	Betweenness(Weight): 92807.5		Information(Weight): 2.3373182
498	RBMS3	Betweenness(Weight): 92471.0		Information(Weight): 2.1550834
499	PACSIN1	Betweenness(Weight): 92412.0		Information(Weight): 1.7085526
500	ALAD	Betweenness(Weight): 92395.0		Information(Weight): 2.07934
501	RPS2	Betweenness(Weight): 92306.0		Information(Weight): 1.9757452
502	BET1L	Betweenness(Weight): 92209.0		Information(Weight): 1.854723
503	LCAT	Betweenness(Weight): 92154.0		Information(Weight): 1.9851491
504	ZNF525	Betweenness(Weight): 92059.0		Information(Weight): 2.1690753
505	SF3B4	Betweenness(Weight): 91938.0		Information(Weight): 2.2759058
506	LRPPRC	Betweenness(Weight): 91888.0		Information(Weight): 2.4060624
507	ANO2	Betweenness(Weight): 91749.0		Information(Weight): 2.1524086
508	TEK	Betweenness(Weight): 91434.0		Information(Weight): 2.3226917
509	C16orf96	Betweenness(Weight): 91384.0		Information(Weight): 2.280063
510	CAPN13	Betweenness(Weight): 91361.0		Information(Weight): 1.495505
511	WDR35	Betweenness(Weight): 91025.0		Information(Weight): 1.7014236
512	ADD1	Betweenness(Weight): 90984.0		Information(Weight): 2.0785155
513	ANO5	Betweenness(Weight): 90976.0		Information(Weight): 2.064905
514	ANKRD13D	Betweenness(Weight): 90799.0		Information(Weight): 2.1424308
515	ANKRD29	Betweenness(Weight): 90793.0		Information(Weight): 1.6986402
516	CTPS1	Betweenness(Weight): 90730.0		Information(Weight): 2.44055
517	USP37	Betweenness(Weight): 90726.0		Information(Weight): 2.1451218
518	TMOD1	Betweenness(Weight): 90720.0		Information(Weight): 2.228564
519	GRM5	Betweenness(Weight): 90629.0		Information(Weight): 1.4958023
520	PSMB9	Betweenness(Weight): 90433.0		Information(Weight): 2.0731606
521	HMGCLL1	Betweenness(Weight): 90350.0		Information(Weight): 2.0726964
522	HSPG2	Betweenness(Weight): 90306.0		Information(Weight): 2.2276084
523	ZNF622	Betweenness(Weight): 90289.0		Information(Weight): 1.9802873
524	EHD1	Betweenness(Weight): 90241.0		Information(Weight): 1.9879766
525	TTC30A	Betweenness(Weight): 90240.0		Information(Weight): 2.0632057
526	MKI67	Betweenness(Weight): 90088.0		Information(Weight): 2.283416
527	SLC11A1	Betweenness(Weight): 89843.0		Information(Weight): 2.2263825
528	SF3B5	Betweenness(Weight): 89828.0		Information(Weight): 1.9766623
529	STX1B	Betweenness(Weight): 89772.0		Information(Weight): 2.0767283
530	ACMSD	Betweenness(Weight): 89509.0		Information(Weight): 2.058405
531	TRPM6	Betweenness(Weight): 89444.0		Information(Weight): 1.9751397
532	DPYSL2	Betweenness(Weight): 89409.0		Information(Weight): 2.330115
533	BPI	Betweenness(Weight): 89269.0		Information(Weight): 2.1639988
534	RAMP2	Betweenness(Weight): 89228.0		Information(Weight): 1.8338114
535	MASP2	Betweenness(Weight): 89129.0		Information(Weight): 1.8635669
536	RASIP1	Betweenness(Weight): 89064.0		Information(Weight): 2.1605656
537	ACTN4	Betweenness(Weight): 88839.0		Information(Weight): 1.9847474
538	C19orf44	Betweenness(Weight): 88805.0		Information(Weight): 2.13031
539	LRRK2	Betweenness(Weight): 88756.0		Information(Weight): 1.8309382
540	SF3B2	Betweenness(Weight): 88711.0		Information(Weight): 1.8573732
541	SRRT	Betweenness(Weight): 88599.0		Information(Weight): 1.9733814
542	LAMTOR3	Betweenness(Weight): 88444.0		Information(Weight): 1.8516295
543	HPRT1	Betweenness(Weight): 88354.0		Information(Weight): 1.4907298
544	NIPA2	Betweenness(Weight): 88354.0		Information(Weight): 1.4776486
545	DDAH2	Betweenness(Weight): 88158.0		Information(Weight): 1.9838798
546	ASAH1	Betweenness(Weight): 87842.0		Information(Weight): 2.2266488
547	ESAM	Betweenness(Weight): 87717.0		Information(Weight): 2.1476073
548	EHD3	Betweenness(Weight): 87421.0		Information(Weight): 2.1506903
549	EFHC2	Betweenness(Weight): 87367.0		Information(Weight): 1.6965673
550	LMOD1	Betweenness(Weight): 87274.0		Information(Weight): 2.3850973
551	CTR9	Betweenness(Weight): 87026.0		Information(Weight): 1.979094
552	METTL26	Betweenness(Weight): 86897.0		Information(Weight): 2.1216342
553	ADAMTS7	Betweenness(Weight): 86785.0		Information(Weight): 2.2795749
554	ZNF770	Betweenness(Weight): 86638.0		Information(Weight): 2.0559525
555	FMN2	Betweenness(Weight): 86475.0		Information(Weight): 1.7057995
556	FBXW2	Betweenness(Weight): 86411.0		Information(Weight): 1.977928
557	JSRP1	Betweenness(Weight): 86330.0		Information(Weight): 1.8295119
558	ASPN	Betweenness(Weight): 86169.0		Information(Weight): 2.0786376
559	FBLN5	Betweenness(Weight): 86149.0		Information(Weight): 2.3668213
560	FCGR3B	Betweenness(Weight): 86128.0		Information(Weight): 2.506036
561	MMP1	Betweenness(Weight): 85897.0		Information(Weight): 1.865826
562	HIST1H2AB	Betweenness(Weight): 85845.0		Information(Weight): 2.07002
563	PLXNA4	Betweenness(Weight): 85601.0		Information(Weight): 1.9751171
564	MT2A	Betweenness(Weight): 85536.0		Information(Weight): 2.4356241
565	RACK1	Betweenness(Weight): 85392.0		Information(Weight): 1.8471555
566	CDH16	Betweenness(Weight): 85218.0		Information(Weight): 1.951452
567	F10	Betweenness(Weight): 84826.0		Information(Weight): 2.225187
568	LARP4	Betweenness(Weight): 84770.0		Information(Weight): 1.8659533
569	LRRC57	Betweenness(Weight): 84714.0		Information(Weight): 1.9822311
570	NELFCD	Betweenness(Weight): 84651.0		Information(Weight): 2.1629088
571	NDUFA3	Betweenness(Weight): 84640.0		Information(Weight): 1.698738
572	C3	Betweenness(Weight): 84389.0		Information(Weight): 1.8503913
573	BGN	Betweenness(Weight): 84167.0		Information(Weight): 1.9783108
574	C4orf3	Betweenness(Weight): 83945.0		Information(Weight): 2.0631883
575	FAM92A	Betweenness(Weight): 83803.0		Information(Weight): 2.0730963
576	TRRAP	Betweenness(Weight): 83790.0		Information(Weight): 1.8537595
577	GMPPA	Betweenness(Weight): 83789.0		Information(Weight): 1.6838192
578	SMC5	Betweenness(Weight): 83639.0		Information(Weight): 1.8388262
579	TMEM110-MUSTN1	Betweenness(Weight): 83278.0		Information(Weight): 2.2245946
580	IK	Betweenness(Weight): 83255.0		Information(Weight): 1.978935
581	CBX7	Betweenness(Weight): 83212.0		Information(Weight): 1.6953511
582	AKAP6	Betweenness(Weight): 83006.0		Information(Weight): 2.277816
583	MICU1	Betweenness(Weight): 82905.0		Information(Weight): 1.8561285
584	PYURF	Betweenness(Weight): 82767.0		Information(Weight): 1.6977161
585	ATP1A3	Betweenness(Weight): 82677.0		Information(Weight): 1.9627659
586	MYO3B	Betweenness(Weight): 82607.0		Information(Weight): 1.9661156
587	ABCB1	Betweenness(Weight): 82294.0		Information(Weight): 2.0677724
588	PDE5A	Betweenness(Weight): 82276.0		Information(Weight): 1.7007455
589	C9orf40	Betweenness(Weight): 82247.0		Information(Weight): 2.218584
590	ERGIC3	Betweenness(Weight): 82010.0		Information(Weight): 1.9809783
591	RECQL4	Betweenness(Weight): 81963.0		Information(Weight): 1.9690914
592	CDK20	Betweenness(Weight): 81939.0		Information(Weight): 2.2765527
593	NXPE2	Betweenness(Weight): 81936.0		Information(Weight): 2.1281488
594	APOM	Betweenness(Weight): 81930.0		Information(Weight): 2.0796385
595	SLIT2	Betweenness(Weight): 81890.0		Information(Weight): 2.2872508
596	CPTP	Betweenness(Weight): 81567.0		Information(Weight): 1.9653015
597	FOXA1	Betweenness(Weight): 81514.0		Information(Weight): 1.8614188
598	CDC5L	Betweenness(Weight): 81477.0		Information(Weight): 1.9863966
599	NPY	Betweenness(Weight): 81411.0		Information(Weight): 1.8655198
600	CCNB2	Betweenness(Weight): 81394.0		Information(Weight): 2.2228909
601	MRPS6	Betweenness(Weight): 81338.0		Information(Weight): 1.6741818
602	UTRN	Betweenness(Weight): 81267.0		Information(Weight): 2.0769775
603	NINJ2	Betweenness(Weight): 81236.0		Information(Weight): 2.0780833
604	CCT4	Betweenness(Weight): 80981.0		Information(Weight): 2.4073727
605	ICAM2	Betweenness(Weight): 80917.0		Information(Weight): 1.8604016
606	RAD23A	Betweenness(Weight): 80838.0		Information(Weight): 2.064377
607	NCBP2L	Betweenness(Weight): 80720.0		Information(Weight): 1.9841007
608	C9	Betweenness(Weight): 80710.0		Information(Weight): 2.167233
609	ZNF671	Betweenness(Weight): 80687.0		Information(Weight): 2.201672
610	REG1A	Betweenness(Weight): 80643.0		Information(Weight): 2.1538777
611	ZNF385B	Betweenness(Weight): 80605.0		Information(Weight): 1.9769305
612	MMP9	Betweenness(Weight): 80592.0		Information(Weight): 2.2351482
613	SERPINB2	Betweenness(Weight): 80424.0		Information(Weight): 1.6809646
614	ARID4B	Betweenness(Weight): 80383.0		Information(Weight): 1.8598323
615	YPEL3	Betweenness(Weight): 80379.0		Information(Weight): 2.0704834
616	SFPQ	Betweenness(Weight): 80246.0		Information(Weight): 1.8602192
617	ARL5A	Betweenness(Weight): 80033.0		Information(Weight): 1.9771993
618	IGFBP5	Betweenness(Weight): 79986.0		Information(Weight): 1.7060653
619	CRTC1	Betweenness(Weight): 79938.0		Information(Weight): 1.8612276
620	ADAMTS8	Betweenness(Weight): 79384.0		Information(Weight): 2.2206335
621	ELL	Betweenness(Weight): 79263.0		Information(Weight): 1.850508
622	ECM2	Betweenness(Weight): 79185.0		Information(Weight): 1.9669708
623	PGK1	Betweenness(Weight): 79093.0		Information(Weight): 2.1391792
624	CCT5	Betweenness(Weight): 78968.0		Information(Weight): 2.2673657
625	TAPBP	Betweenness(Weight): 78946.0		Information(Weight): 1.9810925
626	HP1BP3	Betweenness(Weight): 78946.0		Information(Weight): 1.6981146
627	ATP6V0D2	Betweenness(Weight): 78722.0		Information(Weight): 2.1585917
628	DYNLL2	Betweenness(Weight): 78640.0		Information(Weight): 1.9803176
629	STC1	Betweenness(Weight): 78389.0		Information(Weight): 1.7026992
630	CRELD2	Betweenness(Weight): 78071.0		Information(Weight): 2.2130938
631	PRMT1	Betweenness(Weight): 77963.0		Information(Weight): 1.8528169
632	PPP1R12B	Betweenness(Weight): 77835.0		Information(Weight): 2.1481924
633	ARMCX4	Betweenness(Weight): 77827.0		Information(Weight): 2.1357763
634	C12orf4	Betweenness(Weight): 77740.0		Information(Weight): 1.8387344
635	LAS1L	Betweenness(Weight): 77699.5		Information(Weight): 1.9831755
636	RARA	Betweenness(Weight): 77594.0		Information(Weight): 1.6867732
637	CAV3	Betweenness(Weight): 77581.0		Information(Weight): 1.9631426
638	SORBS2	Betweenness(Weight): 77478.0		Information(Weight): 1.9845455
639	KMT5C	Betweenness(Weight): 77255.0		Information(Weight): 2.072443
640	KATNBL1	Betweenness(Weight): 77212.0		Information(Weight): 2.1896136
641	SPTBN2	Betweenness(Weight): 77191.0		Information(Weight): 2.2189913
642	CDK4	Betweenness(Weight): 76818.0		Information(Weight): 2.0722642
643	GC	Betweenness(Weight): 76745.0		Information(Weight): 1.9757293
644	RIPOR1	Betweenness(Weight): 76598.0		Information(Weight): 1.8530344
645	ITPKC	Betweenness(Weight): 76552.0		Information(Weight): 1.8656352
646	CSTF3	Betweenness(Weight): 76522.0		Information(Weight): 2.152138
647	SYT11	Betweenness(Weight): 76108.0		Information(Weight): 2.0786195
648	UBQLN4	Betweenness(Weight): 75924.0		Information(Weight): 2.082377
649	TCF21	Betweenness(Weight): 75788.0		Information(Weight): 2.1576104
650	GOLGA8G	Betweenness(Weight): 75768.0		Information(Weight): 1.9318472
651	PDE9A	Betweenness(Weight): 75762.0		Information(Weight): 1.8108721
652	ACADSB	Betweenness(Weight): 75744.0		Information(Weight): 1.4884074
653	ILDR1	Betweenness(Weight): 75744.0		Information(Weight): 1.4941002
654	ST3GAL4	Betweenness(Weight): 75744.0		Information(Weight): 1.4901502
655	ABL2	Betweenness(Weight): 75744.0		Information(Weight): 1.4805396
656	KCNA2	Betweenness(Weight): 75744.0		Information(Weight): 1.4825915
657	LYVE1	Betweenness(Weight): 75685.0		Information(Weight): 2.4139636
658	EIF4G1	Betweenness(Weight): 75517.0		Information(Weight): 2.0748925
659	B3GNT8	Betweenness(Weight): 75431.0		Information(Weight): 2.1424105
660	CDK2AP1	Betweenness(Weight): 75335.0		Information(Weight): 1.8518949
661	UBE2T	Betweenness(Weight): 75332.0		Information(Weight): 2.2137773
662	EIF4A3	Betweenness(Weight): 75197.0		Information(Weight): 1.9760394
663	FBF1	Betweenness(Weight): 75104.0		Information(Weight): 1.6966966
664	SRPK3	Betweenness(Weight): 74893.0		Information(Weight): 2.1603405
665	MAP6D1	Betweenness(Weight): 74819.0		Information(Weight): 2.0536969
666	CDH19	Betweenness(Weight): 74747.0		Information(Weight): 2.16246
667	GRK5	Betweenness(Weight): 74707.0		Information(Weight): 1.8557168
668	DDX6	Betweenness(Weight): 74683.0		Information(Weight): 1.7030717
669	RNF130	Betweenness(Weight): 74648.0		Information(Weight): 2.0693676
670	LBP	Betweenness(Weight): 74355.0		Information(Weight): 2.1457276
671	ILF2	Betweenness(Weight): 74353.0		Information(Weight): 2.2115304
672	RHOA	Betweenness(Weight): 74346.0		Information(Weight): 1.7090639
673	S100A10	Betweenness(Weight): 74240.0		Information(Weight): 1.867508
674	RSPO1	Betweenness(Weight): 74169.0		Information(Weight): 2.059578
675	SOX6	Betweenness(Weight): 74012.0		Information(Weight): 1.4701716
676	HSDL2	Betweenness(Weight): 73902.0		Information(Weight): 1.8598253
677	GUK1	Betweenness(Weight): 73799.0		Information(Weight): 1.8549933
678	CAD	Betweenness(Weight): 73750.0		Information(Weight): 2.1578052
679	CHERP	Betweenness(Weight): 73670.0		Information(Weight): 1.9822084
680	PSMC5	Betweenness(Weight): 73643.0		Information(Weight): 1.9796662
681	EWSR1	Betweenness(Weight): 73608.0		Information(Weight): 1.4922059
682	S100A3	Betweenness(Weight): 73578.0		Information(Weight): 2.1504838
683	CTSC	Betweenness(Weight): 73523.0		Information(Weight): 1.6933115
684	DCTN1	Betweenness(Weight): 73522.0		Information(Weight): 2.0816805
685	FAM107A	Betweenness(Weight): 73481.0		Information(Weight): 2.1578245
686	LAMP5	Betweenness(Weight): 73230.0		Information(Weight): 1.8388431
687	KL	Betweenness(Weight): 73184.0		Information(Weight): 1.849597
688	TNNT1	Betweenness(Weight): 73140.0		Information(Weight): 2.2264376
689	LEPR	Betweenness(Weight): 73079.0		Information(Weight): 2.149436
690	ELMO2	Betweenness(Weight): 73036.0		Information(Weight): 1.9619511
691	ATAD3A	Betweenness(Weight): 72941.0		Information(Weight): 1.9749805
692	DCN	Betweenness(Weight): 72833.0		Information(Weight): 2.3735087
693	FHL2	Betweenness(Weight): 72820.0		Information(Weight): 1.8440634
694	PXDN	Betweenness(Weight): 72774.0		Information(Weight): 1.4954277
695	GCOM1	Betweenness(Weight): 72765.0		Information(Weight): 1.9528021
696	CREB3L1	Betweenness(Weight): 72696.5		Information(Weight): 2.2735949
697	GPR84	Betweenness(Weight): 72640.0		Information(Weight): 1.8580593
698	ILK	Betweenness(Weight): 72580.0		Information(Weight): 1.8637228
699	SLC5A10	Betweenness(Weight): 72567.0		Information(Weight): 2.0625267
700	SEPT7	Betweenness(Weight): 72520.0		Information(Weight): 2.0723965
701	CWC25	Betweenness(Weight): 72468.0		Information(Weight): 1.822355
702	FTL	Betweenness(Weight): 72135.0		Information(Weight): 2.2823594
703	CAB39L	Betweenness(Weight): 72080.0		Information(Weight): 2.0885787
704	RMC1	Betweenness(Weight): 71945.0		Information(Weight): 2.1448119
705	DYNC1I2	Betweenness(Weight): 71933.0		Information(Weight): 1.8601003
706	SLIT3	Betweenness(Weight): 71745.0		Information(Weight): 2.2758284
707	AMY1A	Betweenness(Weight): 71742.0		Information(Weight): 1.6985872
708	C8B	Betweenness(Weight): 71619.0		Information(Weight): 2.2812293
709	PALM2-AKAP2	Betweenness(Weight): 71490.0		Information(Weight): 2.0775154
710	FOS	Betweenness(Weight): 71487.0		Information(Weight): 2.2193813
711	PAK5	Betweenness(Weight): 71421.0		Information(Weight): 2.0754797
712	TPP1	Betweenness(Weight): 71325.0		Information(Weight): 1.9523312
713	RFESD	Betweenness(Weight): 71319.0		Information(Weight): 2.0642128
714	MYO1C	Betweenness(Weight): 71162.0		Information(Weight): 1.9741871
715	MYL4	Betweenness(Weight): 71044.0		Information(Weight): 1.9788579
716	TLN1	Betweenness(Weight): 71015.0		Information(Weight): 1.8616055
717	POC5	Betweenness(Weight): 70914.0		Information(Weight): 1.8473415
718	ATP6V1D	Betweenness(Weight): 70907.0		Information(Weight): 1.9772147
719	GART	Betweenness(Weight): 70840.0		Information(Weight): 2.3203304
720	SGK3	Betweenness(Weight): 70809.0		Information(Weight): 1.702748
721	DES	Betweenness(Weight): 70775.0		Information(Weight): 1.9895335
722	LLGL1	Betweenness(Weight): 70760.0		Information(Weight): 1.9620522
723	RPS21	Betweenness(Weight): 70623.0		Information(Weight): 1.8549993
724	RBM39	Betweenness(Weight): 70577.5		Information(Weight): 1.863858
725	HRNR	Betweenness(Weight): 70542.0		Information(Weight): 2.280784
726	PFAS	Betweenness(Weight): 70510.0		Information(Weight): 1.8419223
727	CCDC40	Betweenness(Weight): 70477.0		Information(Weight): 2.137293
728	JUP	Betweenness(Weight): 70353.0		Information(Weight): 2.0606458
729	RHBDL2	Betweenness(Weight): 70315.0		Information(Weight): 2.137348
730	GRPEL1	Betweenness(Weight): 70157.0		Information(Weight): 1.8623723
731	EIF2S3	Betweenness(Weight): 70116.0		Information(Weight): 1.9671799
732	TESPA1	Betweenness(Weight): 70010.0		Information(Weight): 2.0704672
733	THBS1	Betweenness(Weight): 69851.0		Information(Weight): 2.0774722
734	NDUFB11	Betweenness(Weight): 69808.0		Information(Weight): 1.8468478
735	HDAC2	Betweenness(Weight): 69770.0		Information(Weight): 1.9594331
736	VIPR1	Betweenness(Weight): 69723.0		Information(Weight): 2.0651917
737	PARVB	Betweenness(Weight): 69698.0		Information(Weight): 1.844603
738	SNRPB2	Betweenness(Weight): 69555.0		Information(Weight): 1.8606491
739	MAP2	Betweenness(Weight): 69524.0		Information(Weight): 1.9690299
740	ATP6V1C2	Betweenness(Weight): 69489.0		Information(Weight): 2.1636214
741	TMED3	Betweenness(Weight): 69212.0		Information(Weight): 2.3257847
742	EPS8L3	Betweenness(Weight): 69139.0		Information(Weight): 2.0674
743	CARD11	Betweenness(Weight): 69136.0		Information(Weight): 1.667681
744	ABLIM2	Betweenness(Weight): 69120.0		Information(Weight): 2.1582382
745	CD3D	Betweenness(Weight): 69110.0		Information(Weight): 1.4914967
746	CELF1	Betweenness(Weight): 68977.0		Information(Weight): 1.9836441
747	KDM6A	Betweenness(Weight): 68941.0		Information(Weight): 1.4927595
748	RAPGEFL1	Betweenness(Weight): 68910.0		Information(Weight): 2.2134507
749	GNAS	Betweenness(Weight): 68867.0		Information(Weight): 1.8600368
750	PCYT2	Betweenness(Weight): 68718.0		Information(Weight): 1.9626993
751	INSRR	Betweenness(Weight): 68671.0		Information(Weight): 2.0602744
752	BMS1	Betweenness(Weight): 68571.0		Information(Weight): 1.6968248
753	GNB5	Betweenness(Weight): 68554.0		Information(Weight): 1.9735993
754	CD36	Betweenness(Weight): 68528.0		Information(Weight): 2.2173269
755	MARS	Betweenness(Weight): 68485.0		Information(Weight): 1.9698666
756	AP5B1	Betweenness(Weight): 68483.0		Information(Weight): 1.84925
757	PLEK	Betweenness(Weight): 68261.0		Information(Weight): 1.9761038
758	MAGIX	Betweenness(Weight): 67996.0		Information(Weight): 1.9607086
759	ESCO1	Betweenness(Weight): 67975.0		Information(Weight): 1.9835184
760	SZT2	Betweenness(Weight): 67849.0		Information(Weight): 1.9432265
761	KIF2C	Betweenness(Weight): 67802.0		Information(Weight): 2.161363
762	AKR1B1	Betweenness(Weight): 67780.0		Information(Weight): 1.6931354
763	METTL1	Betweenness(Weight): 67681.0		Information(Weight): 1.677642
764	ACTR1A	Betweenness(Weight): 67662.0		Information(Weight): 2.1493373
765	INTS3	Betweenness(Weight): 67625.0		Information(Weight): 1.9655206
766	TMOD3	Betweenness(Weight): 67504.5		Information(Weight): 2.079325
767	F5	Betweenness(Weight): 67479.0		Information(Weight): 1.9854159
768	ZNF607	Betweenness(Weight): 67474.0		Information(Weight): 2.0472386
769	DDX23	Betweenness(Weight): 67464.0		Information(Weight): 1.9706892
770	ACAP1	Betweenness(Weight): 67284.0		Information(Weight): 1.6922648
771	PRKCG	Betweenness(Weight): 67139.0		Information(Weight): 2.3783193
772	TRAPPC2	Betweenness(Weight): 67110.0		Information(Weight): 1.6854812
773	MIF4GD	Betweenness(Weight): 67105.0		Information(Weight): 1.8393508
774	QRICH2	Betweenness(Weight): 67073.0		Information(Weight): 1.9198848
775	ACTR10	Betweenness(Weight): 66987.0		Information(Weight): 2.0787613
776	ABHD18	Betweenness(Weight): 66926.0		Information(Weight): 1.9569542
777	THBD	Betweenness(Weight): 66869.0		Information(Weight): 2.0826283
778	LRRN3	Betweenness(Weight): 66845.0		Information(Weight): 2.142234
779	CA2	Betweenness(Weight): 66795.0		Information(Weight): 2.2742622
780	SEC14L3	Betweenness(Weight): 66650.0		Information(Weight): 2.2255485
781	STK17B	Betweenness(Weight): 66621.0		Information(Weight): 1.8457516
782	SBF1	Betweenness(Weight): 66619.0		Information(Weight): 1.9527372
783	TIE1	Betweenness(Weight): 66485.0		Information(Weight): 2.1515594
784	AGO1	Betweenness(Weight): 66434.0		Information(Weight): 1.8596485
785	RPS3	Betweenness(Weight): 66208.0		Information(Weight): 1.8525361
786	BIN3	Betweenness(Weight): 66070.0		Information(Weight): 1.9607981
787	TEKT1	Betweenness(Weight): 65992.0		Information(Weight): 1.8598068
788	MAP3K10	Betweenness(Weight): 65983.0		Information(Weight): 1.8409302
789	MAN2C1	Betweenness(Weight): 65900.0		Information(Weight): 1.9772921
790	IFIT1B	Betweenness(Weight): 65776.0		Information(Weight): 2.1563084
791	SNTB1	Betweenness(Weight): 65743.0		Information(Weight): 2.0760803
792	ARHGEF6	Betweenness(Weight): 65656.0		Information(Weight): 2.0738585
793	CPSF6	Betweenness(Weight): 65581.5		Information(Weight): 1.9650851
794	HSF2	Betweenness(Weight): 65575.0		Information(Weight): 2.0738919
795	ADGRL3	Betweenness(Weight): 65558.0		Information(Weight): 1.9738443
796	CALB1	Betweenness(Weight): 65399.0		Information(Weight): 1.7063007
797	ATP2B3	Betweenness(Weight): 65370.0		Information(Weight): 1.9720266
798	PRR14	Betweenness(Weight): 65160.0		Information(Weight): 1.8461124
799	RHOF	Betweenness(Weight): 65117.0		Information(Weight): 1.9662919
800	MDM1	Betweenness(Weight): 65068.0		Information(Weight): 2.0711133
801	GAPDHS	Betweenness(Weight): 64865.0		Information(Weight): 1.8570704
802	KIF23	Betweenness(Weight): 64838.0		Information(Weight): 2.0808456
803	SDHC	Betweenness(Weight): 64794.0		Information(Weight): 1.9589573
804	CSRP2	Betweenness(Weight): 64782.0		Information(Weight): 2.0814357
805	MCTS1	Betweenness(Weight): 64774.0		Information(Weight): 1.8635457
806	COL1A2	Betweenness(Weight): 64706.0		Information(Weight): 1.8684518
807	CFI	Betweenness(Weight): 64659.0		Information(Weight): 1.9862213
808	MUC6	Betweenness(Weight): 64514.0		Information(Weight): 1.4922372
809	SPAG6	Betweenness(Weight): 64451.0		Information(Weight): 1.7003928
810	PCLO	Betweenness(Weight): 64359.0		Information(Weight): 1.8596463
811	SOD3	Betweenness(Weight): 64333.0		Information(Weight): 1.7039154
812	XRCC6	Betweenness(Weight): 64087.0		Information(Weight): 2.0666497
813	SH2D3C	Betweenness(Weight): 63964.0		Information(Weight): 2.0662868
814	SART1	Betweenness(Weight): 63725.0		Information(Weight): 1.987711
815	CFAP54	Betweenness(Weight): 63722.0		Information(Weight): 1.8612325
816	CFTR	Betweenness(Weight): 63719.0		Information(Weight): 1.7033517
817	FGR	Betweenness(Weight): 63714.0		Information(Weight): 2.07302
818	CAPN3	Betweenness(Weight): 63604.0		Information(Weight): 2.1625495
819	CCDC8	Betweenness(Weight): 63592.0		Information(Weight): 1.8306727
820	OGT	Betweenness(Weight): 63543.0		Information(Weight): 1.7090476
821	RPL23A	Betweenness(Weight): 63485.0		Information(Weight): 1.6943306
822	CTNNA1	Betweenness(Weight): 63246.0		Information(Weight): 1.8504515
823	FANCG	Betweenness(Weight): 63191.0		Information(Weight): 2.0630975
824	OSTC	Betweenness(Weight): 63148.0		Information(Weight): 1.9657354
825	ACSM2A	Betweenness(Weight): 63144.0		Information(Weight): 1.8356872
826	AP1M2	Betweenness(Weight): 63144.0		Information(Weight): 1.9400043
827	UBE2O	Betweenness(Weight): 63142.0		Information(Weight): 1.672172
828	CHST5	Betweenness(Weight): 63138.0		Information(Weight): 1.6739908
829	PIK3R5	Betweenness(Weight): 63130.0		Information(Weight): 1.465738
830	SPI1	Betweenness(Weight): 63130.0		Information(Weight): 1.4837595
831	BTC	Betweenness(Weight): 63130.0		Information(Weight): 1.4824963
832	TMEM132A	Betweenness(Weight): 63130.0		Information(Weight): 1.4935285
833	MFN1	Betweenness(Weight): 63130.0		Information(Weight): 1.4649607
834	DERA	Betweenness(Weight): 63130.0		Information(Weight): 1.4922504
835	CALML3	Betweenness(Weight): 63127.5		Information(Weight): 1.468483
836	DMRTA1	Betweenness(Weight): 63122.0		Information(Weight): 1.9449502
837	NUP93	Betweenness(Weight): 63100.0		Information(Weight): 1.8626354
838	CDH9	Betweenness(Weight): 63069.0		Information(Weight): 2.2132065
839	CDCA5	Betweenness(Weight): 63058.0		Information(Weight): 2.0648146
840	KIF20A	Betweenness(Weight): 62972.0		Information(Weight): 2.2287037
841	USP36	Betweenness(Weight): 62820.0		Information(Weight): 2.0754738
842	SLC25A6	Betweenness(Weight): 62802.0		Information(Weight): 1.703682
843	PTPN4	Betweenness(Weight): 62706.0		Information(Weight): 2.2165258
844	SPEG	Betweenness(Weight): 62632.0		Information(Weight): 1.8618149
845	EIF2S2	Betweenness(Weight): 62523.0		Information(Weight): 1.9689261
846	EPHB6	Betweenness(Weight): 62376.0		Information(Weight): 2.0607479
847	MYL1	Betweenness(Weight): 62289.0		Information(Weight): 1.9868307
848	NIN	Betweenness(Weight): 62285.0		Information(Weight): 1.7014198
849	KDM1A	Betweenness(Weight): 62261.0		Information(Weight): 2.1498733
850	MCM6	Betweenness(Weight): 62210.0		Information(Weight): 2.2308767
851	TMEM87B	Betweenness(Weight): 62207.0		Information(Weight): 1.6916114
852	GIT1	Betweenness(Weight): 62178.0		Information(Weight): 1.9726899
853	NID2	Betweenness(Weight): 62138.0		Information(Weight): 1.8625559
854	DEFA3	Betweenness(Weight): 62090.0		Information(Weight): 2.2895308
855	TTLL4	Betweenness(Weight): 62027.0		Information(Weight): 2.1515203
856	NAMPT	Betweenness(Weight): 62009.0		Information(Weight): 2.1515522
857	EVPL	Betweenness(Weight): 61978.0		Information(Weight): 2.0836399
858	LRRFIP1	Betweenness(Weight): 61872.0		Information(Weight): 2.160343
859	AOX1	Betweenness(Weight): 61798.0		Information(Weight): 1.8550881
860	STXBP3	Betweenness(Weight): 61797.0		Information(Weight): 1.9748945
861	NOSTRIN	Betweenness(Weight): 61517.0		Information(Weight): 2.1472216
862	BLOC1S1	Betweenness(Weight): 61467.0		Information(Weight): 1.9620295
863	MRPL9	Betweenness(Weight): 61432.0		Information(Weight): 1.9781137
864	CPNE5	Betweenness(Weight): 61155.0		Information(Weight): 2.038478
865	FSTL3	Betweenness(Weight): 61153.0		Information(Weight): 2.2178261
866	ACTB	Betweenness(Weight): 61086.0		Information(Weight): 1.863359
867	ZFX	Betweenness(Weight): 61068.0		Information(Weight): 2.0635793
868	GP6	Betweenness(Weight): 61046.0		Information(Weight): 1.968872
869	TNK2	Betweenness(Weight): 60798.0		Information(Weight): 1.9740244
870	ABCF3	Betweenness(Weight): 60754.0		Information(Weight): 1.6879756
871	CKM	Betweenness(Weight): 60741.0		Information(Weight): 2.2199807
872	SMARCA4	Betweenness(Weight): 60578.0		Information(Weight): 1.4913888
873	KDM3A	Betweenness(Weight): 60550.0		Information(Weight): 1.6821812
874	CCND2	Betweenness(Weight): 60477.0		Information(Weight): 1.4762261
875	DIRAS2	Betweenness(Weight): 60320.0		Information(Weight): 1.7086601
876	HELLS	Betweenness(Weight): 60268.0		Information(Weight): 2.0748158
877	PTPRZ1	Betweenness(Weight): 60187.0		Information(Weight): 2.28182
878	PSMD12	Betweenness(Weight): 60167.0		Information(Weight): 1.6834866
879	SMN1	Betweenness(Weight): 60053.5		Information(Weight): 1.845512
880	PRX	Betweenness(Weight): 60050.0		Information(Weight): 2.218035
881	CORO6	Betweenness(Weight): 59956.0		Information(Weight): 1.8553284
882	KIF1C	Betweenness(Weight): 59892.0		Information(Weight): 1.6839952
883	LYZ	Betweenness(Weight): 59851.0		Information(Weight): 2.0764115
884	MAMDC2	Betweenness(Weight): 59847.0		Information(Weight): 2.0721087
885	HYI	Betweenness(Weight): 59842.0		Information(Weight): 1.864955
886	RPLP0	Betweenness(Weight): 59802.0		Information(Weight): 1.7045279
887	GGA3	Betweenness(Weight): 59780.0		Information(Weight): 1.8375744
888	TARDBP	Betweenness(Weight): 59744.0		Information(Weight): 1.8594117
889	SPTBN4	Betweenness(Weight): 59718.0		Information(Weight): 1.95277
890	CCDC168	Betweenness(Weight): 59653.0		Information(Weight): 1.9739785
891	IPO4	Betweenness(Weight): 59536.0		Information(Weight): 1.9820503
892	EXOC3	Betweenness(Weight): 59501.0		Information(Weight): 1.7016364
893	PITPNM2	Betweenness(Weight): 59357.0		Information(Weight): 1.9740841
894	PTPRM	Betweenness(Weight): 59336.0		Information(Weight): 2.0830827
895	CXCL12	Betweenness(Weight): 59332.0		Information(Weight): 1.9641775
896	TIA1	Betweenness(Weight): 59255.0		Information(Weight): 1.9811188
897	ZNF468	Betweenness(Weight): 59189.0		Information(Weight): 1.9603499
898	RAB8B	Betweenness(Weight): 59187.0		Information(Weight): 1.9823505
899	DNAI1	Betweenness(Weight): 59114.0		Information(Weight): 1.6974142
900	TP53INP2	Betweenness(Weight): 59002.0		Information(Weight): 1.6962644
901	TRPC1	Betweenness(Weight): 58802.0		Information(Weight): 1.9735414
902	MRPL54	Betweenness(Weight): 58792.0		Information(Weight): 1.8577956
903	GAD1	Betweenness(Weight): 58768.0		Information(Weight): 1.9414463
904	KNG1	Betweenness(Weight): 58753.0		Information(Weight): 1.7024449
905	YIPF3	Betweenness(Weight): 58727.0		Information(Weight): 1.8456764
906	SPTAN1	Betweenness(Weight): 58720.0		Information(Weight): 1.8503561
907	ANKRD52	Betweenness(Weight): 58687.0		Information(Weight): 1.70131
908	EGF	Betweenness(Weight): 58660.0		Information(Weight): 1.8665557
909	SKAP1	Betweenness(Weight): 58408.0		Information(Weight): 2.0625448
910	SELENOK	Betweenness(Weight): 58378.0		Information(Weight): 2.070672
911	MMP8	Betweenness(Weight): 58358.0		Information(Weight): 2.2227666
912	TTC21B	Betweenness(Weight): 58281.0		Information(Weight): 2.0682437
913	KIFC1	Betweenness(Weight): 58223.0		Information(Weight): 2.1467063
914	EXOSC2	Betweenness(Weight): 58073.0		Information(Weight): 1.9823265
915	PDLIM5	Betweenness(Weight): 57990.0		Information(Weight): 1.9618014
916	AZGP1	Betweenness(Weight): 57963.0		Information(Weight): 1.8634449
917	STAG2	Betweenness(Weight): 57835.0		Information(Weight): 1.4890118
918	SLC12A3	Betweenness(Weight): 57758.0		Information(Weight): 1.9693758
919	TRAPPC10	Betweenness(Weight): 57654.0		Information(Weight): 1.9741573
920	TOX4	Betweenness(Weight): 57637.0		Information(Weight): 1.8531864
921	DDX47	Betweenness(Weight): 57535.0		Information(Weight): 1.8672634
922	MED12L	Betweenness(Weight): 57517.0		Information(Weight): 2.0764067
923	SLC25A28	Betweenness(Weight): 57471.0		Information(Weight): 1.9609859
924	PTPA	Betweenness(Weight): 57444.0		Information(Weight): 1.8619621
925	RCL1	Betweenness(Weight): 57381.168		Information(Weight): 1.8639116
926	NECTIN4	Betweenness(Weight): 57185.0		Information(Weight): 2.06552
927	PHF21B	Betweenness(Weight): 57158.0		Information(Weight): 1.9673634
928	HBM	Betweenness(Weight): 57158.0		Information(Weight): 2.2167845
929	COP1	Betweenness(Weight): 57073.0		Information(Weight): 1.6948006
930	NFASC	Betweenness(Weight): 57068.0		Information(Weight): 1.7052999
931	POC1B	Betweenness(Weight): 57017.0		Information(Weight): 1.6937344
932	ATG2A	Betweenness(Weight): 56908.0		Information(Weight): 1.6829026
933	EPS15L1	Betweenness(Weight): 56835.0		Information(Weight): 1.8570781
934	LSM14B	Betweenness(Weight): 56766.0		Information(Weight): 1.666515
935	CCRL2	Betweenness(Weight): 56656.0		Information(Weight): 1.6855736
936	ZNF253	Betweenness(Weight): 56629.0		Information(Weight): 2.0405972
937	SOWAHD	Betweenness(Weight): 56614.0		Information(Weight): 2.0564075
938	SNX12	Betweenness(Weight): 56613.0		Information(Weight): 1.9597832
939	VPS35	Betweenness(Weight): 56534.0		Information(Weight): 1.4911122
940	GNA11	Betweenness(Weight): 56386.0		Information(Weight): 1.8626981
941	PSMB4	Betweenness(Weight): 56351.0		Information(Weight): 1.8501928
942	BCHE	Betweenness(Weight): 56320.0		Information(Weight): 1.7002059
943	SVEP1	Betweenness(Weight): 56297.0		Information(Weight): 1.9659775
944	PSME3	Betweenness(Weight): 56285.0		Information(Weight): 2.0473769
945	REXO4	Betweenness(Weight): 56251.0		Information(Weight): 2.0794413
946	ECHDC1	Betweenness(Weight): 56204.0		Information(Weight): 1.9668556
947	PTPRN	Betweenness(Weight): 56192.0		Information(Weight): 1.8166279
948	HBD	Betweenness(Weight): 56183.0		Information(Weight): 2.1456733
949	BAZ1A	Betweenness(Weight): 56183.0		Information(Weight): 1.8585534
950	MATN1	Betweenness(Weight): 56179.0		Information(Weight): 1.7081126
951	PMFBP1	Betweenness(Weight): 56174.0		Information(Weight): 1.8418868
952	SNRNP40	Betweenness(Weight): 56166.0		Information(Weight): 1.8356075
953	PYGM	Betweenness(Weight): 56156.0		Information(Weight): 1.9800025
954	ADCY1	Betweenness(Weight): 56147.0		Information(Weight): 1.4959593
955	APOC2	Betweenness(Weight): 56087.0		Information(Weight): 2.0792637
956	COX8A	Betweenness(Weight): 56075.0		Information(Weight): 1.6974772
957	NDC80	Betweenness(Weight): 56034.0		Information(Weight): 1.8522195
958	ADGRB1	Betweenness(Weight): 56011.0		Information(Weight): 1.9644567
959	CST5	Betweenness(Weight): 56009.0		Information(Weight): 2.1477895
960	CYBRD1	Betweenness(Weight): 56007.0		Information(Weight): 1.8414116
961	CDC45	Betweenness(Weight): 55907.0		Information(Weight): 2.0794728
962	NOP56	Betweenness(Weight): 55904.0		Information(Weight): 2.283452
963	RNASEK	Betweenness(Weight): 55877.0		Information(Weight): 1.9626206
964	LDHAL6B	Betweenness(Weight): 55874.5		Information(Weight): 2.0788903
965	SLC16A3	Betweenness(Weight): 55789.0		Information(Weight): 1.689831
966	TM9SF3	Betweenness(Weight): 55779.0		Information(Weight): 1.818112
967	ADAMTS1	Betweenness(Weight): 55726.0		Information(Weight): 1.8595749
968	SRSF8	Betweenness(Weight): 55554.0		Information(Weight): 1.689279
969	MBD3	Betweenness(Weight): 55553.5		Information(Weight): 1.824223
970	STARD3NL	Betweenness(Weight): 55332.0		Information(Weight): 1.8547976
971	PRRC2C	Betweenness(Weight): 55297.0		Information(Weight): 1.9775735
972	CBY1	Betweenness(Weight): 55250.0		Information(Weight): 1.9431818
973	OTOF	Betweenness(Weight): 55194.0		Information(Weight): 1.8481588
974	GZF1	Betweenness(Weight): 55165.0		Information(Weight): 1.8339218
975	OTP	Betweenness(Weight): 55160.0		Information(Weight): 2.067412
976	MAP3K3	Betweenness(Weight): 55089.0		Information(Weight): 1.8423295
977	APOC4	Betweenness(Weight): 55083.0		Information(Weight): 2.1500945
978	COMMD5	Betweenness(Weight): 55082.0		Information(Weight): 2.0782938
979	RDH12	Betweenness(Weight): 54816.0		Information(Weight): 2.0616663
980	RINT1	Betweenness(Weight): 54784.0		Information(Weight): 1.7023076
981	OCIAD2	Betweenness(Weight): 54773.0		Information(Weight): 1.4950873
982	WNT11	Betweenness(Weight): 54740.0		Information(Weight): 1.8640697
983	NOTCH3	Betweenness(Weight): 54734.0		Information(Weight): 1.4920639
984	PBK	Betweenness(Weight): 54690.0		Information(Weight): 1.9804926
985	DSP	Betweenness(Weight): 54619.0		Information(Weight): 2.0724425
986	PRKCE	Betweenness(Weight): 54564.0		Information(Weight): 1.9751103
987	TANGO2	Betweenness(Weight): 54561.0		Information(Weight): 1.8479166
988	LAMB4	Betweenness(Weight): 54473.0		Information(Weight): 1.8625461
989	SF3B1	Betweenness(Weight): 54460.0		Information(Weight): 1.851494
990	CARD19	Betweenness(Weight): 54389.0		Information(Weight): 1.9736153
991	NID1	Betweenness(Weight): 54369.0		Information(Weight): 1.863814
992	TTC25	Betweenness(Weight): 54301.0		Information(Weight): 2.0750477
993	FCRL5	Betweenness(Weight): 54300.0		Information(Weight): 1.8120466
994	ITGBL1	Betweenness(Weight): 54240.0		Information(Weight): 2.155295
995	LRP1B	Betweenness(Weight): 54075.0		Information(Weight): 1.8237906
996	FN1	Betweenness(Weight): 54066.0		Information(Weight): 1.8627791
997	MYZAP	Betweenness(Weight): 54057.0		Information(Weight): 2.0503237
998	SOX12	Betweenness(Weight): 54032.0		Information(Weight): 2.064475
999	AZIN2	Betweenness(Weight): 54021.0		Information(Weight): 1.8480483
1000	FXYD2	Betweenness(Weight): 54015.0		Information(Weight): 2.051868
1001	MELK	Betweenness(Weight): 54011.0		Information(Weight): 2.06079
1002	MST1	Betweenness(Weight): 53886.0		Information(Weight): 1.7017325
1003	COPE	Betweenness(Weight): 53884.0		Information(Weight): 1.856888
1004	KIF14	Betweenness(Weight): 53862.0		Information(Weight): 2.0880992
1005	NPTX1	Betweenness(Weight): 53739.0		Information(Weight): 2.210326
1006	MRPS18B	Betweenness(Weight): 53703.0		Information(Weight): 1.8580728
1007	SGCG	Betweenness(Weight): 53640.0		Information(Weight): 2.2229607
1008	SF3B6	Betweenness(Weight): 53583.5		Information(Weight): 1.9614811
1009	RAP1B	Betweenness(Weight): 53568.0		Information(Weight): 1.6989896
1010	ZNF701	Betweenness(Weight): 53477.0		Information(Weight): 2.0231256
1011	HIPK3	Betweenness(Weight): 53428.0		Information(Weight): 1.4929327
1012	MRPS12	Betweenness(Weight): 53425.0		Information(Weight): 1.8555872
1013	PKMYT1	Betweenness(Weight): 53346.0		Information(Weight): 1.9798878
1014	COPS5	Betweenness(Weight): 53300.0		Information(Weight): 1.8447891
1015	NCAPD2	Betweenness(Weight): 53121.0		Information(Weight): 1.8525292
1016	PIP4K2B	Betweenness(Weight): 53104.0		Information(Weight): 1.6745079
1017	HPR	Betweenness(Weight): 53075.0		Information(Weight): 2.0898213
1018	NDST3	Betweenness(Weight): 53046.0		Information(Weight): 2.2268193
1019	RASGRP4	Betweenness(Weight): 53011.0		Information(Weight): 1.9790804
1020	RIF1	Betweenness(Weight): 53010.0		Information(Weight): 2.0625532
1021	HDGFL3	Betweenness(Weight): 52916.0		Information(Weight): 2.0657747
1022	ZNF506	Betweenness(Weight): 52914.0		Information(Weight): 2.0590951
1023	HOXA5	Betweenness(Weight): 52892.0		Information(Weight): 1.9736689
1024	NOL11	Betweenness(Weight): 52826.0		Information(Weight): 2.073738
1025	HMMR	Betweenness(Weight): 52799.0		Information(Weight): 1.8628399
1026	ADGRL4	Betweenness(Weight): 52796.0		Information(Weight): 1.9894861
1027	SAP18	Betweenness(Weight): 52692.5		Information(Weight): 1.8538864
1028	NPHP1	Betweenness(Weight): 52677.0		Information(Weight): 1.8530269
1029	TCAP	Betweenness(Weight): 52645.0		Information(Weight): 2.1572304
1030	SYTL1	Betweenness(Weight): 52641.0		Information(Weight): 1.4947356
1031	MCL1	Betweenness(Weight): 52526.0		Information(Weight): 2.090549
1032	RPL31	Betweenness(Weight): 52320.0		Information(Weight): 1.7026728
1033	INTS10	Betweenness(Weight): 52311.0		Information(Weight): 1.8430036
1034	RAD54L2	Betweenness(Weight): 52303.0		Information(Weight): 1.9793541
1035	C12orf73	Betweenness(Weight): 52258.0		Information(Weight): 1.9430556
1036	SPDL1	Betweenness(Weight): 52193.0		Information(Weight): 1.6921315
1037	CPN2	Betweenness(Weight): 52164.0		Information(Weight): 1.9766994
1038	VIRMA	Betweenness(Weight): 52146.0		Information(Weight): 2.1453202
1039	ATP1B1	Betweenness(Weight): 52057.0		Information(Weight): 1.7049056
1040	DNAJB2	Betweenness(Weight): 52056.0		Information(Weight): 1.6925292
1041	WDR62	Betweenness(Weight): 52043.0		Information(Weight): 1.6767046
1042	PALM2	Betweenness(Weight): 52036.5		Information(Weight): 1.9657842
1043	PAPLN	Betweenness(Weight): 52009.0		Information(Weight): 1.9765033
1044	PTPRB	Betweenness(Weight): 51981.0		Information(Weight): 2.0546124
1045	SNX19	Betweenness(Weight): 51962.0		Information(Weight): 1.9569939
1046	SLC51A	Betweenness(Weight): 51906.0		Information(Weight): 1.9829371
1047	MRPL13	Betweenness(Weight): 51847.0		Information(Weight): 1.8534042
1048	CEP120	Betweenness(Weight): 51826.0		Information(Weight): 1.6772527
1049	THOC5	Betweenness(Weight): 51744.0		Information(Weight): 1.8578119
1050	GCC1	Betweenness(Weight): 51740.0		Information(Weight): 1.4957743
1051	HBA1	Betweenness(Weight): 51673.0		Information(Weight): 2.480819
1052	TMEM131	Betweenness(Weight): 51505.0		Information(Weight): 1.965657
1053	PMP2	Betweenness(Weight): 51491.0		Information(Weight): 1.9707268
1054	EMP1	Betweenness(Weight): 51431.0		Information(Weight): 1.7064289
1055	PLEKHJ1	Betweenness(Weight): 51396.0		Information(Weight): 1.9622843
1056	RFC5	Betweenness(Weight): 51353.0		Information(Weight): 2.077329
1057	HSPA5	Betweenness(Weight): 51308.0		Information(Weight): 1.855067
1058	PF4	Betweenness(Weight): 51247.0		Information(Weight): 2.3807638
1059	PTRH2	Betweenness(Weight): 51222.0		Information(Weight): 1.9844849
1060	L3HYPDH	Betweenness(Weight): 51172.0		Information(Weight): 1.974788
1061	CHSY1	Betweenness(Weight): 51060.0		Information(Weight): 1.8601992
1062	NTNG1	Betweenness(Weight): 50981.0		Information(Weight): 2.1559858
1063	AFF3	Betweenness(Weight): 50836.0		Information(Weight): 1.9797024
1064	UTP14A	Betweenness(Weight): 50709.0		Information(Weight): 1.976899
1065	TAC1	Betweenness(Weight): 50694.0		Information(Weight): 1.9811567
1066	PRSS1	Betweenness(Weight): 50668.0		Information(Weight): 1.703895
1067	ODF2	Betweenness(Weight): 50586.0		Information(Weight): 1.8565074
1068	DPP6	Betweenness(Weight): 50581.0		Information(Weight): 1.8440734
1069	GNG10	Betweenness(Weight): 50524.0		Information(Weight): 1.9313711
1070	STEAP1B	Betweenness(Weight): 50522.0		Information(Weight): 1.8178918
1071	TTLL7	Betweenness(Weight): 50522.0		Information(Weight): 1.8210906
1072	C19orf25	Betweenness(Weight): 50522.0		Information(Weight): 1.8230563
1073	PGAM5	Betweenness(Weight): 50520.0		Information(Weight): 1.6651728
1074	ARGLU1	Betweenness(Weight): 50520.0		Information(Weight): 1.9599067
1075	ACLY	Betweenness(Weight): 50520.0		Information(Weight): 1.7089746
1076	PRKAB1	Betweenness(Weight): 50518.0		Information(Weight): 1.6994631
1077	MLH1	Betweenness(Weight): 50518.0		Information(Weight): 1.7034668
1078	YY1	Betweenness(Weight): 50518.0		Information(Weight): 1.6815125
1079	RTCB	Betweenness(Weight): 50518.0		Information(Weight): 1.6619204
1080	CDC16	Betweenness(Weight): 50512.0		Information(Weight): 1.4836954
1081	NDFIP1	Betweenness(Weight): 50512.0		Information(Weight): 1.462404
1082	SFXN3	Betweenness(Weight): 50512.0		Information(Weight): 1.4771796
1083	ATG5	Betweenness(Weight): 50512.0		Information(Weight): 1.4864569
1084	PABPC3	Betweenness(Weight): 50512.0		Information(Weight): 1.492023
1085	SLC12A5	Betweenness(Weight): 50512.0		Information(Weight): 1.4692533
1086	SETMAR	Betweenness(Weight): 50512.0		Information(Weight): 1.4943675
1087	HIST2H2BF	Betweenness(Weight): 50512.0		Information(Weight): 1.4927642
1088	HSPA4	Betweenness(Weight): 50512.0		Information(Weight): 1.4955269
1089	PHKG1	Betweenness(Weight): 50510.0		Information(Weight): 1.4762356
1090	LINGO2	Betweenness(Weight): 50367.0		Information(Weight): 2.0432043
1091	ADH6	Betweenness(Weight): 50365.0		Information(Weight): 1.9679345
1092	ZNF837	Betweenness(Weight): 50336.0		Information(Weight): 2.0580401
1093	PPP2R1A	Betweenness(Weight): 50310.0		Information(Weight): 1.9796505
1094	ANXA2	Betweenness(Weight): 50280.0		Information(Weight): 2.0732863
1095	EGFR	Betweenness(Weight): 50213.0		Information(Weight): 1.8585951
1096	CDC6	Betweenness(Weight): 50114.0		Information(Weight): 2.27202
1097	HPX	Betweenness(Weight): 50107.0		Information(Weight): 2.1603446
1098	RDX	Betweenness(Weight): 50077.0		Information(Weight): 1.6954057
1099	LIMCH1	Betweenness(Weight): 50057.0		Information(Weight): 1.8581685
1100	PROK2	Betweenness(Weight): 50022.0		Information(Weight): 2.1648989
1101	TKTL1	Betweenness(Weight): 49978.0		Information(Weight): 1.6804241
1102	P4HA2	Betweenness(Weight): 49913.0		Information(Weight): 1.7000023
1103	SYNCRIP	Betweenness(Weight): 49901.5		Information(Weight): 1.849612
1104	GNGT1	Betweenness(Weight): 49843.0		Information(Weight): 1.7038174
1105	UBXN6	Betweenness(Weight): 49824.5		Information(Weight): 1.9588491
1106	CYP1A1	Betweenness(Weight): 49743.0		Information(Weight): 1.8461492
1107	JMJD7	Betweenness(Weight): 49643.0		Information(Weight): 1.9790077
1108	RNF123	Betweenness(Weight): 49620.0		Information(Weight): 1.9739168
1109	APOH	Betweenness(Weight): 49202.0		Information(Weight): 1.9863554
1110	CPSF4	Betweenness(Weight): 49129.0		Information(Weight): 1.8411031
1111	SCN3B	Betweenness(Weight): 49076.0		Information(Weight): 1.8478577
1112	TAP1	Betweenness(Weight): 49057.0		Information(Weight): 1.493464
1113	CNNM2	Betweenness(Weight): 48971.0		Information(Weight): 1.6947081
1114	SKAP2	Betweenness(Weight): 48951.0		Information(Weight): 1.9533021
1115	RALA	Betweenness(Weight): 48934.0		Information(Weight): 1.9554386
1116	ZNF384	Betweenness(Weight): 48913.0		Information(Weight): 1.8335836
1117	LEO1	Betweenness(Weight): 48867.0		Information(Weight): 1.8633125
1118	CCL21	Betweenness(Weight): 48847.0		Information(Weight): 1.6973931
1119	DCTN3	Betweenness(Weight): 48648.0		Information(Weight): 1.8564824
1120	TUBA3E	Betweenness(Weight): 48585.0		Information(Weight): 2.1507685
1121	CPB2	Betweenness(Weight): 48532.0		Information(Weight): 1.9883497
1122	EEF1D	Betweenness(Weight): 48481.0		Information(Weight): 1.9797825
1123	WDR91	Betweenness(Weight): 48440.0		Information(Weight): 1.9455358
1124	CAMP	Betweenness(Weight): 48260.0		Information(Weight): 2.3734734
1125	NAIF1	Betweenness(Weight): 48226.0		Information(Weight): 1.9473366
1126	VPS18	Betweenness(Weight): 48213.0		Information(Weight): 1.6790065
1127	PRSS3	Betweenness(Weight): 48162.0		Information(Weight): 1.983331
1128	OCSTAMP	Betweenness(Weight): 47969.0		Information(Weight): 2.1200585
1129	POLR1A	Betweenness(Weight): 47945.0		Information(Weight): 2.1399922
1130	RPL10A	Betweenness(Weight): 47934.0		Information(Weight): 1.8400736
1131	ZYX	Betweenness(Weight): 47915.0		Information(Weight): 1.8623252
1132	NPC2	Betweenness(Weight): 47897.0		Information(Weight): 1.474142
1133	ALDH1A2	Betweenness(Weight): 47795.0		Information(Weight): 1.7002943
1134	ZMYND8	Betweenness(Weight): 47771.0		Information(Weight): 1.8520312
1135	SYT2	Betweenness(Weight): 47760.0		Information(Weight): 1.9755211
1136	PDLIM2	Betweenness(Weight): 47737.0		Information(Weight): 2.163359
1137	NISCH	Betweenness(Weight): 47686.0		Information(Weight): 1.8541592
1138	ACBD3	Betweenness(Weight): 47635.0		Information(Weight): 1.8443068
1139	MED7	Betweenness(Weight): 47464.0		Information(Weight): 1.4957366
1140	DCTN5	Betweenness(Weight): 47459.0		Information(Weight): 1.9740704
1141	CT45A3	Betweenness(Weight): 47424.0		Information(Weight): 2.112608
1142	LMNA	Betweenness(Weight): 47402.0		Information(Weight): 1.8336434
1143	CASP5	Betweenness(Weight): 47348.0		Information(Weight): 1.8446105
1144	UPF1	Betweenness(Weight): 47274.0		Information(Weight): 1.8417413
1145	RGS7BP	Betweenness(Weight): 47257.0		Information(Weight): 1.8427644
1146	ARMCX3	Betweenness(Weight): 47177.0		Information(Weight): 1.4867826
1147	NCF2	Betweenness(Weight): 47157.0		Information(Weight): 1.9779953
1148	ASCC2	Betweenness(Weight): 47143.0		Information(Weight): 1.6855524
1149	ARRB2	Betweenness(Weight): 47076.0		Information(Weight): 1.8636959
1150	TPI1	Betweenness(Weight): 47042.0		Information(Weight): 2.361801
1151	WRB	Betweenness(Weight): 47018.0		Information(Weight): 1.9744192
1152	SYT12	Betweenness(Weight): 47016.0		Information(Weight): 2.0813863
1153	HSD17B8	Betweenness(Weight): 46925.0		Information(Weight): 1.4924957
1154	COPG1	Betweenness(Weight): 46847.0		Information(Weight): 2.1480455
1155	HKR1	Betweenness(Weight): 46764.0		Information(Weight): 1.8422713
1156	HACE1	Betweenness(Weight): 46723.0		Information(Weight): 1.8538246
1157	DNAJC2	Betweenness(Weight): 46723.0		Information(Weight): 1.8587513
1158	EIF4A1	Betweenness(Weight): 46680.5		Information(Weight): 1.8410785
1159	LUC7L2	Betweenness(Weight): 46675.0		Information(Weight): 1.4823003
1160	SULT1A1	Betweenness(Weight): 46608.0		Information(Weight): 1.8418127
1161	POLR3E	Betweenness(Weight): 46593.0		Information(Weight): 1.9898545
1162	EIF3K	Betweenness(Weight): 46550.0		Information(Weight): 1.8420192
1163	NOP2	Betweenness(Weight): 46535.0		Information(Weight): 1.9752576
1164	UBL7	Betweenness(Weight): 46534.0		Information(Weight): 1.8324594
1165	STRIP1	Betweenness(Weight): 46526.0		Information(Weight): 1.8278797
1166	BDNF	Betweenness(Weight): 46523.0		Information(Weight): 1.7073238
1167	ZNF106	Betweenness(Weight): 46505.0		Information(Weight): 1.6806777
1168	MRPL14	Betweenness(Weight): 46292.0		Information(Weight): 1.9399573
1169	ZNF202	Betweenness(Weight): 46284.0		Information(Weight): 1.6965714
1170	ABCB9	Betweenness(Weight): 46260.0		Information(Weight): 1.9479377
1171	TNPO2	Betweenness(Weight): 46230.0		Information(Weight): 1.4958276
1172	NAXD	Betweenness(Weight): 46224.0		Information(Weight): 1.8539077
1173	CFAP221	Betweenness(Weight): 46187.0		Information(Weight): 1.4935031
1174	SIRPG	Betweenness(Weight): 46186.0		Information(Weight): 2.0399263
1175	CNTNAP4	Betweenness(Weight): 46172.0		Information(Weight): 1.8591326
1176	TMEM185B	Betweenness(Weight): 46172.0		Information(Weight): 1.9255495
1177	HP	Betweenness(Weight): 46128.0		Information(Weight): 1.9839681
1178	KANK2	Betweenness(Weight): 46124.0		Information(Weight): 2.073774
1179	SRXN1	Betweenness(Weight): 46124.0		Information(Weight): 1.8532057
1180	COX5A	Betweenness(Weight): 46122.0		Information(Weight): 2.158514
1181	GSR	Betweenness(Weight): 46095.0		Information(Weight): 1.495166
1182	NDRG2	Betweenness(Weight): 45997.0		Information(Weight): 1.8399094
1183	SNTB2	Betweenness(Weight): 45993.0		Information(Weight): 1.9849087
1184	PFKP	Betweenness(Weight): 45958.0		Information(Weight): 1.9729458
1185	DSN1	Betweenness(Weight): 45905.0		Information(Weight): 1.9658053
1186	MATK	Betweenness(Weight): 45854.5		Information(Weight): 1.9783498
1187	HJURP	Betweenness(Weight): 45833.0		Information(Weight): 1.6877115
1188	SCN1A	Betweenness(Weight): 45816.0		Information(Weight): 1.8397135
1189	CACNG6	Betweenness(Weight): 45669.0		Information(Weight): 1.691185
1190	CCT6A	Betweenness(Weight): 45615.0		Information(Weight): 2.0695686
1191	LEAP2	Betweenness(Weight): 45613.0		Information(Weight): 1.8463792
1192	AGTPBP1	Betweenness(Weight): 45549.0		Information(Weight): 1.7019228
1193	CAP2	Betweenness(Weight): 45540.0		Information(Weight): 1.6999625
1194	RGCC	Betweenness(Weight): 45478.0		Information(Weight): 2.0748782
1195	PCDHB9	Betweenness(Weight): 45432.0		Information(Weight): 1.9428108
1196	HCK	Betweenness(Weight): 45366.0		Information(Weight): 1.463948
1197	SELP	Betweenness(Weight): 45353.0		Information(Weight): 1.9814283
1198	POLQ	Betweenness(Weight): 45340.0		Information(Weight): 1.6825188
1199	TSPAN4	Betweenness(Weight): 45339.5		Information(Weight): 2.0844345
1200	BBS7	Betweenness(Weight): 45293.0		Information(Weight): 1.8552446
1201	CRTC3	Betweenness(Weight): 45285.5		Information(Weight): 1.8142503
1202	PLN	Betweenness(Weight): 45222.0		Information(Weight): 1.6920309
1203	SULT4A1	Betweenness(Weight): 45196.0		Information(Weight): 1.4941399
1204	ZC3H15	Betweenness(Weight): 45175.0		Information(Weight): 1.9637223
1205	TLR7	Betweenness(Weight): 45149.0		Information(Weight): 1.8504003
1206	PLXDC1	Betweenness(Weight): 45111.0		Information(Weight): 1.8402841
1207	KIF1A	Betweenness(Weight): 45106.0		Information(Weight): 1.6884544
1208	C16orf70	Betweenness(Weight): 45103.0		Information(Weight): 1.9418935
1209	MYL6	Betweenness(Weight): 45099.0		Information(Weight): 2.069389
1210	MAG	Betweenness(Weight): 44947.0		Information(Weight): 1.4949262
1211	MECP2	Betweenness(Weight): 44936.0		Information(Weight): 1.9763302
1212	COL11A1	Betweenness(Weight): 44841.0		Information(Weight): 1.9844624
1213	PNPLA6	Betweenness(Weight): 44824.0		Information(Weight): 2.058699
1214	PXN	Betweenness(Weight): 44734.0		Information(Weight): 1.8555998
1215	HMGB3	Betweenness(Weight): 44644.0		Information(Weight): 1.8578153
1216	FGF13	Betweenness(Weight): 44597.0		Information(Weight): 1.7068768
1217	VARS	Betweenness(Weight): 44586.0		Information(Weight): 2.142044
1218	DCTN6	Betweenness(Weight): 44494.0		Information(Weight): 1.7042637
1219	ACTG1	Betweenness(Weight): 44494.0		Information(Weight): 1.8578255
1220	SREK1	Betweenness(Weight): 44472.0		Information(Weight): 1.8561842
1221	DDX41	Betweenness(Weight): 44469.0		Information(Weight): 1.9677908
1222	CLDN12	Betweenness(Weight): 44463.0		Information(Weight): 1.838228
1223	ZNF438	Betweenness(Weight): 44410.0		Information(Weight): 1.845376
1224	ZNF90	Betweenness(Weight): 44408.0		Information(Weight): 1.8105547
1225	RHOB	Betweenness(Weight): 44377.0		Information(Weight): 1.7088832
1226	ZNF860	Betweenness(Weight): 44348.0		Information(Weight): 2.0395865
1227	CPNE9	Betweenness(Weight): 44336.0		Information(Weight): 1.447964
1228	MYOZ1	Betweenness(Weight): 44292.0		Information(Weight): 2.0913224
1229	COG4	Betweenness(Weight): 44255.0		Information(Weight): 1.8408135
1230	MALSU1	Betweenness(Weight): 44165.0		Information(Weight): 1.6888645
1231	SIX1	Betweenness(Weight): 44098.0		Information(Weight): 1.4954951
1232	UBFD1	Betweenness(Weight): 44059.0		Information(Weight): 2.0751164
1233	FHL1	Betweenness(Weight): 44053.0		Information(Weight): 2.0638373
1234	MINK1	Betweenness(Weight): 43981.0		Information(Weight): 1.8617083
1235	KRT14	Betweenness(Weight): 43975.0		Information(Weight): 1.4941859
1236	CEBPZ	Betweenness(Weight): 43857.5		Information(Weight): 1.8616997
1237	FKBP5	Betweenness(Weight): 43853.0		Information(Weight): 1.4955199
1238	PTPN5	Betweenness(Weight): 43820.0		Information(Weight): 1.6774446
1239	DAPK3	Betweenness(Weight): 43729.0		Information(Weight): 1.8375934
1240	RPS26	Betweenness(Weight): 43691.0		Information(Weight): 1.7064785
1241	NSG1	Betweenness(Weight): 43656.0		Information(Weight): 1.9591664
1242	DHX9	Betweenness(Weight): 43595.0		Information(Weight): 1.8311337
1243	RNF115	Betweenness(Weight): 43561.0		Information(Weight): 1.8603731
1244	FAM136A	Betweenness(Weight): 43561.0		Information(Weight): 1.6519058
1245	F11	Betweenness(Weight): 43547.0		Information(Weight): 1.9797786
1246	ZFP92	Betweenness(Weight): 43511.0		Information(Weight): 1.9576906
1247	TBL3	Betweenness(Weight): 43473.168		Information(Weight): 1.8641355
1248	AGT	Betweenness(Weight): 43471.0		Information(Weight): 1.9841049
1249	PDIA4	Betweenness(Weight): 43428.0		Information(Weight): 1.9805418
1250	SCAF11	Betweenness(Weight): 43411.0		Information(Weight): 2.0725632
1251	RABAC1	Betweenness(Weight): 43390.0		Information(Weight): 1.843364
1252	B2M	Betweenness(Weight): 43388.0		Information(Weight): 1.696871
1253	GATD3B	Betweenness(Weight): 43378.0		Information(Weight): 1.9513372
1254	ENO2	Betweenness(Weight): 43374.0		Information(Weight): 1.4950616
1255	HNRNPA1	Betweenness(Weight): 43373.0		Information(Weight): 1.6953298
1256	GATB	Betweenness(Weight): 43370.0		Information(Weight): 1.485075
1257	ELANE	Betweenness(Weight): 43367.0		Information(Weight): 2.1668162
1258	CFHR1	Betweenness(Weight): 43333.0		Information(Weight): 1.8490418
1259	HINT1	Betweenness(Weight): 43285.0		Information(Weight): 1.6969076
1260	ODF3B	Betweenness(Weight): 43276.0		Information(Weight): 2.0496607
1261	TIMM8B	Betweenness(Weight): 43265.0		Information(Weight): 1.8498733
1262	TUBB2B	Betweenness(Weight): 43193.0		Information(Weight): 1.461638
1263	NNMT	Betweenness(Weight): 43161.0		Information(Weight): 1.9703263
1264	GP1BA	Betweenness(Weight): 43134.0		Information(Weight): 2.0869129
1265	TTC8	Betweenness(Weight): 43071.0		Information(Weight): 1.862385
1266	PCDHAC2	Betweenness(Weight): 43056.0		Information(Weight): 1.8510064
1267	VPS11	Betweenness(Weight): 42996.0		Information(Weight): 1.8350288
1268	ERMAP	Betweenness(Weight): 42978.0		Information(Weight): 1.7063515
1269	SNX5	Betweenness(Weight): 42929.0		Information(Weight): 1.856509
1270	CBSL	Betweenness(Weight): 42906.0		Information(Weight): 1.8525862
1271	MTR	Betweenness(Weight): 42867.0		Information(Weight): 1.8647174
1272	MAPK14	Betweenness(Weight): 42814.0		Information(Weight): 1.8432157
1273	RRP15	Betweenness(Weight): 42810.0		Information(Weight): 1.8615817
1274	VMA21	Betweenness(Weight): 42801.0		Information(Weight): 1.8372642
1275	PZP	Betweenness(Weight): 42762.0		Information(Weight): 1.6980987
1276	TNRC6B	Betweenness(Weight): 42754.0		Information(Weight): 1.8120589
1277	HIST2H4B	Betweenness(Weight): 42746.0		Information(Weight): 1.7073269
1278	RHOU	Betweenness(Weight): 42633.0		Information(Weight): 1.4856993
1279	SRPRA	Betweenness(Weight): 42560.0		Information(Weight): 1.8498794
1280	GP9	Betweenness(Weight): 42550.0		Information(Weight): 1.9865013
1281	TRIM37	Betweenness(Weight): 42525.0		Information(Weight): 1.7024181
1282	TIMM29	Betweenness(Weight): 42523.0		Information(Weight): 1.8458595
1283	MNAT1	Betweenness(Weight): 42442.0		Information(Weight): 1.8535211
1284	FCER1G	Betweenness(Weight): 42419.0		Information(Weight): 1.6930432
1285	COL5A1	Betweenness(Weight): 42332.0		Information(Weight): 1.8414706
1286	SP2	Betweenness(Weight): 42326.0		Information(Weight): 1.4829853
1287	ERC2	Betweenness(Weight): 42195.0		Information(Weight): 2.071422
1288	SKP1	Betweenness(Weight): 42105.0		Information(Weight): 1.8139851
1289	CYP3A4	Betweenness(Weight): 42074.0		Information(Weight): 1.4896181
1290	CAPN2	Betweenness(Weight): 42043.0		Information(Weight): 1.4884938
1291	WRAP73	Betweenness(Weight): 42029.0		Information(Weight): 1.980864
1292	FABP1	Betweenness(Weight): 42026.0		Information(Weight): 1.4947166
1293	IFI44L	Betweenness(Weight): 42020.0		Information(Weight): 1.4901589
1294	FCF1	Betweenness(Weight): 42020.0		Information(Weight): 1.702908
1295	LONRF2	Betweenness(Weight): 42006.0		Information(Weight): 1.8506098
1296	CAPNS1	Betweenness(Weight): 41979.0		Information(Weight): 1.9758924
1297	EFEMP1	Betweenness(Weight): 41938.0		Information(Weight): 2.1594613
1298	MT-CO2	Betweenness(Weight): 41934.0		Information(Weight): 2.1527784
1299	EHD4	Betweenness(Weight): 41848.0		Information(Weight): 2.0813034
1300	BICDL1	Betweenness(Weight): 41799.0		Information(Weight): 1.4661474
1301	VMP1	Betweenness(Weight): 41793.0		Information(Weight): 1.9781747
1302	XYLB	Betweenness(Weight): 41763.0		Information(Weight): 1.6899678
1303	EP300	Betweenness(Weight): 41703.0		Information(Weight): 1.856094
1304	PLAU	Betweenness(Weight): 41695.0		Information(Weight): 1.8661103
1305	LRRC58	Betweenness(Weight): 41693.0		Information(Weight): 1.9588479
1306	COG3	Betweenness(Weight): 41687.0		Information(Weight): 2.0865355
1307	SLC35F5	Betweenness(Weight): 41667.0		Information(Weight): 1.9392812
1308	IPPK	Betweenness(Weight): 41621.0		Information(Weight): 1.8460085
1309	PNPLA7	Betweenness(Weight): 41567.0		Information(Weight): 1.9675238
1310	ESR1	Betweenness(Weight): 41531.0		Information(Weight): 1.9681094
1311	SAA1	Betweenness(Weight): 41528.0		Information(Weight): 1.8640541
1312	DOCK9	Betweenness(Weight): 41501.0		Information(Weight): 1.8501226
1313	ALOXE3	Betweenness(Weight): 41483.0		Information(Weight): 2.065177
1314	SPIN2A	Betweenness(Weight): 41469.0		Information(Weight): 1.9601109
1315	MCOLN1	Betweenness(Weight): 41456.0		Information(Weight): 2.071556
1316	PES1	Betweenness(Weight): 41456.0		Information(Weight): 1.8648136
1317	PCNT	Betweenness(Weight): 41451.5		Information(Weight): 1.686202
1318	HGH1	Betweenness(Weight): 41424.0		Information(Weight): 1.9431391
1319	KRT6A	Betweenness(Weight): 41369.0		Information(Weight): 1.8584317
1320	PRELID3B	Betweenness(Weight): 41330.0		Information(Weight): 1.8446938
1321	LATS2	Betweenness(Weight): 41273.0		Information(Weight): 1.6774824
1322	LOXL2	Betweenness(Weight): 41215.0		Information(Weight): 1.859244
1323	GRIN1	Betweenness(Weight): 41214.0		Information(Weight): 1.9768809
1324	CILP2	Betweenness(Weight): 41195.0		Information(Weight): 1.8612103
1325	DDT	Betweenness(Weight): 41117.0		Information(Weight): 1.6927301
1326	HAPLN2	Betweenness(Weight): 41088.0		Information(Weight): 1.495022
1327	SKA2	Betweenness(Weight): 41047.0		Information(Weight): 1.8505175
1328	TMEM248	Betweenness(Weight): 41031.0		Information(Weight): 1.9473906
1329	DOCK1	Betweenness(Weight): 41023.0		Information(Weight): 1.8150101
1330	RGS14	Betweenness(Weight): 40980.0		Information(Weight): 1.974821
1331	LDB3	Betweenness(Weight): 40962.0		Information(Weight): 1.8435943
1332	PAX6	Betweenness(Weight): 40901.0		Information(Weight): 1.4960775
1333	RILP	Betweenness(Weight): 40889.0		Information(Weight): 1.9656526
1334	JAML	Betweenness(Weight): 40845.0		Information(Weight): 1.6796794
1335	ZNF100	Betweenness(Weight): 40844.0		Information(Weight): 1.8551253
1336	AP5S1	Betweenness(Weight): 40818.0		Information(Weight): 1.6798549
1337	MRPL3	Betweenness(Weight): 40814.0		Information(Weight): 1.96951
1338	DNAJA3	Betweenness(Weight): 40801.0		Information(Weight): 2.149935
1339	MBLAC2	Betweenness(Weight): 40738.0		Information(Weight): 1.8630655
1340	DEFA4	Betweenness(Weight): 40676.0		Information(Weight): 1.969217
1341	RAP1A	Betweenness(Weight): 40667.0		Information(Weight): 1.8484249
1342	CROCC	Betweenness(Weight): 40644.0		Information(Weight): 1.8612111
1343	FBN2	Betweenness(Weight): 40609.0		Information(Weight): 1.494258
1344	TUBA1A	Betweenness(Weight): 40554.0		Information(Weight): 1.8435009
1345	FUS	Betweenness(Weight): 40551.0		Information(Weight): 1.8426485
1346	SPTB	Betweenness(Weight): 40484.0		Information(Weight): 1.9786974
1347	IFT46	Betweenness(Weight): 40466.0		Information(Weight): 2.078173
1348	ARID2	Betweenness(Weight): 40433.0		Information(Weight): 1.9827952
1349	SLC2A2	Betweenness(Weight): 40429.0		Information(Weight): 1.813012
1350	KIF18B	Betweenness(Weight): 40420.5		Information(Weight): 1.8642701
1351	ZFP82	Betweenness(Weight): 40375.0		Information(Weight): 1.6543659
1352	YIPF4	Betweenness(Weight): 40262.0		Information(Weight): 1.8481017
1353	RANBP1	Betweenness(Weight): 40255.0		Information(Weight): 1.9802489
1354	SIL1	Betweenness(Weight): 40242.0		Information(Weight): 1.6901257
1355	QRSL1	Betweenness(Weight): 40214.0		Information(Weight): 1.7039143
1356	EPX	Betweenness(Weight): 40193.0		Information(Weight): 1.812525
1357	SULT1A4	Betweenness(Weight): 40177.0		Information(Weight): 2.1602519
1358	SLC22A4	Betweenness(Weight): 40159.0		Information(Weight): 1.9649484
1359	UPK3B	Betweenness(Weight): 40113.0		Information(Weight): 1.8449388
1360	MYOM3	Betweenness(Weight): 40015.0		Information(Weight): 1.9806355
1361	FN3KRP	Betweenness(Weight): 40014.0		Information(Weight): 1.822354
1362	NDUFA4	Betweenness(Weight): 39968.0		Information(Weight): 1.6965349
1363	EXOC6	Betweenness(Weight): 39964.0		Information(Weight): 1.8345104
1364	ZNF326	Betweenness(Weight): 39963.5		Information(Weight): 1.7068255
1365	MPP5	Betweenness(Weight): 39941.0		Information(Weight): 1.9658983
1366	DNAI2	Betweenness(Weight): 39872.0		Information(Weight): 1.8475661
1367	LEKR1	Betweenness(Weight): 39858.0		Information(Weight): 1.6826481
1368	AKR1C4	Betweenness(Weight): 39837.0		Information(Weight): 1.8437006
1369	FBXW5	Betweenness(Weight): 39805.0		Information(Weight): 1.8252561
1370	CFHR4	Betweenness(Weight): 39804.0		Information(Weight): 2.1530974
1371	MPRIP	Betweenness(Weight): 39767.0		Information(Weight): 1.8495886
1372	FBP2	Betweenness(Weight): 39695.0		Information(Weight): 1.9443074
1373	INMT	Betweenness(Weight): 39684.0		Information(Weight): 1.9632365
1374	MFAP4	Betweenness(Weight): 39662.5		Information(Weight): 1.8273643
1375	CLEC14A	Betweenness(Weight): 39589.0		Information(Weight): 2.0858223
1376	PHAX	Betweenness(Weight): 39576.0		Information(Weight): 1.8388822
1377	OAT	Betweenness(Weight): 39568.0		Information(Weight): 1.4894794
1378	AOC2	Betweenness(Weight): 39533.0		Information(Weight): 1.825648
1379	WIZ	Betweenness(Weight): 39515.0		Information(Weight): 1.8344957
1380	CSNK2A1	Betweenness(Weight): 39492.0		Information(Weight): 1.8476347
1381	GTPBP4	Betweenness(Weight): 39482.0		Information(Weight): 1.9889548
1382	JPH3	Betweenness(Weight): 39430.0		Information(Weight): 1.6964397
1383	CNOT2	Betweenness(Weight): 39416.0		Information(Weight): 1.9621992
1384	CSMD3	Betweenness(Weight): 39401.0		Information(Weight): 1.6872257
1385	CDC42EP2	Betweenness(Weight): 39397.0		Information(Weight): 1.9636413
1386	LIMS2	Betweenness(Weight): 39387.0		Information(Weight): 2.0720897
1387	MRPL18	Betweenness(Weight): 39327.0		Information(Weight): 1.6988207
1388	AQP5	Betweenness(Weight): 39304.0		Information(Weight): 1.4959546
1389	GOLGA5	Betweenness(Weight): 39290.0		Information(Weight): 1.703689
1390	RHCE	Betweenness(Weight): 39288.0		Information(Weight): 2.0839596
1391	HIST1H3A	Betweenness(Weight): 39236.0		Information(Weight): 1.8388537
1392	NDUFAF4	Betweenness(Weight): 39227.0		Information(Weight): 1.8538069
1393	DCAF12	Betweenness(Weight): 39172.0		Information(Weight): 1.4685065
1394	MAGI1	Betweenness(Weight): 39030.0		Information(Weight): 1.7054678
1395	NDUFA4L2	Betweenness(Weight): 39021.0		Information(Weight): 1.857843
1396	EIF3M	Betweenness(Weight): 38967.0		Information(Weight): 1.6999178
1397	HECTD4	Betweenness(Weight): 38915.0		Information(Weight): 1.6886191
1398	TMEM175	Betweenness(Weight): 38871.0		Information(Weight): 1.9602782
1399	LECT2	Betweenness(Weight): 38856.5		Information(Weight): 1.977669
1400	KCNA4	Betweenness(Weight): 38836.0		Information(Weight): 1.9759439
1401	SGCB	Betweenness(Weight): 38833.0		Information(Weight): 1.8559088
1402	SOD1	Betweenness(Weight): 38804.0		Information(Weight): 1.8583162
1403	APPL1	Betweenness(Weight): 38773.0		Information(Weight): 1.8605299
1404	SNRPC	Betweenness(Weight): 38752.0		Information(Weight): 1.8437552
1405	TENM2	Betweenness(Weight): 38682.0		Information(Weight): 2.0774398
1406	KPNB1	Betweenness(Weight): 38663.0		Information(Weight): 1.8442681
1407	POLR3H	Betweenness(Weight): 38653.0		Information(Weight): 1.4854307
1408	HIST2H3PS2	Betweenness(Weight): 38645.0		Information(Weight): 1.8526282
1409	NPL	Betweenness(Weight): 38638.0		Information(Weight): 1.6977757
1410	PATJ	Betweenness(Weight): 38638.0		Information(Weight): 2.0850458
1411	FEZ1	Betweenness(Weight): 38593.0		Information(Weight): 1.862258
1412	DDX56	Betweenness(Weight): 38575.5		Information(Weight): 1.8643694
1413	EIF4EBP1	Betweenness(Weight): 38523.0		Information(Weight): 1.6781847
1414	GPX3	Betweenness(Weight): 38469.0		Information(Weight): 1.8521273
1415	SYNPO2L	Betweenness(Weight): 38463.0		Information(Weight): 1.840333
1416	IDH3A	Betweenness(Weight): 38349.0		Information(Weight): 1.9762322
1417	ATP6V1H	Betweenness(Weight): 38338.0		Information(Weight): 1.69691
1418	ARHGEF15	Betweenness(Weight): 38336.0		Information(Weight): 1.6950607
1419	CDC73	Betweenness(Weight): 38293.0		Information(Weight): 1.6883211
1420	ANGPTL6	Betweenness(Weight): 38215.0		Information(Weight): 1.8138465
1421	OLFML3	Betweenness(Weight): 38165.0		Information(Weight): 2.0704792
1422	CDCA7	Betweenness(Weight): 38112.0		Information(Weight): 1.8215427
1423	EEF2	Betweenness(Weight): 38086.0		Information(Weight): 1.8650794
1424	AKAP2	Betweenness(Weight): 38084.0		Information(Weight): 1.8560555
1425	EXOC7	Betweenness(Weight): 38073.0		Information(Weight): 1.6938006
1426	ZNF423	Betweenness(Weight): 38039.0		Information(Weight): 1.8449295
1427	SF3A1	Betweenness(Weight): 37970.0		Information(Weight): 1.8644767
1428	MRPS21	Betweenness(Weight): 37945.0		Information(Weight): 2.0619836
1429	PIGA	Betweenness(Weight): 37911.0		Information(Weight): 1.9585209
1430	JAKMIP2	Betweenness(Weight): 37896.0		Information(Weight): 1.8183112
1431	PRR15L	Betweenness(Weight): 37896.0		Information(Weight): 1.789659
1432	ABHD14A-ACY1	Betweenness(Weight): 37896.0		Information(Weight): 1.8233961
1433	C16orf87	Betweenness(Weight): 37896.0		Information(Weight): 1.8066598
1434	POC1B-GALNT4	Betweenness(Weight): 37896.0		Information(Weight): 1.820739
1435	SCAMP4	Betweenness(Weight): 37896.0		Information(Weight): 1.8059379
1436	NOSIP	Betweenness(Weight): 37896.0		Information(Weight): 1.8084993
1437	PRRG3	Betweenness(Weight): 37896.0		Information(Weight): 1.8176773
1438	NLGN2	Betweenness(Weight): 37896.0		Information(Weight): 1.8083417
1439	CDC40	Betweenness(Weight): 37896.0		Information(Weight): 1.805865
1440	ZDHHC8	Betweenness(Weight): 37896.0		Information(Weight): 1.8414712
1441	LARGE2	Betweenness(Weight): 37896.0		Information(Weight): 1.8039118
1442	SLC4A3	Betweenness(Weight): 37896.0		Information(Weight): 1.8171127
1443	CEP57L1	Betweenness(Weight): 37896.0		Information(Weight): 1.8225509
1444	KANSL1	Betweenness(Weight): 37896.0		Information(Weight): 1.8351997
1445	RALGPS1	Betweenness(Weight): 37896.0		Information(Weight): 1.8415848
1446	INIP	Betweenness(Weight): 37896.0		Information(Weight): 1.8148892
1447	HIST1H1T	Betweenness(Weight): 37896.0		Information(Weight): 1.8279743
1448	PCGF5	Betweenness(Weight): 37896.0		Information(Weight): 1.8505585
1449	PCGF6	Betweenness(Weight): 37894.0		Information(Weight): 1.6844966
1450	JAK3	Betweenness(Weight): 37894.0		Information(Weight): 1.6985172
1451	ATG16L1	Betweenness(Weight): 37894.0		Information(Weight): 1.689897
1452	NDUFS2	Betweenness(Weight): 37894.0		Information(Weight): 1.6961354
1453	CEP128	Betweenness(Weight): 37894.0		Information(Weight): 1.6785874
1454	MROH1	Betweenness(Weight): 37894.0		Information(Weight): 1.6714942
1455	BSG	Betweenness(Weight): 37894.0		Information(Weight): 1.7004647
1456	CTSS	Betweenness(Weight): 37894.0		Information(Weight): 1.7005962
1457	HSPA8	Betweenness(Weight): 37894.0		Information(Weight): 1.6826051
1458	NDUFAF5	Betweenness(Weight): 37894.0		Information(Weight): 1.7070761
1459	NKIRAS2	Betweenness(Weight): 37892.0		Information(Weight): 1.8380646
1460	AIFM1	Betweenness(Weight): 37892.0		Information(Weight): 1.9804512
1461	DNAJC11	Betweenness(Weight): 37890.0		Information(Weight): 1.4949962
1462	SH3BP2	Betweenness(Weight): 37890.0		Information(Weight): 1.4957117
1463	SHE	Betweenness(Weight): 37890.0		Information(Weight): 1.4724524
1464	PLEKHH1	Betweenness(Weight): 37890.0		Information(Weight): 1.7036828
1465	RASL12	Betweenness(Weight): 37890.0		Information(Weight): 1.477243
1466	B3GNT6	Betweenness(Weight): 37890.0		Information(Weight): 1.466185
1467	CADPS2	Betweenness(Weight): 37890.0		Information(Weight): 1.4959989
1468	RARS2	Betweenness(Weight): 37890.0		Information(Weight): 1.4769566
1469	ESRP1	Betweenness(Weight): 37890.0		Information(Weight): 1.4895244
1470	FSTL1	Betweenness(Weight): 37890.0		Information(Weight): 1.470803
1471	PCBD1	Betweenness(Weight): 37890.0		Information(Weight): 1.4921737
1472	SPCS3	Betweenness(Weight): 37890.0		Information(Weight): 1.7029543
1473	ANK3	Betweenness(Weight): 37890.0		Information(Weight): 1.466907
1474	KRT5	Betweenness(Weight): 37890.0		Information(Weight): 1.4794807
1475	LSM3	Betweenness(Weight): 37890.0		Information(Weight): 1.4799267
1476	PPP1CC	Betweenness(Weight): 37888.5		Information(Weight): 1.4881084
1477	ADCY8	Betweenness(Weight): 37888.5		Information(Weight): 1.4600194
1478	PSMD7	Betweenness(Weight): 37888.5		Information(Weight): 1.4806781
1479	CCSER1	Betweenness(Weight): 37875.0		Information(Weight): 1.8615535
1480	EIF2S1	Betweenness(Weight): 37870.0		Information(Weight): 1.858325
1481	NCKAP1	Betweenness(Weight): 37855.0		Information(Weight): 1.8150046
1482	CDK12	Betweenness(Weight): 37843.0		Information(Weight): 1.8465033
1483	THOP1	Betweenness(Weight): 37733.0		Information(Weight): 1.4925358
1484	CHD1	Betweenness(Weight): 37688.0		Information(Weight): 1.6962904
1485	POLR1D	Betweenness(Weight): 37680.5		Information(Weight): 1.7037
1486	SLC40A1	Betweenness(Weight): 37674.0		Information(Weight): 1.7026361
1487	CFP	Betweenness(Weight): 37670.0		Information(Weight): 2.1682022
1488	DDOST	Betweenness(Weight): 37656.0		Information(Weight): 1.4960114
1489	TINAG	Betweenness(Weight): 37653.0		Information(Weight): 1.944456
1490	FGG	Betweenness(Weight): 37637.0		Information(Weight): 2.0841527
1491	DHCR24	Betweenness(Weight): 37625.0		Information(Weight): 1.7011671
1492	CHD4	Betweenness(Weight): 37610.0		Information(Weight): 1.8552183
1493	NEXN	Betweenness(Weight): 37560.0		Information(Weight): 1.9778581
1494	HSPB2	Betweenness(Weight): 37558.0		Information(Weight): 1.9738058
1495	ZNF729	Betweenness(Weight): 37550.0		Information(Weight): 1.8314097
1496	RPP30	Betweenness(Weight): 37529.0		Information(Weight): 1.9372495
1497	LAMA3	Betweenness(Weight): 37528.0		Information(Weight): 1.7018054
1498	MRPS34	Betweenness(Weight): 37518.0		Information(Weight): 1.8345342
1499	RBSN	Betweenness(Weight): 37517.0		Information(Weight): 1.9635552
1500	CLEC18B	Betweenness(Weight): 37444.0		Information(Weight): 1.9583769
1501	POLD2	Betweenness(Weight): 37443.0		Information(Weight): 1.9791455
1502	NKRF	Betweenness(Weight): 37405.0		Information(Weight): 1.7029967
1503	MYO1F	Betweenness(Weight): 37404.0		Information(Weight): 1.7020452
1504	MRPS15	Betweenness(Weight): 37305.0		Information(Weight): 1.8572794
1505	AKAP8	Betweenness(Weight): 37254.5		Information(Weight): 1.6626
1506	ADGRG5	Betweenness(Weight): 37180.0		Information(Weight): 1.4833199
1507	PRPF3	Betweenness(Weight): 37168.0		Information(Weight): 1.8500367
1508	PIP5K1A	Betweenness(Weight): 37040.5		Information(Weight): 1.9446836
1509	EPN3	Betweenness(Weight): 37037.0		Information(Weight): 1.818966
1510	MRPL57	Betweenness(Weight): 36969.0		Information(Weight): 1.8634441
1511	MRPL16	Betweenness(Weight): 36948.0		Information(Weight): 1.4833322
1512	PLG	Betweenness(Weight): 36869.0		Information(Weight): 1.7033831
1513	RIOX2	Betweenness(Weight): 36865.0		Information(Weight): 1.6750661
1514	ELOB	Betweenness(Weight): 36817.5		Information(Weight): 1.6975956
1515	EPN1	Betweenness(Weight): 36751.0		Information(Weight): 1.8233232
1516	ENPEP	Betweenness(Weight): 36726.0		Information(Weight): 1.6959256
1517	ABHD15	Betweenness(Weight): 36718.0		Information(Weight): 1.9772793
1518	TMEM102	Betweenness(Weight): 36675.0		Information(Weight): 1.6803793
1519	GRSF1	Betweenness(Weight): 36665.0		Information(Weight): 1.4602617
1520	CASKIN2	Betweenness(Weight): 36664.0		Information(Weight): 1.8494514
1521	MRPS27	Betweenness(Weight): 36661.0		Information(Weight): 1.6997712
1522	ZNF416	Betweenness(Weight): 36640.0		Information(Weight): 1.9504771
1523	ALKAL2	Betweenness(Weight): 36628.0		Information(Weight): 2.1682012
1524	GPATCH11	Betweenness(Weight): 36623.0		Information(Weight): 2.0471737
1525	RPS28	Betweenness(Weight): 36535.0		Information(Weight): 1.6966482
1526	TOMM70	Betweenness(Weight): 36472.0		Information(Weight): 1.8146113
1527	EPB41	Betweenness(Weight): 36419.0		Information(Weight): 1.9889815
1528	NOL12	Betweenness(Weight): 36408.0		Information(Weight): 1.7058161
1529	BARD1	Betweenness(Weight): 36401.0		Information(Weight): 1.4960474
1530	CD99L2	Betweenness(Weight): 36366.0		Information(Weight): 1.8524855
1531	FLT4	Betweenness(Weight): 36361.0		Information(Weight): 1.840714
1532	GPSM3	Betweenness(Weight): 36302.0		Information(Weight): 1.9654483
1533	PDIA2	Betweenness(Weight): 36143.0		Information(Weight): 1.4888912
1534	RPS8	Betweenness(Weight): 36136.0		Information(Weight): 1.4941804
1535	MYO3A	Betweenness(Weight): 36125.0		Information(Weight): 1.7036968
1536	CDH13	Betweenness(Weight): 36124.0		Information(Weight): 1.4870994
1537	FCN3	Betweenness(Weight): 36011.0		Information(Weight): 1.9787458
1538	ZFYVE28	Betweenness(Weight): 36010.0		Information(Weight): 1.9413216
1539	MED23	Betweenness(Weight): 36008.0		Information(Weight): 1.8545486
1540	PLCB4	Betweenness(Weight): 35993.0		Information(Weight): 1.4941581
1541	CTNNBL1	Betweenness(Weight): 35990.0		Information(Weight): 1.86043
1542	ADGRV1	Betweenness(Weight): 35950.0		Information(Weight): 1.4659532
1543	PKLR	Betweenness(Weight): 35930.0		Information(Weight): 1.8636808
1544	NKX2-8	Betweenness(Weight): 35892.0		Information(Weight): 1.8452945
1545	SNRNP70	Betweenness(Weight): 35870.0		Information(Weight): 1.8503115
1546	ZNF615	Betweenness(Weight): 35846.0		Information(Weight): 1.8342725
1547	ZC3HAV1L	Betweenness(Weight): 35795.0		Information(Weight): 1.6951549
1548	ECHDC2	Betweenness(Weight): 35786.0		Information(Weight): 1.8414451
1549	VDR	Betweenness(Weight): 35758.0		Information(Weight): 1.7019949
1550	LAYN	Betweenness(Weight): 35721.0		Information(Weight): 1.9582525
1551	KIAA1549L	Betweenness(Weight): 35718.0		Information(Weight): 1.9673786
1552	ANKK1	Betweenness(Weight): 35679.0		Information(Weight): 1.8447995
1553	UGT2B4	Betweenness(Weight): 35673.0		Information(Weight): 1.828146
1554	CCDC7	Betweenness(Weight): 35654.0		Information(Weight): 1.9825989
1555	TAB1	Betweenness(Weight): 35637.0		Information(Weight): 1.8465257
1556	VAMP5	Betweenness(Weight): 35585.0		Information(Weight): 1.7015866
1557	NRDC	Betweenness(Weight): 35574.0		Information(Weight): 1.6811806
1558	ZNF207	Betweenness(Weight): 35568.0		Information(Weight): 1.7032539
1559	TRAPPC2L	Betweenness(Weight): 35555.0		Information(Weight): 1.8228363
1560	RECK	Betweenness(Weight): 35512.0		Information(Weight): 1.8603466
1561	C22orf39	Betweenness(Weight): 35492.0		Information(Weight): 1.8462354
1562	SNX17	Betweenness(Weight): 35465.0		Information(Weight): 1.9562491
1563	GTF2B	Betweenness(Weight): 35437.0		Information(Weight): 1.6935155
1564	SRSF7	Betweenness(Weight): 35411.0		Information(Weight): 1.9726738
1565	PROS1	Betweenness(Weight): 35370.0		Information(Weight): 1.9619212
1566	ZNF112	Betweenness(Weight): 35291.0		Information(Weight): 1.4892899
1567	RPS9	Betweenness(Weight): 35250.0		Information(Weight): 1.6964304
1568	NDUFC1	Betweenness(Weight): 35163.0		Information(Weight): 1.9517833
1569	NCBP1	Betweenness(Weight): 35076.0		Information(Weight): 2.1559513
1570	ARHGEF17	Betweenness(Weight): 35056.0		Information(Weight): 1.7062656
1571	DNAH12	Betweenness(Weight): 35042.0		Information(Weight): 1.6752042
1572	MARC2	Betweenness(Weight): 35033.0		Information(Weight): 1.8411751
1573	SUCLG1	Betweenness(Weight): 34982.0		Information(Weight): 1.8487947
1574	TPM3	Betweenness(Weight): 34900.0		Information(Weight): 1.6957372
1575	RAPGEF2	Betweenness(Weight): 34883.0		Information(Weight): 1.6903906
1576	CNRIP1	Betweenness(Weight): 34824.0		Information(Weight): 1.8497536
1577	POP4	Betweenness(Weight): 34821.0		Information(Weight): 1.8625573
1578	C11orf58	Betweenness(Weight): 34812.0		Information(Weight): 1.8227016
1579	NTNG2	Betweenness(Weight): 34796.0		Information(Weight): 1.9314674
1580	BORCS5	Betweenness(Weight): 34782.0		Information(Weight): 1.8545574
1581	RALYL	Betweenness(Weight): 34778.0		Information(Weight): 1.8258507
1582	AHNAK	Betweenness(Weight): 34771.0		Information(Weight): 1.9786887
1583	TAF12	Betweenness(Weight): 34766.0		Information(Weight): 1.7038363
1584	COMP	Betweenness(Weight): 34757.0		Information(Weight): 1.9791105
1585	PEAR1	Betweenness(Weight): 34751.0		Information(Weight): 1.6708609
1586	NIP7	Betweenness(Weight): 34746.0		Information(Weight): 2.0804949
1587	COX7B	Betweenness(Weight): 34739.0		Information(Weight): 1.675991
1588	RBBP6	Betweenness(Weight): 34732.0		Information(Weight): 1.8622382
1589	QKI	Betweenness(Weight): 34697.0		Information(Weight): 2.0665514
1590	ANK1	Betweenness(Weight): 34688.0		Information(Weight): 1.9898543
1591	SKIV2L	Betweenness(Weight): 34686.0		Information(Weight): 1.8288026
1592	CAPZA2	Betweenness(Weight): 34670.0		Information(Weight): 1.7054089
1593	NHLRC3	Betweenness(Weight): 34659.0		Information(Weight): 1.8435445
1594	CMC1	Betweenness(Weight): 34647.0		Information(Weight): 1.8551325
1595	PRPS1	Betweenness(Weight): 34645.0		Information(Weight): 1.691661
1596	KYAT1	Betweenness(Weight): 34628.0		Information(Weight): 1.692592
1597	UQCRQ	Betweenness(Weight): 34620.0		Information(Weight): 1.6985303
1598	PKP3	Betweenness(Weight): 34530.0		Information(Weight): 1.9705065
1599	MBNL1	Betweenness(Weight): 34529.0		Information(Weight): 1.9336014
1600	NDOR1	Betweenness(Weight): 34442.0		Information(Weight): 1.6977
1601	NAA38	Betweenness(Weight): 34347.0		Information(Weight): 1.4888036
1602	MED14	Betweenness(Weight): 34333.0		Information(Weight): 1.7021608
1603	OGN	Betweenness(Weight): 34311.0		Information(Weight): 2.1548033
1604	PHACTR1	Betweenness(Weight): 34271.0		Information(Weight): 1.960562
1605	PLPP2	Betweenness(Weight): 34270.0		Information(Weight): 1.860266
1606	EML2	Betweenness(Weight): 34270.0		Information(Weight): 1.804397
1607	NOL9	Betweenness(Weight): 34222.0		Information(Weight): 1.7018833
1608	COL22A1	Betweenness(Weight): 34201.0		Information(Weight): 1.8279375
1609	GNL3	Betweenness(Weight): 34151.0		Information(Weight): 1.7045537
1610	FGL1	Betweenness(Weight): 34100.0		Information(Weight): 2.1493316
1611	REEP1	Betweenness(Weight): 34083.0		Information(Weight): 1.8458972
1612	CDK11B	Betweenness(Weight): 34050.0		Information(Weight): 1.6653371
1613	YTHDF2	Betweenness(Weight): 34026.0		Information(Weight): 1.6737089
1614	TMEM151A	Betweenness(Weight): 33957.0		Information(Weight): 2.074642
1615	SESN1	Betweenness(Weight): 33956.0		Information(Weight): 1.7049958
1616	DDX39B	Betweenness(Weight): 33951.0		Information(Weight): 1.9865512
1617	ZNF708	Betweenness(Weight): 33909.0		Information(Weight): 1.968393
1618	ASPM	Betweenness(Weight): 33904.5		Information(Weight): 1.9789461
1619	LMNB2	Betweenness(Weight): 33843.0		Information(Weight): 1.9559172
1620	SBF2	Betweenness(Weight): 33832.0		Information(Weight): 1.845838
1621	DHRS11	Betweenness(Weight): 33776.0		Information(Weight): 1.8406063
1622	KIF5A	Betweenness(Weight): 33724.0		Information(Weight): 1.8568084
1623	DRAP1	Betweenness(Weight): 33684.0		Information(Weight): 1.8407006
1624	BRIX1	Betweenness(Weight): 33683.0		Information(Weight): 1.8469405
1625	PGA3	Betweenness(Weight): 33676.0		Information(Weight): 1.685649
1626	RPS27A	Betweenness(Weight): 33632.0		Information(Weight): 1.833343
1627	SERBP1	Betweenness(Weight): 33629.0		Information(Weight): 1.8576988
1628	UQCRC1	Betweenness(Weight): 33623.5		Information(Weight): 1.9615809
1629	CLC	Betweenness(Weight): 33622.0		Information(Weight): 1.7725735
1630	RNASEH2A	Betweenness(Weight): 33571.0		Information(Weight): 2.0764992
1631	EXOC3L2	Betweenness(Weight): 33548.0		Information(Weight): 1.9700997
1632	SCG2	Betweenness(Weight): 33521.0		Information(Weight): 1.8419815
1633	FZD4	Betweenness(Weight): 33492.0		Information(Weight): 1.8604531
1634	NDUFB9	Betweenness(Weight): 33491.0		Information(Weight): 2.0854328
1635	RBM25	Betweenness(Weight): 33450.0		Information(Weight): 1.9786463
1636	PSMD1	Betweenness(Weight): 33434.0		Information(Weight): 1.9783336
1637	MARS2	Betweenness(Weight): 33415.0		Information(Weight): 1.9683849
1638	CCDC102A	Betweenness(Weight): 33390.0		Information(Weight): 1.827023
1639	ATAD5	Betweenness(Weight): 33277.0		Information(Weight): 1.9625711
1640	C5	Betweenness(Weight): 33263.0		Information(Weight): 2.1605322
1641	HPS1	Betweenness(Weight): 33236.0		Information(Weight): 1.8275104
1642	GAL	Betweenness(Weight): 33167.0		Information(Weight): 1.8346919
1643	TNNC1	Betweenness(Weight): 33145.0		Information(Weight): 2.076658
1644	WDR4	Betweenness(Weight): 33110.0		Information(Weight): 1.4879748
1645	NUTF2	Betweenness(Weight): 33082.0		Information(Weight): 1.6672319
1646	AQP7	Betweenness(Weight): 33036.0		Information(Weight): 1.6986022
1647	CENPF	Betweenness(Weight): 33016.0		Information(Weight): 1.8539567
1648	SYNJ1	Betweenness(Weight): 33005.0		Information(Weight): 1.6680449
1649	RPL10	Betweenness(Weight): 32945.0		Information(Weight): 1.862706
1650	ATP4A	Betweenness(Weight): 32941.0		Information(Weight): 1.8647097
1651	GRAMD1C	Betweenness(Weight): 32938.0		Information(Weight): 1.8497206
1652	BLK	Betweenness(Weight): 32871.0		Information(Weight): 1.8417547
1653	ZMAT2	Betweenness(Weight): 32851.0		Information(Weight): 1.843959
1654	GABPB1	Betweenness(Weight): 32813.0		Information(Weight): 1.9681058
1655	DXO	Betweenness(Weight): 32788.0		Information(Weight): 1.8316602
1656	TONSL	Betweenness(Weight): 32784.0		Information(Weight): 1.7024124
1657	SIRT4	Betweenness(Weight): 32779.0		Information(Weight): 1.812215
1658	SPTY2D1	Betweenness(Weight): 32762.0		Information(Weight): 1.9635065
1659	H1F0	Betweenness(Weight): 32747.0		Information(Weight): 1.8539401
1660	KIF4A	Betweenness(Weight): 32745.0		Information(Weight): 2.0769446
1661	CLUL1	Betweenness(Weight): 32733.0		Information(Weight): 1.9684649
1662	NECAB3	Betweenness(Weight): 32687.0		Information(Weight): 1.9364339
1663	WDR19	Betweenness(Weight): 32680.0		Information(Weight): 1.8467301
1664	ERH	Betweenness(Weight): 32673.0		Information(Weight): 1.6849166
1665	PLPPR4	Betweenness(Weight): 32664.0		Information(Weight): 2.0745618
1666	EIF4E2	Betweenness(Weight): 32629.0		Information(Weight): 1.6818868
1667	ANKIB1	Betweenness(Weight): 32571.0		Information(Weight): 1.8153554
1668	SNRPD2	Betweenness(Weight): 32557.0		Information(Weight): 1.9900126
1669	BCLAF1	Betweenness(Weight): 32522.0		Information(Weight): 1.856378
1670	MFAP5	Betweenness(Weight): 32400.0		Information(Weight): 1.8501552
1671	NHSL2	Betweenness(Weight): 32373.0		Information(Weight): 1.9668045
1672	MATN2	Betweenness(Weight): 32335.0		Information(Weight): 1.4885647
1673	INHBE	Betweenness(Weight): 32328.0		Information(Weight): 1.8378094
1674	ZNF611	Betweenness(Weight): 32328.0		Information(Weight): 1.6772542
1675	JAKMIP3	Betweenness(Weight): 32316.0		Information(Weight): 2.0603898
1676	SNX2	Betweenness(Weight): 32255.0		Information(Weight): 1.8471302
1677	RRP9	Betweenness(Weight): 32240.0		Information(Weight): 1.7033097
1678	M6PR	Betweenness(Weight): 32236.0		Information(Weight): 1.4863957
1679	TMC7	Betweenness(Weight): 32218.0		Information(Weight): 1.68483
1680	SIX4	Betweenness(Weight): 32207.0		Information(Weight): 1.4826685
1681	TF	Betweenness(Weight): 32196.0		Information(Weight): 1.8604418
1682	ZBTB21	Betweenness(Weight): 32193.0		Information(Weight): 1.6964309
1683	ZNF471	Betweenness(Weight): 32112.0		Information(Weight): 1.8521912
1684	ANOS1	Betweenness(Weight): 32100.0		Information(Weight): 1.8343217
1685	WIPF1	Betweenness(Weight): 32081.0		Information(Weight): 1.9706637
1686	KBTBD6	Betweenness(Weight): 32055.0		Information(Weight): 1.8333843
1687	DOCK2	Betweenness(Weight): 31945.0		Information(Weight): 1.7030603
1688	SPAG5	Betweenness(Weight): 31906.0		Information(Weight): 1.7019356
1689	TNNI2	Betweenness(Weight): 31906.0		Information(Weight): 1.8649222
1690	EIF3H	Betweenness(Weight): 31864.0		Information(Weight): 1.6994594
1691	ADRM1	Betweenness(Weight): 31841.0		Information(Weight): 1.6862394
1692	MACF1	Betweenness(Weight): 31817.0		Information(Weight): 1.9825613
1693	MOAP1	Betweenness(Weight): 31735.0		Information(Weight): 1.8333327
1694	DPT	Betweenness(Weight): 31720.0		Information(Weight): 2.160253
1695	UBE2J1	Betweenness(Weight): 31717.0		Information(Weight): 1.7014245
1696	STX2	Betweenness(Weight): 31682.0		Information(Weight): 1.8453122
1697	ZNF358	Betweenness(Weight): 31662.0		Information(Weight): 1.8520687
1698	PCBD2	Betweenness(Weight): 31657.0		Information(Weight): 1.854679
1699	TMEM54	Betweenness(Weight): 31642.0		Information(Weight): 1.8324302
1700	GAS8	Betweenness(Weight): 31629.0		Information(Weight): 1.8396828
1701	HMGXB3	Betweenness(Weight): 31607.0		Information(Weight): 1.857843
1702	ARHGAP11A	Betweenness(Weight): 31584.0		Information(Weight): 1.9789957
1703	BTF3	Betweenness(Weight): 31577.0		Information(Weight): 1.6955365
1704	SMC1A	Betweenness(Weight): 31570.0		Information(Weight): 1.8405752
1705	UVRAG	Betweenness(Weight): 31530.0		Information(Weight): 1.6886579
1706	TRIM72	Betweenness(Weight): 31520.0		Information(Weight): 1.4942384
1707	DMWD	Betweenness(Weight): 31493.0		Information(Weight): 1.493838
1708	ORM2	Betweenness(Weight): 31461.0		Information(Weight): 1.9835995
1709	DEDD	Betweenness(Weight): 31422.0		Information(Weight): 1.6979467
1710	GAS7	Betweenness(Weight): 31406.0		Information(Weight): 1.8542799
1711	ADGRF5	Betweenness(Weight): 31362.0		Information(Weight): 1.7090056
1712	ADM	Betweenness(Weight): 31357.0		Information(Weight): 1.8637139
1713	EIF5B	Betweenness(Weight): 31287.0		Information(Weight): 1.8621632
1714	SLITRK2	Betweenness(Weight): 31267.0		Information(Weight): 1.6985464
1715	PQBP1	Betweenness(Weight): 31220.0		Information(Weight): 1.7011807
1716	SRPK1	Betweenness(Weight): 31215.0		Information(Weight): 1.9819709
1717	SUPT6H	Betweenness(Weight): 31210.0		Information(Weight): 1.8515162
1718	RNH1	Betweenness(Weight): 31207.0		Information(Weight): 1.7011421
1719	BORCS6	Betweenness(Weight): 31186.0		Information(Weight): 1.9701084
1720	FSD1L	Betweenness(Weight): 31184.0		Information(Weight): 1.9752331
1721	PPP3CA	Betweenness(Weight): 31166.0		Information(Weight): 1.7011158
1722	VPS72	Betweenness(Weight): 31095.0		Information(Weight): 1.864894
1723	PBX1	Betweenness(Weight): 31084.0		Information(Weight): 1.4796079
1724	SKA1	Betweenness(Weight): 31072.0		Information(Weight): 1.7003179
1725	ZNF787	Betweenness(Weight): 31070.0		Information(Weight): 1.673224
1726	DMAC2	Betweenness(Weight): 31059.0		Information(Weight): 1.6848584
1727	COQ5	Betweenness(Weight): 31042.0		Information(Weight): 1.9525895
1728	CKMT1A	Betweenness(Weight): 31027.0		Information(Weight): 1.4955676
1729	ADGRE5	Betweenness(Weight): 30985.0		Information(Weight): 1.8422135
1730	DENND1C	Betweenness(Weight): 30971.0		Information(Weight): 1.9553893
1731	TCP1	Betweenness(Weight): 30965.0		Information(Weight): 2.0902941
1732	TWNK	Betweenness(Weight): 30961.0		Information(Weight): 2.0672243
1733	NDUFV1	Betweenness(Weight): 30924.0		Information(Weight): 1.4955887
1734	EPYC	Betweenness(Weight): 30912.0		Information(Weight): 2.0505517
1735	COL3A1	Betweenness(Weight): 30895.0		Information(Weight): 1.8600937
1736	PLEKHA7	Betweenness(Weight): 30860.0		Information(Weight): 1.6992196
1737	KRT81	Betweenness(Weight): 30859.0		Information(Weight): 1.4954842
1738	RNASE3	Betweenness(Weight): 30837.0		Information(Weight): 1.4805855
1739	SNAP91	Betweenness(Weight): 30830.0		Information(Weight): 1.9732177
1740	RTEL1	Betweenness(Weight): 30782.0		Information(Weight): 1.8077085
1741	CD53	Betweenness(Weight): 30757.0		Information(Weight): 1.8379971
1742	CCS	Betweenness(Weight): 30755.0		Information(Weight): 1.6887228
1743	PPP3CB	Betweenness(Weight): 30725.0		Information(Weight): 1.8594726
1744	DMPK	Betweenness(Weight): 30703.0		Information(Weight): 1.4960517
1745	MFGE8	Betweenness(Weight): 30699.0		Information(Weight): 1.6892956
1746	VPS41	Betweenness(Weight): 30688.0		Information(Weight): 1.8422059
1747	INHBA	Betweenness(Weight): 30680.0		Information(Weight): 1.9770066
1748	LRRC7	Betweenness(Weight): 30675.0		Information(Weight): 1.7007993
1749	UQCR11	Betweenness(Weight): 30661.0		Information(Weight): 1.9658426
1750	EIF3A	Betweenness(Weight): 30604.0		Information(Weight): 1.8187219
1751	PDZD2	Betweenness(Weight): 30592.0		Information(Weight): 1.8553914
1752	FBXL8	Betweenness(Weight): 30556.0		Information(Weight): 1.7025793
1753	MLST8	Betweenness(Weight): 30549.0		Information(Weight): 1.4876161
1754	TMEM127	Betweenness(Weight): 30538.0		Information(Weight): 1.8183454
1755	U2AF2	Betweenness(Weight): 30527.834		Information(Weight): 1.7028168
1756	NKAPL	Betweenness(Weight): 30497.0		Information(Weight): 1.9593346
1757	RNPEP	Betweenness(Weight): 30494.0		Information(Weight): 1.4861108
1758	ZFYVE26	Betweenness(Weight): 30432.0		Information(Weight): 1.7045544
1759	HBE1	Betweenness(Weight): 30413.0		Information(Weight): 2.0815508
1760	FBXO7	Betweenness(Weight): 30411.0		Information(Weight): 1.7003251
1761	KREMEN1	Betweenness(Weight): 30372.0		Information(Weight): 1.4863211
1762	CEP85	Betweenness(Weight): 30369.0		Information(Weight): 1.9569409
1763	ANP32B	Betweenness(Weight): 30348.0		Information(Weight): 1.8504622
1764	NFS1	Betweenness(Weight): 30327.0		Information(Weight): 1.8574898
1765	TYROBP	Betweenness(Weight): 30299.0		Information(Weight): 1.7075189
1766	TMEM178A	Betweenness(Weight): 30294.0		Information(Weight): 1.7084318
1767	NABP1	Betweenness(Weight): 30274.0		Information(Weight): 1.6789223
1768	RPS5	Betweenness(Weight): 30274.0		Information(Weight): 1.8628112
1769	NDUFA2	Betweenness(Weight): 30272.0		Information(Weight): 1.4798448
1770	MMP14	Betweenness(Weight): 30268.0		Information(Weight): 1.7079583
1771	COL18A1	Betweenness(Weight): 30246.0		Information(Weight): 1.8600992
1772	PDGFA	Betweenness(Weight): 30195.0		Information(Weight): 1.4700807
1773	WDR17	Betweenness(Weight): 30176.0		Information(Weight): 1.8467181
1774	MMP19	Betweenness(Weight): 30170.0		Information(Weight): 1.9730494
1775	CDK6	Betweenness(Weight): 30155.0		Information(Weight): 1.7013388
1776	RBM17	Betweenness(Weight): 30122.0		Information(Weight): 1.7001792
1777	EPB41L5	Betweenness(Weight): 30084.0		Information(Weight): 2.0719967
1778	MICU3	Betweenness(Weight): 30079.0		Information(Weight): 1.8321507
1779	DIDO1	Betweenness(Weight): 29997.0		Information(Weight): 1.8439068
1780	PYCR2	Betweenness(Weight): 29970.0		Information(Weight): 1.7009382
1781	BRCA2	Betweenness(Weight): 29911.0		Information(Weight): 1.6821698
1782	GPATCH8	Betweenness(Weight): 29884.0		Information(Weight): 1.8270582
1783	FTSJ3	Betweenness(Weight): 29809.5		Information(Weight): 1.6950281
1784	PRKAG2	Betweenness(Weight): 29788.0		Information(Weight): 1.8469278
1785	BBS1	Betweenness(Weight): 29784.0		Information(Weight): 1.8395422
1786	POC1A	Betweenness(Weight): 29779.0		Information(Weight): 1.7005614
1787	KRT19	Betweenness(Weight): 29750.0		Information(Weight): 1.4957519
1788	SMU1	Betweenness(Weight): 29727.0		Information(Weight): 1.6819737
1789	TMC1	Betweenness(Weight): 29699.0		Information(Weight): 1.8325642
1790	CERS6	Betweenness(Weight): 29675.0		Information(Weight): 1.476703
1791	PPM1F	Betweenness(Weight): 29622.0		Information(Weight): 1.7041651
1792	FMNL1	Betweenness(Weight): 29570.0		Information(Weight): 1.70037
1793	ABI2	Betweenness(Weight): 29531.0		Information(Weight): 1.6809388
1794	NAT8	Betweenness(Weight): 29529.0		Information(Weight): 1.8204969
1795	GNAZ	Betweenness(Weight): 29529.0		Information(Weight): 1.9741346
1796	FBN1	Betweenness(Weight): 29518.0		Information(Weight): 1.7027283
1797	RIBC2	Betweenness(Weight): 29506.0		Information(Weight): 1.8337756
1798	HIP1	Betweenness(Weight): 29501.0		Information(Weight): 1.483356
1799	NDUFB10	Betweenness(Weight): 29497.0		Information(Weight): 1.6682645
1800	GDAP2	Betweenness(Weight): 29495.0		Information(Weight): 1.6813743
1801	PENK	Betweenness(Weight): 29478.0		Information(Weight): 1.679119
1802	BNC1	Betweenness(Weight): 29450.0		Information(Weight): 1.6991154
1803	HNRNPL	Betweenness(Weight): 29425.0		Information(Weight): 1.8529384
1804	NUP153	Betweenness(Weight): 29419.0		Information(Weight): 1.8502113
1805	SSR1	Betweenness(Weight): 29415.0		Information(Weight): 1.8516032
1806	LHPP	Betweenness(Weight): 29413.0		Information(Weight): 1.7002851
1807	ATP6V1G3	Betweenness(Weight): 29407.0		Information(Weight): 1.8299512
1808	EIF2A	Betweenness(Weight): 29375.0		Information(Weight): 1.6898088
1809	NSMCE3	Betweenness(Weight): 29360.5		Information(Weight): 1.8350859
1810	NAA10	Betweenness(Weight): 29339.0		Information(Weight): 1.861462
1811	BPTF	Betweenness(Weight): 29295.0		Information(Weight): 1.65858
1812	HACD4	Betweenness(Weight): 29245.0		Information(Weight): 1.8279096
1813	TUBB3	Betweenness(Weight): 29197.0		Information(Weight): 1.68969
1814	HNRNPLL	Betweenness(Weight): 29172.0		Information(Weight): 1.8196211
1815	ADM2	Betweenness(Weight): 29154.0		Information(Weight): 1.4666086
1816	STAT1	Betweenness(Weight): 29150.0		Information(Weight): 1.686121
1817	SNTA1	Betweenness(Weight): 29117.0		Information(Weight): 1.8505957
1818	PCCB	Betweenness(Weight): 29098.0		Information(Weight): 1.6990104
1819	CKAP4	Betweenness(Weight): 29091.0		Information(Weight): 1.6982331
1820	GOLM1	Betweenness(Weight): 29063.0		Information(Weight): 1.8492703
1821	GATD1	Betweenness(Weight): 29042.0		Information(Weight): 1.8410276
1822	C6	Betweenness(Weight): 29041.0		Information(Weight): 1.8650196
1823	NEB	Betweenness(Weight): 29039.0		Information(Weight): 1.8241104
1824	DNAJC3	Betweenness(Weight): 29012.0		Information(Weight): 1.4904345
1825	SEC22A	Betweenness(Weight): 29004.0		Information(Weight): 1.7046827
1826	BCL9L	Betweenness(Weight): 28973.0		Information(Weight): 1.664736
1827	INTS14	Betweenness(Weight): 28965.0		Information(Weight): 1.8348345
1828	SPOUT1	Betweenness(Weight): 28960.5		Information(Weight): 1.8076615
1829	CTNND1	Betweenness(Weight): 28958.0		Information(Weight): 1.8595817
1830	NSRP1	Betweenness(Weight): 28914.0		Information(Weight): 1.8468593
1831	FTH1	Betweenness(Weight): 28865.0		Information(Weight): 2.153851
1832	RAD50	Betweenness(Weight): 28803.0		Information(Weight): 1.8171294
1833	NDUFB1	Betweenness(Weight): 28797.0		Information(Weight): 1.8581321
1834	AP4E1	Betweenness(Weight): 28787.0		Information(Weight): 1.8536835
1835	KLK7	Betweenness(Weight): 28753.0		Information(Weight): 1.4958913
1836	ZBTB34	Betweenness(Weight): 28753.0		Information(Weight): 1.8209136
1837	HGS	Betweenness(Weight): 28752.0		Information(Weight): 1.8410605
1838	CTAGE9	Betweenness(Weight): 28730.0		Information(Weight): 2.056914
1839	ATP6V1E1	Betweenness(Weight): 28729.0		Information(Weight): 1.6768926
1840	SMARCB1	Betweenness(Weight): 28688.0		Information(Weight): 1.687409
1841	C4orf48	Betweenness(Weight): 28663.0		Information(Weight): 1.8199238
1842	NOVA2	Betweenness(Weight): 28660.0		Information(Weight): 1.9802246
1843	UTP18	Betweenness(Weight): 28645.0		Information(Weight): 1.9813606
1844	SULF1	Betweenness(Weight): 28632.0		Information(Weight): 1.8596859
1845	ANKRD11	Betweenness(Weight): 28628.0		Information(Weight): 1.8297945
1846	PPP3CC	Betweenness(Weight): 28613.0		Information(Weight): 1.4893174
1847	DKK1	Betweenness(Weight): 28597.0		Information(Weight): 1.8092235
1848	ADAMTSL5	Betweenness(Weight): 28593.0		Information(Weight): 1.9656585
1849	ADNP2	Betweenness(Weight): 28588.0		Information(Weight): 1.8463407
1850	HSPA14	Betweenness(Weight): 28575.0		Information(Weight): 1.6959195
1851	ATP7B	Betweenness(Weight): 28551.0		Information(Weight): 1.6958019
1852	NDUFA1	Betweenness(Weight): 28497.0		Information(Weight): 1.6777886
1853	LANCL1	Betweenness(Weight): 28495.0		Information(Weight): 1.8527367
1854	RNF40	Betweenness(Weight): 28484.0		Information(Weight): 1.7070692
1855	RPL5	Betweenness(Weight): 28476.5		Information(Weight): 1.6648765
1856	NDUFS7	Betweenness(Weight): 28464.0		Information(Weight): 1.6774979
1857	PTPRCAP	Betweenness(Weight): 28457.0		Information(Weight): 1.8370953
1858	SMUG1	Betweenness(Weight): 28446.0		Information(Weight): 1.8659716
1859	TUBG2	Betweenness(Weight): 28381.0		Information(Weight): 1.7020049
1860	MRPL44	Betweenness(Weight): 28310.0		Information(Weight): 1.6963708
1861	ZNF277	Betweenness(Weight): 28295.0		Information(Weight): 1.4949466
1862	THOC2	Betweenness(Weight): 28287.0		Information(Weight): 1.6994716
1863	IGFBP7	Betweenness(Weight): 28263.0		Information(Weight): 1.7085501
1864	SCYL1	Betweenness(Weight): 28252.0		Information(Weight): 1.4920324
1865	MYLK2	Betweenness(Weight): 28217.0		Information(Weight): 1.702521
1866	SGCD	Betweenness(Weight): 28189.0		Information(Weight): 1.7058836
1867	GGCT	Betweenness(Weight): 28140.0		Information(Weight): 1.672307
1868	MRPL55	Betweenness(Weight): 28138.0		Information(Weight): 1.6691813
1869	SEMA4A	Betweenness(Weight): 28134.0		Information(Weight): 1.84419
1870	UTS2	Betweenness(Weight): 28112.0		Information(Weight): 1.8306575
1871	ZRANB2	Betweenness(Weight): 28109.0		Information(Weight): 1.6939819
1872	CLHC1	Betweenness(Weight): 28092.0		Information(Weight): 1.8447118
1873	RAC3	Betweenness(Weight): 28090.0		Information(Weight): 1.4766304
1874	MED20	Betweenness(Weight): 28026.0		Information(Weight): 1.8496579
1875	FAU	Betweenness(Weight): 28022.0		Information(Weight): 1.7012769
1876	ITIH4	Betweenness(Weight): 28017.0		Information(Weight): 1.7082671
1877	TPPP	Betweenness(Weight): 27984.0		Information(Weight): 1.6970195
1878	GXYLT2	Betweenness(Weight): 27877.0		Information(Weight): 1.8110343
1879	ADD3	Betweenness(Weight): 27853.0		Information(Weight): 1.8593208
1880	SNRPA	Betweenness(Weight): 27812.0		Information(Weight): 1.9724233
1881	CCDC22	Betweenness(Weight): 27799.5		Information(Weight): 1.7034451
1882	SKA3	Betweenness(Weight): 27775.0		Information(Weight): 1.4953792
1883	STOM	Betweenness(Weight): 27741.0		Information(Weight): 1.6869519
1884	GNB1	Betweenness(Weight): 27738.0		Information(Weight): 1.859721
1885	ALKBH6	Betweenness(Weight): 27735.0		Information(Weight): 1.8252827
1886	NOMO2	Betweenness(Weight): 27694.0		Information(Weight): 1.8169919
1887	NSD2	Betweenness(Weight): 27686.0		Information(Weight): 1.6994044
1888	ARPC3	Betweenness(Weight): 27676.0		Information(Weight): 1.8488868
1889	VEGFA	Betweenness(Weight): 27643.0		Information(Weight): 1.7004871
1890	PKD2L1	Betweenness(Weight): 27623.0		Information(Weight): 1.4956098
1891	ANXA9	Betweenness(Weight): 27579.0		Information(Weight): 1.8528374
1892	COL14A1	Betweenness(Weight): 27572.0		Information(Weight): 1.4845488
1893	COL6A1	Betweenness(Weight): 27550.0		Information(Weight): 1.8487535
1894	ARMC7	Betweenness(Weight): 27547.0		Information(Weight): 1.6906716
1895	SLC22A2	Betweenness(Weight): 27495.0		Information(Weight): 1.6898868
1896	SBSPON	Betweenness(Weight): 27489.0		Information(Weight): 1.9756782
1897	KRTAP2-1	Betweenness(Weight): 27474.0		Information(Weight): 1.9501107
1898	SERPINI2	Betweenness(Weight): 27459.0		Information(Weight): 1.6932441
1899	PPP1R12A	Betweenness(Weight): 27443.0		Information(Weight): 1.8602568
1900	CDC25C	Betweenness(Weight): 27437.0		Information(Weight): 1.9754554
1901	HSP90B1	Betweenness(Weight): 27416.0		Information(Weight): 1.8452532
1902	CNKSR2	Betweenness(Weight): 27386.0		Information(Weight): 1.6888003
1903	PNOC	Betweenness(Weight): 27363.0		Information(Weight): 1.477687
1904	TRPC6	Betweenness(Weight): 27295.0		Information(Weight): 1.4794607
1905	SEMA3B	Betweenness(Weight): 27281.0		Information(Weight): 1.6561816
1906	LUM	Betweenness(Weight): 27280.0		Information(Weight): 1.9748597
1907	RAD54B	Betweenness(Weight): 27263.0		Information(Weight): 1.4686815
1908	ATF3	Betweenness(Weight): 27262.0		Information(Weight): 1.9652399
1909	DSC1	Betweenness(Weight): 27201.0		Information(Weight): 2.0756428
1910	ROCK2	Betweenness(Weight): 27198.0		Information(Weight): 1.4926492
1911	MAP3K12	Betweenness(Weight): 27112.0		Information(Weight): 1.8427278
1912	GTF2F1	Betweenness(Weight): 27109.0		Information(Weight): 1.8336265
1913	SAMD4B	Betweenness(Weight): 27098.0		Information(Weight): 1.831962
1914	NUP133	Betweenness(Weight): 27065.0		Information(Weight): 1.6908865
1915	CDC42EP4	Betweenness(Weight): 27040.0		Information(Weight): 1.8429838
1916	RBM4	Betweenness(Weight): 27033.0		Information(Weight): 1.6937418
1917	CDC27	Betweenness(Weight): 26968.0		Information(Weight): 1.8495666
1918	HEXIM1	Betweenness(Weight): 26965.0		Information(Weight): 1.4925079
1919	TMEM214	Betweenness(Weight): 26964.0		Information(Weight): 1.687915
1920	CD200	Betweenness(Weight): 26915.0		Information(Weight): 1.6602575
1921	TGFBR3	Betweenness(Weight): 26897.0		Information(Weight): 1.4725363
1922	NOX1	Betweenness(Weight): 26869.0		Information(Weight): 1.8435338
1923	PCSK1	Betweenness(Weight): 26829.0		Information(Weight): 1.4785239
1924	PLD2	Betweenness(Weight): 26821.0		Information(Weight): 1.6998125
1925	APBB1	Betweenness(Weight): 26803.0		Information(Weight): 1.7019712
1926	TP53BP2	Betweenness(Weight): 26720.0		Information(Weight): 1.8052019
1927	PSMC4	Betweenness(Weight): 26718.0		Information(Weight): 1.8549387
1928	KRT12	Betweenness(Weight): 26717.0		Information(Weight): 1.8252059
1929	PMPCB	Betweenness(Weight): 26712.0		Information(Weight): 1.8526264
1930	MRPS18A	Betweenness(Weight): 26702.0		Information(Weight): 1.7067035
1931	RPL3	Betweenness(Weight): 26651.0		Information(Weight): 1.4868637
1932	TUBGCP2	Betweenness(Weight): 26636.0		Information(Weight): 1.6889107
1933	STUM	Betweenness(Weight): 26626.0		Information(Weight): 1.8186942
1934	HRC	Betweenness(Weight): 26624.0		Information(Weight): 1.4958606
1935	ARPC2	Betweenness(Weight): 26623.0		Information(Weight): 1.6903455
1936	CLTC	Betweenness(Weight): 26603.0		Information(Weight): 1.489973
1937	MELTF	Betweenness(Weight): 26575.0		Information(Weight): 1.8005288
1938	PRSS57	Betweenness(Weight): 26573.0		Information(Weight): 1.8323324
1939	GPLD1	Betweenness(Weight): 26562.0		Information(Weight): 1.8570436
1940	DBP	Betweenness(Weight): 26494.0		Information(Weight): 1.8299694
1941	CINP	Betweenness(Weight): 26489.0		Information(Weight): 1.8203796
1942	DAG1	Betweenness(Weight): 26477.0		Information(Weight): 1.9717027
1943	H1FX	Betweenness(Weight): 26413.0		Information(Weight): 1.8509406
1944	PPAN	Betweenness(Weight): 26412.0		Information(Weight): 1.8233446
1945	JAG1	Betweenness(Weight): 26411.0		Information(Weight): 1.4906199
1946	PPBP	Betweenness(Weight): 26387.0		Information(Weight): 2.0845342
1947	ZNF317	Betweenness(Weight): 26354.0		Information(Weight): 1.8318887
1948	PLVAP	Betweenness(Weight): 26349.0		Information(Weight): 1.8674873
1949	CCK	Betweenness(Weight): 26316.0		Information(Weight): 1.4960027
1950	PPP4C	Betweenness(Weight): 26228.0		Information(Weight): 1.6760447
1951	PLA2G7	Betweenness(Weight): 26225.0		Information(Weight): 1.8552494
1952	RNF31	Betweenness(Weight): 26187.0		Information(Weight): 1.8391148
1953	RPP38	Betweenness(Weight): 26162.0		Information(Weight): 1.6984665
1954	MRPL24	Betweenness(Weight): 26146.0		Information(Weight): 1.7063838
1955	ZNF687	Betweenness(Weight): 26119.0		Information(Weight): 1.6855448
1956	EMC3	Betweenness(Weight): 26115.0		Information(Weight): 1.6815218
1957	SPRR1A	Betweenness(Weight): 26067.0		Information(Weight): 1.4939369
1958	TXLNG	Betweenness(Weight): 26002.0		Information(Weight): 1.8441114
1959	IGF1	Betweenness(Weight): 25974.0		Information(Weight): 1.4902526
1960	WDR24	Betweenness(Weight): 25969.0		Information(Weight): 1.8378237
1961	PAGE5	Betweenness(Weight): 25963.0		Information(Weight): 1.7018676
1962	UACA	Betweenness(Weight): 25955.0		Information(Weight): 1.7060286
1963	EIF4E	Betweenness(Weight): 25942.0		Information(Weight): 1.6989775
1964	ATAD2B	Betweenness(Weight): 25930.0		Information(Weight): 1.7047362
1965	COMMD7	Betweenness(Weight): 25893.0		Information(Weight): 1.9816941
1966	PRRT2	Betweenness(Weight): 25879.0		Information(Weight): 1.9812993
1967	PSMB7	Betweenness(Weight): 25837.0		Information(Weight): 1.6828246
1968	CAV2	Betweenness(Weight): 25817.0		Information(Weight): 1.6900172
1969	SRSF2	Betweenness(Weight): 25790.0		Information(Weight): 1.7079298
1970	ARL8B	Betweenness(Weight): 25753.0		Information(Weight): 1.8582374
1971	PLCL1	Betweenness(Weight): 25751.5		Information(Weight): 1.9735945
1972	CLDN5	Betweenness(Weight): 25751.0		Information(Weight): 1.8328362
1973	WASHC5	Betweenness(Weight): 25703.0		Information(Weight): 1.8485976
1974	ANAPC7	Betweenness(Weight): 25701.0		Information(Weight): 1.6957676
1975	LAMTOR5	Betweenness(Weight): 25700.0		Information(Weight): 1.6960664
1976	HABP2	Betweenness(Weight): 25686.0		Information(Weight): 1.8671392
1977	POLR2C	Betweenness(Weight): 25684.0		Information(Weight): 1.8526988
1978	CCDC12	Betweenness(Weight): 25676.0		Information(Weight): 1.8223727
1979	STXBP1	Betweenness(Weight): 25657.0		Information(Weight): 1.8566533
1980	NCF4	Betweenness(Weight): 25610.0		Information(Weight): 1.691447
1981	SNRPE	Betweenness(Weight): 25566.0		Information(Weight): 2.1418555
1982	SRSF10	Betweenness(Weight): 25478.0		Information(Weight): 1.7004242
1983	SUV39H2	Betweenness(Weight): 25458.5		Information(Weight): 1.8646896
1984	FGD5	Betweenness(Weight): 25444.0		Information(Weight): 1.9843123
1985	CDKL3	Betweenness(Weight): 25431.0		Information(Weight): 1.6770841
1986	SDHAF4	Betweenness(Weight): 25367.0		Information(Weight): 1.6810769
1987	ENOSF1	Betweenness(Weight): 25357.0		Information(Weight): 1.6871336
1988	SH2B1	Betweenness(Weight): 25343.0		Information(Weight): 1.6981019
1989	RYR2	Betweenness(Weight): 25326.0		Information(Weight): 1.8685095
1990	TRAPPC11	Betweenness(Weight): 25311.0		Information(Weight): 1.8226227
1991	FAM171B	Betweenness(Weight): 25275.0		Information(Weight): 1.6955335
1992	LSM2	Betweenness(Weight): 25266.0		Information(Weight): 1.689732
1993	RAI14	Betweenness(Weight): 25266.0		Information(Weight): 1.6546899
1994	NUMBL	Betweenness(Weight): 25266.0		Information(Weight): 1.7014444
1995	OR1M1	Betweenness(Weight): 25266.0		Information(Weight): 1.6848519
1996	DPYS	Betweenness(Weight): 25266.0		Information(Weight): 1.6863048
1997	TMEM167B	Betweenness(Weight): 25266.0		Information(Weight): 1.6690118
1998	PRKAA1	Betweenness(Weight): 25266.0		Information(Weight): 1.6449059
1999	SLC3A1	Betweenness(Weight): 25266.0		Information(Weight): 1.6833514
2000	UNKL	Betweenness(Weight): 25266.0		Information(Weight): 1.6911334
[truncated: 4,319 more rows]
